# Supplementary material for: Draft Sequences of the Radish (Raphanus sativus L.) Genome
Source: DNA Res. 2014 May 16;21(5):481–90. doi: 10.1093/dnares/dsu014 (PMC4195494; doi:10.1093/dnares/dsu014)
Supplement: Supplementary Data [file supp_dsu014_dsu014supp_tables4b.xls]

## Sheet: RSA_r1001-8_vs_nr.bp+.allinfo_e
Table S4-3 Genes of 80,521 predicted by Augsutaus. (continued)
	vs NR (Non Redundant Database: http://blast.ncbi.nlm.nih.gov/Blast.cgi?PAGE=Proteins)										vs TAIR10 of A. thaliana
Query	NR	Length (query)	Length (subject)	E-value	Length%	Identity%	Positive%	Product	Genbank	Species	Subject	Query	Subject	E-value	Length%	Identity%	Positve%
Rsa1.0_02076.1.g32002.t1	ref|XP_002872843.1| hypothetical protein ARALYDRAFT_327563 [Arabidopsis lyrata subsp. lyrata] gi|297318680|gb|EFH49102.1| hypothetical protein ARALYDRAFT_327563 [Arabidopsis lyrata subsp. lyrata]	93	180	5e-35	193.548	81.7204	87.0968	hypothetical protein ARALYDRAFT_327563	gbpln	Arabidopsis lyrata	AT4G02380.1 | Symbols: SAG21, AtLEA5 | senescence-associated gene 21 | chr4:1046414-1046807 REVERSE LENGTH=97	93	97	2e-35	104.301	82.7957	88.172
Rsa1.0_02076.1.g32003.t1	gb|EOA19272.1| hypothetical protein CARUB_v10000452mg [Capsella rubella]	584	635	0	108.733	84.2466	91.2671	hypothetical protein CARUB_v10000452mg	gbpln	Capsella rubella	AT4G02390.1 | Symbols: APP, PARP1, ATPARP1, PP | poly(ADP-ribose) polymerase | chr4:1050104-1053960 FORWARD LENGTH=637	584	637	0	109.075	85.1027	91.7808
Rsa1.0_02076.1.g32004.t1	gb|EOA19962.1| hypothetical protein CARUB_v10000213mg [Capsella rubella]	832	847	0	101.803	78.0048	88.5817	hypothetical protein CARUB_v10000213mg	gbpln	Capsella rubella	AT4G02400.1 | Symbols: | U3 ribonucleoprotein (Utp) family protein | chr4:1054243-1057884 FORWARD LENGTH=855	832	855	0	102.764	77.8846	89.1827
Rsa1.0_02076.1.g32005.t1	ref|NP_175321.1| flavin-containing monooxygenase-like protein [Arabidopsis thaliana] gi|75334376|sp|Q9FVQ0.1|YUC10_ARATH RecName: Full=Probable indole-3-pyruvate monooxygenase YUCCA10; AltName: Full=Flavin-containing monooxygenase YUCCA10 gi|11094816|gb|AAG29745.1|AC084414_13 flavin-containing monooxygenase, putative [Arabidopsis thaliana] gi|67633440|gb|AAY78644.1| flavin-containing monooxygenas…	118	383	1e-28	324.576	55.9322	61.8644	flavin-containing monooxygenase-like protein	gbpln	Arabidopsis thaliana	AT1G48910.1 | Symbols: YUC10 | Flavin-containing monooxygenase family protein | chr1:18091681-18093774 FORWARD LENGTH=383	118	383	2e-31	324.576	55.9322	61.8644
Rsa1.0_02076.1.g32006.t1	ref|NP_187675.2| charged multivesicular body protein 5 [Arabidopsis thaliana] gi|8567798|gb|AAF76370.1| unknown protein [Arabidopsis thaliana] gi|29028830|gb|AAO64794.1| At3g10640 [Arabidopsis thaliana] gi|110736412|dbj|BAF00173.1| hypothetical protein [Arabidopsis thaliana] gi|332641416|gb|AEE74937.1| vacuolar protein sorting protein 60.1 [Arabidopsis thaliana]	83	235	9e-20	283.133	67.4699	79.5181	charged multivesicular body protein 5	gbpln	Arabidopsis thaliana	AT3G10640.1 | Symbols: VPS60.1 | SNF7 family protein | chr3:3323501-3324905 REVERSE LENGTH=235	83	235	2e-22	283.133	67.4699	79.5181
Rsa1.0_02077.1.g32007.t1	gb|EOA23704.1| hypothetical protein CARUB_v10016913mg [Capsella rubella]	159	585	3e-16	367.925	33.9623	40.8805	hypothetical protein CARUB_v10016913mg	gbpln	Capsella rubella	AT3G47340.1 | Symbols: ASN1, DIN6, AT-ASN1 | glutamine-dependent asparagine synthase 1 | chr3:17438136-17441043 REVERSE LENGTH=584	159	584	9e-15	367.296	30.1887	39.6226
Rsa1.0_02077.1.g32008.t1	#	#	#	#	#	#	#	-	----	----	#	#	#	#	#	#	#
Rsa1.0_02077.1.g32009.t1	gb|EOA16761.1| hypothetical protein CARUB_v10004974mg [Capsella rubella]	385	398	0	103.377	83.8961	90.1299	hypothetical protein CARUB_v10004974mg	gbpln	Capsella rubella	AT5G40610.1 | Symbols: | NAD-dependent glycerol-3-phosphate dehydrogenase family protein | chr5:16265071-16267258 REVERSE LENGTH=400	385	400	0	103.896	83.6364	89.0909
Rsa1.0_02077.1.g32010.t2	ref|XP_002868645.1| hypothetical protein ARALYDRAFT_355923 [Arabidopsis lyrata subsp. lyrata] gi|297314481|gb|EFH44904.1| hypothetical protein ARALYDRAFT_355923 [Arabidopsis lyrata subsp. lyrata]	310	240	2e-72	77.4194	48.3871	59.0323	hypothetical protein ARALYDRAFT_355923	gbpln	Arabidopsis lyrata	AT5G40600.1 | Symbols: | unknown protein; FUNCTIONS IN: molecular_function unknown; LOCATED IN: endomembrane system; EXPRESSED IN: 22 plant structures; EXPRESSED DURING: 13 growth stages; BEST Arabidopsis thaliana protein match is: unknown protein (TAIR:AT3G27420.1); Has 1807 Blast hits to 1807 proteins in 277 species: Archae - 0; Bacteria - 0; Metazoa - 736; Fungi - 347; Plants - 385; Viruses - …	310	325	2e-72	104.839	47.7419	58.7097
Rsa1.0_02077.1.g32011.t1	gb|EOA29603.1| hypothetical protein CARUB_v10013521mg, partial [Capsella rubella]	231	498	4e-55	215.584	43.7229	58.8745	hypothetical protein CARUB_v10013521mg, partial	gbpln	Capsella rubella	AT2G17920.1 | Symbols: | nucleic acid binding;zinc ion binding | chr2:7782808-7783731 FORWARD LENGTH=307	231	307	5e-24	132.9	25.5411	39.8268
Rsa1.0_02077.1.g32012.t3	ref|NP_191803.1| F-box/LRR-repeat protein [Arabidopsis thaliana] gi|75335717|sp|Q9LZP6.1|FBL70_ARATH RecName: Full=F-box/LRR-repeat protein At3g62440 gi|7340715|emb|CAB82958.1| putative protein [Arabidopsis thaliana] gi|67633712|gb|AAY78780.1| F-box family protein [Arabidopsis thaliana] gi|332646832|gb|AEE80353.1| F-box/LRR-repeat protein [Arabidopsis thaliana]	510	457	7e-96	89.6078	42.9412	55.4902	F-box/LRR-repeat protein	gbpln	Arabidopsis thaliana	AT3G62440.1 | Symbols: | F-box/RNI-like superfamily protein | chr3:23096104-23097726 REVERSE LENGTH=457	510	457	2e-98	89.6078	42.9412	55.4902
Rsa1.0_02078.1.g32013.t1	#	#	#	#	#	#	#	-	----	----	#	#	#	#	#	#	#
Rsa1.0_02078.1.g32014.t1	ref|XP_002878969.1| UDP-glucoronosyl/UDP-glucosyl transferase family protein [Arabidopsis lyrata subsp. lyrata] gi|297324808|gb|EFH55228.1| UDP-glucoronosyl/UDP-glucosyl transferase family protein [Arabidopsis lyrata subsp. lyrata]	448	452	0	100.893	76.5625	86.8304	UDP-glucoronosyl/UDP-glucosyl transferase family protein	gbpln	Arabidopsis lyrata	AT2G26480.1 | Symbols: UGT76D1 | UDP-glucosyl transferase 76D1 | chr2:11263963-11265572 FORWARD LENGTH=452	448	452	0	100.893	75.6696	87.2768
Rsa1.0_02078.1.g32015.t2	ref|NP_568722.1| putative cysteine proteinase [Arabidopsis thaliana] gi|75309064|sp|Q9FGR9.1|CEP1_ARATH RecName: Full=KDEL-tailed cysteine endopeptidase CEP1; AltName: Full=Cysteine proteinase CP56; Short=AtCP56; Flags: Precursor gi|9759028|dbj|BAB09397.1| cysteine endopeptidase [Arabidopsis thaliana] gi|20258850|gb|AAM13907.1| putative cysteine proteinase [Arabidopsis thaliana] gi|308097832|gb|A…	274	361	1e-152	131.752	92.7007	96.7153	putative cysteine proteinase	gbpln	Arabidopsis thaliana	AT5G50260.1 | Symbols: | Cysteine proteinases superfamily protein | chr5:20455605-20456862 FORWARD LENGTH=361	274	361	1e-155	131.752	92.7007	96.7153
Rsa1.0_02078.1.g32016.t1	#	#	#	#	#	#	#	-	----	----	#	#	#	#	#	#	#
Rsa1.0_02078.1.g32017.t1	#	#	#	#	#	#	#	-	----	----	#	#	#	#	#	#	#
Rsa1.0_02079.1.g32018.t1	ref|NP_172093.1| fructokinase [Arabidopsis thaliana] gi|75311394|sp|Q9LNE3.1|SCRK2_ARATH RecName: Full=Probable fructokinase-2 gi|8810465|gb|AAF80126.1|AC024174_8 Contains similarity to a fructokinase from Solanum tuberosum gi|585973 and is a member of the pfkB carbohydrate kinase family PF|00294 [Arabidopsis thaliana] gi|20258778|gb|AAM13911.1| putative fructokinase [Arabidopsis thaliana] gi|332…	215	329	1e-98	153.023	79.5349	86.9767	fructokinase	gbpln	Arabidopsis thaliana	AT1G06030.1 | Symbols: | pfkB-like carbohydrate kinase family protein | chr1:1826880-1828130 FORWARD LENGTH=329	215	329	1e-101	153.023	79.5349	86.9767
Rsa1.0_02079.1.g32019.t1	gb|AEW46250.1| salt tolerance protein [Brassica napus] gi|363990302|gb|AEW46251.1| salt tolerance protein [Brassica napus]	242	240	1e-125	99.1736	92.1488	96.281	salt tolerance protein	gbpln	Brassica napus	AT1G06040.1 | Symbols: STO | B-box zinc finger family protein | chr1:1828662-1829659 REVERSE LENGTH=248	242	248	1e-113	102.479	86.7769	92.9752
Rsa1.0_02079.1.g32020.t1	ref|NP_563758.1| LisH and RanBPM domains containing protein [Arabidopsis thaliana] gi|8810468|gb|AAF80129.1|AC024174_11 Contains similarity to an unknown protein product from Homo sapiens gi|7020818. ESTs gb|T45317, gb|AV561025, gb|AV524849 come from this gene [Arabidopsis thaliana] gi|21553647|gb|AAM62740.1| unknown [Arabidopsis thaliana] gi|28466869|gb|AAO44043.1| At1g06060 [Arabidopsis thalian…	214	213	5e-99	99.5327	81.7757	89.2523	LisH and RanBPM domains containing protein	gbpln	Arabidopsis thaliana	AT1G06060.1 | Symbols: | LisH and RanBPM domains containing protein | chr1:1833071-1834516 FORWARD LENGTH=213	214	213	1e-101	99.5327	81.7757	89.2523
Rsa1.0_02079.1.g32021.t1	ref|XP_002892318.1| hypothetical protein ARALYDRAFT_887800 [Arabidopsis lyrata subsp. lyrata] gi|297338160|gb|EFH68577.1| hypothetical protein ARALYDRAFT_887800 [Arabidopsis lyrata subsp. lyrata]	401	427	1e-156	106.484	78.5536	83.2918	hypothetical protein ARALYDRAFT_887800	gbpln	Arabidopsis lyrata	AT1G06070.1 | Symbols: | Basic-leucine zipper (bZIP) transcription factor family protein | chr1:1835201-1837116 REVERSE LENGTH=423	401	423	1e-153	105.486	77.5561	82.793
Rsa1.0_02079.1.g32022.t1	ref|NP_172099.1| delta-9 desaturase-like 1 protein [Arabidopsis thaliana] gi|62510518|sp|Q9LND9.1|ADSL1_ARATH RecName: Full=Delta-9 desaturase-like 1 protein gi|8810471|gb|AAF80132.1|AC024174_14 Contains similarity to delta 9 desaturase mRNA from Arabidopsis thaliana gb|D88536 and contains a fatty acid desaturase PF|01069 domain. ESTs gb|AV546954, gb|AI993202, gb|AV554343, gb|T46147 come from thi…	299	299	1e-150	100	83.9465	89.6321	delta-9 desaturase-like 1 protein	gbpln	Arabidopsis thaliana	AT1G06090.1 | Symbols: | Fatty acid desaturase family protein | chr1:1847921-1849500 FORWARD LENGTH=299	299	299	1e-153	100	83.9465	89.6321
Rsa1.0_02079.1.g32023.t1	ref|NP_172099.1| delta-9 desaturase-like 1 protein [Arabidopsis thaliana] gi|62510518|sp|Q9LND9.1|ADSL1_ARATH RecName: Full=Delta-9 desaturase-like 1 protein gi|8810471|gb|AAF80132.1|AC024174_14 Contains similarity to delta 9 desaturase mRNA from Arabidopsis thaliana gb|D88536 and contains a fatty acid desaturase PF|01069 domain. ESTs gb|AV546954, gb|AI993202, gb|AV554343, gb|T46147 come from thi…	87	299	4e-17	343.678	50.5747	59.7701	delta-9 desaturase-like 1 protein	gbpln	Arabidopsis thaliana	AT1G06090.1 | Symbols: | Fatty acid desaturase family protein | chr1:1847921-1849500 FORWARD LENGTH=299	87	299	7e-20	343.678	50.5747	59.7701
Rsa1.0_02079.1.g32024.t1	ref|XP_002892320.1| skp1/ask-interacting protein 16 [Arabidopsis lyrata subsp. lyrata] gi|297338162|gb|EFH68579.1| skp1/ask-interacting protein 16 [Arabidopsis lyrata subsp. lyrata]	457	435	0	95.186	78.7746	85.9956	skp1/ask-interacting protein 16	gbpln	Arabidopsis lyrata	AT1G06110.1 | Symbols: SKIP16 | SKP1/ASK-interacting protein 16 | chr1:1853237-1854938 REVERSE LENGTH=436	457	436	0	95.4048	77.8993	85.7768
Rsa1.0_02079.1.g32025.t1	ref|NP_563764.1| cysteine proteinase-like protein [Arabidopsis thaliana] gi|8844131|gb|AAF80223.1|AC025290_12 Contains similarity to a cysteine endopeptidase 1 from Phaseolus vulgaris gb|U52970 and is a member of the papain cysteine protease family PF|00112 [Arabidopsis thaliana] gi|332189848|gb|AEE27969.1| cysteine proteinase-like protein [Arabidopsis thaliana]	373	343	2e-19	91.9571	12.8686	17.1582	cysteine proteinase-like protein	gbpln	Arabidopsis thaliana	AT1G06260.1 | Symbols: | Cysteine proteinases superfamily protein | chr1:1916449-1917585 FORWARD LENGTH=343	373	343	5e-22	91.9571	12.8686	17.1582
Rsa1.0_02079.1.g32026.t1	ref|XP_002892327.1| serine-type peptidase [Arabidopsis lyrata subsp. lyrata] gi|297338169|gb|EFH68586.1| serine-type peptidase [Arabidopsis lyrata subsp. lyrata]	187	205	1e-86	109.626	86.631	94.1176	serine-type peptidase	gbpln	Arabidopsis lyrata	AT1G06200.1 | Symbols: | Peptidase S24/S26A/S26B/S26C family protein | chr1:1894604-1896852 REVERSE LENGTH=206	187	206	2e-88	110.16	86.631	94.6524
Rsa1.0_02079.1.g32027.t1	gb|EOA37974.1| hypothetical protein CARUB_v10009444mg [Capsella rubella]	378	381	1e-178	100.794	85.9788	91.2698	hypothetical protein CARUB_v10009444mg	gbpln	Capsella rubella	AT1G06210.1 | Symbols: | ENTH/VHS/GAT family protein | chr1:1897567-1898986 FORWARD LENGTH=383	378	383	0	101.323	87.3016	92.0635
Rsa1.0_02079.1.g32028.t1	ref|XP_002889592.1| hypothetical protein ARALYDRAFT_470642 [Arabidopsis lyrata subsp. lyrata] gi|297335434|gb|EFH65851.1| hypothetical protein ARALYDRAFT_470642 [Arabidopsis lyrata subsp. lyrata]	974	987	0	101.335	94.8665	98.0493	hypothetical protein ARALYDRAFT_470642	gbpln	Arabidopsis lyrata	AT1G06220.1 | Symbols: MEE5, CLO, GFA1 | Ribosomal protein S5/Elongation factor G/III/V family protein | chr1:1900524-1904583 FORWARD LENGTH=987	974	987	0	101.335	94.7639	98.152
Rsa1.0_02079.1.g32029.t2	gb|EOA39708.1| hypothetical protein CARUB_v10008353mg [Capsella rubella]	797	784	0	98.3689	74.7804	81.3049	hypothetical protein CARUB_v10008353mg	gbpln	Capsella rubella	AT1G06230.3 | Symbols: GTE4 | global transcription factor group E4 | chr1:1907626-1910183 FORWARD LENGTH=766	797	766	0	96.1104	74.1531	80.5521
Rsa1.0_02080.1.g32030.t1	dbj|BAB09379.1| non-LTR retroelement reverse transcriptase-like protein [Arabidopsis thaliana]	106	1223	4e-17	1153.77	39.6226	59.434	non-LTR retroelement reverse transcriptase-like protein	gbpln	Arabidopsis thaliana	#	#	#	#	#	#	#
Rsa1.0_02080.1.g32031.t1	gb|EOA12973.1| hypothetical protein CARUB_v10025958mg [Capsella rubella] gi|482548780|gb|EOA12974.1| hypothetical protein CARUB_v10025958mg [Capsella rubella]	744	730	0	98.1183	64.9194	74.8656	hypothetical protein CARUB_v10025958mg	gbpln	Capsella rubella	AT5G45500.2 | Symbols: | RNI-like superfamily protein | chr5:18432636-18434951 REVERSE LENGTH=771	744	771	0	103.629	58.6022	67.3387
Rsa1.0_02080.1.g32032.t1	gb|EOA13555.1| hypothetical protein CARUB_v10026617mg [Capsella rubella]	361	370	1e-125	102.493	70.3601	78.3934	hypothetical protein CARUB_v10026617mg	gbpln	Capsella rubella	AT5G45490.2 | Symbols: | P-loop containing nucleoside triphosphate hydrolases superfamily protein | chr5:18431064-18432128 FORWARD LENGTH=354	361	354	1e-112	98.0609	60.9418	71.7452
Rsa1.0_02080.1.g32033.t1	gb|EOA12888.1| hypothetical protein CARUB_v10025861mg [Capsella rubella]	829	873	0	105.308	78.8902	85.766	hypothetical protein CARUB_v10025861mg	gbpln	Capsella rubella	AT5G45480.1 | Symbols: | Protein of unknown function (DUF594) | chr5:18426296-18428929 REVERSE LENGTH=877	829	877	0	105.79	77.9252	85.5247
Rsa1.0_02080.1.g32034.t1	ref|NP_199360.1| uncharacterized protein [Arabidopsis thaliana] gi|9758737|dbj|BAB09175.1| unnamed protein product [Arabidopsis thaliana] gi|110742213|dbj|BAE99033.1| hypothetical protein [Arabidopsis thaliana] gi|332007873|gb|AED95256.1| uncharacterized protein AT5G45470 [Arabidopsis thaliana]	840	866	0	103.095	82.7381	89.5238	uncharacterized protein	gbpln	Arabidopsis thaliana	AT5G45470.1 | Symbols: | Protein of unknown function (DUF594) | chr5:18422164-18424764 REVERSE LENGTH=866	840	866	0	103.095	82.7381	89.5238
Rsa1.0_02080.1.g32035.t2	#	#	#	#	#	#	#	-	----	----	#	#	#	#	#	#	#
Rsa1.0_02080.1.g32036.t1	ref|XP_002892728.1| EMB1745 [Arabidopsis lyrata subsp. lyrata] gi|297338570|gb|EFH68987.1| EMB1745 [Arabidopsis lyrata subsp. lyrata]	185	614	2e-21	331.892	41.0811	54.0541	EMB1745	gbpln	Arabidopsis lyrata	AT1G13120.1 | Symbols: emb1745 | embryo defective 1745 | chr1:4469334-4472775 REVERSE LENGTH=611	185	611	5e-22	330.27	42.1622	55.1351
Rsa1.0_02080.1.g32037.t1	gb|AAK62788.1|AC027036_9 polyprotein, putative [Arabidopsis thaliana] gi|18265373|dbj|BAB84015.1| polyprotein [Arabidopsis thaliana]	226	1466	5e-41	648.673	41.5929	53.0973	polyprotein, putative	gbpln	Arabidopsis thaliana	#	#	#	#	#	#	#
Rsa1.0_02081.1.g32038.t2	gb|EMJ09492.1| hypothetical protein PRUPE_ppa003365mg [Prunus persica]	176	581	6e-32	330.114	36.9318	44.3182	hypothetical protein PRUPE_ppa003365mg	gbpln	Prunus persica	AT2G27100.1 | Symbols: SE | C2H2 zinc-finger protein SERRATE (SE) | chr2:11572587-11576357 FORWARD LENGTH=720	176	720	8e-33	409.091	38.6364	44.8864
Rsa1.0_02081.1.g32039.t1	#	#	#	#	#	#	#	-	----	----	#	#	#	#	#	#	#
Rsa1.0_02081.1.g32040.t1	gb|ABD64939.1| hypothetical protein 24.t00017 [Brassica oleracea]	486	442	1e-154	90.9465	55.5556	62.5514	hypothetical protein 24.t00017	gbpln	Brassica oleracea	AT2G13770.1 | Symbols: | CONTAINS InterPro DOMAIN/s: Putative harbinger transposase-derived nuclease (InterPro:IPR006912); Has 451 Blast hits to 352 proteins in 33 species: Archae - 0; Bacteria - 0; Metazoa - 28; Fungi - 8; Plants - 388; Viruses - 0; Other Eukaryotes - 27 (source: NCBI BLink). | chr2:5736603-5737847 FORWARD LENGTH=343	486	343	7e-60	70.5761	25.9259	35.1852
Rsa1.0_02081.1.g32041.t1	gb|EOA24640.1| hypothetical protein CARUB_v10017917mg [Capsella rubella]	452	246	2e-26	54.4248	17.9204	29.2035	hypothetical protein CARUB_v10017917mg	gbpln	Capsella rubella	#	#	#	#	#	#	#
Rsa1.0_02081.1.g32042.t10	gb|AAG52949.1| gag/pol polyprotein [Arabidopsis thaliana]	1340	1643	0	122.612	35.6716	50.7463	gag/pol polyprotein	gbpln	Arabidopsis thaliana	AT4G23160.1 | Symbols: CRK8 | cysteine-rich RLK (RECEPTOR-like protein kinase) 8 | chr4:12129485-12134086 FORWARD LENGTH=1262	1340	1262	3e-48	94.1791	8.50746	11.9403
Rsa1.0_02081.1.g32043.t2	gb|EOA26804.1| hypothetical protein CARUB_v10022898mg, partial [Capsella rubella]	559	575	0	102.862	87.6565	91.0555	hypothetical protein CARUB_v10022898mg, partial	gbpln	Capsella rubella	AT2G24820.1 | Symbols: TIC55-II | translocon at the inner envelope membrane of chloroplasts 55-II | chr2:10575038-10576829 FORWARD LENGTH=539	559	539	0	96.4222	86.4043	89.6243
Rsa1.0_02081.1.g32044.t1	gb|AAC33226.1| putative non-LTR retroelement reverse transcriptase [Arabidopsis thaliana]	724	1529	0	211.188	54.1436	70.7182	putative non-LTR retroelement reverse transcriptase	gbpln	Arabidopsis thaliana	AT3G24255.1 | Symbols: | RNA-directed DNA polymerase (reverse transcriptase)-related family protein | chr3:8789471-8793208 FORWARD LENGTH=746	724	746	1e-108	103.039	28.5912	37.7072
Rsa1.0_02082.1.g32045.t1	ref|NP_180104.3| TRAF-like protein [Arabidopsis thaliana] gi|113208238|dbj|BAF03523.1| CGS1 mRNA stability 1 [Arabidopsis thaliana] gi|330252594|gb|AEC07688.1| TRAF-like protein [Arabidopsis thaliana]	1667	1673	0	100.36	88.2424	92.6815	TRAF-like protein	gbpln	Arabidopsis thaliana	AT2G25320.1 | Symbols: | TRAF-like family protein | chr2:10781951-10788065 REVERSE LENGTH=1673	1667	1673	0	100.36	88.2424	92.6815
Rsa1.0_02082.1.g32046.t1	gb|EOA28357.1| hypothetical protein CARUB_v10024561mg [Capsella rubella]	508	481	1e-151	94.685	59.4488	72.6378	hypothetical protein CARUB_v10024561mg	gbpln	Capsella rubella	AT2G25370.1 | Symbols: | RING/U-box superfamily protein | chr2:10806700-10809794 FORWARD LENGTH=603	508	603	1e-150	118.701	56.4961	69.0945
Rsa1.0_02082.1.g32047.t1	#	#	#	#	#	#	#	-	----	----	#	#	#	#	#	#	#
Rsa1.0_02082.1.g32048.t1	gb|ACB59217.1| ENTH [Brassica oleracea]	648	646	0	99.6914	87.3457	90.7407	ENTH	gbpln	Brassica oleracea	AT2G25430.1 | Symbols: | epsin N-terminal homology (ENTH) domain-containing protein / clathrin assembly protein-related | chr2:10822716-10824677 FORWARD LENGTH=653	648	653	0	100.772	83.3333	88.2716
Rsa1.0_02082.1.g32049.t1	gb|EOA26849.1| hypothetical protein CARUB_v10022942mg [Capsella rubella]	548	545	0	99.4526	80.6569	88.1387	hypothetical protein CARUB_v10022942mg	gbpln	Capsella rubella	AT2G25460.1 | Symbols: | CONTAINS InterPro DOMAIN/s: C2 calcium-dependent membrane targeting (InterPro:IPR000008); BEST Arabidopsis thaliana protein match is: unknown protein (TAIR:AT5G04860.1); Has 108 Blast hits to 69 proteins in 11 species: Archae - 0; Bacteria - 0; Metazoa - 0; Fungi - 0; Plants - 108; Viruses - 0; Other Eukaryotes - 0 (source: NCBI BLink). | chr2:10833175-10835374 REVERSE LE…	548	423	0	77.1898	61.8613	66.6058
Rsa1.0_02082.1.g32050.t1	ref|NP_568775.1| UDP-sugar pyrophosphorylase [Arabidopsis thaliana] gi|75168956|sp|Q9C5I1.1|USP_ARATH RecName: Full=UDP-sugar pyrophosphorylase; Short=AtUSP gi|13430648|gb|AAK25946.1|AF360236_1 unknown protein [Arabidopsis thaliana] gi|14532822|gb|AAK64093.1| unknown protein [Arabidopsis thaliana] gi|84181457|gb|ABC55066.1| nonspecific UDP-sugar pyrophosphorylase [Arabidopsis thaliana] gi|3320088…	613	614	0	100.163	92.4959	96.248	UDP-sugar pyrophosphorylase	gbpln	Arabidopsis thaliana	AT5G52560.1 | Symbols: ATUSP, USP | UDP-sugar pyrophosphorylase | chr5:21331230-21334573 FORWARD LENGTH=614	613	614	0	100.163	92.4959	96.248
Rsa1.0_02083.1.g32051.t1	gb|EOA16996.1| hypothetical protein CARUB_v10005234mg [Capsella rubella]	49	326	1e-10	665.306	61.2245	69.3878	hypothetical protein CARUB_v10005234mg	gbpln	Capsella rubella	AT4G38730.1 | Symbols: | Protein of unknown function (DUF803) | chr4:18080484-18082305 REVERSE LENGTH=326	49	326	2e-12	665.306	57.1429	67.3469
Rsa1.0_02083.1.g32052.t1	gb|EOA20991.1| hypothetical protein CARUB_v10001324mg, partial [Capsella rubella]	215	346	1e-108	160.93	88.3721	93.4884	hypothetical protein CARUB_v10001324mg, partial	gbpln	Capsella rubella	AT4G08950.1 | Symbols: EXO | Phosphate-responsive 1 family protein | chr4:5740378-5741322 FORWARD LENGTH=314	215	314	1e-107	146.047	87.907	92.5581
Rsa1.0_02083.1.g32053.t1	#	#	#	#	#	#	#	-	----	----	#	#	#	#	#	#	#
Rsa1.0_02083.1.g32054.t1	gb|EMJ08431.1| hypothetical protein PRUPE_ppa026856mg [Prunus persica]	230	1493	2e-44	649.13	43.913	58.6957	hypothetical protein PRUPE_ppa026856mg	gbpln	Prunus persica	#	#	#	#	#	#	#
Rsa1.0_02083.1.g32055.t1	ref|XP_002874502.1| hypothetical protein ARALYDRAFT_489716 [Arabidopsis lyrata subsp. lyrata] gi|297320339|gb|EFH50761.1| hypothetical protein ARALYDRAFT_489716 [Arabidopsis lyrata subsp. lyrata]	242	314	1e-119	129.752	88.4298	92.562	hypothetical protein ARALYDRAFT_489716	gbpln	Arabidopsis lyrata	AT4G08950.1 | Symbols: EXO | Phosphate-responsive 1 family protein | chr4:5740378-5741322 FORWARD LENGTH=314	242	314	1e-119	129.752	86.7769	91.3223
Rsa1.0_02084.1.g32056.t1	ref|NP_191572.1| beta glucosidase 16 [Arabidopsis thaliana] gi|75311780|sp|Q9M1D0.1|BGL16_ARATH RecName: Full=Beta-glucosidase 16; Short=AtBGLU16; Flags: Precursor gi|7076766|emb|CAB75928.1| beta-glucosidase-like protein [Arabidopsis thaliana] gi|15028301|gb|AAK76627.1| putative beta-glucosidase [Arabidopsis thaliana] gi|21281079|gb|AAM44983.1| putative beta-glucosidase [Arabidopsis thaliana] gi|…	396	514	0	129.798	82.8283	91.6667	beta glucosidase 16	gbpln	Arabidopsis thaliana	AT3G60130.1 | Symbols: BGLU16 | beta glucosidase 16 | chr3:22210343-22213650 FORWARD LENGTH=514	396	514	0	129.798	82.8283	91.6667
Rsa1.0_02084.1.g32057.t1	gb|AAD17398.1| putative non-LTR retroelement reverse transcriptase [Arabidopsis thaliana]	366	1225	6e-73	334.699	44.2623	56.2842	putative non-LTR retroelement reverse transcriptase	gbpln	Arabidopsis thaliana	AT4G29090.1 | Symbols: | Ribonuclease H-like superfamily protein | chr4:14333528-14335255 FORWARD LENGTH=575	366	575	2e-42	157.104	33.3333	49.7268
Rsa1.0_02084.1.g32058.t1	dbj|BAF00918.1| putative reverse transcriptase [Arabidopsis thaliana]	1450	910	0	62.7586	31.3103	43.7241	putative reverse transcriptase	gbpln	Arabidopsis thaliana	AT1G43760.1 | Symbols: | DNAse I-like superfamily protein | chr1:16528880-16531065 REVERSE LENGTH=626	1450	626	1e-99	43.1724	12.8276	19.5862
Rsa1.0_02084.1.g32059.t1	#	#	#	#	#	#	#	-	----	----	#	#	#	#	#	#	#
Rsa1.0_02084.1.g32060.t1	gb|EOA23714.1| hypothetical protein CARUB_v10016921mg [Capsella rubella]	552	580	0	105.072	72.4638	78.442	hypothetical protein CARUB_v10016921mg	gbpln	Capsella rubella	AT3G60140.1 | Symbols: DIN2, SRG2, BGLU30 | Glycosyl hydrolase superfamily protein | chr3:22216753-22220710 FORWARD LENGTH=577	552	577	0	104.529	72.4638	77.8986
Rsa1.0_02085.1.g32061.t3	ref|NP_200949.1| D-ribulose-5-phosphate-3-epimerase [Arabidopsis thaliana] gi|30697525|ref|NP_851240.1| D-ribulose-5-phosphate-3-epimerase [Arabidopsis thaliana] gi|4102703|gb|AAD09954.1| ribulose-5-phosphate-3-epimerase [Arabidopsis thaliana] gi|9757862|dbj|BAB08496.1| ribulose-5-phosphate-3-epimerase [Arabidopsis thaliana] gi|15027997|gb|AAK76529.1| putative ribulose-5-phosphate-3-epimerase [Ar…	355	281	1e-147	79.1549	72.6761	76.338	D-ribulose-5-phosphate-3-epimerase	gbpln	Arabidopsis thaliana	AT5G61410.2 | Symbols: RPE | D-ribulose-5-phosphate-3-epimerase | chr5:24684085-24685836 REVERSE LENGTH=281	355	281	1e-149	79.1549	72.6761	76.338
Rsa1.0_02085.1.g32062.t1	gb|ADA58339.1| pseudo-response regulator 1a [Brassica rapa]	578	576	0	99.654	91.8685	94.4637	pseudo-response regulator 1a	gbpln	Brassica rapa	AT5G61380.1 | Symbols: TOC1, APRR1, PRR1, AtTOC1 | CCT motif -containing response regulator protein | chr5:24675540-24678176 FORWARD LENGTH=618	578	618	0	106.92	80.7958	85.1211
Rsa1.0_02085.1.g32063.t1	gb|AAM65325.1| unknown [Arabidopsis thaliana]	484	487	0	100.62	85.3306	91.9421	unknown	gbpln	Arabidopsis thaliana	AT5G61370.1 | Symbols: | Pentatricopeptide repeat (PPR) superfamily protein | chr5:24672008-24673471 REVERSE LENGTH=487	484	487	0	100.62	85.124	91.9421
Rsa1.0_02085.1.g32064.t2	ref|XP_002866428.1| hypothetical protein ARALYDRAFT_358337 [Arabidopsis lyrata subsp. lyrata] gi|297312263|gb|EFH42687.1| hypothetical protein ARALYDRAFT_358337 [Arabidopsis lyrata subsp. lyrata]	741	415	0	56.0054	46.4238	50.0675	hypothetical protein ARALYDRAFT_358337	gbpln	Arabidopsis lyrata	AT5G61330.1 | Symbols: | rRNA processing protein-related | chr5:24657287-24660103 REVERSE LENGTH=436	741	436	0	58.8394	46.6937	50.7422
Rsa1.0_02085.1.g32065.t1	gb|ABL97970.1| cytochrome-c oxidase [Brassica rapa]	78	63	1e-27	80.7692	79.4872	79.4872	cytochrome-c oxidase	gbpln	Brassica rapa	AT5G61310.4 | Symbols: | Cytochrome c oxidase subunit Vc family protein | chr5:24653543-24653737 REVERSE LENGTH=64	78	64	2e-27	82.0513	71.7949	74.359
Rsa1.0_02085.1.g32066.t1	#	#	#	#	#	#	#	-	----	----	#	#	#	#	#	#	#
Rsa1.0_02086.1.g32067.t1	gb|EOA27676.1| hypothetical protein CARUB_v10023829mg [Capsella rubella]	275	275	1e-128	100	86.1818	94.1818	hypothetical protein CARUB_v10023829mg	gbpln	Capsella rubella	AT5G02230.2 | Symbols: | Haloacid dehalogenase-like hydrolase (HAD) superfamily protein | chr5:449132-450507 FORWARD LENGTH=280	275	280	1e-111	101.818	73.4545	84
Rsa1.0_02086.1.g32068.t1	dbj|BAJ34134.1| unnamed protein product [Thellungiella halophila]	190	191	2e-77	100.526	78.9474	89.4737	unnamed protein product	----	----	AT2G37678.1 | Symbols: FHY1, PAT3, FRY1 | far-red elongated hypocotyl 1 | chr2:15801689-15802696 REVERSE LENGTH=202	190	202	2e-70	106.316	80	89.4737
Rsa1.0_02086.1.g32069.t2	gb|EOA26719.1| hypothetical protein CARUB_v10022807mg [Capsella rubella]	293	647	1e-36	220.819	27.6451	29.3515	hypothetical protein CARUB_v10022807mg	gbpln	Capsella rubella	AT2G37690.1 | Symbols: | phosphoribosylaminoimidazole carboxylase, putative / AIR carboxylase, putative | chr2:15806111-15810240 FORWARD LENGTH=642	293	642	1e-37	219.113	26.9625	28.6689
Rsa1.0_02086.1.g32070.t1	gb|AAC23640.1| CER1-like protein [Arabidopsis thaliana]	619	635	0	102.585	82.7141	90.1454	CER1-like protein	gbpln	Arabidopsis thaliana	AT2G37700.1 | Symbols: | Fatty acid hydroxylase superfamily | chr2:15810581-15814176 REVERSE LENGTH=613	619	613	0	99.0307	81.7447	88.853
Rsa1.0_02086.1.g32071.t1	gb|EOA28659.1| hypothetical protein CARUB_v10024881mg [Capsella rubella]	676	675	0	99.8521	85.355	92.0118	hypothetical protein CARUB_v10024881mg	gbpln	Capsella rubella	AT2G37710.1 | Symbols: RLK | receptor lectin kinase | chr2:15814934-15816961 REVERSE LENGTH=675	676	675	0	99.8521	83.432	89.9408
Rsa1.0_02086.1.g32072.t1	ref|XP_002881548.1| hypothetical protein ARALYDRAFT_902953 [Arabidopsis lyrata subsp. lyrata] gi|297327387|gb|EFH57807.1| hypothetical protein ARALYDRAFT_902953 [Arabidopsis lyrata subsp. lyrata]	518	532	0	102.703	83.7838	89.9614	hypothetical protein ARALYDRAFT_902953	gbpln	Arabidopsis lyrata	AT2G37730.1 | Symbols: | Protein of unknown function (DUF604) | chr2:15822186-15824538 REVERSE LENGTH=532	518	532	0	102.703	81.4672	88.0309
Rsa1.0_02087.1.g32073.t1	dbj|BAJ34318.1| unnamed protein product [Thellungiella halophila]	909	911	0	100.22	72.1672	81.0781	unnamed protein product	----	----	AT2G34930.1 | Symbols: | disease resistance family protein / LRR family protein | chr2:14737169-14739886 REVERSE LENGTH=905	909	905	0	99.56	67.5468	77.6678
Rsa1.0_02087.1.g32074.t1	dbj|BAJ34318.1| unnamed protein product [Thellungiella halophila]	473	911	1e-136	192.6	61.3108	71.4588	unnamed protein product	----	----	AT2G34930.1 | Symbols: | disease resistance family protein / LRR family protein | chr2:14737169-14739886 REVERSE LENGTH=905	473	905	1e-129	191.332	57.7167	68.2875
Rsa1.0_02087.1.g32075.t2	#	#	#	#	#	#	#	-	----	----	#	#	#	#	#	#	#
Rsa1.0_02087.1.g32076.t1	dbj|BAJ34318.1| unnamed protein product [Thellungiella halophila]	833	911	0	109.364	71.7887	79.7119	unnamed protein product	----	----	AT2G34930.1 | Symbols: | disease resistance family protein / LRR family protein | chr2:14737169-14739886 REVERSE LENGTH=905	833	905	0	108.643	68.7875	77.551
Rsa1.0_02087.1.g32077.t1	gb|AAT75332.1| proline-rich protein [Brassica napus]	92	103	8e-13	111.957	40.2174	42.3913	proline-rich protein	gbpln	Brassica napus	#	#	#	#	#	#	#
Rsa1.0_02088.1.g32078.t1	gb|ABD65057.1| hypothetical protein 27.t00123 [Brassica oleracea]	721	190	2e-36	26.3523	11.7892	13.5922	hypothetical protein 27.t00123	gbpln	Brassica oleracea	#	#	#	#	#	#	#
Rsa1.0_02088.1.g32079.t1	#	#	#	#	#	#	#	-	----	----	#	#	#	#	#	#	#
Rsa1.0_02088.1.g32080.t1	gb|AAD20646.1| putative TNP2-like transposon protein [Arabidopsis thaliana]	166	1040	2e-22	626.506	31.3253	37.9518	putative TNP2-like transposon protein	gbpln	Arabidopsis thaliana	#	#	#	#	#	#	#
Rsa1.0_02088.1.g32081.t1	gb|ACG60682.1| transposon-like ORF [Brassica oleracea var. alboglabra]	316	704	1e-138	222.785	78.481	81.3291	transposon-like ORF	gbpln	Brassica oleracea	#	#	#	#	#	#	#
Rsa1.0_02088.1.g32082.t1	#	#	#	#	#	#	#	-	----	----	#	#	#	#	#	#	#
Rsa1.0_02088.1.g32083.t1	gb|ABD65023.1| hypothetical protein 26.t00078 [Brassica oleracea]	456	303	3e-36	66.4474	15.5702	17.5439	hypothetical protein 26.t00078	gbpln	Brassica oleracea	#	#	#	#	#	#	#
Rsa1.0_02089.1.g32084.t1	#	#	#	#	#	#	#	-	----	----	AT1G53210.1 | Symbols: | sodium/calcium exchanger family protein / calcium-binding EF hand family protein | chr1:19844790-19847533 FORWARD LENGTH=585	57	585	1e-11	1026.32	56.1404	66.6667
Rsa1.0_02089.1.g32085.t1	#	#	#	#	#	#	#	-	----	----	#	#	#	#	#	#	#
Rsa1.0_02089.1.g32086.t1	ref|XP_002894429.1| hypothetical protein ARALYDRAFT_474447 [Arabidopsis lyrata subsp. lyrata] gi|297340271|gb|EFH70688.1| hypothetical protein ARALYDRAFT_474447 [Arabidopsis lyrata subsp. lyrata]	353	394	1e-110	111.615	71.6714	80.7365	hypothetical protein ARALYDRAFT_474447	gbpln	Arabidopsis lyrata	AT1G53230.1 | Symbols: TCP3 | TEOSINTE BRANCHED 1, cycloidea and PCF transcription factor 3 | chr1:19850260-19851435 REVERSE LENGTH=391	353	391	1e-112	110.765	71.1048	81.0198
Rsa1.0_02089.1.g32087.t1	gb|EOA38168.1| hypothetical protein CARUB_v10009646mg [Capsella rubella]	341	341	0	100	97.0674	99.1202	hypothetical protein CARUB_v10009646mg	gbpln	Capsella rubella	AT1G53240.1 | Symbols: mMDH1 | Lactate/malate dehydrogenase family protein | chr1:19854966-19856802 REVERSE LENGTH=341	341	341	0	100	96.1877	99.4135
Rsa1.0_02089.1.g32088.t1	#	#	#	#	#	#	#	-	----	----	#	#	#	#	#	#	#
Rsa1.0_02089.1.g32089.t1	gb|EOA40513.1| hypothetical protein CARUB_v10009243mg [Capsella rubella] gi|482576327|gb|EOA40514.1| hypothetical protein CARUB_v10009243mg [Capsella rubella]	349	422	1e-133	120.917	77.6504	84.5272	hypothetical protein CARUB_v10009243mg	gbpln	Capsella rubella	AT3G15010.2 | Symbols: | RNA-binding (RRM/RBD/RNP motifs) family protein | chr3:5052844-5054058 FORWARD LENGTH=404	349	404	1e-122	115.759	71.9198	80.8023
Rsa1.0_02089.1.g32090.t1	ref|XP_002891738.1| F12M16.15 [Arabidopsis lyrata subsp. lyrata] gi|297337580|gb|EFH67997.1| F12M16.15 [Arabidopsis lyrata subsp. lyrata]	324	357	1e-110	110.185	70.679	81.7901	F12M16.15	gbpln	Arabidopsis lyrata	AT1G53250.1 | Symbols: | unknown protein; BEST Arabidopsis thaliana protein match is: unknown protein (TAIR:AT1G53800.1); Has 11909 Blast hits to 7704 proteins in 757 species: Archae - 51; Bacteria - 1338; Metazoa - 4550; Fungi - 987; Plants - 464; Viruses - 24; Other Eukaryotes - 4495 (source: NCBI BLink). | chr1:19857468-19859156 FORWARD LENGTH=371	324	371	1e-109	114.506	71.6049	82.0988
Rsa1.0_02089.1.g32091.t1	ref|NP_175734.1| ABC transporter G family member 10 [Arabidopsis thaliana] gi|75336155|sp|Q9MAH4.1|AB10G_ARATH RecName: Full=ABC transporter G family member 10; Short=ABC transporter ABCG.10; Short=AtABCG10; AltName: Full=Probable white-brown complex homolog protein 10; Short=AtWBC10 gi|7769856|gb|AAF69534.1|AC008007_9 F12M16.17 [Arabidopsis thaliana] gi|332194794|gb|AEE32915.1| ABC transporter G…	589	590	0	100.17	93.3786	96.7742	ABC transporter G family member 10	gbpln	Arabidopsis thaliana	AT1G53270.1 | Symbols: | ABC-2 type transporter family protein | chr1:19862878-19864650 FORWARD LENGTH=590	589	590	0	100.17	93.3786	96.7742
Rsa1.0_02089.1.g32092.t1	dbj|BAJ34358.1| unnamed protein product [Thellungiella halophila]	308	391	1e-142	126.948	87.013	92.2078	unnamed protein product	----	----	AT1G53280.1 | Symbols: | Class I glutamine amidotransferase-like superfamily protein | chr1:19864942-19867341 REVERSE LENGTH=438	308	438	1e-144	142.208	86.6883	91.8831
Rsa1.0_02090.1.g32093.t1	gb|EOA12988.1| hypothetical protein CARUB_v10025973mg [Capsella rubella]	732	716	0	97.8142	83.0601	89.8907	hypothetical protein CARUB_v10025973mg	gbpln	Capsella rubella	AT5G53130.1 | Symbols: CNGC1, ATCNGC1 | cyclic nucleotide gated channel 1 | chr5:21537830-21540490 REVERSE LENGTH=716	732	716	0	97.8142	82.377	89.4809
Rsa1.0_02090.1.g32094.t1	#	#	#	#	#	#	#	-	----	----	#	#	#	#	#	#	#
Rsa1.0_02090.1.g32095.t1	ref|NP_194638.1| Ribonuclease H-like protein [Arabidopsis thaliana] gi|4972055|emb|CAB43923.1| putative protein [Arabidopsis thaliana] gi|7269807|emb|CAB79667.1| putative protein [Arabidopsis thaliana] gi|67633766|gb|AAY78807.1| putative reverse transcriptase/RNA-dependent DNA polymerase [Arabidopsis thaliana] gi|332660185|gb|AEE85585.1| Ribonuclease H-like protein [Arabidopsis thaliana]	215	575	5e-47	267.442	43.2558	61.8605	Ribonuclease H-like protein	gbpln	Arabidopsis thaliana	AT4G29090.1 | Symbols: | Ribonuclease H-like superfamily protein | chr4:14333528-14335255 FORWARD LENGTH=575	215	575	2e-49	267.442	43.2558	61.8605
Rsa1.0_02090.1.g32096.t1	dbj|BAB08414.1| unnamed protein product [Arabidopsis thaliana]	241	240	4e-83	99.5851	65.1452	70.1245	unnamed protein product	gbpln	Arabidopsis thaliana	AT5G53110.1 | Symbols: | RING/U-box superfamily protein | chr5:21529022-21533008 FORWARD LENGTH=382	241	382	1e-84	158.506	64.3154	69.2946
Rsa1.0_02091.1.g32097.t1	ref|XP_002890041.1| hypothetical protein ARALYDRAFT_312416 [Arabidopsis lyrata subsp. lyrata] gi|297335883|gb|EFH66300.1| hypothetical protein ARALYDRAFT_312416 [Arabidopsis lyrata subsp. lyrata]	49	338	7e-14	689.796	77.551	79.5918	hypothetical protein ARALYDRAFT_312416	gbpln	Arabidopsis lyrata	AT1G14180.1 | Symbols: | RING/U-box superfamily protein | chr1:4847828-4848970 FORWARD LENGTH=348	49	348	7e-15	710.204	73.4694	75.5102
Rsa1.0_02091.1.g32098.t1	gb|EOA32502.1| hypothetical protein CARUB_v10015783mg [Capsella rubella]	350	398	1e-112	113.714	66	79.7143	hypothetical protein CARUB_v10015783mg	gbpln	Capsella rubella	AT3G16740.1 | Symbols: | F-box and associated interaction domains-containing protein | chr3:5699476-5700651 FORWARD LENGTH=391	350	391	1e-113	111.714	65.7143	79.4286
Rsa1.0_02091.1.g32099.t1	gb|AAD49099.1|AF177535_3 contains similarity to maize transposon MuDR (GB:M76978) [Arabidopsis thaliana]	389	664	1e-65	170.694	31.1054	41.3882	contains similarity to maize transposon MuDR (GB:M76978)	gbpln	Arabidopsis thaliana	AT1G64260.1 | Symbols: | MuDR family transposase | chr1:23847756-23849915 FORWARD LENGTH=719	389	719	1e-19	184.833	17.2237	26.9923
Rsa1.0_02091.1.g32100.t2	#	#	#	#	#	#	#	-	----	----	#	#	#	#	#	#	#
Rsa1.0_02091.1.g32101.t1	gb|AAC28221.1| similar to reverse transcriptases (PFam: rvt.hmm, score: 60.13) [Arabidopsis thaliana]	1444	1164	1e-171	80.6094	25	36.3573	similar to reverse transcriptases (PFam: rvt.hmm, score: 60.13)	gbpln	Arabidopsis thaliana	AT3G24255.1 | Symbols: | RNA-directed DNA polymerase (reverse transcriptase)-related family protein | chr3:8789471-8793208 FORWARD LENGTH=746	1444	746	4e-53	51.662	7.89474	12.1191
Rsa1.0_02092.1.g32102.t1	ref|XP_002869155.1| hypothetical protein ARALYDRAFT_491233 [Arabidopsis lyrata subsp. lyrata] gi|297314991|gb|EFH45414.1| hypothetical protein ARALYDRAFT_491233 [Arabidopsis lyrata subsp. lyrata]	164	374	3e-70	228.049	80.4878	88.4146	hypothetical protein ARALYDRAFT_491233	gbpln	Arabidopsis lyrata	AT4G34320.1 | Symbols: | Protein of unknown function (DUF677) | chr4:16422436-16423824 FORWARD LENGTH=374	164	374	2e-72	228.049	80.4878	87.8049
Rsa1.0_02092.1.g32103.t1	ref|XP_002867144.1| hypothetical protein ARALYDRAFT_491284 [Arabidopsis lyrata subsp. lyrata] gi|297312980|gb|EFH43403.1| hypothetical protein ARALYDRAFT_491284 [Arabidopsis lyrata subsp. lyrata]	268	326	3e-56	121.642	63.4328	76.1194	hypothetical protein ARALYDRAFT_491284	gbpln	Arabidopsis lyrata	AT4G33930.1 | Symbols: | Cupredoxin superfamily protein | chr4:16264389-16265420 REVERSE LENGTH=343	268	343	2e-45	127.985	33.9552	39.1791
Rsa1.0_02092.1.g32104.t1	#	#	#	#	#	#	#	-	----	----	#	#	#	#	#	#	#
Rsa1.0_02092.1.g32105.t1	#	#	#	#	#	#	#	-	----	----	#	#	#	#	#	#	#
Rsa1.0_02092.1.g32106.t1	#	#	#	#	#	#	#	-	----	----	#	#	#	#	#	#	#
Rsa1.0_02092.1.g32107.t1	#	#	#	#	#	#	#	-	----	----	#	#	#	#	#	#	#
Rsa1.0_02092.1.g32108.t1	ref|XP_002867129.1| hypothetical protein ARALYDRAFT_491252 [Arabidopsis lyrata subsp. lyrata] gi|297312965|gb|EFH43388.1| hypothetical protein ARALYDRAFT_491252 [Arabidopsis lyrata subsp. lyrata]	604	603	0	99.8344	91.7219	95.0331	hypothetical protein ARALYDRAFT_491252	gbpln	Arabidopsis lyrata	AT4G34200.1 | Symbols: EDA9 | D-3-phosphoglycerate dehydrogenase | chr4:16374041-16376561 REVERSE LENGTH=603	604	603	0	99.8344	90.5629	94.2053
Rsa1.0_02092.1.g32109.t1	ref|XP_002887925.1| hypothetical protein ARALYDRAFT_893031 [Arabidopsis lyrata subsp. lyrata] gi|297333766|gb|EFH64184.1| hypothetical protein ARALYDRAFT_893031 [Arabidopsis lyrata subsp. lyrata]	210	216	2e-38	102.857	47.1429	60.9524	hypothetical protein ARALYDRAFT_893031	gbpln	Arabidopsis lyrata	AT4G18110.1 | Symbols: | RING/U-box superfamily protein | chr4:10037077-10037718 REVERSE LENGTH=213	210	213	3e-34	101.429	45.2381	58.0952
Rsa1.0_02092.1.g32110.t1	ref|XP_002314309.1| regulatory subunit of cyclin-dependent kinase [Populus trichocarpa] gi|118485577|gb|ABK94640.1| unknown [Populus trichocarpa] gi|222850717|gb|EEE88264.1| regulatory subunit of cyclin-dependent kinase [Populus trichocarpa]	89	84	4e-38	94.382	91.0112	93.2584	regulatory subunit of cyclin-dependent kinase	gbpln	Populus trichocarpa	AT2G27970.1 | Symbols: CKS2 | CDK-subunit 2 | chr2:11912460-11913112 REVERSE LENGTH=83	89	83	6e-40	93.2584	82.0225	85.3933
Rsa1.0_02093.1.g32111.t1	#	#	#	#	#	#	#	-	----	----	#	#	#	#	#	#	#
Rsa1.0_02093.1.g32112.t1	gb|EOA24089.1| hypothetical protein CARUB_v10017320mg [Capsella rubella]	427	424	0	99.2974	82.6698	90.6323	hypothetical protein CARUB_v10017320mg	gbpln	Capsella rubella	AT3G52340.3 | Symbols: SPP2 | sucrose-6F-phosphate phosphohydrolase 2 | chr3:19407412-19409182 FORWARD LENGTH=423	427	423	0	99.0632	82.6698	89.4614
Rsa1.0_02093.1.g32113.t1	ref|NP_566965.1| uncharacterized protein [Arabidopsis thaliana] gi|10045569|emb|CAC07927.1| putative protein [Arabidopsis thaliana] gi|17380698|gb|AAL36179.1| unknown protein [Arabidopsis thaliana] gi|20259005|gb|AAM14218.1| unknown protein [Arabidopsis thaliana] gi|21592686|gb|AAM64635.1| unknown [Arabidopsis thaliana] gi|332645417|gb|AEE78938.1| uncharacterized protein AT3G52360 [Arabidopsis th…	252	86	4e-15	34.127	18.254	19.4444	uncharacterized protein	gbpln	Arabidopsis thaliana	AT3G52360.1 | Symbols: | unknown protein; FUNCTIONS IN: molecular_function unknown; INVOLVED IN: response to karrikin; LOCATED IN: endomembrane system; EXPRESSED IN: 23 plant structures; EXPRESSED DURING: 14 growth stages; BEST Arabidopsis thaliana protein match is: unknown protein (TAIR:AT2G35850.1); Has 34 Blast hits to 34 proteins in 10 species: Archae - 0; Bacteria - 0; Metazoa - 0; Fungi - 0…	252	86	1e-17	34.127	18.254	19.4444
Rsa1.0_02094.1.g32114.t1	gb|ACG60672.1| unknown protein [Brassica oleracea var. alboglabra]	155	288	3e-30	185.806	41.2903	48.3871	unknown protein	gbpln	Brassica oleracea	#	#	#	#	#	#	#
Rsa1.0_02094.1.g32115.t1	ref|NP_195447.1| protein maternal effect embryo arrest 59 [Arabidopsis thaliana] gi|13877859|gb|AAK44007.1|AF370192_1 unknown protein [Arabidopsis thaliana] gi|2464852|emb|CAB16754.1| putative protein [Arabidopsis thaliana] gi|7270713|emb|CAB80396.1| putative protein [Arabidopsis thaliana] gi|14517512|gb|AAK62646.1| AT4g37300/C7A10_60 [Arabidopsis thaliana] gi|15809770|gb|AAL06813.1| AT4g37300/C7…	172	173	1e-72	100.581	79.0698	86.0465	protein maternal effect embryo arrest 59	gbpln	Arabidopsis thaliana	AT4G37300.1 | Symbols: MEE59 | maternal effect embryo arrest 59 | chr4:17554805-17555498 FORWARD LENGTH=173	172	173	4e-75	100.581	79.0698	86.0465
Rsa1.0_02094.1.g32116.t1	#	#	#	#	#	#	#	-	----	----	#	#	#	#	#	#	#
Rsa1.0_02094.1.g32117.t1	ref|NP_195449.1| cytochrome P450, family 81, subfamily D, polypeptide 5 [Arabidopsis thaliana] gi|4376088|emb|CAB16770.1| cytochrome P450-like protein [Arabidopsis thaliana] gi|7270715|emb|CAB80398.1| cytochrome P450-like protein [Arabidopsis thaliana] gi|27754487|gb|AAO22691.1| putative cytochrome p450 family protein [Arabidopsis thaliana] gi|28394071|gb|AAO42443.1| putative cytochrome p450 fami…	419	495	1e-120	118.138	50.8353	57.0406	cytochrome P450, family 81, subfamily D, polypeptide 5	gbpln	Arabidopsis thaliana	AT4G37320.1 | Symbols: CYP81D5 | cytochrome P450, family 81, subfamily D, polypeptide 5 | chr4:17559742-17561690 REVERSE LENGTH=495	419	495	1e-123	118.138	50.8353	57.0406
Rsa1.0_02094.1.g32118.t1	ref|XP_002866955.1| CYP81D4 [Arabidopsis lyrata subsp. lyrata] gi|297312791|gb|EFH43214.1| CYP81D4 [Arabidopsis lyrata subsp. lyrata]	492	492	0	100	79.4715	88.6179	CYP81D4	gbpln	Arabidopsis lyrata	AT4G37330.1 | Symbols: CYP81D4 | cytochrome P450, family 81, subfamily D, polypeptide 4 | chr4:17562547-17564569 REVERSE LENGTH=492	492	492	0	100	77.6423	88.0081
Rsa1.0_02094.1.g32119.t1	dbj|BAJ34200.1| unnamed protein product [Thellungiella halophila]	506	500	0	98.8142	87.5494	92.6877	unnamed protein product	----	----	AT4G37370.1 | Symbols: CYP81D8 | cytochrome P450, family 81, subfamily D, polypeptide 8 | chr4:17569971-17571678 REVERSE LENGTH=497	506	497	0	98.2213	86.166	92.2925
Rsa1.0_02094.1.g32120.t1	ref|XP_002866947.1| expressed protein [Arabidopsis lyrata subsp. lyrata] gi|297312783|gb|EFH43206.1| expressed protein [Arabidopsis lyrata subsp. lyrata]	206	206	1e-46	100	75.7282	83.0097	expressed protein	gbpln	Arabidopsis lyrata	AT4G37450.1 | Symbols: AGP18, ATAGP18 | arabinogalactan protein 18 | chr4:17605926-17606734 REVERSE LENGTH=209	206	209	6e-45	101.456	77.1845	83.9806
Rsa1.0_02094.1.g32121.t2	ref|XP_002866946.1| hypothetical protein ARALYDRAFT_912592 [Arabidopsis lyrata subsp. lyrata] gi|297312782|gb|EFH43205.1| hypothetical protein ARALYDRAFT_912592 [Arabidopsis lyrata subsp. lyrata]	277	1043	1e-36	376.534	32.852	37.1841	hypothetical protein ARALYDRAFT_912592	gbpln	Arabidopsis lyrata	AT4G37460.1 | Symbols: SRFR1 | Tetratricopeptide repeat (TPR)-like superfamily protein | chr4:17608623-17615534 REVERSE LENGTH=1052	277	1052	2e-38	379.783	32.491	36.8231
Rsa1.0_02095.1.g32122.t2	#	#	#	#	#	#	#	-	----	----	#	#	#	#	#	#	#
Rsa1.0_02095.1.g32123.t1	#	#	#	#	#	#	#	-	----	----	#	#	#	#	#	#	#
Rsa1.0_02095.1.g32124.t1	dbj|BAB10503.1| retroelement pol polyprotein-like [Arabidopsis thaliana]	1342	1475	0	109.911	44.2623	62.8167	retroelement pol polyprotein-like	gbpln	Arabidopsis thaliana	AT4G23160.1 | Symbols: CRK8 | cysteine-rich RLK (RECEPTOR-like protein kinase) 8 | chr4:12129485-12134086 FORWARD LENGTH=1262	1342	1262	1e-169	94.0387	21.0879	28.3905
Rsa1.0_02095.1.g32125.t1	dbj|BAB09923.1| copia-like retrotransposable element [Arabidopsis thaliana]	1341	1342	0	100.075	48.5459	67.2632	copia-like retrotransposable element	gbpln	Arabidopsis thaliana	AT4G23160.1 | Symbols: CRK8 | cysteine-rich RLK (RECEPTOR-like protein kinase) 8 | chr4:12129485-12134086 FORWARD LENGTH=1262	1341	1262	2e-85	94.1089	12.9008	20.8799
Rsa1.0_02095.1.g32126.t1	gb|EOA25874.1| hypothetical protein CARUB_v10019253mg [Capsella rubella]	343	322	1e-177	93.8776	87.7551	90.6706	hypothetical protein CARUB_v10019253mg	gbpln	Capsella rubella	AT3G61790.1 | Symbols: | Protein with RING/U-box and TRAF-like domains | chr3:22871974-22873543 REVERSE LENGTH=326	343	326	1e-171	95.0437	86.8805	90.0875
Rsa1.0_02095.1.g32127.t1	dbj|BAB02882.1| unnamed protein product [Arabidopsis thaliana]	100	538	2e-23	538	59	75	unnamed protein product	gbpln	Arabidopsis thaliana	AT3G15960.1 | Symbols: | mismatched DNA binding;ATP binding | chr3:5404000-5406461 REVERSE LENGTH=490	100	490	5e-26	490	59	75
Rsa1.0_02095.1.g32128.t1	gb|ACG60672.1| unknown protein [Brassica oleracea var. alboglabra]	120	288	6e-16	240	39.1667	45	unknown protein	gbpln	Brassica oleracea	#	#	#	#	#	#	#
Rsa1.0_02096.1.g32129.t1	ref|XP_002874432.1| hypothetical protein ARALYDRAFT_489657 [Arabidopsis lyrata subsp. lyrata] gi|297320269|gb|EFH50691.1| hypothetical protein ARALYDRAFT_489657 [Arabidopsis lyrata subsp. lyrata]	337	330	1e-155	97.9228	81.0089	86.6469	hypothetical protein ARALYDRAFT_489657	gbpln	Arabidopsis lyrata	AT5G28650.1 | Symbols: WRKY74, ATWRKY74 | WRKY DNA-binding protein 74 | chr5:10677790-10678945 REVERSE LENGTH=330	337	330	1e-156	97.9228	80.4154	86.0534
Rsa1.0_02096.1.g32130.t2	gb|EOA21560.1| hypothetical protein CARUB_v10001969mg [Capsella rubella]	208	208	8e-66	100	93.75	97.1154	hypothetical protein CARUB_v10001969mg	gbpln	Capsella rubella	AT5G28640.1 | Symbols: AN3, GIF, GIF1, ATGIF1 | SSXT family protein | chr5:10647831-10649620 REVERSE LENGTH=210	208	210	2e-66	100.962	91.8269	95.1923
Rsa1.0_02096.1.g32131.t1	gb|AAF88010.1| Hypothetical protein T10I18.2 [Arabidopsis thaliana]	158	131	1e-19	82.9114	58.8608	70.2532	Hypothetical protein T10I18.2	gbpln	Arabidopsis thaliana	AT5G28610.1 | Symbols: | BEST Arabidopsis thaliana protein match is: glycine-rich protein (TAIR:AT5G28630.1); Has 1536 Blast hits to 1202 proteins in 136 species: Archae - 0; Bacteria - 8; Metazoa - 888; Fungi - 120; Plants - 71; Viruses - 39; Other Eukaryotes - 410 (source: NCBI BLink). | chr5:10610976-10611347 FORWARD LENGTH=123	158	123	5e-19	77.8481	55.6962	65.8228
Rsa1.0_02096.1.g32132.t1	gb|AAF97969.1|AC000103_19 F21J9.30 [Arabidopsis thaliana]	1656	1270	0	76.6908	36.2923	47.8865	F21J9.30	gbpln	Arabidopsis thaliana	AT4G29090.1 | Symbols: | Ribonuclease H-like superfamily protein | chr4:14333528-14335255 FORWARD LENGTH=575	1656	575	7e-69	34.7222	10.3261	15.5193
Rsa1.0_02096.1.g32133.t1	ref|NP_198205.2| putative protein FAR1-related sequence 10 [Arabidopsis thaliana] gi|257051024|sp|Q9LKR4.2|FRS10_ARATH RecName: Full=Putative protein FAR1-RELATED SEQUENCE 10 gi|332006428|gb|AED93811.1| putative protein FAR1-related sequence 10 [Arabidopsis thaliana]	697	685	0	98.2783	79.627	87.8049	putative protein FAR1-related sequence 10	gbpln	Arabidopsis thaliana	AT5G28530.1 | Symbols: FRS10 | FAR1-related sequence 10 | chr5:10525078-10527300 REVERSE LENGTH=685	697	685	0	98.2783	79.627	87.8049
Rsa1.0_02097.1.g32134.t1	ref|XP_002888589.1| calmodulin binding protein [Arabidopsis lyrata subsp. lyrata] gi|297334430|gb|EFH64848.1| calmodulin binding protein [Arabidopsis lyrata subsp. lyrata]	910	1031	0	113.297	72.0879	80.8791	calmodulin binding protein	gbpln	Arabidopsis lyrata	AT1G67310.1 | Symbols: | Calmodulin-binding transcription activator protein with CG-1 and Ankyrin domains | chr1:25198182-25203126 REVERSE LENGTH=1016	910	1016	0	111.648	70	80.4396
Rsa1.0_02097.1.g32135.t1	ref|NP_176898.1| putative plastidic glucose transporter 2 [Arabidopsis thaliana] gi|75334518|sp|Q9FYG3.1|PLST2_ARATH RecName: Full=Probable plastidic glucose transporter 2 gi|9828628|gb|AAG00251.1|AC002130_16 F1N21.12 [Arabidopsis thaliana] gi|110742090|dbj|BAE98976.1| transport protein like protein [Arabidopsis thaliana] gi|332196504|gb|AEE34625.1| putative plastidic glucose transporter 2 [Arabi…	497	493	0	99.1952	89.5372	94.7686	putative plastidic glucose transporter 2	gbpln	Arabidopsis thaliana	AT1G67300.1 | Symbols: | Major facilitator superfamily protein | chr1:25193832-25196751 REVERSE LENGTH=493	497	493	0	99.1952	89.5372	94.7686
Rsa1.0_02097.1.g32136.t4	ref|XP_002888587.1| hypothetical protein ARALYDRAFT_475824 [Arabidopsis lyrata subsp. lyrata] gi|297334428|gb|EFH64846.1| hypothetical protein ARALYDRAFT_475824 [Arabidopsis lyrata subsp. lyrata]	583	599	0	102.744	75.9863	86.7925	hypothetical protein ARALYDRAFT_475824	gbpln	Arabidopsis lyrata	AT1G67290.1 | Symbols: | glyoxal oxidase-related protein | chr1:25191168-25193160 REVERSE LENGTH=615	583	615	0	105.489	74.6141	86.4494
Rsa1.0_02097.1.g32137.t1	ref|XP_002868759.1| hypothetical protein ARALYDRAFT_494100 [Arabidopsis lyrata subsp. lyrata] gi|297314595|gb|EFH45018.1| hypothetical protein ARALYDRAFT_494100 [Arabidopsis lyrata subsp. lyrata]	630	582	1e-133	92.381	47.1429	62.381	hypothetical protein ARALYDRAFT_494100	gbpln	Arabidopsis lyrata	AT1G67780.1 | Symbols: | Zinc-finger domain of monoamine-oxidase A repressor R1 protein | chr1:25412816-25415530 FORWARD LENGTH=512	630	512	1e-111	81.2698	34.4444	41.746
Rsa1.0_02098.1.g32138.t2	gb|EOA22191.1| hypothetical protein CARUB_v10002763mg [Capsella rubella]	1568	1155	0	73.6607	46.6837	50.2551	hypothetical protein CARUB_v10002763mg	gbpln	Capsella rubella	AT5G22450.1 | Symbols: | unknown protein; LOCATED IN: chloroplast; EXPRESSED IN: 22 plant structures; EXPRESSED DURING: 13 growth stages; BEST Arabidopsis thaliana protein match is: unknown protein (TAIR:AT2G19390.1); Has 30201 Blast hits to 17322 proteins in 780 species: Archae - 12; Bacteria - 1396; Metazoa - 17338; Fungi - 3422; Plants - 5037; Viruses - 0; Other Eukaryotes - 2996 (source: NCBI…	1568	1154	0	73.5969	46.3648	49.7449
Rsa1.0_02098.1.g32139.t1	#	#	#	#	#	#	#	-	----	----	#	#	#	#	#	#	#
Rsa1.0_02098.1.g32140.t1	ref|XP_002874071.1| esterase/lipase/thioesterase family protein [Arabidopsis lyrata subsp. lyrata] gi|297319908|gb|EFH50330.1| esterase/lipase/thioesterase family protein [Arabidopsis lyrata subsp. lyrata]	341	340	1e-163	99.7067	79.7654	90.3226	esterase/lipase/thioesterase family protein	gbpln	Arabidopsis lyrata	AT5G22460.2 | Symbols: | alpha/beta-Hydrolases superfamily protein | chr5:7443659-7445269 REVERSE LENGTH=340	341	340	1e-165	99.7067	79.1789	90.0293
Rsa1.0_02098.1.g32141.t1	ref|XP_002874072.1| zinc finger (ZPR1-type) family protein [Arabidopsis lyrata subsp. lyrata] gi|297319909|gb|EFH50331.1| zinc finger (ZPR1-type) family protein [Arabidopsis lyrata subsp. lyrata]	483	493	0	102.07	91.0973	96.0663	zinc finger (ZPR1-type) family protein	gbpln	Arabidopsis lyrata	AT5G22480.1 | Symbols: | ZPR1 zinc-finger domain protein | chr5:7451643-7456168 REVERSE LENGTH=493	483	493	0	102.07	90.2692	95.2381
Rsa1.0_02098.1.g32142.t1	ref|NP_974821.1| uncharacterized protein [Arabidopsis thaliana] gi|9758661|dbj|BAB09127.1| unnamed protein product [Arabidopsis thaliana] gi|332005658|gb|AED93041.1| uncharacterized protein AT5G22550 [Arabidopsis thaliana]	494	492	0	99.5951	77.5304	86.0324	uncharacterized protein	gbpln	Arabidopsis thaliana	AT5G22550.2 | Symbols: | Plant protein of unknown function (DUF247) | chr5:7483955-7485433 REVERSE LENGTH=492	494	492	0	99.5951	77.5304	86.0324
Rsa1.0_02098.1.g32143.t2	gb|AAF97969.1|AC000103_19 F21J9.30 [Arabidopsis thaliana]	1652	1270	0	76.8765	35.5327	48.5472	F21J9.30	gbpln	Arabidopsis thaliana	AT4G29090.1 | Symbols: | Ribonuclease H-like superfamily protein | chr4:14333528-14335255 FORWARD LENGTH=575	1652	575	3e-95	34.8063	11.5617	17.9177
Rsa1.0_02099.1.g32144.t1	ref|XP_002866324.1| UDP-glucuronic acid decarboxylase [Arabidopsis lyrata subsp. lyrata] gi|297312159|gb|EFH42583.1| UDP-glucuronic acid decarboxylase [Arabidopsis lyrata subsp. lyrata]	344	342	0	99.4186	97.9651	99.1279	UDP-glucuronic acid decarboxylase	gbpln	Arabidopsis lyrata	AT5G59290.2 | Symbols: UXS3, ATUXS3 | UDP-glucuronic acid decarboxylase 3 | chr5:23915814-23917998 REVERSE LENGTH=357	344	357	0	103.779	97.093	99.4186
Rsa1.0_02099.1.g32145.t1	ref|XP_002893877.1| cyclin family protein [Arabidopsis lyrata subsp. lyrata] gi|297339719|gb|EFH70136.1| cyclin family protein [Arabidopsis lyrata subsp. lyrata]	351	250	4e-91	71.2251	47.0085	54.1311	cyclin family protein	gbpln	Arabidopsis lyrata	AT1G35440.1 | Symbols: CYCT1;1 | cyclin T1;1 | chr1:13035294-13036037 REVERSE LENGTH=247	351	247	1e-91	70.3704	45.0142	53.8462
Rsa1.0_02099.1.g32146.t1	ref|NP_200711.1| copper transporter 1 [Arabidopsis thaliana] gi|12230995|sp|Q39065.2|COPT1_ARATH RecName: Full=Copper transporter 1; Short=AtCOPT1 gi|18496858|gb|AAL74265.1|AF466373_1 copper transporter COPT1 [Arabidopsis thaliana] gi|10177631|dbj|BAB10779.1| copper transporter-like protein [Arabidopsis thaliana] gi|20258855|gb|AAM13909.1| putative copper transport protein [Arabidopsis thaliana] …	161	170	4e-56	105.59	75.1553	83.8509	copper transporter 1	gbpln	Arabidopsis thaliana	AT5G59030.1 | Symbols: COPT1 | copper transporter 1 | chr5:23833945-23834457 REVERSE LENGTH=170	161	170	1e-58	105.59	75.1553	83.8509
Rsa1.0_02099.1.g32147.t1	gb|EOA14861.1| hypothetical protein CARUB_v10028186mg [Capsella rubella]	153	149	6e-66	97.3856	82.3529	88.2353	hypothetical protein CARUB_v10028186mg	gbpln	Capsella rubella	AT5G59040.1 | Symbols: COPT3 | copper transporter 3 | chr5:23836724-23837179 FORWARD LENGTH=151	153	151	3e-60	98.6928	80.3922	86.9281
Rsa1.0_02099.1.g32148.t1	ref|NP_200713.2| uncharacterized protein [Arabidopsis thaliana] gi|332009751|gb|AED97134.1| uncharacterized protein AT5G59050 [Arabidopsis thaliana]	296	312	1e-110	105.405	80.0676	86.8243	uncharacterized protein	gbpln	Arabidopsis thaliana	AT5G59050.1 | Symbols: | unknown protein; BEST Arabidopsis thaliana protein match is: unknown protein (TAIR:AT3G54000.1); Has 35333 Blast hits to 34131 proteins in 2444 species: Archae - 798; Bacteria - 22429; Metazoa - 974; Fungi - 991; Plants - 531; Viruses - 0; Other Eukaryotes - 9610 (source: NCBI BLink). | chr5:23839494-23842519 REVERSE LENGTH=312	296	312	1e-113	105.405	80.0676	86.8243
Rsa1.0_02099.1.g32149.t1	ref|XP_002864620.1| hypothetical protein ARALYDRAFT_496048 [Arabidopsis lyrata subsp. lyrata] gi|297310455|gb|EFH40879.1| hypothetical protein ARALYDRAFT_496048 [Arabidopsis lyrata subsp. lyrata]	132	135	5e-48	102.273	83.3333	90.1515	hypothetical protein ARALYDRAFT_496048	gbpln	Arabidopsis lyrata	AT5G59080.1 | Symbols: | unknown protein; FUNCTIONS IN: molecular_function unknown; INVOLVED IN: response to oxidative stress; LOCATED IN: chloroplast; EXPRESSED IN: 18 plant structures; EXPRESSED DURING: 9 growth stages; BEST Arabidopsis thaliana protein match is: unknown protein (TAIR:AT3G46880.1); Has 1807 Blast hits to 1807 proteins in 277 species: Archae - 0; Bacteria - 0; Metazoa - 736; Fun…	132	135	4e-49	102.273	81.0606	89.3939
Rsa1.0_02099.1.g32150.t1	ref|NP_001190568.1| Subtilase family protein [Arabidopsis thaliana] gi|332009764|gb|AED97147.1| Subtilase family protein [Arabidopsis thaliana]	837	726	0	86.7384	41.6965	45.5197	Subtilase family protein	gbpln	Arabidopsis thaliana	AT5G59130.2 | Symbols: | Subtilase family protein | chr5:23870192-23873691 REVERSE LENGTH=726	837	726	0	86.7384	41.6965	45.5197
Rsa1.0_02099.1.g32151.t1	ref|XP_002864613.1| subtilase family protein [Arabidopsis lyrata subsp. lyrata] gi|297310448|gb|EFH40872.1| subtilase family protein [Arabidopsis lyrata subsp. lyrata]	213	744	5e-75	349.296	61.5023	67.1362	subtilase family protein	gbpln	Arabidopsis lyrata	AT5G59130.2 | Symbols: | Subtilase family protein | chr5:23870192-23873691 REVERSE LENGTH=726	213	726	1e-76	340.845	61.0329	65.2582
Rsa1.0_02099.1.g32152.t2	gb|EOA14224.1| hypothetical protein CARUB_v10027380mg [Capsella rubella]	143	123	3e-51	86.014	73.4266	76.2238	hypothetical protein CARUB_v10027380mg	gbpln	Capsella rubella	AT5G59140.1 | Symbols: | BTB/POZ domain-containing protein | chr5:23874696-23875631 REVERSE LENGTH=96	143	96	5e-52	67.1329	65.7343	66.4336
Rsa1.0_02100.1.g32153.t4	gb|EOA15437.1| hypothetical protein CARUB_v10004079mg [Capsella rubella]	478	956	0	200	76.3598	83.8912	hypothetical protein CARUB_v10004079mg	gbpln	Capsella rubella	AT4G15530.4 | Symbols: PPDK | pyruvate orthophosphate dikinase | chr4:8864828-8870727 REVERSE LENGTH=956	478	956	0	200	76.1506	83.8912
Rsa1.0_02100.1.g32154.t1	ref|XP_002868088.1| hypothetical protein ARALYDRAFT_493172 [Arabidopsis lyrata subsp. lyrata] gi|297313924|gb|EFH44347.1| hypothetical protein ARALYDRAFT_493172 [Arabidopsis lyrata subsp. lyrata]	356	305	1e-40	85.6742	24.1573	25.8427	hypothetical protein ARALYDRAFT_493172	gbpln	Arabidopsis lyrata	AT4G17040.1 | Symbols: CLPR4 | CLP protease R subunit 4 | chr4:9586740-9589297 REVERSE LENGTH=305	356	305	7e-43	85.6742	23.8764	25.8427
Rsa1.0_02100.1.g32155.t2	ref|XP_002870146.1| predicted protein [Arabidopsis lyrata subsp. lyrata] gi|297315982|gb|EFH46405.1| predicted protein [Arabidopsis lyrata subsp. lyrata]	194	729	2e-27	375.773	34.5361	41.7526	predicted protein	gbpln	Arabidopsis lyrata	AT4G16570.1 | Symbols: ATPRMT7, PRMT7 | protein arginine methyltransferase 7 | chr4:9336815-9340692 FORWARD LENGTH=724	194	724	3e-28	373.196	33.5052	40.2062
Rsa1.0_02100.1.g32156.t1	ref|XP_002868118.1| histidine triad family protein [Arabidopsis lyrata subsp. lyrata] gi|297313954|gb|EFH44377.1| histidine triad family protein [Arabidopsis lyrata subsp. lyrata]	131	146	2e-37	111.45	69.4656	77.0992	histidine triad family protein	gbpln	Arabidopsis lyrata	AT4G16566.1 | Symbols: HINT4 | histidine triad nucleotide-binding 4 | chr4:9334873-9335884 REVERSE LENGTH=146	131	146	1e-39	111.45	65.6489	74.8092
Rsa1.0_02100.1.g32157.t1	#	#	#	#	#	#	#	-	----	----	#	#	#	#	#	#	#
Rsa1.0_02100.1.g32158.t1	#	#	#	#	#	#	#	-	----	----	#	#	#	#	#	#	#
Rsa1.0_02100.1.g32159.t1	ref|XP_002885228.1| F-box family protein [Arabidopsis lyrata subsp. lyrata] gi|297331068|gb|EFH61487.1| F-box family protein [Arabidopsis lyrata subsp. lyrata]	382	371	1e-121	97.1204	63.8743	76.7016	F-box family protein	gbpln	Arabidopsis lyrata	AT3G19470.2 | Symbols: | F-box and associated interaction domains-containing protein | chr3:6749766-6750914 FORWARD LENGTH=382	382	382	1e-116	100	61.5183	75.3927
Rsa1.0_02100.1.g32160.t1	ref|NP_567515.1| lipase class 3 family protein [Arabidopsis thaliana] gi|374095438|sp|O23522.2|PLA14_ARATH RecName: Full=Phospholipase A1-Ibeta2, chloroplastic; Flags: Precursor gi|332658408|gb|AEE83808.1| phospholipase A1-Ibeta2 [Arabidopsis thaliana]	180	517	2e-78	287.222	81.1111	87.7778	lipase class 3 family protein	gbpln	Arabidopsis thaliana	AT4G16820.1 | Symbols: PLA-I{beta]2 | alpha/beta-Hydrolases superfamily protein | chr4:9467563-9469116 FORWARD LENGTH=517	180	517	6e-81	287.222	81.1111	87.7778
Rsa1.0_02101.1.g32161.t1	ref|NP_564341.2| nuclear RNA polymerase A2 [Arabidopsis thaliana] gi|332193031|gb|AEE31152.1| nuclear RNA polymerase A2 [Arabidopsis thaliana]	1206	1178	0	97.6783	82.9187	89.5522	nuclear RNA polymerase A2	gbpln	Arabidopsis thaliana	AT1G29940.1 | Symbols: NRPA2 | nuclear RNA polymerase A2 | chr1:10479322-10486670 REVERSE LENGTH=1178	1206	1178	0	97.6783	82.9187	89.5522
Rsa1.0_02101.1.g32162.t1	gb|ABG29728.1| chloroplast chlorophyll a/b binding protein [Brassica napus]	267	267	1e-148	100	97.3783	98.8764	chloroplast chlorophyll a/b binding protein	gbpln	Brassica napus	AT1G29920.1 | Symbols: CAB2, AB165, LHCB1.1 | chlorophyll A/B-binding protein 2 | chr1:10475089-10475892 REVERSE LENGTH=267	267	267	1e-149	100	96.6292	98.8764
Rsa1.0_02101.1.g32163.t1	gb|ABE65398.1| hypothetical protein At1g43570 [Arabidopsis thaliana]	172	348	2e-36	202.326	42.4419	56.3953	hypothetical protein At1g43570	gbpln	Arabidopsis thaliana	AT3G24255.1 | Symbols: | RNA-directed DNA polymerase (reverse transcriptase)-related family protein | chr3:8789471-8793208 FORWARD LENGTH=746	172	746	4e-34	433.721	40.6977	57.5581
Rsa1.0_02101.1.g32164.t1	gb|ABG29728.1| chloroplast chlorophyll a/b binding protein [Brassica napus]	264	267	1e-146	101.136	97.7273	98.8636	chloroplast chlorophyll a/b binding protein	gbpln	Brassica napus	AT1G29920.1 | Symbols: CAB2, AB165, LHCB1.1 | chlorophyll A/B-binding protein 2 | chr1:10475089-10475892 REVERSE LENGTH=267	264	267	1e-147	101.136	96.9697	98.8636
Rsa1.0_02101.1.g32165.t1	gb|EOA39813.1| hypothetical protein CARUB_v10008480mg [Capsella rubella]	692	690	0	99.711	95.2312	97.9769	hypothetical protein CARUB_v10008480mg	gbpln	Capsella rubella	AT1G29880.1 | Symbols: | glycyl-tRNA synthetase / glycine--tRNA ligase | chr1:10459662-10462781 REVERSE LENGTH=729	692	729	0	105.347	94.7977	97.8324
Rsa1.0_02101.1.g32166.t1	ref|NP_176635.1| putative F-box protein [Arabidopsis thaliana] gi|125991855|sp|P0C2F8.1|FB71_ARATH RecName: Full=Putative F-box protein At1g64540 gi|332196130|gb|AEE34251.1| putative F-box protein [Arabidopsis thaliana]	435	444	7e-89	102.069	48.046	62.069	putative F-box protein	gbpln	Arabidopsis thaliana	AT1G64540.1 | Symbols: | F-box/FBD-like domains containing protein | chr1:23966909-23968425 FORWARD LENGTH=444	435	444	2e-91	102.069	48.046	62.069
Rsa1.0_02102.1.g32167.t1	gb|AAD28660.1| hypothetical protein [Arabidopsis thaliana]	673	863	5e-52	128.232	16.3447	24.5171	hypothetical protein	gbpln	Arabidopsis thaliana	AT5G45570.1 | Symbols: | Ulp1 protease family protein | chr5:18472301-18475574 FORWARD LENGTH=921	673	921	4e-11	136.85	7.13224	13.373
Rsa1.0_02102.1.g32168.t1	#	#	#	#	#	#	#	-	----	----	#	#	#	#	#	#	#
Rsa1.0_02102.1.g32169.t1	dbj|BAA96881.1| mutator-like transposase [Arabidopsis thaliana]	276	875	6e-23	317.029	25.7246	38.0435	mutator-like transposase	gbpln	Arabidopsis thaliana	#	#	#	#	#	#	#
Rsa1.0_02102.1.g32170.t1	ref|XP_002880790.1| ania-6a type cyclin [Arabidopsis lyrata subsp. lyrata] gi|297326629|gb|EFH57049.1| ania-6a type cyclin [Arabidopsis lyrata subsp. lyrata]	416	415	0	99.7596	87.2596	92.0673	ania-6a type cyclin	gbpln	Arabidopsis lyrata	AT2G26430.1 | Symbols: RCY1, ATRCY1 | arginine-rich cyclin 1 | chr2:11243433-11245504 REVERSE LENGTH=416	416	416	0	100	84.1346	90.625
Rsa1.0_02102.1.g32171.t1	#	#	#	#	#	#	#	-	----	----	#	#	#	#	#	#	#
Rsa1.0_02102.1.g32172.t1	#	#	#	#	#	#	#	-	----	----	#	#	#	#	#	#	#
Rsa1.0_02102.1.g32173.t1	dbj|BAE98459.1| putative neutral invertase [Arabidopsis thaliana]	196	664	7e-79	338.776	73.9796	78.5714	putative neutral invertase	gbpln	Arabidopsis thaliana	AT3G06500.1 | Symbols: | Plant neutral invertase family protein | chr3:2012309-2015471 FORWARD LENGTH=664	196	664	2e-81	338.776	73.9796	78.5714
Rsa1.0_02102.1.g32174.t1	#	#	#	#	#	#	#	-	----	----	#	#	#	#	#	#	#
Rsa1.0_02102.1.g32175.t1	#	#	#	#	#	#	#	-	----	----	#	#	#	#	#	#	#
Rsa1.0_02102.1.g32176.t1	gb|ABD65035.1| hypothetical protein 26.t00052 [Brassica oleracea]	529	695	1e-127	131.38	52.9301	65.7845	hypothetical protein 26.t00052	gbpln	Brassica oleracea	#	#	#	#	#	#	#
Rsa1.0_02103.1.g32177.t1	gb|AFJ66186.1| hypothetical protein 11M19.5 [Arabidopsis halleri]	1555	1557	0	100.129	64.5016	77.9421	hypothetical protein 11M19.5	gbpln	Arabidopsis halleri	ATMG00860.1 | Symbols: ORF158 | DNA/RNA polymerases superfamily protein | chrM:235916-236392 FORWARD LENGTH=158	1555	158	2e-32	10.1608	4.63023	5.72347
Rsa1.0_02103.1.g32178.t1	gb|ABD65073.1| hypothetical protein 27.t00059 [Brassica oleracea]	131	341	4e-11	260.305	28.2443	34.3511	hypothetical protein 27.t00059	gbpln	Brassica oleracea	#	#	#	#	#	#	#
Rsa1.0_02103.1.g32179.t4	ref|NP_193941.2| beta-glucosidase 3 [Arabidopsis thaliana] gi|269969446|sp|O65458.2|BGL03_ARATH RecName: Full=Beta-glucosidase 3; Short=AtBGLU3; Flags: Precursor gi|332659149|gb|AEE84549.1| beta-glucosidase 3 [Arabidopsis thaliana]	644	507	0	78.7267	54.6584	61.9565	beta-glucosidase 3	gbpln	Arabidopsis thaliana	AT4G22100.1 | Symbols: BGLU3 | beta glucosidase 2 | chr4:11707370-11709932 REVERSE LENGTH=507	644	507	0	78.7267	54.6584	61.9565
Rsa1.0_02103.1.g32180.t1	dbj|BAJ33833.1| unnamed protein product [Thellungiella halophila]	215	215	1e-114	100	92.093	95.814	unnamed protein product	----	----	AT2G47730.1 | Symbols: ATGSTF8, ATGSTF5, GST6, GSTF8 | glutathione S-transferase phi 8 | chr2:19558213-19559266 FORWARD LENGTH=263	215	263	1e-104	122.326	81.3953	89.7674
Rsa1.0_02103.1.g32181.t1	gb|AAG52313.1|AC021666_2 Mutator-like transposase; 53847-56139 [Arabidopsis thaliana]	350	583	3e-21	166.571	25.4286	39.4286	Mutator-like transposase; 53847-56139	gbpln	Arabidopsis thaliana	#	#	#	#	#	#	#
Rsa1.0_02103.1.g32182.t1	ref|XP_002882129.1| universal stress protein family protein [Arabidopsis lyrata subsp. lyrata] gi|297327968|gb|EFH58388.1| universal stress protein family protein [Arabidopsis lyrata subsp. lyrata]	162	162	8e-83	100	91.9753	96.9136	universal stress protein family protein	gbpln	Arabidopsis lyrata	AT2G47710.1 | Symbols: | Adenine nucleotide alpha hydrolases-like superfamily protein | chr2:19555045-19555956 REVERSE LENGTH=162	162	162	3e-84	100	90.7407	96.2963
Rsa1.0_02103.1.g32183.t1	gb|EOA29173.1| hypothetical protein CARUB_v10025443mg [Capsella rubella]	201	322	2e-28	160.199	31.8408	35.8209	hypothetical protein CARUB_v10025443mg	gbpln	Capsella rubella	AT2G47630.1 | Symbols: | alpha/beta-Hydrolases superfamily protein | chr2:19534637-19536911 FORWARD LENGTH=351	201	351	2e-27	174.627	29.3532	34.3284
Rsa1.0_02103.1.g32184.t1	ref|NP_182287.1| UDP-xylose synthase 4 [Arabidopsis thaliana] gi|75330962|sp|Q8S8T4.1|UXS4_ARATH RecName: Full=UDP-glucuronic acid decarboxylase 4; AltName: Full=UDP-XYL synthase 4; AltName: Full=UDP-glucuronate decarboxylase 4; Short=UGD; Short=UXS-4 gi|20196965|gb|AAM14846.1| putative dTDP-glucose 4-6-dehydratase [Arabidopsis thaliana] gi|63003798|gb|AAY25428.1| At2g47650 [Arabidopsis thaliana]…	433	443	0	102.309	84.5266	90.0693	UDP-xylose synthase 4	gbpln	Arabidopsis thaliana	AT2G47650.1 | Symbols: UXS4 | UDP-xylose synthase 4 | chr2:19538751-19541364 REVERSE LENGTH=443	433	443	0	102.309	84.5266	90.0693
Rsa1.0_02103.1.g32185.t1	ref|NP_566106.1| alpha/beta-hydrolase domain-containing protein [Arabidopsis thaliana] gi|16323214|gb|AAL15341.1| At2g47630/F17A22.2 [Arabidopsis thaliana] gi|20196967|gb|AAM14848.1| putative phospholipase [Arabidopsis thaliana] gi|20197314|gb|AAC63619.2| putative phospholipase [Arabidopsis thaliana] gi|21436029|gb|AAM51592.1| At2g47630/F17A22.2 [Arabidopsis thaliana] gi|330255772|gb|AEC10866.1| …	347	351	0	101.153	89.049	95.1009	alpha/beta-hydrolase domain-containing protein	gbpln	Arabidopsis thaliana	AT2G47630.1 | Symbols: | alpha/beta-Hydrolases superfamily protein | chr2:19534637-19536911 FORWARD LENGTH=351	347	351	0	101.153	89.049	95.1009
Rsa1.0_02103.1.g32186.t1	gb|EOA28363.1| hypothetical protein CARUB_v10024568mg [Capsella rubella]	521	508	0	97.5048	72.5528	81.7658	hypothetical protein CARUB_v10024568mg	gbpln	Capsella rubella	AT2G47620.1 | Symbols: ATSWI3A, CHB1, SWI3A | SWITCH/sucrose nonfermenting 3A | chr2:19532034-19534251 FORWARD LENGTH=512	521	512	0	98.2726	72.7447	83.3013
Rsa1.0_02104.1.g32187.t2	ref|XP_002888625.1| hypothetical protein ARALYDRAFT_475885 [Arabidopsis lyrata subsp. lyrata] gi|297334466|gb|EFH64884.1| hypothetical protein ARALYDRAFT_475885 [Arabidopsis lyrata subsp. lyrata]	444	452	0	101.802	84.9099	90.3153	hypothetical protein ARALYDRAFT_475885	gbpln	Arabidopsis lyrata	AT1G67800.4 | Symbols: | Copine (Calcium-dependent phospholipid-binding protein) family | chr1:25421029-25423237 REVERSE LENGTH=433	444	433	0	97.5225	84.6847	90.0901
Rsa1.0_02104.1.g32188.t1	ref|NP_176945.1| uncharacterized protein [Arabidopsis thaliana] gi|11072009|gb|AAG28888.1|AC008113_4 F12A21.8 [Arabidopsis thaliana] gi|332196575|gb|AEE34696.1| uncharacterized protein AT1G67790 [Arabidopsis thaliana]	654	576	1e-175	88.0734	53.9755	66.3609	uncharacterized protein	gbpln	Arabidopsis thaliana	AT1G67790.1 | Symbols: | unknown protein; BEST Arabidopsis thaliana protein match is: unknown protein (TAIR:AT3G01680.1); Has 208 Blast hits to 125 proteins in 13 species: Archae - 0; Bacteria - 0; Metazoa - 0; Fungi - 0; Plants - 208; Viruses - 0; Other Eukaryotes - 0 (source: NCBI BLink). | chr1:25417542-25420099 REVERSE LENGTH=576	654	576	1e-178	88.0734	53.9755	66.3609
Rsa1.0_02104.1.g32189.t1	ref|NP_564036.1| histone-lysine N-methyltransferase, H3 lysine-9 specific SUVH7 [Arabidopsis thaliana] gi|30580524|sp|Q9C5P1.1|SUVH7_ARATH RecName: Full=Histone-lysine N-methyltransferase, H3 lysine-9 specific SUVH7; AltName: Full=Histone H3-K9 methyltransferase 7; Short=H3-K9-HMTase 7; AltName: Full=Protein SET DOMAIN GROUP 17; AltName: Full=Suppressor of variegation 3-9 homolog protein 7; Short…	714	693	1e-177	97.0588	47.619	59.6639	histone-lysine N-methyltransferase, H3 lysine-9 specific SUVH7	gbpln	Arabidopsis thaliana	AT1G17770.1 | Symbols: SUVH7, SDG17 | SU(VAR)3-9 homolog 7 | chr1:6120741-6122822 FORWARD LENGTH=693	714	693	1e-179	97.0588	47.619	59.6639
Rsa1.0_02104.1.g32190.t1	ref|NP_191779.1| Putative endonuclease or glycosyl hydrolase [Arabidopsis thaliana] gi|6899930|emb|CAB71880.1| putative protein [Arabidopsis thaliana] gi|332646801|gb|AEE80322.1| Putative endonuclease or glycosyl hydrolase [Arabidopsis thaliana]	233	673	7e-34	288.841	32.1888	35.1931	Putative endonuclease or glycosyl hydrolase	gbpln	Arabidopsis thaliana	AT3G62200.1 | Symbols: | Putative endonuclease or glycosyl hydrolase | chr3:23023437-23025671 REVERSE LENGTH=673	233	673	2e-36	288.841	32.1888	35.1931
Rsa1.0_02104.1.g32191.t1	ref|NP_683481.1| uncharacterized protein [Arabidopsis thaliana] gi|297841483|ref|XP_002888623.1| hypothetical protein ARALYDRAFT_475883 [Arabidopsis lyrata subsp. lyrata] gi|17528968|gb|AAL38694.1| unknown protein [Arabidopsis thaliana] gi|20465479|gb|AAM20199.1| unknown protein [Arabidopsis thaliana] gi|21618233|gb|AAM67283.1| unknown [Arabidopsis thaliana] gi|26450708|dbj|BAC42463.1| unknown pr…	63	63	1e-27	100	98.4127	100	uncharacterized protein	gbpln	Arabidopsis lyrata	AT1G67785.1 | Symbols: | unknown protein; Has 30 Blast hits to 30 proteins in 12 species: Archae - 0; Bacteria - 0; Metazoa - 0; Fungi - 0; Plants - 30; Viruses - 0; Other Eukaryotes - 0 (source: NCBI BLink). | chr1:25416100-25416984 REVERSE LENGTH=63	63	63	2e-30	100	98.4127	100
Rsa1.0_02104.1.g32192.t1	ref|XP_002887144.1| hypothetical protein ARALYDRAFT_475881 [Arabidopsis lyrata subsp. lyrata] gi|297332985|gb|EFH63403.1| hypothetical protein ARALYDRAFT_475881 [Arabidopsis lyrata subsp. lyrata]	539	519	1e-164	96.2894	61.7811	71.6141	hypothetical protein ARALYDRAFT_475881	gbpln	Arabidopsis lyrata	AT1G67770.1 | Symbols: TEL2 | terminal EAR1-like 2 | chr1:25408043-25410153 FORWARD LENGTH=527	539	527	1e-152	97.7737	58.4416	69.9443
Rsa1.0_02105.1.g32193.t1	ref|NP_176634.1| RWP-RK domain-containing protein [Arabidopsis thaliana] gi|313471381|sp|Q8RWY4.2|NLP6_ARATH RecName: Full=Protein NLP6; Short=AtNLP6; AltName: Full=NIN-like protein 6; AltName: Full=Nodule inception protein-like protein 6 gi|24030334|gb|AAN41333.1| unknown protein [Arabidopsis thaliana] gi|332196129|gb|AEE34250.1| nodule inception protein-like protein 6 [Arabidopsis thaliana]	746	841	0	112.735	88.2038	93.5657	RWP-RK domain-containing protein	gbpln	Arabidopsis thaliana	AT1G64530.1 | Symbols: | Plant regulator RWP-RK family protein | chr1:23959820-23962896 FORWARD LENGTH=841	746	841	0	112.735	88.2038	93.5657
Rsa1.0_02105.1.g32194.t1	gb|EOA35976.1| hypothetical protein CARUB_v10021239mg [Capsella rubella]	74	79	5e-18	106.757	70.2703	77.027	hypothetical protein CARUB_v10021239mg	gbpln	Capsella rubella	#	#	#	#	#	#	#
Rsa1.0_02105.1.g32195.t1	ref|XP_002887875.1| ATGCN3 [Arabidopsis lyrata subsp. lyrata] gi|297333716|gb|EFH64134.1| ATGCN3 [Arabidopsis lyrata subsp. lyrata]	717	715	0	99.7211	94.8396	97.4895	ATGCN3	gbpln	Arabidopsis lyrata	AT1G64550.1 | Symbols: ATGCN3, GCN3 | general control non-repressible 3 | chr1:23968850-23973369 FORWARD LENGTH=715	717	715	0	99.7211	94.7001	97.3501
Rsa1.0_02105.1.g32196.t3	ref|XP_002887874.1| DNA binding protein [Arabidopsis lyrata subsp. lyrata] gi|297333715|gb|EFH64133.1| DNA binding protein [Arabidopsis lyrata subsp. lyrata]	1141	1257	0	110.167	63.2778	70.8151	DNA binding protein	gbpln	Arabidopsis lyrata	AT1G64570.1 | Symbols: DUO3 | Homeodomain-like superfamily protein | chr1:23978868-23983925 FORWARD LENGTH=1239	1141	1239	0	108.589	60.9991	69.0622
Rsa1.0_02105.1.g32197.t1	gb|ABD65054.1| hypothetical protein 27.t00119 [Brassica oleracea]	357	257	6e-37	71.9888	27.451	31.3725	hypothetical protein 27.t00119	gbpln	Brassica oleracea	#	#	#	#	#	#	#
Rsa1.0_02105.1.g32198.t1	#	#	#	#	#	#	#	-	----	----	#	#	#	#	#	#	#
Rsa1.0_02105.1.g32199.t1	ref|XP_002887872.1| short-chain dehydrogenase/reductase family protein [Arabidopsis lyrata subsp. lyrata] gi|297333713|gb|EFH64131.1| short-chain dehydrogenase/reductase family protein [Arabidopsis lyrata subsp. lyrata]	343	334	1e-164	97.3761	89.2128	93.586	short-chain dehydrogenase/reductase family protein	gbpln	Arabidopsis lyrata	AT1G64590.1 | Symbols: | NAD(P)-binding Rossmann-fold superfamily protein | chr1:23993592-23995200 FORWARD LENGTH=334	343	334	1e-165	97.3761	88.0466	93.2945
Rsa1.0_02105.1.g32200.t1	gb|EOA34980.1| hypothetical protein CARUB_v10020069mg, partial [Capsella rubella]	578	565	0	97.7509	77.3356	85.4671	hypothetical protein CARUB_v10020069mg, partial	gbpln	Capsella rubella	AT1G64600.1 | Symbols: | methyltransferases;copper ion binding | chr1:23995996-23998625 FORWARD LENGTH=537	578	537	0	92.9066	78.2007	84.083
Rsa1.0_02105.1.g32201.t1	gb|EOA33754.1| hypothetical protein CARUB_v10019949mg [Capsella rubella]	331	636	1e-173	192.145	89.426	96.6767	hypothetical protein CARUB_v10019949mg	gbpln	Capsella rubella	AT1G58030.1 | Symbols: CAT2 | cationic amino acid transporter 2 | chr1:21464185-21468141 REVERSE LENGTH=635	331	635	1e-169	191.843	87.6133	94.5619
Rsa1.0_02105.1.g32202.t1	#	#	#	#	#	#	#	-	----	----	#	#	#	#	#	#	#
Rsa1.0_02105.1.g32203.t1	gb|EOA35589.1| hypothetical protein CARUB_v10020801mg [Capsella rubella]	267	267	1e-140	100	95.5056	97.3783	hypothetical protein CARUB_v10020801mg	gbpln	Capsella rubella	AT1G64520.1 | Symbols: RPN12a | regulatory particle non-ATPase 12A | chr1:23956459-23958120 FORWARD LENGTH=267	267	267	1e-142	100	95.1311	97.7528
Rsa1.0_02105.1.g32204.t1	ref|XP_002886339.1| ribosomal protein S6 family protein [Arabidopsis lyrata subsp. lyrata] gi|297332180|gb|EFH62598.1| ribosomal protein S6 family protein [Arabidopsis lyrata subsp. lyrata]	206	211	1e-100	102.427	89.8058	94.6602	ribosomal protein S6 family protein	gbpln	Arabidopsis lyrata	AT1G64510.1 | Symbols: | Translation elongation factor EF1B/ribosomal protein S6 family protein | chr1:23954993-23956205 REVERSE LENGTH=207	206	207	1e-102	100.485	89.3204	94.1748
Rsa1.0_02105.1.g32205.t1	dbj|BAC43183.1| unknown protein [Arabidopsis thaliana] gi|28950755|gb|AAO63301.1| At1g18610 [Arabidopsis thaliana]	156	217	2e-14	139.103	38.4615	43.5897	unknown protein	gbpln	Arabidopsis thaliana	AT1G18610.1 | Symbols: | Galactose oxidase/kelch repeat superfamily protein | chr1:6405779-6408831 FORWARD LENGTH=556	156	556	3e-16	356.41	38.4615	43.5897
Rsa1.0_02106.1.g32206.t1	#	#	#	#	#	#	#	-	----	----	#	#	#	#	#	#	#
Rsa1.0_02106.1.g32207.t2	#	#	#	#	#	#	#	-	----	----	#	#	#	#	#	#	#
Rsa1.0_02106.1.g32208.t1	#	#	#	#	#	#	#	-	----	----	#	#	#	#	#	#	#
Rsa1.0_02106.1.g32209.t1	gb|EOA24055.1| hypothetical protein CARUB_v10017274mg [Capsella rubella]	551	437	0	79.3103	65.3358	67.8766	hypothetical protein CARUB_v10017274mg	gbpln	Capsella rubella	AT5G38200.1 | Symbols: | Class I glutamine amidotransferase-like superfamily protein | chr5:15256383-15258474 FORWARD LENGTH=436	551	436	0	79.1289	64.9728	67.6951
Rsa1.0_02106.1.g32210.t1	gb|ABD65636.1| hypothetical protein 23.t00055 [Brassica oleracea]	409	414	1e-43	101.222	27.3839	37.8973	hypothetical protein 23.t00055	gbpln	Brassica oleracea	#	#	#	#	#	#	#
Rsa1.0_02106.1.g32211.t1	dbj|BAB09502.1| transposon protein-like [Arabidopsis thaliana]	620	1089	1e-145	175.645	51.9355	66.129	transposon protein-like	gbpln	Arabidopsis thaliana	#	#	#	#	#	#	#
Rsa1.0_02107.1.g32212.t1	ref|NP_850519.1| syntaxin-43 [Arabidopsis thaliana] gi|38503420|sp|Q9SUJ1.2|SYP43_ARATH RecName: Full=Syntaxin-43; Short=AtSYP43 gi|6714439|gb|AAF26126.1|AC011620_2 putative syntaxin protein, AtSNAP33 [Arabidopsis thaliana] gi|20466514|gb|AAM20574.1| putative syntaxin protein, AtSNAP33 [Arabidopsis thaliana] gi|332640762|gb|AEE74283.1| syntaxin-43 [Arabidopsis thaliana]	318	331	1e-164	104.088	90.2516	96.2264	syntaxin-43	gbpln	Arabidopsis thaliana	AT3G05710.2 | Symbols: SYP43, ATSYP43 | syntaxin of plants 43 | chr3:1685262-1687229 FORWARD LENGTH=331	318	331	1e-166	104.088	90.2516	96.2264
Rsa1.0_02107.1.g32213.t1	gb|EOA33055.1| hypothetical protein CARUB_v10016388mg [Capsella rubella]	124	125	3e-54	100.806	84.6774	92.7419	hypothetical protein CARUB_v10016388mg	gbpln	Capsella rubella	AT3G05725.1 | Symbols: | Protein of unknown function (DUF3511) | chr3:1692548-1693153 FORWARD LENGTH=124	124	124	3e-55	100	80.6452	91.129
Rsa1.0_02107.1.g32214.t1	gb|ABV89608.1| disease resistance-responsive family protein [Brassica rapa]	89	90	2e-33	101.124	93.2584	95.5056	disease resistance-responsive family protein	gbpln	Brassica rapa	AT3G05727.1 | Symbols: | S locus-related glycoprotein 1 (SLR1) binding pollen coat protein family | chr3:1693616-1693934 FORWARD LENGTH=80	89	80	3e-22	89.8876	61.7978	70.7865
Rsa1.0_02107.1.g32215.t1	ref|NP_001030646.1| plant invertase/pectin methylesterase inhibitor domain-containing protein [Arabidopsis thaliana] gi|98962063|gb|ABF59361.1| unknown protein [Arabidopsis thaliana] gi|332640768|gb|AEE74289.1| plant invertase/pectin methylesterase inhibitor domain-containing protein [Arabidopsis thaliana]	190	190	5e-39	100	48.9474	62.6316	plant invertase/pectin methylesterase inhibitor domain-containing protein	gbpln	Arabidopsis thaliana	AT3G05741.1 | Symbols: | Plant invertase/pectin methylesterase inhibitor superfamily protein | chr3:1701553-1702125 REVERSE LENGTH=190	190	190	2e-41	100	48.9474	62.6316
Rsa1.0_02107.1.g32216.t1	gb|EOA19716.1| hypothetical protein CARUB_v10003733mg [Capsella rubella]	137	938	2e-16	684.672	41.6058	61.3139	hypothetical protein CARUB_v10003733mg	gbpln	Capsella rubella	AT5G26860.1 | Symbols: LON_ARA_ARA, LON1 | lon protease 1 | chr5:9451183-9456631 FORWARD LENGTH=940	137	940	6e-19	686.131	41.6058	60.5839
Rsa1.0_02107.1.g32217.t2	ref|XP_002330253.1| predicted protein [Populus trichocarpa] gi|222871709|gb|EEF08840.1| predicted protein [Populus trichocarpa]	587	950	0	161.84	68.1431	79.8978	predicted protein	gbpln	Populus trichocarpa	AT5G26860.1 | Symbols: LON_ARA_ARA, LON1 | lon protease 1 | chr5:9451183-9456631 FORWARD LENGTH=940	587	940	0	160.136	71.0392	81.431
Rsa1.0_02107.1.g32218.t1	gb|EOA29822.1| hypothetical protein CARUB_v10012917mg [Capsella rubella]	927	937	0	101.079	80.3668	87.8101	hypothetical protein CARUB_v10012917mg	gbpln	Capsella rubella	AT3G05790.1 | Symbols: LON4 | lon protease 4 | chr3:1720154-1725182 REVERSE LENGTH=942	927	942	0	101.618	80.3668	87.8101
Rsa1.0_02107.1.g32219.t1	ref|NP_566260.1| transcription factor bHLH150 [Arabidopsis thaliana] gi|75191236|sp|Q9M9L6.1|BH150_ARATH RecName: Full=Transcription factor bHLH150; AltName: Full=ATBS1 interacting factor 1; AltName: Full=Basic helix-loop-helix protein 150; Short=AtbHLH150; Short=bHLH 150; AltName: Full=Transcription factor EN 145; AltName: Full=bHLH transcription factor bHLH150 gi|6714393|gb|AAF26082.1|AC012393_…	201	211	8e-74	104.975	79.1045	83.0846	transcription factor bHLH150	gbpln	Arabidopsis thaliana	AT3G05800.1 | Symbols: AIF1 | AtBS1(activation-tagged BRI1 suppressor 1)-interacting factor 1 | chr3:1727476-1728111 FORWARD LENGTH=211	201	211	3e-76	104.975	79.1045	83.0846
Rsa1.0_02107.1.g32220.t1	ref|XP_002884536.1| hypothetical protein ARALYDRAFT_896678 [Arabidopsis lyrata subsp. lyrata] gi|297330376|gb|EFH60795.1| hypothetical protein ARALYDRAFT_896678 [Arabidopsis lyrata subsp. lyrata]	603	633	0	104.975	85.0746	92.2056	hypothetical protein ARALYDRAFT_896678	gbpln	Arabidopsis lyrata	AT3G05820.1 | Symbols: INVH, At-A/N-InvH | invertase H | chr3:1733119-1735757 REVERSE LENGTH=659	603	659	0	109.287	83.9138	91.5423
Rsa1.0_02108.1.g32221.t13	ref|NP_177124.1| TRAF-like family protein [Arabidopsis thaliana] gi|10092289|gb|AAG12701.1|AC021046_2 hypothetical protein; 234-1214 [Arabidopsis thaliana] gi|12325195|gb|AAG52546.1|AC013289_13 hypothetical protein; 70299-71279 [Arabidopsis thaliana] gi|332196839|gb|AEE34960.1| TRAF-like family protein [Arabidopsis thaliana]	799	231	2e-77	28.9111	17.2716	21.4018	TRAF-like family protein	gbpln	Arabidopsis thaliana	AT1G69660.1 | Symbols: | TRAF-like family protein | chr1:26199623-26200603 REVERSE LENGTH=231	799	231	4e-80	28.9111	17.2716	21.4018
Rsa1.0_02108.1.g32222.t1	ref|XP_002887382.1| predicted protein [Arabidopsis lyrata subsp. lyrata] gi|297333223|gb|EFH63641.1| predicted protein [Arabidopsis lyrata subsp. lyrata]	209	491	1e-112	234.928	88.9952	95.2153	predicted protein	gbpln	Arabidopsis lyrata	AT1G71696.1 | Symbols: SOL1 | carboxypeptidase D, putative | chr1:26967637-26970364 FORWARD LENGTH=422	209	422	1e-112	201.914	87.5598	95.2153
Rsa1.0_02108.1.g32223.t1	pir||T00833 RNA-directed DNA polymerase homolog T13L16.7 - Arabidopsis thaliana (fragment)	1660	1365	0	82.2289	35.1807	48.7952	RNA-directed DNA polymerase homolog T13L16.7 - Arabidopsis thaliana (fragment)	----	----	AT4G29090.1 | Symbols: | Ribonuclease H-like superfamily protein | chr4:14333528-14335255 FORWARD LENGTH=575	1660	575	1e-75	34.6386	10.9639	15.9036
Rsa1.0_02108.1.g32224.t1	ref|XP_002870640.1| DNA repair and transcription factor XPB1 [Arabidopsis lyrata subsp. lyrata] gi|297316476|gb|EFH46899.1| DNA repair and transcription factor XPB1 [Arabidopsis lyrata subsp. lyrata]	87	767	3e-25	881.609	75.8621	82.7586	DNA repair and transcription factor XPB1	gbpln	Arabidopsis lyrata	AT5G41370.1 | Symbols: XPB1, ATXPB1 | homolog of xeroderma pigmentosum complementation group B 1 | chr5:16551337-16555792 FORWARD LENGTH=767	87	767	1e-23	881.609	77.0115	83.908
Rsa1.0_02108.1.g32225.t1	gb|EOA36532.1| hypothetical protein CARUB_v10011581mg [Capsella rubella]	419	425	3e-99	101.432	52.506	68.4964	hypothetical protein CARUB_v10011581mg	gbpln	Capsella rubella	AT1G25150.1 | Symbols: | F-box family protein | chr1:8821027-8822328 FORWARD LENGTH=433	419	433	7e-98	103.341	50.5967	67.0644
Rsa1.0_02108.1.g32226.t1	emb|CAB64227.1| disease resistance-like protein [Arabidopsis thaliana]	557	904	0	162.298	68.9408	80.9695	disease resistance-like protein	gbpln	Arabidopsis thaliana	AT3G53240.1 | Symbols: AtRLP45, RLP45 | receptor like protein 45 | chr3:19735927-19739047 FORWARD LENGTH=891	557	891	0	159.964	68.9408	80.9695
Rsa1.0_02108.1.g32227.t1	gb|EEC67044.1| hypothetical protein OsI_33786 [Oryza sativa Indica Group]	205	755	7e-18	368.293	36.5854	40.9756	hypothetical protein OsI_33786	gbpln	Oryza sativa	#	#	#	#	#	#	#
Rsa1.0_02108.1.g32228.t1	ref|NP_177136.1| homeobox-leucine zipper protein ATHB-13 [Arabidopsis thaliana] gi|118573191|sp|Q8LC03.2|ATB13_ARATH RecName: Full=Homeobox-leucine zipper protein ATHB-13; AltName: Full=HD-ZIP protein ATHB-13; AltName: Full=Homeodomain transcription factor ATHB-13 gi|6644295|gb|AAF20996.1|AF208044_1 homeodomain leucine-zipper protein ATHB13 [Arabidopsis thaliana] gi|12325190|gb|AAG52541.1|AC01328…	287	294	1e-149	102.439	93.7282	96.5157	homeobox-leucine zipper protein ATHB-13	gbpln	Arabidopsis thaliana	AT1G69780.1 | Symbols: ATHB13 | Homeobox-leucine zipper protein family | chr1:26259166-26260465 FORWARD LENGTH=294	287	294	1e-152	102.439	93.7282	96.5157
Rsa1.0_02109.1.g32229.t1	#	#	#	#	#	#	#	-	----	----	#	#	#	#	#	#	#
Rsa1.0_02109.1.g32230.t1	gb|EOA15926.1| hypothetical protein CARUB_v10004020mg [Capsella rubella]	859	1149	6e-56	133.76	37.2526	53.3178	hypothetical protein CARUB_v10004020mg	gbpln	Capsella rubella	AT4G00930.1 | Symbols: CIP4.1 | COP1-interacting protein 4.1 | chr4:396558-400734 FORWARD LENGTH=1133	859	1133	3e-48	131.898	26.3097	35.1572
Rsa1.0_02109.1.g32231.t1	emb|CAN77247.1| hypothetical protein VITISV_021658 [Vitis vinifera]	168	1323	7e-27	787.5	38.6905	54.7619	hypothetical protein VITISV_021658	gbpln	Vitis vinifera	#	#	#	#	#	#	#
Rsa1.0_02109.1.g32232.t1	gb|EOA35389.1| hypothetical protein CARUB_v10020585mg [Capsella rubella]	471	345	1e-80	73.2484	39.2781	41.6136	hypothetical protein CARUB_v10020585mg	gbpln	Capsella rubella	AT1G62981.2 | Symbols: | Protein of unknown function (DUF1191) | chr1:23333793-23334824 FORWARD LENGTH=343	471	343	6e-81	72.8238	38.8535	41.4013
Rsa1.0_02109.1.g32233.t1	ref|XP_002887988.1| ATEXPA18 [Arabidopsis lyrata subsp. lyrata] gi|297333829|gb|EFH64247.1| ATEXPA18 [Arabidopsis lyrata subsp. lyrata]	138	257	8e-31	186.232	49.2754	51.4493	ATEXPA18	gbpln	Arabidopsis lyrata	AT1G62980.1 | Symbols: ATEXPA18, EXP18, ATEXP18, ATHEXP ALPHA 1.25, EXPA18 | expansin A18 | chr1:23331728-23332934 FORWARD LENGTH=257	138	257	9e-33	186.232	47.8261	50.7246
Rsa1.0_02109.1.g32234.t1	#	#	#	#	#	#	#	-	----	----	#	#	#	#	#	#	#
Rsa1.0_02110.1.g32235.t1	#	#	#	#	#	#	#	-	----	----	#	#	#	#	#	#	#
Rsa1.0_02110.1.g32236.t1	dbj|BAJ34376.1| unnamed protein product [Thellungiella halophila]	784	852	0	108.673	78.0612	81.25	unnamed protein product	----	----	AT1G25540.1 | Symbols: PFT1 | phytochrome and flowering time regulatory protein (PFT1) | chr1:8969392-8974446 REVERSE LENGTH=836	784	836	0	106.633	77.551	80.8673
Rsa1.0_02110.1.g32237.t2	gb|EOA40441.1| hypothetical protein CARUB_v10009167mg [Capsella rubella]	486	440	0	90.535	77.9835	81.4815	hypothetical protein CARUB_v10009167mg	gbpln	Capsella rubella	AT1G25530.1 | Symbols: | Transmembrane amino acid transporter family protein | chr1:8964827-8967391 REVERSE LENGTH=440	486	440	0	90.535	76.3374	80.0412
Rsa1.0_02110.1.g32238.t1	ref|NP_174454.2| AP-4 complex subunit epsilon [Arabidopsis thaliana] gi|75154132|sp|Q8L7A9.1|AP4E_ARATH RecName: Full=AP-4 complex subunit epsilon; AltName: Full=AP-4 adapter complex subunit epsilon; AltName: Full=Adapter-related protein complex 4 subunit epsilon; AltName: Full=Epsilon subunit of AP-4; AltName: Full=Epsilon-adaptin gi|22531062|gb|AAM97035.1| putative epsilon-adaptin [Arabidopsis …	942	938	0	99.5754	91.189	95.5414	AP-4 complex subunit epsilon	gbpln	Arabidopsis thaliana	AT1G31730.1 | Symbols: | Adaptin family protein | chr1:11359907-11363916 FORWARD LENGTH=938	942	938	0	99.5754	91.189	95.5414
Rsa1.0_02110.1.g32239.t1	gb|EOA36233.1| hypothetical protein CARUB_v10010202mg [Capsella rubella]	230	230	1e-108	100	90.8696	95.2174	hypothetical protein CARUB_v10010202mg	gbpln	Capsella rubella	AT1G25520.1 | Symbols: | Uncharacterized protein family (UPF0016) | chr1:8962324-8964173 FORWARD LENGTH=230	230	230	1e-110	100	90.8696	95.2174
Rsa1.0_02110.1.g32240.t1	gb|EOA39976.1| hypothetical protein CARUB_v10008664mg [Capsella rubella]	591	588	0	99.4924	92.7242	95.6007	hypothetical protein CARUB_v10008664mg	gbpln	Capsella rubella	AT1G25490.1 | Symbols: RCN1, REGA, ATB BETA BETA, EER1 | ARM repeat superfamily protein | chr1:8951700-8954899 FORWARD LENGTH=588	591	588	0	99.4924	91.3706	95.4315
Rsa1.0_02110.1.g32241.t1	#	#	#	#	#	#	#	-	----	----	#	#	#	#	#	#	#
Rsa1.0_02110.1.g32242.t1	gb|EOA40032.1| hypothetical protein CARUB_v10008724mg [Capsella rubella]	580	565	0	97.4138	87.2414	91.3793	hypothetical protein CARUB_v10008724mg	gbpln	Capsella rubella	AT1G25480.1 | Symbols: | Aluminium activated malate transporter family protein | chr1:8948467-8950876 FORWARD LENGTH=548	580	548	0	94.4828	84.1379	88.2759
Rsa1.0_02111.1.g32243.t2	gb|AAM63171.1| unknown [Arabidopsis thaliana]	400	401	0	100.25	83.5	90.5	unknown	gbpln	Arabidopsis thaliana	AT2G05755.1 | Symbols: | Nodulin MtN21 /EamA-like transporter family protein | chr2:2170905-2173646 FORWARD LENGTH=401	400	401	0	100.25	83.5	90.25
Rsa1.0_02111.1.g32244.t1	ref|NP_178636.1| nucleobase-ascorbate transporter 1 [Arabidopsis thaliana] gi|75313463|sp|Q9SHZ3.1|NAT1_ARATH RecName: Full=Nucleobase-ascorbate transporter 1; Short=AtNAT1 gi|4662639|gb|AAD26910.1| putative membrane transporter [Arabidopsis thaliana] gi|66792650|gb|AAY56427.1| At2g05760 [Arabidopsis thaliana] gi|330250875|gb|AEC05969.1| nucleobase-ascorbate transporter 1 [Arabidopsis thaliana]	520	520	0	100	96.3462	98.4615	nucleobase-ascorbate transporter 1	gbpln	Arabidopsis thaliana	AT2G05760.1 | Symbols: | Xanthine/uracil permease family protein | chr2:2180978-2183710 FORWARD LENGTH=520	520	520	0	100	96.3462	98.4615
Rsa1.0_02111.1.g32245.t1	ref|NP_172173.2| putative N-arginine dibasic convertase [Arabidopsis thaliana] gi|332189930|gb|AEE28051.1| putative N-arginine dibasic convertase [Arabidopsis thaliana]	932	1024	0	109.871	42.5966	61.1588	putative N-arginine dibasic convertase	gbpln	Arabidopsis thaliana	AT1G06900.1 | Symbols: | Insulinase (Peptidase family M16) family protein | chr1:2115155-2120635 REVERSE LENGTH=1024	932	1024	0	109.871	42.5966	61.1588
Rsa1.0_02111.1.g32246.t1	ref|NP_001189521.1| minichromosome maintenance protein 5 (cell division control protein 46) [Arabidopsis thaliana] gi|330251035|gb|AEC06129.1| minichromosome maintenance protein 5 (cell division control protein 46) [Arabidopsis thaliana]	159	725	7e-46	455.975	54.0881	58.4906	minichromosome maintenance protein 5 (cell division control protein 46)	gbpln	Arabidopsis thaliana	AT2G07690.2 | Symbols: MCM5 | Minichromosome maintenance (MCM2/3/5) family protein | chr2:3523379-3527388 REVERSE LENGTH=725	159	725	3e-48	455.975	54.0881	58.4906
Rsa1.0_02112.1.g32247.t1	#	#	#	#	#	#	#	-	----	----	#	#	#	#	#	#	#
Rsa1.0_02112.1.g32248.t1	#	#	#	#	#	#	#	-	----	----	#	#	#	#	#	#	#
Rsa1.0_02112.1.g32249.t1	ref|XP_002863742.1| hypothetical protein ARALYDRAFT_494760 [Arabidopsis lyrata subsp. lyrata] gi|297309577|gb|EFH40001.1| hypothetical protein ARALYDRAFT_494760 [Arabidopsis lyrata subsp. lyrata]	339	336	1e-114	99.115	81.4159	87.9056	hypothetical protein ARALYDRAFT_494760	gbpln	Arabidopsis lyrata	AT5G42750.1 | Symbols: BKI1 | BRI1 kinase inhibitor 1 | chr5:17143028-17144041 REVERSE LENGTH=337	339	337	1e-115	99.41	80.826	87.6106
Rsa1.0_02112.1.g32250.t10	#	#	#	#	#	#	#	-	----	----	#	#	#	#	#	#	#
Rsa1.0_02112.1.g32251.t7	gb|AAD20658.1| putative retroelement pol polyprotein [Arabidopsis thaliana]	1922	1611	0	83.8189	16.7014	20.0312	putative retroelement pol polyprotein	gbpln	Arabidopsis thaliana	#	#	#	#	#	#	#
Rsa1.0_02112.1.g32252.t1	#	#	#	#	#	#	#	-	----	----	#	#	#	#	#	#	#
Rsa1.0_02113.1.g32253.t1	emb|CAB39638.1| RNA-directed DNA polymerase-like protein [Arabidopsis thaliana] gi|7267666|emb|CAB78094.1| RNA-directed DNA polymerase-like protein [Arabidopsis thaliana]	1760	1274	0	72.3864	28.75	38.125	RNA-directed DNA polymerase-like protein	gbpln	Arabidopsis thaliana	AT1G43760.1 | Symbols: | DNAse I-like superfamily protein | chr1:16528880-16531065 REVERSE LENGTH=626	1760	626	2e-43	35.5682	6.70455	10.8523
Rsa1.0_02113.1.g32254.t3	gb|EOA30606.1| hypothetical protein CARUB_v10013737mg [Capsella rubella]	310	437	2e-71	140.968	40.3226	45.4839	hypothetical protein CARUB_v10013737mg	gbpln	Capsella rubella	AT2G22970.3 | Symbols: SCPL11 | serine carboxypeptidase-like 11 | chr2:9774875-9778255 FORWARD LENGTH=443	310	443	5e-72	142.903	40.9677	51.2903
Rsa1.0_02113.1.g32255.t1	#	#	#	#	#	#	#	-	----	----	#	#	#	#	#	#	#
Rsa1.0_02113.1.g32256.t1	gb|AAB68964.1| trypsin inhibitor propeptide [Brassica oleracea]	214	214	1e-102	100	84.5794	88.3178	trypsin inhibitor propeptide	gbpln	Brassica oleracea	AT1G73260.1 | Symbols: ATKTI1, KTI1 | kunitz trypsin inhibitor 1 | chr1:27547410-27548057 REVERSE LENGTH=215	214	215	3e-49	100.467	52.3364	64.9533
Rsa1.0_02113.1.g32257.t3	ref|NP_177471.1| serine carboxypeptidase-like 3 [Arabidopsis thaliana] gi|75169954|sp|Q9CAU1.1|SCP3_ARATH RecName: Full=Serine carboxypeptidase-like 3; Flags: Precursor gi|12324329|gb|AAG52138.1|AC010556_20 putative serine carboxypeptidase; 12385-14737 [Arabidopsis thaliana] gi|332197316|gb|AEE35437.1| serine carboxypeptidase-like 3 [Arabidopsis thaliana]	268	441	5e-65	164.552	46.6418	52.6119	serine carboxypeptidase-like 3	gbpln	Arabidopsis thaliana	AT1G73280.1 | Symbols: scpl3 | serine carboxypeptidase-like 3 | chr1:27552970-27555322 REVERSE LENGTH=441	268	441	1e-67	164.552	46.6418	52.6119
Rsa1.0_02113.1.g32258.t1	#	#	#	#	#	#	#	-	----	----	#	#	#	#	#	#	#
Rsa1.0_02113.1.g32259.t1	gb|AAB68964.1| trypsin inhibitor propeptide [Brassica oleracea]	214	214	4e-97	100	79.9065	86.9159	trypsin inhibitor propeptide	gbpln	Brassica oleracea	AT1G73260.1 | Symbols: ATKTI1, KTI1 | kunitz trypsin inhibitor 1 | chr1:27547410-27548057 REVERSE LENGTH=215	214	215	3e-49	100.467	52.3364	64.486
Rsa1.0_02114.1.g32260.t1	ref|XP_002866308.1| hypothetical protein ARALYDRAFT_496029 [Arabidopsis lyrata subsp. lyrata] gi|297312143|gb|EFH42567.1| hypothetical protein ARALYDRAFT_496029 [Arabidopsis lyrata subsp. lyrata]	489	489	0	100	93.456	97.7505	hypothetical protein ARALYDRAFT_496029	gbpln	Arabidopsis lyrata	AT5G59010.1 | Symbols: | Protein kinase protein with tetratricopeptide repeat domain | chr5:23820578-23823099 REVERSE LENGTH=489	489	489	0	100	92.8425	97.546
Rsa1.0_02114.1.g32261.t1	ref|NP_568770.1| uncharacterized protein [Arabidopsis thaliana] gi|10177403|dbj|BAB10534.1| unnamed protein product [Arabidopsis thaliana] gi|14334578|gb|AAK59468.1| unknown protein [Arabidopsis thaliana] gi|17104517|gb|AAL34147.1| unknown protein [Arabidopsis thaliana] gi|332008823|gb|AED96206.1| uncharacterized protein AT5G52370 [Arabidopsis thaliana]	162	142	8e-61	87.6543	80.2469	83.3333	uncharacterized protein	gbpln	Arabidopsis thaliana	AT5G52370.1 | Symbols: | unknown protein; BEST Arabidopsis thaliana protein match is: unknown protein (TAIR:AT5G58990.1); Has 30201 Blast hits to 17322 proteins in 780 species: Archae - 12; Bacteria - 1396; Metazoa - 17338; Fungi - 3422; Plants - 5037; Viruses - 0; Other Eukaryotes - 2996 (source: NCBI BLink). | chr5:21260558-21261203 REVERSE LENGTH=142	162	142	3e-63	87.6543	80.2469	83.3333
Rsa1.0_02114.1.g32262.t1	gb|EOA12569.1| hypothetical protein CARUB_v10026845mg [Capsella rubella]	302	305	1e-161	100.993	93.7086	96.3576	hypothetical protein CARUB_v10026845mg	gbpln	Capsella rubella	AT5G58970.1 | Symbols: ATUCP2, UCP2 | uncoupling protein 2 | chr5:23808642-23811018 REVERSE LENGTH=305	302	305	1e-163	100.993	92.3841	96.0265
Rsa1.0_02114.1.g32263.t1	ref|NP_568891.1| myb domain protein 119 [Arabidopsis thaliana] gi|14161417|gb|AAK54741.1|AF371978_1 putative transcription factor MYB119 [Arabidopsis thaliana] gi|9759218|dbj|BAB09630.1| unnamed protein product [Arabidopsis thaliana] gi|91807066|gb|ABE66260.1| myb family transcription factor [Arabidopsis thaliana] gi|332009727|gb|AED97110.1| myb domain protein 119 [Arabidopsis thaliana]	421	430	1e-180	102.138	78.1473	85.7482	myb domain protein 119	gbpln	Arabidopsis thaliana	AT5G58850.1 | Symbols: ATMYB119, MYB119 | myb domain protein 119 | chr5:23763945-23765441 FORWARD LENGTH=430	421	430	0	102.138	78.1473	85.7482
Rsa1.0_02114.1.g32264.t1	dbj|BAB09628.1| subtilisin-like serine protease [Arabidopsis thaliana]	712	710	0	99.7191	76.264	86.9382	subtilisin-like serine protease	gbpln	Arabidopsis thaliana	AT5G58840.1 | Symbols: | Subtilase family protein | chr5:23759043-23761947 FORWARD LENGTH=713	712	713	0	100.14	75.8427	85.1124
Rsa1.0_02114.1.g32265.t1	dbj|BAB09628.1| subtilisin-like serine protease [Arabidopsis thaliana]	711	710	0	99.8594	75.2461	86.9198	subtilisin-like serine protease	gbpln	Arabidopsis thaliana	AT5G58840.1 | Symbols: | Subtilase family protein | chr5:23759043-23761947 FORWARD LENGTH=713	711	713	0	100.281	75.2461	85.9353
Rsa1.0_02115.1.g32266.t1	#	#	#	#	#	#	#	-	----	----	#	#	#	#	#	#	#
Rsa1.0_02115.1.g32267.t2	gb|ACY01934.1| hypothetical protein [Beta vulgaris]	1948	1717	0	88.1417	37.0123	48.614	hypothetical protein	gbpln	Beta vulgaris	ATMG00860.1 | Symbols: ORF158 | DNA/RNA polymerases superfamily protein | chrM:235916-236392 FORWARD LENGTH=158	1948	158	7e-14	8.11088	2.31006	3.79877
Rsa1.0_02115.1.g32268.t1	ref|XP_002893922.1| predicted protein [Arabidopsis lyrata subsp. lyrata] gi|297339764|gb|EFH70181.1| predicted protein [Arabidopsis lyrata subsp. lyrata]	593	582	0	98.145	77.403	83.9798	predicted protein	gbpln	Arabidopsis lyrata	AT1G36990.1 | Symbols: | unknown protein; LOCATED IN: chloroplast; EXPRESSED IN: 24 plant structures; EXPRESSED DURING: 14 growth stages; BEST Arabidopsis thaliana protein match is: unknown protein (TAIR:AT4G08510.1); Has 5029 Blast hits to 1779 proteins in 339 species: Archae - 2; Bacteria - 1372; Metazoa - 990; Fungi - 933; Plants - 111; Viruses - 28; Other Eukaryotes - 1593 (source: NCBI BLink…	593	581	0	97.9764	75.2108	82.968
Rsa1.0_02115.1.g32269.t1	gb|AAM15254.1| putative retroelement pol polyprotein [Arabidopsis thaliana]	500	930	3e-19	186	15.6	26.2	putative retroelement pol polyprotein	gbpln	Arabidopsis thaliana	#	#	#	#	#	#	#
Rsa1.0_02115.1.g32270.t2	#	#	#	#	#	#	#	-	----	----	#	#	#	#	#	#	#
Rsa1.0_02115.1.g32271.t2	#	#	#	#	#	#	#	-	----	----	#	#	#	#	#	#	#
Rsa1.0_02116.1.g32272.t2	ref|XP_002515537.1| transcription factor hy5, putative [Ricinus communis] gi|223545481|gb|EEF46986.1| transcription factor hy5, putative [Ricinus communis]	195	169	4e-28	86.6667	37.9487	48.7179	transcription factor hy5, putative	gbpln	Ricinus communis	AT5G11260.1 | Symbols: HY5, TED 5 | Basic-leucine zipper (bZIP) transcription factor family protein | chr5:3593583-3594800 REVERSE LENGTH=168	195	168	7e-27	86.1538	31.7949	39.4872
Rsa1.0_02116.1.g32273.t2	ref|XP_002892635.1| pentatricopeptide repeat-containing protein [Arabidopsis lyrata subsp. lyrata] gi|297338477|gb|EFH68894.1| pentatricopeptide repeat-containing protein [Arabidopsis lyrata subsp. lyrata]	1655	809	0	48.8822	43.9275	47.0695	pentatricopeptide repeat-containing protein	gbpln	Arabidopsis lyrata	AT1G11290.1 | Symbols: CRR22 | Pentatricopeptide repeat (PPR) superfamily protein | chr1:3791454-3793883 REVERSE LENGTH=809	1655	809	0	48.8822	43.3233	46.284
Rsa1.0_02116.1.g32274.t1	ref|XP_002878861.1| mitochondrial substrate carrier family protein [Arabidopsis lyrata subsp. lyrata] gi|297324700|gb|EFH55120.1| mitochondrial substrate carrier family protein [Arabidopsis lyrata subsp. lyrata]	400	402	0	100.5	91	94.5	mitochondrial substrate carrier family protein	gbpln	Arabidopsis lyrata	AT4G32400.1 | Symbols: EMB104, SHS1, EMB42, ATBT1 | Mitochondrial substrate carrier family protein | chr4:15638686-15640238 FORWARD LENGTH=392	400	392	1e-173	98	79.75	85
Rsa1.0_02116.1.g32275.t1	ref|NP_180123.1| AFG1-like protein [Arabidopsis thaliana] gi|4432864|gb|AAD20712.1| hypothetical protein [Arabidopsis thaliana] gi|330252619|gb|AEC07713.1| AFG1-like protein [Arabidopsis thaliana]	585	655	0	111.966	90.5983	94.359	AFG1-like protein	gbpln	Arabidopsis thaliana	AT2G25530.1 | Symbols: | AFG1-like ATPase family protein | chr2:10863059-10866597 FORWARD LENGTH=655	585	655	0	111.966	90.5983	94.359
Rsa1.0_02116.1.g32276.t1	ref|XP_002878859.1| hypothetical protein ARALYDRAFT_901190 [Arabidopsis lyrata subsp. lyrata] gi|297324698|gb|EFH55118.1| hypothetical protein ARALYDRAFT_901190 [Arabidopsis lyrata subsp. lyrata]	352	347	0	98.5795	94.3182	97.1591	hypothetical protein ARALYDRAFT_901190	gbpln	Arabidopsis lyrata	AT4G32390.1 | Symbols: | Nucleotide-sugar transporter family protein | chr4:15636550-15637602 FORWARD LENGTH=350	352	350	0	99.4318	93.4659	96.0227
Rsa1.0_02117.1.g32277.t1	ref|XP_002892365.1| hypothetical protein ARALYDRAFT_470713 [Arabidopsis lyrata subsp. lyrata] gi|297338207|gb|EFH68624.1| hypothetical protein ARALYDRAFT_470713 [Arabidopsis lyrata subsp. lyrata]	292	306	6e-99	104.795	71.2329	81.8493	hypothetical protein ARALYDRAFT_470713	gbpln	Arabidopsis lyrata	AT1G06920.1 | Symbols: ATOFP4, OFP4 | ovate family protein 4 | chr1:2124854-2125801 REVERSE LENGTH=315	292	315	5e-96	107.877	68.8356	82.5342
Rsa1.0_02117.1.g32278.t1	gb|EOA38806.1| hypothetical protein CARUB_v10011115mg [Capsella rubella]	367	386	1e-128	105.177	68.1199	82.2888	hypothetical protein CARUB_v10011115mg	gbpln	Capsella rubella	AT1G06910.1 | Symbols: TRFL7 | TRF-like 7 | chr1:2121099-2122914 FORWARD LENGTH=390	367	390	1e-114	106.267	60.7629	75.2044
Rsa1.0_02117.1.g32279.t1	gb|EOA36676.1| hypothetical protein CARUB_v10012025mg [Capsella rubella]	988	1025	0	103.745	89.5749	93.8259	hypothetical protein CARUB_v10012025mg	gbpln	Capsella rubella	AT1G06900.1 | Symbols: | Insulinase (Peptidase family M16) family protein | chr1:2115155-2120635 REVERSE LENGTH=1024	988	1024	0	103.644	89.6761	94.1296
Rsa1.0_02117.1.g32280.t1	ref|NP_172172.2| nodulin MtN21 /EamA-like transporter protein [Arabidopsis thaliana] gi|145323764|ref|NP_001077471.1| nodulin MtN21 /EamA-like transporter protein [Arabidopsis thaliana] gi|75158873|sp|Q8RXL8.1|Y1689_ARATH RecName: Full=Uncharacterized membrane protein At1g06890 gi|19423946|gb|AAL87295.1| unknown protein [Arabidopsis thaliana] gi|21436373|gb|AAM51356.1| unknown protein [Arabidopsi…	359	357	0	99.4429	96.6574	98.6072	nodulin MtN21 /EamA-like transporter protein	gbpln	Arabidopsis thaliana	AT1G06890.2 | Symbols: | nodulin MtN21 /EamA-like transporter family protein | chr1:2111728-2114038 REVERSE LENGTH=357	359	357	0	99.4429	96.6574	98.6072
Rsa1.0_02117.1.g32281.t1	gb|EOA38045.1| hypothetical protein CARUB_v10009515mg [Capsella rubella]	333	365	1e-147	109.61	84.6847	89.7898	hypothetical protein CARUB_v10009515mg	gbpln	Capsella rubella	AT1G06870.1 | Symbols: | Peptidase S24/S26A/S26B/S26C family protein | chr1:2108832-2110642 FORWARD LENGTH=367	333	367	1e-147	110.21	83.7838	88.2883
Rsa1.0_02117.1.g32282.t1	gb|EOA38195.1| hypothetical protein CARUB_v10009673mg [Capsella rubella] gi|482574009|gb|EOA38196.1| hypothetical protein CARUB_v10009673mg [Capsella rubella]	336	336	1e-126	100	83.0357	86.0119	hypothetical protein CARUB_v10009673mg	gbpln	Capsella rubella	AT1G06850.1 | Symbols: AtbZIP52, bZIP52 | basic leucine-zipper 52 | chr1:2105233-2106518 FORWARD LENGTH=337	336	337	1e-118	100.298	83.3333	87.7976
Rsa1.0_02117.1.g32283.t1	gb|EOA37480.1| hypothetical protein CARUB_v10011626mg [Capsella rubella]	99	99	2e-48	100	96.9697	100	hypothetical protein CARUB_v10011626mg	gbpln	Capsella rubella	AT1G06830.1 | Symbols: | Glutaredoxin family protein | chr1:2097189-2097488 FORWARD LENGTH=99	99	99	9e-51	100	94.9495	100
Rsa1.0_02117.1.g32284.t1	gb|EOA39949.1| hypothetical protein CARUB_v10008639mg [Capsella rubella]	617	598	0	96.9206	84.4408	88.6548	hypothetical protein CARUB_v10008639mg	gbpln	Capsella rubella	AT1G06820.1 | Symbols: CRTISO, CCR2 | carotenoid isomerase | chr1:2093145-2096220 REVERSE LENGTH=595	617	595	0	96.4344	81.0373	85.4133
Rsa1.0_02117.1.g32285.t1	ref|NP_188384.1| putative F-box/kelch-repeat protein [Arabidopsis thaliana] gi|75274264|sp|Q9LUP1.1|FBK61_ARATH RecName: Full=Putative F-box/kelch-repeat protein At3g17570 gi|9294144|dbj|BAB02046.1| unnamed protein product [Arabidopsis thaliana] gi|332642448|gb|AEE75969.1| putative F-box/kelch-repeat protein [Arabidopsis thaliana]	399	381	4e-68	95.4887	43.8596	62.1554	putative F-box/kelch-repeat protein	gbpln	Arabidopsis thaliana	AT3G17570.1 | Symbols: | F-box and associated interaction domains-containing protein | chr3:6009413-6010558 FORWARD LENGTH=381	399	381	1e-70	95.4887	43.8596	62.1554
Rsa1.0_02117.1.g32286.t1	#	#	#	#	#	#	#	-	----	----	#	#	#	#	#	#	#
Rsa1.0_02118.1.g32287.t2	gb|AAX59709.1| lipase 1 [Brassica napus]	408	373	1e-171	91.4216	73.5294	80.1471	lipase 1	gbpln	Brassica napus	AT1G28580.1 | Symbols: | GDSL-like Lipase/Acylhydrolase superfamily protein | chr1:10044603-10046379 REVERSE LENGTH=390	408	390	1e-168	95.5882	71.0784	79.6569
Rsa1.0_02118.1.g32288.t1	gb|AAX59709.1| lipase 1 [Brassica napus]	391	373	0	95.3964	85.422	90.7928	lipase 1	gbpln	Brassica napus	AT1G28570.1 | Symbols: | SGNH hydrolase-type esterase superfamily protein | chr1:10041838-10044112 REVERSE LENGTH=389	391	389	1e-178	99.4885	78.7724	85.9335
Rsa1.0_02118.1.g32289.t1	ref|NP_174177.1| RAB GTPase-like protein A1I [Arabidopsis thaliana] gi|75336857|sp|Q9S810.1|RAA1I_ARATH RecName: Full=Ras-related protein RABA1i; Short=AtRABA1i gi|6560749|gb|AAF16749.1|AC010155_2 F3M18.2 [Arabidopsis thaliana] gi|67633398|gb|AAY78624.1| putative Ras-related GTP-binding protein [Arabidopsis thaliana] gi|332192870|gb|AEE30991.1| ras-related protein RABA1i [Arabidopsis thaliana]	218	218	1e-122	100	98.1651	99.5413	RAB GTPase-like protein A1I	gbpln	Arabidopsis thaliana	AT1G28550.1 | Symbols: AtRABA1i, RABA1i | RAB GTPase homolog A1I | chr1:10036966-10037698 REVERSE LENGTH=218	218	218	1e-125	100	98.1651	99.5413
Rsa1.0_02118.1.g32290.t1	gb|AAC02664.1| polyprotein [Arabidopsis thaliana]	1646	1451	0	88.1531	60.0851	69.8663	polyprotein	gbpln	Arabidopsis thaliana	AT4G23160.1 | Symbols: CRK8 | cysteine-rich RLK (RECEPTOR-like protein kinase) 8 | chr4:12129485-12134086 FORWARD LENGTH=1262	1646	1262	1e-115	76.6707	13.1835	19.0158
Rsa1.0_02118.1.g32291.t1	#	#	#	#	#	#	#	-	----	----	#	#	#	#	#	#	#
Rsa1.0_02118.1.g32292.t1	gb|EOA23198.1| hypothetical protein CARUB_v10018779mg [Capsella rubella]	568	292	4e-20	51.4085	8.4507	11.4437	hypothetical protein CARUB_v10018779mg	gbpln	Capsella rubella	AT3G44713.1 | Symbols: | unknown protein; BEST Arabidopsis thaliana protein match is: unknown protein (TAIR:AT2G14800.1); Has 69 Blast hits to 64 proteins in 24 species: Archae - 2; Bacteria - 10; Metazoa - 4; Fungi - 4; Plants - 36; Viruses - 1; Other Eukaryotes - 12 (source: NCBI BLink). | chr3:16260205-16262484 FORWARD LENGTH=626	568	626	1e-15	110.211	8.27465	13.7324
Rsa1.0_02118.1.g32293.t1	#	#	#	#	#	#	#	-	----	----	#	#	#	#	#	#	#
Rsa1.0_02118.1.g32294.t1	dbj|BAB02146.1| copia retroelement pol polyprotein-like [Arabidopsis thaliana]	550	526	8e-81	95.6364	31.6364	43.6364	copia retroelement pol polyprotein-like	gbpln	Arabidopsis thaliana	AT1G28510.1 | Symbols: | Optic atrophy 3 protein (OPA3) | chr1:10024036-10025939 FORWARD LENGTH=171	550	171	2e-49	31.0909	16.9091	19.6364
Rsa1.0_02119.1.g32295.t1	gb|EOA12971.1| hypothetical protein CARUB_v10025955mg [Capsella rubella]	825	731	0	88.6061	68.9697	76	hypothetical protein CARUB_v10025955mg	gbpln	Capsella rubella	AT5G50280.1 | Symbols: EMB1006 | Pentatricopeptide repeat (PPR) superfamily protein | chr5:20459238-20461504 FORWARD LENGTH=723	825	723	0	87.6364	68.3636	74.9091
Rsa1.0_02119.1.g32296.t1	dbj|BAB09400.1| unnamed protein product [Arabidopsis thaliana]	361	335	1e-153	92.7978	70.9141	75.0693	unnamed protein product	gbpln	Arabidopsis thaliana	AT5G50290.1 | Symbols: | unknown protein; FUNCTIONS IN: molecular_function unknown; INVOLVED IN: biological_process unknown; LOCATED IN: endomembrane system; BEST Arabidopsis thaliana protein match is: unknown protein (TAIR:AT3G17350.1); Has 300 Blast hits to 300 proteins in 14 species: Archae - 0; Bacteria - 0; Metazoa - 0; Fungi - 0; Plants - 300; Viruses - 0; Other Eukaryotes - 0 (source: NCBI…	361	303	1e-155	83.9335	70.9141	75.0693
Rsa1.0_02119.1.g32297.t1	ref|NP_190352.1| DNA binding protein [Arabidopsis thaliana] gi|4741185|emb|CAB41851.1| hypothetical protein [Arabidopsis thaliana] gi|189303599|gb|ACD85799.1| At3g47680 [Arabidopsis thaliana] gi|332644797|gb|AEE78318.1| DNA binding protein [Arabidopsis thaliana]	308	302	2e-39	98.0519	32.1429	44.4805	DNA binding protein	gbpln	Arabidopsis thaliana	AT3G47680.1 | Symbols: | DNA binding | chr3:17577483-17578391 REVERSE LENGTH=302	308	302	4e-42	98.0519	32.1429	44.4805
Rsa1.0_02119.1.g32298.t1	#	#	#	#	#	#	#	-	----	----	#	#	#	#	#	#	#
Rsa1.0_02119.1.g32299.t1	ref|XP_002876550.1| palmitoyl protein thioesterase family protein [Arabidopsis lyrata subsp. lyrata] gi|297322388|gb|EFH52809.1| palmitoyl protein thioesterase family protein [Arabidopsis lyrata subsp. lyrata]	187	338	8e-33	180.749	36.3636	37.9679	palmitoyl protein thioesterase family protein	gbpln	Arabidopsis lyrata	AT3G60340.2 | Symbols: | alpha/beta-Hydrolases superfamily protein | chr3:22304395-22306389 FORWARD LENGTH=338	187	338	3e-35	180.749	37.4332	39.5722
Rsa1.0_02120.1.g32300.t1	dbj|BAJ33994.1| unnamed protein product [Thellungiella halophila]	528	567	0	107.386	92.9924	96.0227	unnamed protein product	----	----	AT1G74710.1 | Symbols: EDS16, ICS1, SID2, ATICS1 | ADC synthase superfamily protein | chr1:28070391-28073898 FORWARD LENGTH=569	528	569	0	107.765	91.6667	95.2652
Rsa1.0_02120.1.g32301.t1	#	#	#	#	#	#	#	-	----	----	#	#	#	#	#	#	#
Rsa1.0_02120.1.g32302.t1	ref|XP_002887555.1| C2 domain-containing protein [Arabidopsis lyrata subsp. lyrata] gi|297333396|gb|EFH63814.1| C2 domain-containing protein [Arabidopsis lyrata subsp. lyrata]	1042	1078	0	103.455	92.0345	94.9136	C2 domain-containing protein	gbpln	Arabidopsis lyrata	AT1G74720.1 | Symbols: QKY | C2 calcium/lipid-binding plant phosphoribosyltransferase family protein | chr1:28075173-28078418 FORWARD LENGTH=1081	1042	1081	0	103.743	91.6507	94.0499
Rsa1.0_02120.1.g32303.t1	ref|NP_177613.1| pentatricopeptide repeat-containing protein [Arabidopsis thaliana] gi|75207514|sp|Q9SSF9.1|PP123_ARATH RecName: Full=Pentatricopeptide repeat-containing protein At1g74750 gi|5882748|gb|AAD55301.1|AC008263_32 Contains 2 PF|01535 DUF domains [Arabidopsis thaliana] gi|332197508|gb|AEE35629.1| pentatricopeptide repeat-containing protein [Arabidopsis thaliana]	844	855	0	101.303	87.4408	91.8246	pentatricopeptide repeat-containing protein	gbpln	Arabidopsis thaliana	AT1G74750.1 | Symbols: | Pentatricopeptide repeat (PPR) superfamily protein | chr1:28086800-28089367 FORWARD LENGTH=855	844	855	0	101.303	87.4408	91.8246
Rsa1.0_02120.1.g32304.t1	ref|NP_177616.1| nodulin-like and major facilitator domain-containing protein [Arabidopsis thaliana] gi|5882744|gb|AAD55297.1|AC008263_28 Strong similarity to gb|AF031243 nodule-specific protein (Nlj70) from Lotus japonicus and is a member of the PF|00083 Sugar (and other) transporter family. EST gb|Z37715 comes from this gene [Arabidopsis thaliana] gi|332197510|gb|AEE35631.1| nodulin-like and ma…	460	533	0	115.87	88.0435	93.2609	nodulin-like and major facilitator domain-containing protein	gbpln	Arabidopsis thaliana	AT1G74780.1 | Symbols: | Nodulin-like / Major Facilitator Superfamily protein | chr1:28095916-28097912 FORWARD LENGTH=533	460	533	0	115.87	88.0435	93.2609
Rsa1.0_02120.1.g32305.t1	ref|XP_002888991.1| galactosyltransferase family protein [Arabidopsis lyrata subsp. lyrata] gi|297334832|gb|EFH65250.1| galactosyltransferase family protein [Arabidopsis lyrata subsp. lyrata]	251	670	1e-107	266.932	80.0797	88.0478	galactosyltransferase family protein	gbpln	Arabidopsis lyrata	AT1G74800.1 | Symbols: | Galactosyltransferase family protein | chr1:28102221-28104993 REVERSE LENGTH=672	251	672	1e-108	267.729	78.8845	87.6494
Rsa1.0_02121.1.g32306.t1	gb|AAM15254.1| putative retroelement pol polyprotein [Arabidopsis thaliana]	308	930	2e-45	301.948	40.2597	51.6234	putative retroelement pol polyprotein	gbpln	Arabidopsis thaliana	#	#	#	#	#	#	#
Rsa1.0_02121.1.g32307.t1	#	#	#	#	#	#	#	-	----	----	#	#	#	#	#	#	#
Rsa1.0_02121.1.g32308.t1	gb|AAG51783.1|AC079679_3 reverse transcriptase, putative; 16838-20266 [Arabidopsis thaliana]	180	1142	5e-30	634.444	42.2222	55	reverse transcriptase, putative; 16838-20266	gbpln	Arabidopsis thaliana	AT2G34320.1 | Symbols: | Polynucleotidyl transferase, ribonuclease H-like superfamily protein | chr2:14484959-14485837 FORWARD LENGTH=292	180	292	2e-12	162.222	25.5556	42.2222
Rsa1.0_02121.1.g32309.t1	gb|AAF69169.1|AC007915_21 F27F5.21 [Arabidopsis thaliana]	710	1023	0	144.085	50.7042	64.9296	F27F5.21	gbpln	Arabidopsis thaliana	AT4G29090.1 | Symbols: | Ribonuclease H-like superfamily protein | chr4:14333528-14335255 FORWARD LENGTH=575	710	575	1e-49	80.9859	15.0704	22.9577
Rsa1.0_02121.1.g32310.t7	ref|XP_002863245.1| hypothetical protein ARALYDRAFT_497050 [Arabidopsis lyrata subsp. lyrata] gi|297309079|gb|EFH39504.1| hypothetical protein ARALYDRAFT_497050 [Arabidopsis lyrata subsp. lyrata]	454	394	0	86.7841	74.8899	78.1938	hypothetical protein ARALYDRAFT_497050	gbpln	Arabidopsis lyrata	AT4G13345.2 | Symbols: MEE55 | Serinc-domain containing serine and sphingolipid biosynthesis protein | chr4:7767292-7769426 FORWARD LENGTH=394	454	394	0	86.7841	74.6696	77.9736
Rsa1.0_02122.1.g32311.t2	#	#	#	#	#	#	#	-	----	----	#	#	#	#	#	#	#
Rsa1.0_02122.1.g32312.t1	ref|NP_195988.1| trihelix DNA binding transcription factor [Arabidopsis thaliana] gi|75311735|sp|Q9LZS0.1|PTL_ARATH RecName: Full=Trihelix transcription factor PTL; AltName: Full=Trihelix DNA-binding protein PETAL LOSS gi|7340653|emb|CAB82933.1| GT2-like protein [Arabidopsis thaliana] gi|332003258|gb|AED90641.1| trihelix transcription factor PTLED96690 [Arabidopsis thaliana]	586	591	0	100.853	86.6894	91.2969	trihelix DNA binding transcription factor	gbpln	Arabidopsis thaliana	AT5G03680.1 | Symbols: PTL | Duplicated homeodomain-like superfamily protein | chr5:957858-960760 FORWARD LENGTH=591	586	591	0	100.853	86.6894	91.2969
Rsa1.0_02122.1.g32313.t7	ref|NP_195981.1| GDSL esterase/lipase [Arabidopsis thaliana] gi|75181338|sp|Q9LZS7.1|GDL71_ARATH RecName: Full=GDSL esterase/lipase At5g03610; AltName: Full=Extracellular lipase At5g03610; Flags: Precursor gi|13430834|gb|AAK26039.1|AF360329_1 unknown protein [Arabidopsis thaliana] gi|7340646|emb|CAB82926.1| putative protein [Arabidopsis thaliana] gi|21537326|gb|AAM61667.1| putative lipase/acylhyd…	355	359	0	101.127	87.0423	91.5493	GDSL esterase/lipase	gbpln	Arabidopsis thaliana	AT5G03610.1 | Symbols: | GDSL-like Lipase/Acylhydrolase superfamily protein | chr5:915650-918326 FORWARD LENGTH=359	355	359	0	101.127	87.0423	91.5493
Rsa1.0_02122.1.g32314.t1	ref|NP_195981.1| GDSL esterase/lipase [Arabidopsis thaliana] gi|75181338|sp|Q9LZS7.1|GDL71_ARATH RecName: Full=GDSL esterase/lipase At5g03610; AltName: Full=Extracellular lipase At5g03610; Flags: Precursor gi|13430834|gb|AAK26039.1|AF360329_1 unknown protein [Arabidopsis thaliana] gi|7340646|emb|CAB82926.1| putative protein [Arabidopsis thaliana] gi|21537326|gb|AAM61667.1| putative lipase/acylhyd…	353	359	1e-141	101.7	69.9717	82.7195	GDSL esterase/lipase	gbpln	Arabidopsis thaliana	AT5G03610.1 | Symbols: | GDSL-like Lipase/Acylhydrolase superfamily protein | chr5:915650-918326 FORWARD LENGTH=359	353	359	1e-144	101.7	69.9717	82.7195
Rsa1.0_02123.1.g32315.t1	ref|NP_568693.1| uncharacterized protein [Arabidopsis thaliana] gi|8777411|dbj|BAA97001.1| unnamed protein product [Arabidopsis thaliana] gi|21536545|gb|AAM60877.1| unknown [Arabidopsis thaliana] gi|332008251|gb|AED95634.1| uncharacterized protein AT5G48210 [Arabidopsis thaliana]	101	103	1e-25	101.98	60.396	71.2871	uncharacterized protein	gbpln	Arabidopsis thaliana	AT5G48210.1 | Symbols: | Protein of unknown function (DUF1278) | chr5:19548459-19548770 FORWARD LENGTH=103	101	103	2e-28	101.98	60.396	71.2871
Rsa1.0_02123.1.g32316.t1	dbj|BAJ34265.1| unnamed protein product [Thellungiella halophila]	335	324	1e-169	96.7164	85.0746	90.4478	unnamed protein product	----	----	AT5G48180.1 | Symbols: NSP5 | nitrile specifier protein 5 | chr5:19541283-19542358 REVERSE LENGTH=326	335	326	1e-161	97.3134	81.194	87.7612
Rsa1.0_02123.1.g32317.t1	ref|XP_002865614.1| hypothetical protein ARALYDRAFT_494871 [Arabidopsis lyrata subsp. lyrata] gi|297311449|gb|EFH41873.1| hypothetical protein ARALYDRAFT_494871 [Arabidopsis lyrata subsp. lyrata]	156	156	1e-78	100	93.5897	96.1538	hypothetical protein ARALYDRAFT_494871	gbpln	Arabidopsis lyrata	AT5G48170.1 | Symbols: SLY2 | F-box family protein | chr5:19532729-19533202 REVERSE LENGTH=157	156	157	9e-81	100.641	92.3077	96.1538
Rsa1.0_02123.1.g32318.t1	#	#	#	#	#	#	#	-	----	----	#	#	#	#	#	#	#
Rsa1.0_02123.1.g32319.t1	gb|AAG09097.1|AC009323_8 Putative retroelement polyprotein [Arabidopsis thaliana]	1373	1486	0	108.23	42.2433	51.8572	Putative retroelement polyprotein	gbpln	Arabidopsis thaliana	AT4G23160.1 | Symbols: CRK8 | cysteine-rich RLK (RECEPTOR-like protein kinase) 8 | chr4:12129485-12134086 FORWARD LENGTH=1262	1373	1262	1e-138	91.9155	16.8245	25.1275
Rsa1.0_02123.1.g32320.t3	gb|EOA13259.1| hypothetical protein CARUB_v10026289mg [Capsella rubella]	498	490	0	98.3936	88.5542	91.3655	hypothetical protein CARUB_v10026289mg	gbpln	Capsella rubella	AT5G48150.2 | Symbols: PAT1 | GRAS family transcription factor | chr5:19522497-19524053 REVERSE LENGTH=490	498	490	0	98.3936	87.9518	91.5663
Rsa1.0_02123.1.g32321.t1	gb|EOA12358.1| hypothetical protein CARUB_v10016510mg [Capsella rubella]	132	134	1e-39	101.515	66.6667	71.9697	hypothetical protein CARUB_v10016510mg	gbpln	Capsella rubella	AT3G30580.1 | Symbols: | unknown protein; BEST Arabidopsis thaliana protein match is: unknown protein (TAIR:AT5G38790.1); Has 75 Blast hits to 75 proteins in 16 species: Archae - 2; Bacteria - 0; Metazoa - 0; Fungi - 2; Plants - 63; Viruses - 0; Other Eukaryotes - 8 (source: NCBI BLink). | chr3:12167767-12168153 REVERSE LENGTH=128	132	128	6e-33	96.9697	74.2424	80.303
Rsa1.0_02123.1.g32322.t1	#	#	#	#	#	#	#	-	----	----	#	#	#	#	#	#	#
Rsa1.0_02124.1.g32323.t1	ref|NP_565298.2| aspartyl protease-like protein [Arabidopsis thaliana] gi|30102688|gb|AAP21262.1| At2g03200 [Arabidopsis thaliana] gi|110736021|dbj|BAE99983.1| putative chloroplast nucleoid DNA binding protein [Arabidopsis thaliana] gi|330250580|gb|AEC05674.1| aspartyl protease-like protein [Arabidopsis thaliana]	457	461	0	100.875	79.6499	88.6214	aspartyl protease-like protein	gbpln	Arabidopsis thaliana	AT2G03200.1 | Symbols: | Eukaryotic aspartyl protease family protein | chr2:966506-967891 REVERSE LENGTH=461	457	461	0	100.875	79.6499	88.6214
Rsa1.0_02124.1.g32324.t1	ref|NP_178420.1| fucosyltransferase 2 [Arabidopsis thaliana] gi|20143873|sp|O81053.1|FUT2_ARATH RecName: Full=Fucosyltransferase 2; Short=AtFUT2 gi|3548809|gb|AAC34481.1| unknown protein [Arabidopsis thaliana] gi|91806137|gb|ABE65797.1| xyloglucan fucosyltransferase [Arabidopsis thaliana] gi|330250581|gb|AEC05675.1| fucosyltransferase 2 [Arabidopsis thaliana]	131	539	9e-47	411.45	67.9389	68.7023	fucosyltransferase 2	gbpln	Arabidopsis thaliana	AT2G03210.1 | Symbols: FUT2, ATFUT2 | fucosyltransferase 2 | chr2:968335-970018 REVERSE LENGTH=539	131	539	2e-49	411.45	67.9389	68.7023
Rsa1.0_02124.1.g32325.t1	ref|NP_178423.5| phosphate transporter PHO1-5 [Arabidopsis thaliana] gi|306756300|sp|Q6R8G5.2|PHO15_ARATH RecName: Full=Phosphate transporter PHO1 homolog 5; AltName: Full=Protein PHO1 homolog 5; Short=AtPHO1;H5 gi|330250584|gb|AEC05678.1| phosphate transporter PHO1-5 [Arabidopsis thaliana]	856	823	0	96.1449	66.9393	72.4299	phosphate transporter PHO1-5	gbpln	Arabidopsis thaliana	AT2G03240.1 | Symbols: | EXS (ERD1/XPR1/SYG1) family protein | chr2:973693-977337 REVERSE LENGTH=823	856	823	0	96.1449	66.9393	72.4299
Rsa1.0_02124.1.g32326.t1	ref|NP_178423.5| phosphate transporter PHO1-5 [Arabidopsis thaliana] gi|306756300|sp|Q6R8G5.2|PHO15_ARATH RecName: Full=Phosphate transporter PHO1 homolog 5; AltName: Full=Protein PHO1 homolog 5; Short=AtPHO1;H5 gi|330250584|gb|AEC05678.1| phosphate transporter PHO1-5 [Arabidopsis thaliana]	1014	823	0	81.1637	66.7653	72.4852	phosphate transporter PHO1-5	gbpln	Arabidopsis thaliana	AT2G03240.1 | Symbols: | EXS (ERD1/XPR1/SYG1) family protein | chr2:973693-977337 REVERSE LENGTH=823	1014	823	0	81.1637	66.7653	72.4852
Rsa1.0_02124.1.g32327.t1	gb|EOA23625.1| hypothetical protein CARUB_v10016823mg [Capsella rubella]	643	643	0	100	93.1571	97.3561	hypothetical protein CARUB_v10016823mg	gbpln	Capsella rubella	AT2G03270.1 | Symbols: | DNA-binding protein, putative | chr2:994071-995990 FORWARD LENGTH=639	643	639	0	99.3779	91.9129	96.5785
Rsa1.0_02124.1.g32328.t2	gb|AAO22658.1| putative axi 1 protein [Arabidopsis thaliana]	449	481	0	107.127	83.0735	88.4187	putative axi 1 protein	gbpln	Arabidopsis thaliana	AT2G03280.1 | Symbols: | O-fucosyltransferase family protein | chr2:996249-998239 REVERSE LENGTH=481	449	481	0	107.127	83.0735	88.4187
Rsa1.0_02125.1.g32329.t1	dbj|BAJ34372.1| unnamed protein product [Thellungiella halophila]	73	469	6e-21	642.466	69.863	71.2329	unnamed protein product	----	----	AT5G17310.2 | Symbols: UGP2 | UDP-glucose pyrophosphorylase 2 | chr5:5696955-5700845 REVERSE LENGTH=470	73	470	1e-23	643.836	69.863	71.2329
Rsa1.0_02125.1.g32330.t1	ref|XP_002873095.1| predicted protein [Arabidopsis lyrata subsp. lyrata] gi|297318932|gb|EFH49354.1| predicted protein [Arabidopsis lyrata subsp. lyrata]	325	227	4e-15	69.8462	18.4615	28.6154	predicted protein	gbpln	Arabidopsis lyrata	AT5G03480.1 | Symbols: | RNA-binding (RRM/RBD/RNP motifs) family protein | chr5:869208-870855 REVERSE LENGTH=321	325	321	5e-17	98.7692	18.1538	28.6154
Rsa1.0_02125.1.g32331.t1	gb|EOA27372.1| hypothetical protein CARUB_v10023490mg [Capsella rubella] gi|482563183|gb|EOA27373.1| hypothetical protein CARUB_v10023490mg [Capsella rubella]	367	364	0	99.1826	91.0082	95.6403	hypothetical protein CARUB_v10023490mg	gbpln	Capsella rubella	AT2G30740.1 | Symbols: | Protein kinase superfamily protein | chr2:13096399-13098285 FORWARD LENGTH=366	367	366	0	99.7275	89.1008	92.6431
Rsa1.0_02125.1.g32332.t1	gb|EOA12297.1| hypothetical protein CARUB_v10007977mg [Capsella rubella]	343	417	1e-34	121.574	25.656	38.1924	hypothetical protein CARUB_v10007977mg	gbpln	Capsella rubella	AT3G09510.1 | Symbols: | Ribonuclease H-like superfamily protein | chr3:2921804-2923258 FORWARD LENGTH=484	343	484	2e-26	141.108	22.449	36.7347
Rsa1.0_02125.1.g32333.t1	ref|XP_002879346.1| hypothetical protein ARALYDRAFT_902223 [Arabidopsis lyrata subsp. lyrata] gi|297325185|gb|EFH55605.1| hypothetical protein ARALYDRAFT_902223 [Arabidopsis lyrata subsp. lyrata]	349	378	4e-28	108.309	23.4957	32.9513	hypothetical protein ARALYDRAFT_902223	gbpln	Arabidopsis lyrata	AT2G31720.1 | Symbols: | Domain of unknown function (DUF313) | chr2:13485034-13485975 REVERSE LENGTH=313	349	313	8e-29	89.6848	24.3553	36.1032
Rsa1.0_02125.1.g32334.t1	ref|NP_180630.2| thioesterase domain-containing protein [Arabidopsis thaliana] gi|50897168|gb|AAT85723.1| At2g30720 [Arabidopsis thaliana] gi|56121924|gb|AAV74243.1| At2g30720 [Arabidopsis thaliana] gi|330253338|gb|AEC08432.1| thioesterase domain-containing protein [Arabidopsis thaliana]	457	455	0	99.5624	90.1532	92.779	thioesterase domain-containing protein	gbpln	Arabidopsis thaliana	AT2G30720.1 | Symbols: | Thioesterase/thiol ester dehydrase-isomerase superfamily protein | chr2:13089604-13091538 REVERSE LENGTH=455	457	455	0	99.5624	90.1532	92.779
Rsa1.0_02125.1.g32335.t2	gb|EOA27130.1| hypothetical protein CARUB_v10023229mg [Capsella rubella]	451	440	0	97.561	90.9091	94.0133	hypothetical protein CARUB_v10023229mg	gbpln	Capsella rubella	AT2G30710.1 | Symbols: | Ypt/Rab-GAP domain of gyp1p superfamily protein | chr2:13086147-13088991 REVERSE LENGTH=440	451	440	0	97.561	90.2439	93.5698
Rsa1.0_02125.1.g32336.t1	gb|EOA27034.1| hypothetical protein CARUB_v10023131mg [Capsella rubella]	680	467	0	68.6765	58.3824	62.5	hypothetical protein CARUB_v10023131mg	gbpln	Capsella rubella	AT2G30700.1 | Symbols: | unknown protein; BEST Arabidopsis thaliana protein match is: unknown protein (TAIR:AT1G61900.1); Has 68 Blast hits to 67 proteins in 13 species: Archae - 0; Bacteria - 2; Metazoa - 0; Fungi - 0; Plants - 66; Viruses - 0; Other Eukaryotes - 0 (source: NCBI BLink). | chr2:13082033-13084384 REVERSE LENGTH=480	680	480	0	70.5882	57.7941	61.6176
Rsa1.0_02125.1.g32337.t1	ref|XP_002879276.1| hypothetical protein ARALYDRAFT_344831 [Arabidopsis lyrata subsp. lyrata] gi|297325115|gb|EFH55535.1| hypothetical protein ARALYDRAFT_344831 [Arabidopsis lyrata subsp. lyrata]	749	761	0	101.602	67.4232	77.3031	hypothetical protein ARALYDRAFT_344831	gbpln	Arabidopsis lyrata	AT2G30690.1 | Symbols: | Protein of unknown function, DUF593 | chr2:13076229-13078595 FORWARD LENGTH=760	749	760	0	101.469	69.2924	78.1041
Rsa1.0_02125.1.g32338.t1	#	#	#	#	#	#	#	-	----	----	#	#	#	#	#	#	#
Rsa1.0_02125.1.g32339.t1	gb|AAK43485.1|AC084807_10 polyprotein, putative [Arabidopsis thaliana] gi|225898008|dbj|BAH30336.1| hypothetical protein [Arabidopsis thaliana]	1344	1459	0	108.557	48.9583	61.4583	polyprotein, putative	gbpln	Arabidopsis thaliana	AT4G23160.1 | Symbols: CRK8 | cysteine-rich RLK (RECEPTOR-like protein kinase) 8 | chr4:12129485-12134086 FORWARD LENGTH=1262	1344	1262	2e-57	93.8988	8.18452	11.9792
Rsa1.0_02126.1.g32340.t1	gb|ACQ90587.1| unknown [Eutrema halophilum]	141	143	7e-53	101.418	75.8865	84.3972	unknown	gbpln	Eutrema halophilum	AT2G01913.1 | Symbols: | unknown protein; Has 35333 Blast hits to 34131 proteins in 2444 species: Archae - 798; Bacteria - 22429; Metazoa - 974; Fungi - 991; Plants - 531; Viruses - 0; Other Eukaryotes - 9610 (source: NCBI BLink). | chr2:421927-422569 REVERSE LENGTH=138	141	138	4e-47	97.8723	71.6312	78.7234
Rsa1.0_02126.1.g32341.t1	gb|ADQ43179.1| unknown [Eutrema parvulum]	608	606	0	99.6711	92.7632	96.875	unknown	gbpln	Eutrema parvulum	AT2G01910.1 | Symbols: ATMAP65-6, MAP65-6 | Microtubule associated protein (MAP65/ASE1) family protein | chr2:417191-420182 FORWARD LENGTH=608	608	608	0	100	91.1184	96.7105
Rsa1.0_02126.1.g32342.t1	gb|ACQ90585.1| cyclin-like protein [Eutrema halophilum]	260	234	3e-98	90	71.9231	75.3846	cyclin-like protein	gbpln	Eutrema halophilum	AT2G01905.1 | Symbols: CYCJ18 | cyclin J18 | chr2:410373-413477 FORWARD LENGTH=234	260	234	1e-95	90	68.8462	73.4615
Rsa1.0_02126.1.g32343.t1	#	#	#	#	#	#	#	-	----	----	#	#	#	#	#	#	#
Rsa1.0_02126.1.g32344.t1	gb|AAF97969.1|AC000103_19 F21J9.30 [Arabidopsis thaliana]	1206	1270	0	105.307	48.4245	63.8474	F21J9.30	gbpln	Arabidopsis thaliana	AT4G29090.1 | Symbols: | Ribonuclease H-like superfamily protein | chr4:14333528-14335255 FORWARD LENGTH=575	1206	575	9e-86	47.6783	15.0083	23.2172
Rsa1.0_02127.1.g32345.t1	ref|NP_172834.1| XH/XS domain-containing protein [Arabidopsis thaliana] gi|8778384|gb|AAF79392.1|AC068197_2 F16A14.2 [Arabidopsis thaliana] gi|332190948|gb|AEE29069.1| XH/XS domain-containing protein [Arabidopsis thaliana]	443	736	9e-78	166.14	36.7946	42.4379	XH/XS domain-containing protein	gbpln	Arabidopsis thaliana	AT1G13790.1 | Symbols: | XH/XS domain-containing protein | chr1:4727438-4730229 FORWARD LENGTH=736	443	736	2e-80	166.14	36.7946	42.4379
Rsa1.0_02127.1.g32346.t1	gb|AAM62702.1| unknown [Arabidopsis thaliana]	150	459	1e-16	306	32.6667	42	unknown	gbpln	Arabidopsis thaliana	AT5G27750.1 | Symbols: | F-box/FBD-like domains containing protein | chr5:9828430-9829981 FORWARD LENGTH=459	150	459	4e-19	306	32.6667	42
Rsa1.0_02127.1.g32347.t2	ref|NP_172833.2| F-box/FBD/LRR-repeat -containing protein [Arabidopsis thaliana] gi|75217965|sp|Q56XS8.1|FDL2_ARATH RecName: Full=F-box/FBD/LRR-repeat protein At1g13780 gi|62320538|dbj|BAD95126.1| hypothetical protein [Arabidopsis thaliana] gi|332190947|gb|AEE29068.1| F-box/FBD/LRR-repeat -containing protein [Arabidopsis thaliana]	227	456	4e-54	200.881	59.0308	71.8062	F-box/FBD/LRR-repeat -containing protein	gbpln	Arabidopsis thaliana	AT1G13780.1 | Symbols: | F-box/RNI-like/FBD-like domains-containing protein | chr1:4724681-4726314 FORWARD LENGTH=456	227	456	1e-56	200.881	59.0308	71.8062
Rsa1.0_02127.1.g32348.t1	#	#	#	#	#	#	#	-	----	----	#	#	#	#	#	#	#
Rsa1.0_02127.1.g32349.t1	#	#	#	#	#	#	#	-	----	----	#	#	#	#	#	#	#
Rsa1.0_02127.1.g32350.t1	#	#	#	#	#	#	#	-	----	----	#	#	#	#	#	#	#
Rsa1.0_02128.1.g32351.t1	gb|EOA36885.1| hypothetical protein CARUB_v10008968mg [Capsella rubella]	104	491	5e-17	472.115	47.1154	54.8077	hypothetical protein CARUB_v10008968mg	gbpln	Capsella rubella	AT1G48600.1 | Symbols: PMEAMT, AtPMEAMT | S-adenosyl-L-methionine-dependent methyltransferases superfamily protein | chr1:17966448-17969077 FORWARD LENGTH=475	104	475	4e-19	456.731	44.2308	52.8846
Rsa1.0_02128.1.g32352.t1	ref|XP_002884797.1| hypothetical protein ARALYDRAFT_897237 [Arabidopsis lyrata subsp. lyrata] gi|297330637|gb|EFH61056.1| hypothetical protein ARALYDRAFT_897237 [Arabidopsis lyrata subsp. lyrata]	221	358	2e-26	161.991	41.1765	57.0136	hypothetical protein ARALYDRAFT_897237	gbpln	Arabidopsis lyrata	AT3G23860.1 | Symbols: | GTP-binding protein-related | chr3:8616953-8617645 REVERSE LENGTH=230	221	230	2e-26	104.072	37.5566	54.2986
Rsa1.0_02128.1.g32353.t1	#	#	#	#	#	#	#	-	----	----	#	#	#	#	#	#	#
Rsa1.0_02128.1.g32354.t1	#	#	#	#	#	#	#	-	----	----	#	#	#	#	#	#	#
Rsa1.0_02128.1.g32355.t1	dbj|BAJ34434.1| unnamed protein product [Thellungiella halophila]	361	362	0	100.277	87.5346	94.1828	unnamed protein product	----	----	AT4G01610.1 | Symbols: | Cysteine proteinases superfamily protein | chr4:694857-696937 FORWARD LENGTH=359	361	359	0	99.446	83.3795	90.5817
Rsa1.0_02128.1.g32356.t1	ref|XP_002874967.1| ATEXPA17 [Arabidopsis lyrata subsp. lyrata] gi|297320804|gb|EFH51226.1| ATEXPA17 [Arabidopsis lyrata subsp. lyrata]	255	255	1e-136	100	91.7647	96.4706	ATEXPA17	gbpln	Arabidopsis lyrata	AT4G01630.1 | Symbols: ATEXPA17, ATEXP17, ATHEXP ALPHA 1.13, EXPA17 | expansin A17 | chr4:700653-701527 FORWARD LENGTH=255	255	255	1e-138	100	90.5882	96.0784
Rsa1.0_02128.1.g32357.t1	ref|NP_192074.1| Polyketide cyclase / dehydrase and lipid transport protein [Arabidopsis thaliana] gi|7268208|emb|CAB77735.1| hypothetical protein [Arabidopsis thaliana] gi|332656656|gb|AEE82056.1| Polyketide cyclase / dehydrase and lipid transport protein [Arabidopsis thaliana]	281	288	1e-114	102.491	79.3594	86.4769	Polyketide cyclase / dehydrase and lipid transport protein	gbpln	Arabidopsis thaliana	AT4G01650.1 | Symbols: | Polyketide cyclase / dehydrase and lipid transport protein | chr4:704578-705866 REVERSE LENGTH=288	281	288	1e-117	102.491	79.3594	86.4769
Rsa1.0_02128.1.g32358.t2	ref|XP_002874966.1| ABC1 protein [Arabidopsis lyrata subsp. lyrata] gi|297320803|gb|EFH51225.1| ABC1 protein [Arabidopsis lyrata subsp. lyrata]	618	622	0	100.647	85.7605	90.4531	ABC1 protein	gbpln	Arabidopsis lyrata	AT4G01660.1 | Symbols: ATABC1, ATATH10, ABC1 | ABC transporter 1 | chr4:708652-711095 FORWARD LENGTH=623	618	623	0	100.809	86.0841	90.1294
Rsa1.0_02129.1.g32359.t1	gb|EOA30377.1| hypothetical protein CARUB_v10013516mg [Capsella rubella]	657	499	0	75.9513	58.5997	65.2968	hypothetical protein CARUB_v10013516mg	gbpln	Capsella rubella	AT4G22100.1 | Symbols: BGLU3 | beta glucosidase 2 | chr4:11707370-11709932 REVERSE LENGTH=507	657	507	1e-180	77.1689	47.6408	55.5556
Rsa1.0_02129.1.g32360.t1	gb|ABM30198.2| resistance-gene-interacting protein [Brassica juncea]	207	208	6e-80	100.483	88.4058	89.8551	resistance-gene-interacting protein	gbpln	Brassica juncea	AT3G25070.1 | Symbols: RIN4 | RPM1 interacting protein 4 | chr3:9132458-9133747 FORWARD LENGTH=211	207	211	1e-81	101.932	78.2609	86.4734
Rsa1.0_02129.1.g32361.t1	ref|XP_002887371.1| hypothetical protein ARALYDRAFT_476270 [Arabidopsis lyrata subsp. lyrata] gi|297333212|gb|EFH63630.1| hypothetical protein ARALYDRAFT_476270 [Arabidopsis lyrata subsp. lyrata]	725	768	0	105.931	65.3793	78.7586	hypothetical protein ARALYDRAFT_476270	gbpln	Arabidopsis lyrata	AT1G71390.1 | Symbols: AtRLP11, RLP11 | receptor like protein 11 | chr1:26906453-26908807 FORWARD LENGTH=784	725	784	0	108.138	63.8621	76.1379
Rsa1.0_02129.1.g32362.t1	ref|XP_002883573.1| hypothetical protein ARALYDRAFT_480015 [Arabidopsis lyrata subsp. lyrata] gi|297329413|gb|EFH59832.1| hypothetical protein ARALYDRAFT_480015 [Arabidopsis lyrata subsp. lyrata]	597	600	0	100.503	92.4623	96.1474	hypothetical protein ARALYDRAFT_480015	gbpln	Arabidopsis lyrata	AT3G25100.1 | Symbols: CDC45 | cell division cycle 45 | chr3:9144292-9146082 FORWARD LENGTH=596	597	596	0	99.8325	91.7923	95.1424
Rsa1.0_02129.1.g32363.t1	gb|EOA29809.1| hypothetical protein CARUB_v10012903mg [Capsella rubella]	889	964	0	108.436	61.6423	74.1282	hypothetical protein CARUB_v10012903mg	gbpln	Capsella rubella	AT3G11080.1 | Symbols: AtRLP35, RLP35 | receptor like protein 35 | chr3:3470481-3473312 FORWARD LENGTH=943	889	943	0	106.074	62.0922	75.703
Rsa1.0_02129.1.g32364.t1	ref|NP_189146.1| cell division control protein 45 [Arabidopsis thaliana] gi|9294166|dbj|BAB02068.1| CDC45 (cell division cycle 45) -like protein [Arabidopsis thaliana] gi|40641826|emb|CAD43725.1| putative cell division cyle protein 45 [Arabidopsis thaliana] gi|332643458|gb|AEE76979.1| cell division control protein 45 [Arabidopsis thaliana]	142	596	2e-63	419.718	81.6901	82.3944	cell division control protein 45	gbpln	Arabidopsis thaliana	AT3G25100.1 | Symbols: CDC45 | cell division cycle 45 | chr3:9144292-9146082 FORWARD LENGTH=596	142	596	7e-66	419.718	81.6901	82.3944
Rsa1.0_02129.1.g32365.t1	ref|XP_002885681.1| fata acyl-acp thioesterase [Arabidopsis lyrata subsp. lyrata] gi|297331521|gb|EFH61940.1| fata acyl-acp thioesterase [Arabidopsis lyrata subsp. lyrata]	149	360	1e-21	241.611	48.3221	59.7315	fata acyl-acp thioesterase	gbpln	Arabidopsis lyrata	AT3G25110.1 | Symbols: AtFaTA, FaTA | fatA acyl-ACP thioesterase | chr3:9146589-9148273 REVERSE LENGTH=362	149	362	9e-23	242.953	48.3221	59.7315
Rsa1.0_02129.1.g32366.t1	gb|AAC49002.1| Br FatA1 [Brassica rapa]	358	362	1e-176	101.117	85.7542	91.3408	Br FatA1	gbpln	Brassica rapa	AT3G25110.1 | Symbols: AtFaTA, FaTA | fatA acyl-ACP thioesterase | chr3:9146589-9148273 REVERSE LENGTH=362	358	362	1e-169	101.117	82.1229	89.1061
Rsa1.0_02130.1.g32367.t1	#	#	#	#	#	#	#	-	----	----	#	#	#	#	#	#	#
Rsa1.0_02130.1.g32368.t1	#	#	#	#	#	#	#	-	----	----	AT5G48870.1 | Symbols: SAD1 | Small nuclear ribonucleoprotein family protein | chr5:19813407-19814362 FORWARD LENGTH=88	87	88	7e-11	101.149	32.1839	35.6322
Rsa1.0_02130.1.g32369.t1	ref|NP_199700.1| C2H2-like zinc finger protein [Arabidopsis thaliana] gi|9758888|dbj|BAB09442.1| unnamed protein product [Arabidopsis thaliana] gi|332008356|gb|AED95739.1| C2H2-like zinc finger protein [Arabidopsis thaliana]	174	173	5e-66	99.4253	78.1609	85.6322	C2H2-like zinc finger protein	gbpln	Arabidopsis thaliana	AT5G48890.1 | Symbols: | C2H2-like zinc finger protein | chr5:19820353-19820874 FORWARD LENGTH=173	174	173	2e-68	99.4253	78.1609	85.6322
Rsa1.0_02130.1.g32370.t1	gb|EOA13438.1| hypothetical protein CARUB_v10026482mg [Capsella rubella]	415	417	0	100.482	89.3976	93.494	hypothetical protein CARUB_v10026482mg	gbpln	Capsella rubella	AT5G48900.1 | Symbols: | Pectin lyase-like superfamily protein | chr5:19825240-19828909 FORWARD LENGTH=417	415	417	0	100.482	91.3253	95.9036
Rsa1.0_02130.1.g32371.t1	ref|XP_002863930.1| hypothetical protein ARALYDRAFT_917829 [Arabidopsis lyrata subsp. lyrata] gi|297309765|gb|EFH40189.1| hypothetical protein ARALYDRAFT_917829 [Arabidopsis lyrata subsp. lyrata]	1128	1133	0	100.443	88.1206	93.617	hypothetical protein ARALYDRAFT_917829	gbpln	Arabidopsis lyrata	AT5G48940.1 | Symbols: | Leucine-rich repeat transmembrane protein kinase family protein | chr5:19839785-19843744 FORWARD LENGTH=1135	1128	1135	0	100.621	88.0319	93.2624
Rsa1.0_02130.1.g32372.t2	gb|EOA13668.1| hypothetical protein CARUB_v10026741mg [Capsella rubella]	120	338	8e-35	281.667	64.1667	70	hypothetical protein CARUB_v10026741mg	gbpln	Capsella rubella	AT5G48970.1 | Symbols: | Mitochondrial substrate carrier family protein | chr5:19857028-19859374 REVERSE LENGTH=339	120	339	2e-35	282.5	63.3333	69.1667
Rsa1.0_02130.1.g32373.t1	gb|AAM66113.1| thylakoid lumenal 16.5 kDa protein, chloroplast precursor [Arabidopsis thaliana]	126	216	3e-16	171.429	32.5397	38.8889	thylakoid lumenal 16.5 kDa protein, chloroplast precursor	gbpln	Arabidopsis thaliana	AT4G02530.1 | Symbols: | chloroplast thylakoid lumen protein | chr4:1112335-1114005 REVERSE LENGTH=216	126	216	1e-18	171.429	32.5397	38.0952
Rsa1.0_02130.1.g32374.t1	ref|XP_002862777.1| hypothetical protein ARALYDRAFT_497299 [Arabidopsis lyrata subsp. lyrata] gi|297795651|ref|XP_002865710.1| hypothetical protein ARALYDRAFT_494976 [Arabidopsis lyrata subsp. lyrata] gi|297308497|gb|EFH39035.1| hypothetical protein ARALYDRAFT_497299 [Arabidopsis lyrata subsp. lyrata] gi|297311545|gb|EFH41969.1| hypothetical protein ARALYDRAFT_494976 [Arabidopsis lyrata subsp. ly…	138	140	3e-31	101.449	62.3188	71.7391	hypothetical protein ARALYDRAFT_497299	gbpln	Arabidopsis lyrata	AT5G49120.1 | Symbols: | Protein of unknown function (DUF581) | chr5:19908800-19909332 REVERSE LENGTH=150	138	150	2e-33	108.696	66.6667	78.9855
Rsa1.0_02131.1.g32375.t1	gb|ADK63391.1| B-box type zinc finger protein [Brassica rapa]	342	342	1e-177	100	93.8596	96.4912	B-box type zinc finger protein	gbpln	Brassica rapa	AT5G57660.1 | Symbols: ATCOL5, COL5 | CONSTANS-like 5 | chr5:23355573-23356729 FORWARD LENGTH=355	342	355	1e-162	103.801	86.2573	92.6901
Rsa1.0_02131.1.g32376.t1	ref|XP_002866222.1| ATP binding protein [Arabidopsis lyrata subsp. lyrata] gi|297312057|gb|EFH42481.1| ATP binding protein [Arabidopsis lyrata subsp. lyrata]	160	569	4e-12	355.625	31.875	35.625	ATP binding protein	gbpln	Arabidopsis lyrata	AT5G57670.2 | Symbols: | Protein kinase superfamily protein | chr5:23360531-23363694 REVERSE LENGTH=579	160	579	2e-14	361.875	31.875	35.625
Rsa1.0_02131.1.g32377.t1	gb|AAZ41811.1| 01P13-1 [Brassica rapa subsp. pekinensis]	1103	1545	0	140.073	59.1115	69.9003	01P13-1	gbpln	Brassica rapa	AT4G23160.1 | Symbols: CRK8 | cysteine-rich RLK (RECEPTOR-like protein kinase) 8 | chr4:12129485-12134086 FORWARD LENGTH=1262	1103	1262	1e-109	114.415	18.9483	28.9211
Rsa1.0_02131.1.g32378.t1	ref|XP_002866223.1| hypothetical protein ARALYDRAFT_495865 [Arabidopsis lyrata subsp. lyrata] gi|297312058|gb|EFH42482.1| hypothetical protein ARALYDRAFT_495865 [Arabidopsis lyrata subsp. lyrata]	148	148	2e-62	100	83.1081	89.8649	hypothetical protein ARALYDRAFT_495865	gbpln	Arabidopsis lyrata	AT5G57685.1 | Symbols: ATGDU3, GDU3, LSB1 | glutamine dumper 3 | chr5:23366356-23366802 REVERSE LENGTH=148	148	148	7e-63	100	82.4324	90.5405
Rsa1.0_02131.1.g32379.t1	ref|XP_002867516.1| quinone reductase family protein [Arabidopsis lyrata subsp. lyrata] gi|297313352|gb|EFH43775.1| quinone reductase family protein [Arabidopsis lyrata subsp. lyrata]	101	205	2e-28	202.97	59.4059	62.3762	quinone reductase family protein	gbpln	Arabidopsis lyrata	AT4G27270.1 | Symbols: | Quinone reductase family protein | chr4:13661458-13663243 REVERSE LENGTH=205	101	205	5e-31	202.97	58.4158	62.3762
Rsa1.0_02131.1.g32380.t1	gb|AAG51783.1|AC079679_3 reverse transcriptase, putative; 16838-20266 [Arabidopsis thaliana]	156	1142	4e-19	732.051	30.7692	40.3846	reverse transcriptase, putative; 16838-20266	gbpln	Arabidopsis thaliana	#	#	#	#	#	#	#
Rsa1.0_02132.1.g32381.t1	ref|NP_683626.1| uncharacterized protein [Arabidopsis thaliana] gi|332644180|gb|AEE77701.1| uncharacterized protein AT3G32904 [Arabidopsis thaliana]	321	330	5e-64	102.804	43.9252	50.4673	uncharacterized protein	gbpln	Arabidopsis thaliana	AT3G32904.1 | Symbols: | unknown protein; FUNCTIONS IN: molecular_function unknown; INVOLVED IN: N-terminal protein myristoylation; LOCATED IN: cellular_component unknown; BEST Arabidopsis thaliana protein match is: unknown protein (TAIR:AT3G30520.1); Has 249 Blast hits to 117 proteins in 25 species: Archae - 0; Bacteria - 16; Metazoa - 73; Fungi - 5; Plants - 112; Viruses - 0; Other Eukaryotes -…	321	330	1e-66	102.804	43.9252	50.4673
Rsa1.0_02132.1.g32382.t2	#	#	#	#	#	#	#	-	----	----	#	#	#	#	#	#	#
Rsa1.0_02132.1.g32383.t6	gb|ABD65091.1| hypothetical protein 31.t00049 [Brassica oleracea]	606	530	1e-42	87.4587	17.6568	24.5875	hypothetical protein 31.t00049	gbpln	Brassica oleracea	#	#	#	#	#	#	#
Rsa1.0_02132.1.g32384.t1	gb|AAC28235.1| T27D20.18 gene product [Arabidopsis thaliana]	728	331	1e-36	45.467	12.3626	18.8187	T27D20.18 gene product	gbpln	Arabidopsis thaliana	#	#	#	#	#	#	#
Rsa1.0_02132.1.g32385.t11	#	#	#	#	#	#	#	-	----	----	#	#	#	#	#	#	#
Rsa1.0_02132.1.g32386.t1	gb|EOA26734.1| hypothetical protein CARUB_v10022820mg [Capsella rubella]	427	527	2e-44	123.419	37.7049	50.3513	hypothetical protein CARUB_v10022820mg	gbpln	Capsella rubella	AT4G05360.1 | Symbols: | Zinc knuckle (CCHC-type) family protein | chr4:2728204-2732337 FORWARD LENGTH=735	427	735	9e-21	172.131	20.8431	31.3817
Rsa1.0_02133.1.g32387.t1	gb|ADU60067.1| receptor-like protein 2 [Arabidopsis thaliana]	719	720	0	100.139	67.1766	79.8331	receptor-like protein 2	gbpln	Arabidopsis thaliana	AT1G17240.1 | Symbols: AtRLP2, RLP2 | receptor like protein 2 | chr1:5896528-5898717 REVERSE LENGTH=729	719	729	0	101.391	67.0376	80.8067
Rsa1.0_02133.1.g32388.t1	gb|AAK38381.1|AC079028_5 polyprotein, putative [Arabidopsis thaliana]	819	855	1e-171	104.396	41.2698	56.2882	polyprotein, putative	gbpln	Arabidopsis thaliana	AT4G23160.1 | Symbols: CRK8 | cysteine-rich RLK (RECEPTOR-like protein kinase) 8 | chr4:12129485-12134086 FORWARD LENGTH=1262	819	1262	3e-38	154.09	10.0122	15.7509
Rsa1.0_02133.1.g32389.t1	ref|NP_567366.1| nodulin MtN3-like protein [Arabidopsis thaliana] gi|75154973|sp|Q8LBF7.1|SWET7_ARATH RecName: Full=Bidirectional sugar transporter SWEET7; Short=AtSWEET7 gi|21592843|gb|AAM64793.1| contains similarity to Medicago truncatula MtN3 (GB:Y08726) [Arabidopsis thaliana] gi|117168151|gb|ABK32158.1| At4g10850 [Arabidopsis thaliana] gi|332657536|gb|AEE82936.1| bidirectional sugar transport…	175	258	9e-69	147.429	77.7143	86.8571	nodulin MtN3-like protein	gbpln	Arabidopsis thaliana	AT4G10850.1 | Symbols: SWEET7, AtSWEET7 | Nodulin MtN3 family protein | chr4:6675068-6676718 FORWARD LENGTH=258	175	258	4e-71	147.429	77.7143	86.8571
Rsa1.0_02133.1.g32390.t1	ref|XP_002872541.1| hypothetical protein ARALYDRAFT_327243 [Arabidopsis lyrata subsp. lyrata] gi|297318378|gb|EFH48800.1| hypothetical protein ARALYDRAFT_327243 [Arabidopsis lyrata subsp. lyrata]	326	290	1e-88	88.9571	59.2025	70.5521	hypothetical protein ARALYDRAFT_327243	gbpln	Arabidopsis lyrata	AT4G10890.1 | Symbols: | unknown protein; CONTAINS InterPro DOMAIN/s: Protein of unknown function DUF2439 (InterPro:IPR018838); BEST Arabidopsis thaliana protein match is: unknown protein (TAIR:AT1G43722.1); Has 30201 Blast hits to 17322 proteins in 780 species: Archae - 12; Bacteria - 1396; Metazoa - 17338; Fungi - 3422; Plants - 5037; Viruses - 0; Other Eukaryotes - 2996 (source: NCBI BLink). |…	326	527	5e-87	161.656	58.589	69.3252
Rsa1.0_02133.1.g32391.t1	ref|XP_002872542.1| F8M12.18 protein [Arabidopsis lyrata subsp. lyrata] gi|297318379|gb|EFH48801.1| F8M12.18 protein [Arabidopsis lyrata subsp. lyrata]	75	75	1e-28	100	85.3333	94.6667	F8M12.18 protein	gbpln	Arabidopsis lyrata	#	#	#	#	#	#	#
Rsa1.0_02134.1.g32392.t1	gb|AAF18630.1|AC006228_1 F5J5.1 [Arabidopsis thaliana]	1372	1463	0	106.633	31.1224	43.3673	F5J5.1	gbpln	Arabidopsis thaliana	#	#	#	#	#	#	#
Rsa1.0_02134.1.g32393.t1	gb|EOA16940.1| hypothetical protein CARUB_v10005163mg [Capsella rubella]	356	346	1e-168	97.191	81.7416	88.764	hypothetical protein CARUB_v10005163mg	gbpln	Capsella rubella	AT4G16260.1 | Symbols: | Glycosyl hydrolase superfamily protein | chr4:9200180-9201441 REVERSE LENGTH=344	356	344	1e-167	96.6292	80.0562	87.9213
Rsa1.0_02134.1.g32394.t1	pir||T00833 RNA-directed DNA polymerase homolog T13L16.7 - Arabidopsis thaliana (fragment)	1764	1365	0	77.381	32.0862	45.1247	RNA-directed DNA polymerase homolog T13L16.7 - Arabidopsis thaliana (fragment)	----	----	AT4G29090.1 | Symbols: | Ribonuclease H-like superfamily protein | chr4:14333528-14335255 FORWARD LENGTH=575	1764	575	2e-76	32.5964	9.97732	16.3832
Rsa1.0_02134.1.g32395.t1	#	#	#	#	#	#	#	-	----	----	#	#	#	#	#	#	#
Rsa1.0_02135.1.g32396.t1	emb|CAN63127.1| hypothetical protein VITISV_033593 [Vitis vinifera]	166	294	4e-39	177.108	48.1928	64.4578	hypothetical protein VITISV_033593	gbpln	Vitis vinifera	#	#	#	#	#	#	#
Rsa1.0_02135.1.g32397.t1	#	#	#	#	#	#	#	-	----	----	#	#	#	#	#	#	#
Rsa1.0_02135.1.g32398.t1	ref|NP_176666.1| sigma factor A [Arabidopsis thaliana] gi|75098242|sp|O24629.1|SIGA_ARATH RecName: Full=RNA polymerase sigma factor sigA; Short=Sigma factor A; Short=Sigma-A; AltName: Full=RNA polymerase sigma factor sig1; Short=Atsig1; Short=Sigma factor 1; AltName: Full=RNA polymerase sigma factor sig2; Short=Atsig2; Short=Sigma factor 2; AltName: Full=RNA polymerase sigma factor sigB; Short=Si…	495	502	0	101.414	88.6869	93.7374	sigma factor A	gbpln	Arabidopsis thaliana	AT1G64860.1 | Symbols: SIGA, SIG1, SIG2, SIGB, RPOD1 | sigma factor A | chr1:24098497-24100746 FORWARD LENGTH=502	495	502	0	101.414	88.6869	93.7374
Rsa1.0_02135.1.g32399.t1	gb|EOA33959.1| hypothetical protein CARUB_v10021454mg [Capsella rubella]	503	513	0	101.988	89.2644	95.0298	hypothetical protein CARUB_v10021454mg	gbpln	Capsella rubella	AT1G64880.1 | Symbols: | Ribosomal protein S5 family protein | chr1:24105713-24108780 FORWARD LENGTH=515	503	515	0	102.386	88.668	95.0298
Rsa1.0_02135.1.g32400.t1	gb|AAC28207.1| T24H24.13 gene product [Arabidopsis thaliana] gi|7267161|emb|CAB77873.1| putative transposon protein [Arabidopsis thaliana]	154	681	1e-16	442.208	30.5195	37.6623	T24H24.13 gene product	gbpln	Arabidopsis thaliana	#	#	#	#	#	#	#
Rsa1.0_02135.1.g32401.t1	gb|AAD28663.1| hypothetical protein [Arabidopsis thaliana]	365	356	7e-12	97.5342	14.2466	24.9315	hypothetical protein	gbpln	Arabidopsis thaliana	#	#	#	#	#	#	#
Rsa1.0_02135.1.g32402.t1	gb|AAK38380.1|AC079028_3 hypothetical protein [Arabidopsis thaliana]	482	609	1e-16	126.349	11.4108	17.6349	hypothetical protein	gbpln	Arabidopsis thaliana	AT4G03830.1 | Symbols: | Protein of unknown function, DUF601 | chr4:1790440-1792458 FORWARD LENGTH=578	482	578	3e-11	119.917	8.92116	13.278
Rsa1.0_02135.1.g32403.t8	dbj|BAB10790.1| retroelement pol polyprotein-like [Arabidopsis thaliana]	1208	1864	1e-163	154.305	25.4139	30.2152	retroelement pol polyprotein-like	gbpln	Arabidopsis thaliana	ATMG00750.1 | Symbols: ORF119 | GAG/POL/ENV polyprotein | chrM:220830-221189 FORWARD LENGTH=119	1208	119	5e-20	9.85099	3.1457	3.97351
Rsa1.0_02136.1.g32404.t1	ref|NP_175825.2| winged helix-turn-helix transcription repressor DNA-binding protein [Arabidopsis thaliana] gi|332194948|gb|AEE33069.1| winged helix-turn-helix transcription repressor DNA-binding protein [Arabidopsis thaliana]	359	232	1e-10	64.624	15.3203	23.6769	winged helix-turn-helix transcription repressor DNA-binding protein	gbpln	Arabidopsis thaliana	AT1G54230.1 | Symbols: | Winged helix-turn-helix transcription repressor DNA-binding | chr1:20250954-20252151 FORWARD LENGTH=232	359	232	3e-13	64.624	15.3203	23.6769
Rsa1.0_02136.1.g32405.t1	sp|Q9LT48.1|PP244_ARATH RecName: Full=Pentatricopeptide repeat-containing protein At3g20730 gi|9294399|dbj|BAB02480.1| unnamed protein product [Arabidopsis thaliana] gi|51971823|dbj|BAD44576.1| unknown protein [Arabidopsis thaliana]	568	565	0	99.4718	77.993	87.8521	RecName: Full=Pentatricopeptide repeat-containing protein At3g20730 gi|9294399|dbj|BAB02480.1| unnamed protein product	gbpln	Arabidopsis thaliana	AT3G20730.1 | Symbols: | Tetratricopeptide repeat (TPR)-like superfamily protein | chr3:7247095-7248878 FORWARD LENGTH=564	568	564	0	99.2958	77.993	87.8521
Rsa1.0_02136.1.g32406.t1	gb|EOA30843.1| hypothetical protein CARUB_v10013987mg [Capsella rubella]	374	369	0	98.6631	79.9465	89.8396	hypothetical protein CARUB_v10013987mg	gbpln	Capsella rubella	AT3G20740.1 | Symbols: FIE, FIS3, FIE1 | Transducin/WD40 repeat-like superfamily protein | chr3:7249064-7252254 REVERSE LENGTH=369	374	369	0	98.6631	79.6791	89.5722
Rsa1.0_02136.1.g32407.t1	gb|EOA30843.1| hypothetical protein CARUB_v10013987mg [Capsella rubella]	389	369	1e-178	94.8586	76.8638	84.8329	hypothetical protein CARUB_v10013987mg	gbpln	Capsella rubella	AT3G20740.1 | Symbols: FIE, FIS3, FIE1 | Transducin/WD40 repeat-like superfamily protein | chr3:7249064-7252254 REVERSE LENGTH=369	389	369	0	94.8586	76.6067	85.09
Rsa1.0_02136.1.g32408.t8	gb|EOA30843.1| hypothetical protein CARUB_v10013987mg [Capsella rubella]	191	369	2e-50	193.194	49.7382	58.1152	hypothetical protein CARUB_v10013987mg	gbpln	Capsella rubella	AT3G20740.1 | Symbols: FIE, FIS3, FIE1 | Transducin/WD40 repeat-like superfamily protein | chr3:7249064-7252254 REVERSE LENGTH=369	191	369	7e-53	193.194	49.2147	58.6387
Rsa1.0_02136.1.g32409.t1	dbj|BAB11453.1| unnamed protein product [Arabidopsis thaliana]	142	405	3e-23	285.211	42.9577	50.7042	unnamed protein product	gbpln	Arabidopsis thaliana	AT5G07740.1 | Symbols: | actin binding | chr5:2459076-2466580 REVERSE LENGTH=1649	142	1649	1e-24	1161.27	39.4366	42.2535
Rsa1.0_02136.1.g32410.t2	gb|AAG51081.1|AC027032_1 hypothetical protein [Arabidopsis thaliana]	902	1678	1e-135	186.031	31.153	40.9091	hypothetical protein	gbpln	Arabidopsis thaliana	AT3G51690.1 | Symbols: | PIF1 helicase | chr3:19176731-19178107 REVERSE LENGTH=331	902	331	9e-71	36.6962	15.0776	20.8426
Rsa1.0_02136.1.g32411.t2	gb|EOA30843.1| hypothetical protein CARUB_v10013987mg [Capsella rubella]	425	369	2e-47	86.8235	23.0588	27.0588	hypothetical protein CARUB_v10013987mg	gbpln	Capsella rubella	AT3G20740.1 | Symbols: FIE, FIS3, FIE1 | Transducin/WD40 repeat-like superfamily protein | chr3:7249064-7252254 REVERSE LENGTH=369	425	369	8e-50	86.8235	22.8235	27.0588
Rsa1.0_02137.1.g32412.t1	#	#	#	#	#	#	#	-	----	----	#	#	#	#	#	#	#
Rsa1.0_02137.1.g32413.t5	ref|NP_192445.1| Zinc knuckle (CCHC-type) family protein [Arabidopsis thaliana] gi|7267296|emb|CAB81078.1| putative protein [Arabidopsis thaliana] gi|332657109|gb|AEE82509.1| Zinc knuckle (CCHC-type) family protein [Arabidopsis thaliana]	827	735	1e-70	88.8755	18.9843	25.2721	Zinc knuckle (CCHC-type) family protein	gbpln	Arabidopsis thaliana	AT4G05360.1 | Symbols: | Zinc knuckle (CCHC-type) family protein | chr4:2728204-2732337 FORWARD LENGTH=735	827	735	2e-73	88.8755	18.9843	25.2721
Rsa1.0_02137.1.g32414.t1	gb|AAD36950.1|AF069441_10 putative transposon protein [Arabidopsis thaliana] gi|7267188|emb|CAB77899.1| putative transposon protein [Arabidopsis thaliana]	544	1011	2e-17	185.846	8.08824	12.1324	putative transposon protein	gbpln	Arabidopsis thaliana	AT4G07350.1 | Symbols: | unknown protein; BEST Arabidopsis thaliana protein match is: unknown protein (TAIR:AT1G40129.1); Has 30201 Blast hits to 17322 proteins in 780 species: Archae - 12; Bacteria - 1396; Metazoa - 17338; Fungi - 3422; Plants - 5037; Viruses - 0; Other Eukaryotes - 2996 (source: NCBI BLink). | chr4:4172609-4175227 REVERSE LENGTH=330	544	330	6e-18	60.6618	6.61765	9.19118
Rsa1.0_02137.1.g32415.t1	#	#	#	#	#	#	#	-	----	----	#	#	#	#	#	#	#
Rsa1.0_02137.1.g32416.t1	#	#	#	#	#	#	#	-	----	----	#	#	#	#	#	#	#
Rsa1.0_02137.1.g32417.t1	gb|AAF79618.1|AC027665_19 F5M15.26 [Arabidopsis thaliana]	473	1838	1e-169	388.584	59.8309	74.4186	F5M15.26	gbpln	Arabidopsis thaliana	#	#	#	#	#	#	#
Rsa1.0_02137.1.g32418.t2	#	#	#	#	#	#	#	-	----	----	#	#	#	#	#	#	#
Rsa1.0_02137.1.g32419.t3	gb|ABD65089.1| zinc knuckle containing protein [Brassica oleracea]	428	333	2e-34	77.8037	26.4019	33.4112	zinc knuckle containing protein	gbpln	Brassica oleracea	#	#	#	#	#	#	#
Rsa1.0_02137.1.g32420.t1	gb|AAF18641.1|AC006228_12 F5J5.16 [Arabidopsis thaliana]	521	1024	6e-81	196.545	30.7102	43.9539	F5J5.16	gbpln	Arabidopsis thaliana	#	#	#	#	#	#	#
Rsa1.0_02137.1.g32421.t1	#	#	#	#	#	#	#	-	----	----	#	#	#	#	#	#	#
Rsa1.0_02138.1.g32422.t1	gb|AAG51783.1|AC079679_3 reverse transcriptase, putative; 16838-20266 [Arabidopsis thaliana]	628	1142	1e-140	181.847	42.5159	56.051	reverse transcriptase, putative; 16838-20266	gbpln	Arabidopsis thaliana	AT4G29090.1 | Symbols: | Ribonuclease H-like superfamily protein | chr4:14333528-14335255 FORWARD LENGTH=575	628	575	3e-47	91.5605	22.9299	36.9427
Rsa1.0_02138.1.g32423.t1	ref|XP_002883670.1| hypothetical protein ARALYDRAFT_899300 [Arabidopsis lyrata subsp. lyrata] gi|297329510|gb|EFH59929.1| hypothetical protein ARALYDRAFT_899300 [Arabidopsis lyrata subsp. lyrata]	96	128	1e-47	133.333	94.7917	97.9167	hypothetical protein ARALYDRAFT_899300	gbpln	Arabidopsis lyrata	AT2G04900.1 | Symbols: | unknown protein; FUNCTIONS IN: molecular_function unknown; INVOLVED IN: N-terminal protein myristoylation; LOCATED IN: cellular_component unknown; EXPRESSED IN: 23 plant structures; EXPRESSED DURING: 15 growth stages; CONTAINS InterPro DOMAIN/s: Protein of unknown function DUF423 (InterPro:IPR006696); Has 1824 Blast hits to 1824 proteins in 878 species: Archae - 0; Bacter…	96	128	5e-49	133.333	92.7083	96.875
Rsa1.0_02138.1.g32424.t1	gb|AAG51783.1|AC079679_3 reverse transcriptase, putative; 16838-20266 [Arabidopsis thaliana]	722	1142	1e-138	158.172	35.1801	46.2604	reverse transcriptase, putative; 16838-20266	gbpln	Arabidopsis thaliana	AT1G43760.1 | Symbols: | DNAse I-like superfamily protein | chr1:16528880-16531065 REVERSE LENGTH=626	722	626	2e-18	86.7036	8.17175	12.7424
Rsa1.0_02138.1.g32425.t1	gb|AAC13599.1| similar to reverse transcriptase (Pfam: transcript_fact.hmm, score: 72.31) [Arabidopsis thaliana]	1012	928	1e-102	91.6996	25.2964	36.8577	similar to reverse transcriptase (Pfam: transcript_fact.hmm, score: 72.31)	gbpln	Arabidopsis thaliana	AT1G43760.1 | Symbols: | DNAse I-like superfamily protein | chr1:16528880-16531065 REVERSE LENGTH=626	1012	626	1e-36	61.8577	9.48617	15.6126
Rsa1.0_02138.1.g32426.t2	gb|AAG51783.1|AC079679_3 reverse transcriptase, putative; 16838-20266 [Arabidopsis thaliana]	234	1142	3e-45	488.034	39.3162	55.1282	reverse transcriptase, putative; 16838-20266	gbpln	Arabidopsis thaliana	AT4G29090.1 | Symbols: | Ribonuclease H-like superfamily protein | chr4:14333528-14335255 FORWARD LENGTH=575	234	575	3e-28	245.726	29.4872	49.1453
Rsa1.0_02138.1.g32427.t1	#	#	#	#	#	#	#	-	----	----	#	#	#	#	#	#	#
Rsa1.0_02139.1.g32428.t1	#	#	#	#	#	#	#	-	----	----	#	#	#	#	#	#	#
Rsa1.0_02139.1.g32429.t1	ref|NP_001146868.1| ubiquitin-conjugating enzyme E2-17 kDa [Zea mays] gi|226528892|ref|NP_001150120.1| LOC100283749 [Zea mays] gi|226532534|ref|NP_001149671.1| ubiquitin-conjugating enzyme E2-17 kDa [Zea mays] gi|195604440|gb|ACG24050.1| ubiquitin-conjugating enzyme E2-17 kDa [Zea mays] gi|195605376|gb|ACG24518.1| ubiquitin-conjugating enzyme E2-17 kDa [Zea mays] gi|195629316|gb|ACG36299.1| ubiqu…	152	152	1e-83	100	97.3684	100	ubiquitin-conjugating enzyme E2-17 kDa	gbenv/gbpln	Zea mays	AT2G02760.1 | Symbols: ATUBC2, UBC2 | ubiquiting-conjugating enzyme 2 | chr2:774271-775149 FORWARD LENGTH=152	152	152	1e-84	100	94.7368	99.3421
Rsa1.0_02139.1.g32430.t1	ref|NP_001077801.1| Cystathionine beta-synthase (CBS) protein [Arabidopsis thaliana] gi|332196856|gb|AEE34977.1| Cystathionine beta-synthase (CBS) protein [Arabidopsis thaliana]	455	476	0	104.615	78.4615	83.0769	Cystathionine beta-synthase (CBS) protein	gbpln	Arabidopsis thaliana	AT1G69800.2 | Symbols: | Cystathionine beta-synthase (CBS) protein | chr1:26274416-26276325 REVERSE LENGTH=476	455	476	0	104.615	78.4615	83.0769
Rsa1.0_02139.1.g32431.t1	gb|ACI14398.1| WRKY transcription factor 36 [Brassica napus]	386	383	1e-176	99.2228	87.3057	91.4508	WRKY transcription factor 36	gbpln	Brassica napus	AT1G69810.1 | Symbols: WRKY36, ATWRKY36 | WRKY DNA-binding protein 36 | chr1:26277238-26279116 REVERSE LENGTH=387	386	387	1e-129	100.259	69.171	78.4974
Rsa1.0_02139.1.g32432.t1	gb|ACP30591.1| disease resistance protein [Brassica rapa subsp. pekinensis]	338	1555	2e-94	460.059	52.3669	67.1598	disease resistance protein	gbpln	Brassica rapa	AT1G10000.1 | Symbols: | Ribonuclease H-like superfamily protein | chr1:3263877-3264788 REVERSE LENGTH=303	338	303	4e-34	89.645	29.5858	43.4911
Rsa1.0_02139.1.g32433.t2	ref|NP_564977.1| alpha-amylase-like 3 [Arabidopsis thaliana] gi|75306316|sp|Q94A41.1|AMY3_ARATH RecName: Full=Alpha-amylase 3, chloroplastic; Short=AtAMY3; AltName: Full=1,4-alpha-D-glucan glucanohydrolase; Flags: Precursor gi|15215738|gb|AAK91414.1| At1g69830/T17F3_14 [Arabidopsis thaliana] gi|23308479|gb|AAN18209.1| At1g69830/T17F3_14 [Arabidopsis thaliana] gi|332196862|gb|AEE34983.1| alpha-amy…	933	887	0	95.0697	84.2444	88.6388	alpha-amylase-like 3	gbpln	Arabidopsis thaliana	AT1G69830.1 | Symbols: ATAMY3, AMY3 | alpha-amylase-like 3 | chr1:26288518-26293003 REVERSE LENGTH=887	933	887	0	95.0697	84.2444	88.6388
Rsa1.0_02139.1.g32434.t2	ref|NP_177142.1| Hypersensitive-induced response protein 2 [Arabidopsis thaliana] gi|30697929|ref|NP_849870.1| Hypersensitive-induced response protein 2 [Arabidopsis thaliana] gi|42572051|ref|NP_974116.1| Hypersensitive-induced response protein 2 [Arabidopsis thaliana] gi|42572053|ref|NP_974117.1| Hypersensitive-induced response protein 2 [Arabidopsis thaliana] gi|145327201|ref|NP_001077802.1| Hy…	272	286	1e-148	105.147	95.5882	98.1618	Hypersensitive-induced response protein 2	gbpln	Arabidopsis thaliana	AT1G69840.7 | Symbols: | SPFH/Band 7/PHB domain-containing membrane-associated protein family | chr1:26293932-26295150 REVERSE LENGTH=286	272	286	1e-151	105.147	95.5882	98.1618
Rsa1.0_02139.1.g32435.t1	ref|NP_564978.1| nitrate transporter 1:2 [Arabidopsis thaliana] gi|75151887|sp|Q8H157.1|PTR19_ARATH RecName: Full=Nitrate transporter 1.2; AltName: Full=Nitrate transporter NTL1 gi|23397158|gb|AAN31862.1| putative nitrate transporter (NTL1) [Arabidopsis thaliana] gi|332196870|gb|AEE34991.1| nitrate transporter 1:2 [Arabidopsis thaliana]	581	585	0	100.688	92.2547	96.0413	nitrate transporter 1:2	gbpln	Arabidopsis thaliana	AT1G69850.1 | Symbols: ATNRT1:2, NTL1, NRT1:2 | nitrate transporter 1:2 | chr1:26296945-26300407 REVERSE LENGTH=585	581	585	0	100.688	92.2547	96.0413
Rsa1.0_02140.1.g32436.t1	ref|XP_003557004.1| PREDICTED: uncharacterized protein LOC100788838 [Glycine max]	191	562	5e-47	294.241	49.2147	65.9686	PREDICTED: uncharacterized protein LOC100788838	gbenv/gbpln	Glycine max	#	#	#	#	#	#	#
Rsa1.0_02140.1.g32437.t1	ref|XP_002877422.1| hypothetical protein ARALYDRAFT_905722 [Arabidopsis lyrata subsp. lyrata] gi|297323260|gb|EFH53681.1| hypothetical protein ARALYDRAFT_905722 [Arabidopsis lyrata subsp. lyrata]	285	285	1e-151	100	90.8772	95.4386	hypothetical protein ARALYDRAFT_905722	gbpln	Arabidopsis lyrata	AT3G45600.1 | Symbols: TET3 | tetraspanin3 | chr3:16733973-16735854 REVERSE LENGTH=285	285	285	1e-153	100	90.1754	95.0877
Rsa1.0_02140.1.g32438.t1	gb|EOA18953.1| hypothetical protein CARUB_v10007587mg [Capsella rubella]	516	527	8e-32	102.132	20.5426	30.6202	hypothetical protein CARUB_v10007587mg	gbpln	Capsella rubella	AT2G07760.1 | Symbols: | Zinc knuckle (CCHC-type) family protein | chr2:3584420-3586278 REVERSE LENGTH=530	516	530	5e-34	102.713	19.9612	28.6822
Rsa1.0_02140.1.g32439.t1	gb|AAG52321.1|AC021666_10 hypothetical protein; 77302-71408 [Arabidopsis thaliana]	162	523	5e-17	322.84	41.358	54.321	hypothetical protein; 77302-71408	gbpln	Arabidopsis thaliana	#	#	#	#	#	#	#
Rsa1.0_02140.1.g32440.t1	gb|AAG52027.1|AC022456_8 Athila ORF 1, putative; 43045-40843 [Arabidopsis thaliana]	495	530	6e-18	107.071	10.9091	16.5657	Athila ORF 1, putative; 43045-40843	gbpln	Arabidopsis thaliana	#	#	#	#	#	#	#
Rsa1.0_02140.1.g32441.t1	dbj|BAA97086.1| unnamed protein product [Arabidopsis thaliana]	211	341	2e-46	161.611	45.9716	65.8768	unnamed protein product	gbpln	Arabidopsis thaliana	#	#	#	#	#	#	#
Rsa1.0_02140.1.g32442.t1	#	#	#	#	#	#	#	-	----	----	#	#	#	#	#	#	#
Rsa1.0_02141.1.g32443.t1	ref|NP_177876.1| O-methyltransferase family protein [Arabidopsis thaliana] gi|12323395|gb|AAG51676.1|AC010704_20 putative caffeic acid 3-O-methyltransferase; 41078-42528 [Arabidopsis thaliana] gi|332197867|gb|AEE35988.1| O-methyltransferase family protein [Arabidopsis thaliana]	381	381	0	100	81.6273	89.7638	O-methyltransferase family protein	gbpln	Arabidopsis thaliana	AT1G77520.1 | Symbols: | O-methyltransferase family protein | chr1:29130557-29132007 FORWARD LENGTH=381	381	381	0	100	81.6273	89.7638
Rsa1.0_02141.1.g32444.t1	dbj|BAF00918.1| putative reverse transcriptase [Arabidopsis thaliana]	1393	910	0	65.3266	29.0739	37.5449	putative reverse transcriptase	gbpln	Arabidopsis thaliana	AT1G77520.1 | Symbols: | O-methyltransferase family protein | chr1:29130557-29132007 FORWARD LENGTH=381	1393	381	1e-100	27.351	12.1321	13.9986
Rsa1.0_02141.1.g32445.t1	gb|AAD15377.1| putative non-LTR retroelement reverse transcriptase [Arabidopsis thaliana]	1253	1044	0	83.32	30.5666	38.1484	putative non-LTR retroelement reverse transcriptase	gbpln	Arabidopsis thaliana	AT4G29090.1 | Symbols: | Ribonuclease H-like superfamily protein | chr4:14333528-14335255 FORWARD LENGTH=575	1253	575	1e-41	45.8899	9.97606	17.1588
Rsa1.0_02141.1.g32446.t1	#	#	#	#	#	#	#	-	----	----	#	#	#	#	#	#	#
Rsa1.0_02141.1.g32447.t1	gb|EJP69747.1| hypothetical protein BBA_01712 [Beauveria bassiana ARSEF 2860]	268	318	1e-50	118.657	41.4179	58.5821	hypothetical protein BBA_01712	gbenv/gbpln	Beauveria bassiana	#	#	#	#	#	#	#
Rsa1.0_02141.1.g32448.t1	gb|EOA34665.1| hypothetical protein CARUB_v10022229mg [Capsella rubella]	526	1404	0	266.92	66.9202	74.7148	hypothetical protein CARUB_v10022229mg	gbpln	Capsella rubella	AT1G77600.2 | Symbols: | ARM repeat superfamily protein | chr1:29152890-29162156 REVERSE LENGTH=1410	526	1410	0	268.061	65.5894	73.0038
Rsa1.0_02142.1.g32449.t1	gb|EOA38099.1| hypothetical protein CARUB_v10009567mg [Capsella rubella]	802	356	7e-81	44.389	21.8204	26.1845	hypothetical protein CARUB_v10009567mg	gbpln	Capsella rubella	AT1G10710.2 | Symbols: PHS1 | poor homologous synapsis 1 | chr1:3558423-3560407 FORWARD LENGTH=349	802	349	2e-81	43.5162	22.1945	26.3092
Rsa1.0_02142.1.g32450.t1	ref|NP_172592.1| sugar transporter 1 [Arabidopsis thaliana] gi|21542458|sp|P23586.2|STP1_ARATH RecName: Full=Sugar transport protein 1; AltName: Full=Glucose transporter; AltName: Full=Hexose transporter 1 gi|5734730|gb|AAD49995.1|AC007259_8 glucose transporter [Arabidopsis thaliana] gi|15809962|gb|AAL06908.1| At1g11260/T28P6_18 [Arabidopsis thaliana] gi|16604673|gb|AAL24129.1| putative glucose t…	521	522	0	100.192	97.6967	99.4242	sugar transporter 1	gbpln	Arabidopsis thaliana	AT1G11260.1 | Symbols: STP1, ATSTP1 | sugar transporter 1 | chr1:3777460-3780133 FORWARD LENGTH=522	521	522	0	100.192	97.6967	99.4242
Rsa1.0_02142.1.g32451.t1	ref|XP_002888093.1| SYP124 [Arabidopsis lyrata subsp. lyrata] gi|297333934|gb|EFH64352.1| SYP124 [Arabidopsis lyrata subsp. lyrata]	298	303	1e-160	101.678	91.9463	96.9799	SYP124	gbpln	Arabidopsis lyrata	AT1G61290.1 | Symbols: SYP124, ATSYP124 | syntaxin of plants 124 | chr1:22605188-22606216 FORWARD LENGTH=303	298	303	1e-161	101.678	90.9396	96.9799
Rsa1.0_02142.1.g32452.t1	emb|CBL29241.1| endonuclease precursor [Fourraea alpina]	303	305	1e-162	100.66	89.1089	94.0594	endonuclease precursor	gbpln	Fourraea alpina	AT1G11190.1 | Symbols: BFN1, ENDO1 | bifunctional nuclease i | chr1:3750338-3752696 REVERSE LENGTH=305	303	305	1e-155	100.66	86.1386	93.0693
Rsa1.0_02142.1.g32453.t1	gb|EMJ14894.1| hypothetical protein PRUPE_ppa000816mg [Prunus persica]	238	995	7e-19	418.067	29.8319	41.5966	hypothetical protein PRUPE_ppa000816mg	gbpln	Prunus persica	AT3G16600.1 | Symbols: | SNF2 domain-containing protein / helicase domain-containing protein / zinc finger protein-related | chr3:5652839-5655670 REVERSE LENGTH=638	238	638	7e-16	268.067	26.4706	35.7143
Rsa1.0_02142.1.g32454.t9	gb|EOA39559.1| hypothetical protein CARUB_v10008176mg [Capsella rubella]	1722	1024	0	59.4657	42.1022	47.0964	hypothetical protein CARUB_v10008176mg	gbpln	Capsella rubella	AT1G11160.1 | Symbols: | Transducin/WD40 repeat-like superfamily protein | chr1:3733406-3739363 FORWARD LENGTH=1021	1722	1021	0	59.2915	42.9152	47.2125
Rsa1.0_02142.1.g32455.t1	gb|EOA39351.1| hypothetical protein CARUB_v10012402mg [Capsella rubella]	98	389	5e-25	396.939	57.1429	65.3061	hypothetical protein CARUB_v10012402mg	gbpln	Capsella rubella	AT1G07010.3 | Symbols: | Calcineurin-like metallo-phosphoesterase superfamily protein | chr1:2152949-2154968 FORWARD LENGTH=400	98	400	3e-27	408.163	57.1429	65.3061
Rsa1.0_02142.1.g32456.t1	gb|ABQ50546.1| hypothetical protein [Brassica rapa]	200	650	6e-84	325	79.5	90	hypothetical protein	gbpln	Brassica rapa	AT1G12300.1 | Symbols: | Tetratricopeptide repeat (TPR)-like superfamily protein | chr1:4184163-4186076 REVERSE LENGTH=637	200	637	3e-74	318.5	72	79.5
Rsa1.0_02143.1.g32457.t1	ref|NP_195674.2| gamma-glutamyl transpeptidase 1 [Arabidopsis thaliana] gi|42573241|ref|NP_974717.1| gamma-glutamyl transpeptidase 1 [Arabidopsis thaliana] gi|75161544|sp|Q8VYW6.1|GAGT1_ARATH RecName: Full=Gamma-glutamyltranspeptidase 1; AltName: Full=Gamma-glutamyltransferase 1; AltName: Full=Glutathione hydrolase 1; Flags: Precursor gi|17978922|gb|AAL47428.1| AT4g39640/T19P19_30 [Arabidopsis th…	559	572	0	102.326	79.4275	88.0143	gamma-glutamyl transpeptidase 1	gbpln	Arabidopsis thaliana	AT4G39640.2 | Symbols: GGT1 | gamma-glutamyl transpeptidase 1 | chr4:18400608-18402861 FORWARD LENGTH=572	559	572	0	102.326	79.4275	88.0143
Rsa1.0_02143.1.g32458.t1	ref|XP_002883592.1| hypothetical protein ARALYDRAFT_342698 [Arabidopsis lyrata subsp. lyrata] gi|297329432|gb|EFH59851.1| hypothetical protein ARALYDRAFT_342698 [Arabidopsis lyrata subsp. lyrata]	398	369	1e-97	92.7136	53.2663	68.0905	hypothetical protein ARALYDRAFT_342698	gbpln	Arabidopsis lyrata	AT3G19470.2 | Symbols: | F-box and associated interaction domains-containing protein | chr3:6749766-6750914 FORWARD LENGTH=382	398	382	3e-89	95.9799	52.0101	65.5779
Rsa1.0_02143.1.g32459.t1	ref|XP_002868920.1| hypothetical protein ARALYDRAFT_490740 [Arabidopsis lyrata subsp. lyrata] gi|297314756|gb|EFH45179.1| hypothetical protein ARALYDRAFT_490740 [Arabidopsis lyrata subsp. lyrata]	256	257	1e-115	100.391	77.7344	85.1562	hypothetical protein ARALYDRAFT_490740	gbpln	Arabidopsis lyrata	AT4G39610.1 | Symbols: | Protein of unknown function, DUF617 | chr4:18393808-18394602 REVERSE LENGTH=264	256	264	1e-117	103.125	77.7344	85.1562
Rsa1.0_02143.1.g32460.t1	ref|XP_002888041.1| hypothetical protein ARALYDRAFT_475134 [Arabidopsis lyrata subsp. lyrata] gi|297333882|gb|EFH64300.1| hypothetical protein ARALYDRAFT_475134 [Arabidopsis lyrata subsp. lyrata]	1221	1217	0	99.6724	92.5471	96.6421	hypothetical protein ARALYDRAFT_475134	gbpln	Arabidopsis lyrata	AT1G62020.1 | Symbols: | Coatomer, alpha subunit | chr1:22919814-22923728 FORWARD LENGTH=1216	1221	1216	0	99.5905	91.6462	96.1507
Rsa1.0_02143.1.g32461.t1	ref|XP_002894062.1| CYP96A8 [Arabidopsis lyrata subsp. lyrata] gi|297339904|gb|EFH70321.1| CYP96A8 [Arabidopsis lyrata subsp. lyrata]	526	521	0	99.0494	60.6464	76.4259	CYP96A8	gbpln	Arabidopsis lyrata	AT4G32170.1 | Symbols: CYP96A2 | cytochrome P450, family 96, subfamily A, polypeptide 2 | chr4:15533772-15535292 FORWARD LENGTH=506	526	506	0	96.1977	61.2167	75.6654
Rsa1.0_02143.1.g32462.t1	gb|EOA39051.1| hypothetical protein CARUB_v10011665mg [Capsella rubella]	522	518	0	99.2337	63.2184	79.5019	hypothetical protein CARUB_v10011665mg	gbpln	Capsella rubella	AT1G47620.1 | Symbols: CYP96A8 | cytochrome P450, family 96, subfamily A, polypeptide 8 | chr1:17508116-17509678 REVERSE LENGTH=520	522	520	0	99.6169	62.069	78.7356
Rsa1.0_02143.1.g32463.t1	ref|XP_002869292.1| CYP96A2 [Arabidopsis lyrata subsp. lyrata] gi|297315128|gb|EFH45551.1| CYP96A2 [Arabidopsis lyrata subsp. lyrata]	850	506	1e-176	59.5294	35.1765	42.9412	CYP96A2	gbpln	Arabidopsis lyrata	AT4G32170.1 | Symbols: CYP96A2 | cytochrome P450, family 96, subfamily A, polypeptide 2 | chr4:15533772-15535292 FORWARD LENGTH=506	850	506	1e-178	59.5294	35.1765	42.4706
Rsa1.0_02144.1.g32464.t1	dbj|BAJ34390.1| unnamed protein product [Thellungiella halophila]	490	488	0	99.5918	91.6327	95.102	unnamed protein product	----	----	AT1G20200.1 | Symbols: EMB2719, HAP15 | PAM domain (PCI/PINT associated module) protein | chr1:7001409-7004154 REVERSE LENGTH=488	490	488	0	99.5918	89.5918	94.898
Rsa1.0_02144.1.g32465.t1	ref|XP_002889049.1| hypothetical protein ARALYDRAFT_895473 [Arabidopsis lyrata subsp. lyrata] gi|297334890|gb|EFH65308.1| hypothetical protein ARALYDRAFT_895473 [Arabidopsis lyrata subsp. lyrata]	155	124	2e-36	80	47.0968	59.3548	hypothetical protein ARALYDRAFT_895473	gbpln	Arabidopsis lyrata	AT5G21160.1 | Symbols: | LA RNA-binding protein | chr5:7199191-7203879 REVERSE LENGTH=826	155	826	7e-21	532.903	28.3871	37.4194
Rsa1.0_02144.1.g32466.t1	dbj|BAB85607.1| kinetochore protein [Brassica juncea]	160	160	7e-79	100	95.625	98.125	kinetochore protein	gbpln	Brassica juncea	AT1G75950.1 | Symbols: SKP1, ASK1, ATSKP1, SKP1A, UIP1 | S phase kinase-associated protein 1 | chr1:28516715-28517454 FORWARD LENGTH=160	160	160	1e-76	100	89.375	96.25
Rsa1.0_02144.1.g32467.t1	#	#	#	#	#	#	#	-	----	----	#	#	#	#	#	#	#
Rsa1.0_02144.1.g32468.t1	ref|XP_002510573.1| zinc finger protein, putative [Ricinus communis] gi|223551274|gb|EEF52760.1| zinc finger protein, putative [Ricinus communis]	749	707	0	94.3925	56.3418	72.7637	zinc finger protein, putative	gbpln	Ricinus communis	AT1G75900.1 | Symbols: | GDSL-like Lipase/Acylhydrolase superfamily protein | chr1:28499179-28500943 FORWARD LENGTH=364	749	364	1e-165	48.5981	35.9146	40.988
Rsa1.0_02144.1.g32469.t1	#	#	#	#	#	#	#	-	----	----	#	#	#	#	#	#	#
Rsa1.0_02144.1.g32470.t1	#	#	#	#	#	#	#	-	----	----	#	#	#	#	#	#	#
Rsa1.0_02145.1.g32471.t1	ref|NP_193236.1| 60S ribosomal protein L27-3 [Arabidopsis thaliana] gi|3123264|sp|P51419.2|RL273_ARATH RecName: Full=60S ribosomal protein L27-3 gi|2244857|emb|CAB10279.1| ribosomal protein [Arabidopsis thaliana] gi|7268246|emb|CAB78542.1| ribosomal protein [Arabidopsis thaliana] gi|17381062|gb|AAL36343.1| putative ribosomal protein [Arabidopsis thaliana] gi|20466061|gb|AAM20365.1| putative ribos…	131	135	7e-66	103.053	96.1832	99.2366	60S ribosomal protein L27-3	gbpln	Arabidopsis thaliana	AT4G15000.1 | Symbols: | Ribosomal L27e protein family | chr4:8571896-8572303 FORWARD LENGTH=135	131	135	2e-68	103.053	96.1832	99.2366
Rsa1.0_02145.1.g32472.t11	emb|CAB39638.1| RNA-directed DNA polymerase-like protein [Arabidopsis thaliana] gi|7267666|emb|CAB78094.1| RNA-directed DNA polymerase-like protein [Arabidopsis thaliana]	1719	1274	0	74.1129	31.4136	42.8156	RNA-directed DNA polymerase-like protein	gbpln	Arabidopsis thaliana	AT4G29090.1 | Symbols: | Ribonuclease H-like superfamily protein | chr4:14333528-14335255 FORWARD LENGTH=575	1719	575	1e-40	33.4497	7.67888	12.2164
Rsa1.0_02145.1.g32473.t4	gb|EOA28640.1| hypothetical protein CARUB_v10024862mg, partial [Capsella rubella]	507	490	4e-93	96.6469	39.0533	58.9744	hypothetical protein CARUB_v10024862mg, partial	gbpln	Capsella rubella	AT1G52950.1 | Symbols: | Nucleic acid-binding, OB-fold-like protein | chr1:19725483-19728007 FORWARD LENGTH=566	507	566	1e-89	111.637	35.3057	60.5523
Rsa1.0_02146.1.g32474.t1	gb|AAD21699.1| Contains reverse transcriptase domain (rvt) PF|00078 [Arabidopsis thaliana]	373	1253	4e-11	335.925	10.4558	16.0858	Contains reverse transcriptase domain (rvt) PF|00078	gbpln	Arabidopsis thaliana	#	#	#	#	#	#	#
Rsa1.0_02146.1.g32475.t1	ref|NP_193208.2| protein TIFY 4B [Arabidopsis thaliana] gi|75151364|sp|Q8GY55.1|TIF4B_ARATH RecName: Full=Protein TIFY 4B; AltName: Full=Protein PEAPOD 2 gi|26450773|dbj|BAC42495.1| unknown protein [Arabidopsis thaliana] gi|332658087|gb|AEE83487.1| protein TIFY 4B [Arabidopsis thaliana]	311	315	1e-125	101.286	79.4212	84.8875	protein TIFY 4B	gbpln	Arabidopsis thaliana	AT4G14720.1 | Symbols: PPD2, TIFY4B | TIFY domain/Divergent CCT motif family protein | chr4:8432452-8434934 REVERSE LENGTH=315	311	315	1e-127	101.286	79.4212	84.8875
Rsa1.0_02146.1.g32476.t1	ref|NP_193202.2| DNA-directed RNA polymerase II subunit G [Arabidopsis thaliana] gi|149944323|gb|ABR46204.1| At4g14660 [Arabidopsis thaliana] gi|332658072|gb|AEE83472.1| DNA-directed RNA polymerase NRPE7 [Arabidopsis thaliana]	178	178	2e-88	100	87.0787	95.5056	DNA-directed RNA polymerase II subunit G	gbpln	Arabidopsis thaliana	AT4G14660.1 | Symbols: NRPE7 | RNA polymerase Rpb7-like, N-terminal domain | chr4:8406500-8407036 REVERSE LENGTH=178	178	178	9e-91	100	87.0787	95.5056
Rsa1.0_02146.1.g32477.t1	#	#	#	#	#	#	#	-	----	----	AT5G66200.1 | Symbols: ARO2 | armadillo repeat only 2 | chr5:26453648-26455603 REVERSE LENGTH=651	111	651	8e-12	586.486	58.5586	67.5676
Rsa1.0_02146.1.g32478.t1	ref|XP_002868271.1| hypothetical protein ARALYDRAFT_493441 [Arabidopsis lyrata subsp. lyrata] gi|297314107|gb|EFH44530.1| hypothetical protein ARALYDRAFT_493441 [Arabidopsis lyrata subsp. lyrata]	583	604	1e-94	103.602	41.3379	49.9142	hypothetical protein ARALYDRAFT_493441	gbpln	Arabidopsis lyrata	AT4G14650.1 | Symbols: | unknown protein; FUNCTIONS IN: molecular_function unknown; INVOLVED IN: N-terminal protein myristoylation; EXPRESSED IN: 6 plant structures; EXPRESSED DURING: petal differentiation and expansion stage; Has 2407 Blast hits to 1833 proteins in 310 species: Archae - 19; Bacteria - 223; Metazoa - 708; Fungi - 285; Plants - 140; Viruses - 42; Other Eukaryotes - 990 (source: NC…	583	632	1e-96	108.405	39.7942	49.7427
Rsa1.0_02146.1.g32479.t1	gb|EOA17997.1| hypothetical protein CARUB_v10006432mg [Capsella rubella]	110	151	3e-43	137.273	85.4545	88.1818	hypothetical protein CARUB_v10006432mg	gbpln	Capsella rubella	AT4G14640.1 | Symbols: CAM8, AtCML8 | calmodulin 8 | chr4:8397800-8399996 FORWARD LENGTH=151	110	151	2e-45	137.273	84.5455	86.3636
Rsa1.0_02147.1.g32480.t1	gb|AAG03119.1|AC004133_13 F5A9.24 [Arabidopsis thaliana]	1545	1254	0	81.165	38.6408	50.0324	F5A9.24	gbpln	Arabidopsis thaliana	AT4G29090.1 | Symbols: | Ribonuclease H-like superfamily protein | chr4:14333528-14335255 FORWARD LENGTH=575	1545	575	6e-36	37.2168	5.30744	8.28479
Rsa1.0_02147.1.g32481.t3	dbj|BAB10837.1| retroelement pol polyprotein-like [Arabidopsis thaliana]	1270	1462	0	115.118	38.0315	46.9291	retroelement pol polyprotein-like	gbpln	Arabidopsis thaliana	AT4G23160.1 | Symbols: CRK8 | cysteine-rich RLK (RECEPTOR-like protein kinase) 8 | chr4:12129485-12134086 FORWARD LENGTH=1262	1270	1262	1e-125	99.3701	17.3228	25.4331
Rsa1.0_02147.1.g32482.t1	dbj|BAB09991.1| mutator-like transposase-like [Arabidopsis thaliana]	691	825	1e-178	119.392	47.6122	65.7019	mutator-like transposase-like	gbpln	Arabidopsis thaliana	AT1G64260.1 | Symbols: | MuDR family transposase | chr1:23847756-23849915 FORWARD LENGTH=719	691	719	2e-14	104.052	16.4978	28.5094
Rsa1.0_02147.1.g32483.t1	ref|XP_002870431.1| hypothetical protein ARALYDRAFT_493607 [Arabidopsis lyrata subsp. lyrata] gi|297316267|gb|EFH46690.1| hypothetical protein ARALYDRAFT_493607 [Arabidopsis lyrata subsp. lyrata]	125	138	2e-19	110.4	42.4	60.8	hypothetical protein ARALYDRAFT_493607	gbpln	Arabidopsis lyrata	AT2G07505.1 | Symbols: | zinc ion binding | chr2:3125671-3126173 FORWARD LENGTH=143	125	143	1e-16	114.4	37.6	54.4
Rsa1.0_02147.1.g32484.t1	ref|XP_002893925.1| predicted protein [Arabidopsis lyrata subsp. lyrata] gi|297339767|gb|EFH70184.1| predicted protein [Arabidopsis lyrata subsp. lyrata]	246	243	5e-60	98.7805	57.3171	66.6667	predicted protein	gbpln	Arabidopsis lyrata	AT1G37140.1 | Symbols: MCT1 | MEI2 C-terminal RRM only like 1 | chr1:14170351-14172040 REVERSE LENGTH=233	246	233	2e-59	94.7154	53.6585	63.4146
Rsa1.0_02147.1.g32485.t1	ref|XP_002893716.1| ATHSFA1D [Arabidopsis lyrata subsp. lyrata] gi|297339558|gb|EFH69975.1| ATHSFA1D [Arabidopsis lyrata subsp. lyrata]	257	482	1e-101	187.549	78.5992	86.3813	ATHSFA1D	gbpln	Arabidopsis lyrata	AT1G32330.1 | Symbols: ATHSFA1D, HSFA1D | heat shock transcription factor A1D | chr1:11657265-11660234 REVERSE LENGTH=485	257	485	1e-103	188.716	78.9883	86.3813
Rsa1.0_02147.1.g32486.t1	ref|XP_002877142.1| predicted protein [Arabidopsis lyrata subsp. lyrata] gi|297322980|gb|EFH53401.1| predicted protein [Arabidopsis lyrata subsp. lyrata]	942	1115	0	118.365	57.9618	71.2314	predicted protein	gbpln	Arabidopsis lyrata	AT5G46450.1 | Symbols: | Disease resistance protein (TIR-NBS-LRR class) family | chr5:18835618-18839546 FORWARD LENGTH=1123	942	1123	0	119.214	56.9002	71.9745
Rsa1.0_02148.1.g32487.t1	#	#	#	#	#	#	#	-	----	----	#	#	#	#	#	#	#
Rsa1.0_02148.1.g32488.t1	ref|NP_195110.3| Glycosyl hydrolase family 10 protein [Arabidopsis thaliana] gi|34365561|gb|AAQ65092.1| At4g33840/F17I5_30 [Arabidopsis thaliana] gi|110742326|dbj|BAE99087.1| hypothetical protein [Arabidopsis thaliana] gi|332660883|gb|AEE86283.1| Glycosyl hydrolase family 10 protein [Arabidopsis thaliana]	479	576	0	120.251	80.167	88.1002	Glycosyl hydrolase family 10 protein	gbpln	Arabidopsis thaliana	AT4G33840.1 | Symbols: | Glycosyl hydrolase family 10 protein | chr4:16223694-16226095 REVERSE LENGTH=576	479	576	0	120.251	80.167	88.1002
Rsa1.0_02148.1.g32489.t1	gb|EOA15721.1| hypothetical protein CARUB_v10006623mg [Capsella rubella]	346	353	1e-166	102.023	85.2601	91.3295	hypothetical protein CARUB_v10006623mg	gbpln	Capsella rubella	AT4G33880.1 | Symbols: RSL2 | ROOT HAIR DEFECTIVE 6-LIKE 2 | chr4:16239566-16241052 REVERSE LENGTH=352	346	352	1e-165	101.734	85.5491	91.0405
Rsa1.0_02148.1.g32490.t1	ref|XP_002869187.1| hypothetical protein ARALYDRAFT_491290 [Arabidopsis lyrata subsp. lyrata] gi|297315023|gb|EFH45446.1| hypothetical protein ARALYDRAFT_491290 [Arabidopsis lyrata subsp. lyrata]	400	342	1e-106	85.5	53.75	62.75	hypothetical protein ARALYDRAFT_491290	gbpln	Arabidopsis lyrata	AT4G33890.2 | Symbols: | unknown protein; BEST Arabidopsis thaliana protein match is: unknown protein (TAIR:AT2G14850.1); Has 35333 Blast hits to 34131 proteins in 2444 species: Archae - 798; Bacteria - 22429; Metazoa - 974; Fungi - 991; Plants - 531; Viruses - 0; Other Eukaryotes - 9610 (source: NCBI BLink). | chr4:16250057-16251085 FORWARD LENGTH=342	400	342	7e-98	85.5	52.25	61.75
Rsa1.0_02148.1.g32491.t1	gb|EOA18220.1| hypothetical protein CARUB_v10006709mg [Capsella rubella]	283	259	1e-116	91.5194	78.0919	83.7456	hypothetical protein CARUB_v10006709mg	gbpln	Capsella rubella	AT4G33905.1 | Symbols: | Peroxisomal membrane 22 kDa (Mpv17/PMP22) family protein | chr4:16254065-16255592 REVERSE LENGTH=261	283	261	1e-116	92.2261	76.3251	83.0389
Rsa1.0_02148.1.g32492.t1	ref|NP_194089.1| F-box/kelch-repeat protein [Arabidopsis thaliana] gi|75337689|sp|Q9SUR8.1|FBK88_ARATH RecName: Full=F-box/kelch-repeat protein At4g23580 gi|4454027|emb|CAA23024.1| putative protein [Arabidopsis thaliana] gi|7269206|emb|CAB79313.1| putative protein [Arabidopsis thaliana] gi|67633756|gb|AAY78802.1| kelch repeat-containing F-box family protein [Arabidopsis thaliana] gi|332659379|gb|…	372	383	1e-126	102.957	64.5161	75.8065	F-box/kelch-repeat protein	gbpln	Arabidopsis thaliana	AT4G23580.1 | Symbols: | Galactose oxidase/kelch repeat superfamily protein | chr4:12304246-12305397 REVERSE LENGTH=383	372	383	1e-129	102.957	64.5161	75.8065
Rsa1.0_02148.1.g32493.t1	gb|EOA18845.1| hypothetical protein CARUB_v10007467mg [Capsella rubella]	349	352	9e-31	100.86	30.086	47.2779	hypothetical protein CARUB_v10007467mg	gbpln	Capsella rubella	AT3G43710.1 | Symbols: | Galactose oxidase/kelch repeat superfamily protein | chr3:15605608-15606744 FORWARD LENGTH=378	349	378	8e-23	108.309	26.9341	43.2665
Rsa1.0_02149.1.g32494.t1	gb|AAD17398.1| putative non-LTR retroelement reverse transcriptase [Arabidopsis thaliana]	1238	1225	1e-113	98.9499	17.3667	23.9095	putative non-LTR retroelement reverse transcriptase	gbpln	Arabidopsis thaliana	AT1G43760.1 | Symbols: | DNAse I-like superfamily protein | chr1:16528880-16531065 REVERSE LENGTH=626	1238	626	9e-36	50.5654	9.04685	14.7819
Rsa1.0_02149.1.g32495.t1	ref|XP_002870267.1| 60S ribosomal protein L27 [Arabidopsis lyrata subsp. lyrata] gi|297316103|gb|EFH46526.1| 60S ribosomal protein L27 [Arabidopsis lyrata subsp. lyrata]	50	135	8e-13	270	76	88	60S ribosomal protein L27	gbpln	Arabidopsis lyrata	AT4G15000.1 | Symbols: | Ribosomal L27e protein family | chr4:8571896-8572303 FORWARD LENGTH=135	50	135	1e-15	270	76	88
Rsa1.0_02149.1.g32496.t1	gb|AFO66527.1| putative receptor-like protein 53 kinase [Brassica napus] gi|401785457|gb|AFQ07178.1| blackleg resistance protein, partial [Brassica napus] gi|440574320|gb|AGC13587.1| LepR3 [Brassica napus]	960	950	0	98.9583	63.125	74.2708	putative receptor-like protein 53 kinase	gbpln	Brassica napus	AT3G11080.1 | Symbols: AtRLP35, RLP35 | receptor like protein 35 | chr3:3470481-3473312 FORWARD LENGTH=943	960	943	0	98.2292	59.6875	73.2292
Rsa1.0_02149.1.g32497.t1	gb|AAF78267.1|AC020576_11 Contains weak similarity to 25.7 kDa protein from Cicer arietinum gb|AJ276422 and contains a transposase mutator PF|00872 domain. ESTs gb|T13756, gb|AA712647, gb|AA585980 come from this gene [Arabidopsis thaliana]	1426	1206	0	84.5722	31.136	42.3562	Contains weak similarity to 25.7 kDa protein from Cicer arietinum gb|AJ276422 and contains a transposase mutator PF|00872 domain. ESTs gb|T13756, gb|AA712647, gb|AA585980 come from this gene	gbpln	Arabidopsis thaliana	AT5G05540.1 | Symbols: SDN2 | small RNA degrading nuclease 2 | chr5:1636419-1638759 FORWARD LENGTH=466	1426	466	5e-45	32.6788	7.36325	10.0982
Rsa1.0_02149.1.g32498.t4	gb|AAG50606.1|AC079605_11 unknown protein [Arabidopsis thaliana]	1086	1311	1e-77	120.718	20.2578	28.7293	unknown protein	gbpln	Arabidopsis thaliana	AT1G31150.1 | Symbols: | Domain of unknown function (DUF1985) | chr1:11120097-11122412 FORWARD LENGTH=673	1086	673	4e-56	61.9705	12.2468	17.9558
Rsa1.0_02149.1.g32499.t1	ref|NP_193236.1| 60S ribosomal protein L27-3 [Arabidopsis thaliana] gi|3123264|sp|P51419.2|RL273_ARATH RecName: Full=60S ribosomal protein L27-3 gi|2244857|emb|CAB10279.1| ribosomal protein [Arabidopsis thaliana] gi|7268246|emb|CAB78542.1| ribosomal protein [Arabidopsis thaliana] gi|17381062|gb|AAL36343.1| putative ribosomal protein [Arabidopsis thaliana] gi|20466061|gb|AAM20365.1| putative ribos…	135	135	2e-69	100	96.2963	99.2593	60S ribosomal protein L27-3	gbpln	Arabidopsis thaliana	AT4G15000.1 | Symbols: | Ribosomal L27e protein family | chr4:8571896-8572303 FORWARD LENGTH=135	135	135	5e-72	100	96.2963	99.2593
Rsa1.0_02149.1.g32500.t1	ref|NP_188858.4| protein IQ-domain 5 [Arabidopsis thaliana] gi|334185533|ref|NP_001189946.1| protein IQ-domain 5 [Arabidopsis thaliana] gi|332643078|gb|AEE76599.1| protein IQ-domain 5 [Arabidopsis thaliana] gi|332643079|gb|AEE76600.1| protein IQ-domain 5 [Arabidopsis thaliana]	226	422	4e-32	186.726	51.7699	60.6195	protein IQ-domain 5	gbpln	Arabidopsis thaliana	AT3G22190.2 | Symbols: IQD5 | IQ-domain 5 | chr3:7831280-7833512 REVERSE LENGTH=422	226	422	1e-34	186.726	51.7699	60.6195
Rsa1.0_02150.1.g32501.t1	#	#	#	#	#	#	#	-	----	----	#	#	#	#	#	#	#
Rsa1.0_02150.1.g32502.t2	gb|AAD32759.1| putative retroelement pol polyprotein [Arabidopsis thaliana]	1216	1356	0	111.513	48.7664	67.4342	putative retroelement pol polyprotein	gbpln	Arabidopsis thaliana	AT4G23160.1 | Symbols: CRK8 | cysteine-rich RLK (RECEPTOR-like protein kinase) 8 | chr4:12129485-12134086 FORWARD LENGTH=1262	1216	1262	1e-74	103.783	13.5691	21.4638
Rsa1.0_02150.1.g32503.t1	ref|XP_002883457.1| hypothetical protein ARALYDRAFT_479888 [Arabidopsis lyrata subsp. lyrata] gi|297329297|gb|EFH59716.1| hypothetical protein ARALYDRAFT_479888 [Arabidopsis lyrata subsp. lyrata]	291	291	1e-166	100	94.8454	98.9691	hypothetical protein ARALYDRAFT_479888	gbpln	Arabidopsis lyrata	AT3G23730.1 | Symbols: XTH16 | xyloglucan endotransglucosylase/hydrolase 16 | chr3:8550222-8551248 FORWARD LENGTH=291	291	291	1e-167	100	94.1581	98.2818
Rsa1.0_02150.1.g32504.t1	gb|EOA30164.1| hypothetical protein CARUB_v10013280mg [Capsella rubella]	609	598	1e-175	98.1938	59.7701	72.0854	hypothetical protein CARUB_v10013280mg	gbpln	Capsella rubella	AT3G23740.1 | Symbols: | unknown protein; FUNCTIONS IN: molecular_function unknown; INVOLVED IN: biological_process unknown; LOCATED IN: chloroplast; EXPRESSED IN: 9 plant structures; EXPRESSED DURING: C globular stage, F mature embryo stage, petal differentiation and expansion stage, E expanded cotyledon stage, D bilateral stage; BEST Arabidopsis thaliana protein match is: unknown protein (TAIR:…	609	566	1e-160	92.9392	55.3366	67.8161
Rsa1.0_02150.1.g32505.t1	gb|EOA29825.1| hypothetical protein CARUB_v10012920mg [Capsella rubella]	918	932	0	101.525	78.7582	86.6013	hypothetical protein CARUB_v10012920mg	gbpln	Capsella rubella	AT3G23750.1 | Symbols: | Leucine-rich repeat protein kinase family protein | chr3:8558332-8561263 FORWARD LENGTH=928	918	928	0	101.089	77.9956	86.2745
Rsa1.0_02150.1.g32506.t1	dbj|BAB01852.1| unnamed protein product [Arabidopsis thaliana]	245	229	3e-91	93.4694	69.3878	78.3673	unnamed protein product	gbpln	Arabidopsis thaliana	AT3G23760.1 | Symbols: | FUNCTIONS IN: molecular_function unknown; INVOLVED IN: biological_process unknown; LOCATED IN: vacuole; EXPRESSED IN: 20 plant structures; EXPRESSED DURING: 13 growth stages; BEST Arabidopsis thaliana protein match is: transferases, transferring glycosyl groups (TAIR:AT4G14100.1); Has 108 Blast hits to 104 proteins in 19 species: Archae - 0; Bacteria - 0; Metazoa - 8; Fun…	245	194	1e-88	79.1837	65.7143	71.0204
Rsa1.0_02151.1.g32507.t1	gb|EOA28031.1| hypothetical protein CARUB_v10024208mg [Capsella rubella] gi|482563842|gb|EOA28032.1| hypothetical protein CARUB_v10024208mg [Capsella rubella]	260	164	3e-70	63.0769	49.2308	51.9231	hypothetical protein CARUB_v10024208mg	gbpln	Capsella rubella	AT2G26580.2 | Symbols: YAB5 | plant-specific transcription factor YABBY family protein | chr2:11303923-11306739 REVERSE LENGTH=164	260	164	2e-72	63.0769	49.2308	51.1538
Rsa1.0_02151.1.g32508.t1	#	#	#	#	#	#	#	-	----	----	#	#	#	#	#	#	#
Rsa1.0_02151.1.g32509.t8	gb|ACG60686.1| En/Spm-related transposon protein [Brassica oleracea var. alboglabra]	680	695	0	102.206	56.1765	62.5	En/Spm-related transposon protein	gbpln	Brassica oleracea	#	#	#	#	#	#	#
Rsa1.0_02151.1.g32510.t1	dbj|BAB02144.1| gag-protease polyprotein-like [Arabidopsis thaliana]	443	625	8e-17	141.084	17.833	27.7652	gag-protease polyprotein-like	gbpln	Arabidopsis thaliana	#	#	#	#	#	#	#
Rsa1.0_02152.1.g32511.t1	ref|XP_002868795.1| hypothetical protein ARALYDRAFT_916533 [Arabidopsis lyrata subsp. lyrata] gi|297314631|gb|EFH45054.1| hypothetical protein ARALYDRAFT_916533 [Arabidopsis lyrata subsp. lyrata]	553	284	1e-103	51.3562	33.6347	39.0597	hypothetical protein ARALYDRAFT_916533	gbpln	Arabidopsis lyrata	AT1G66920.1 | Symbols: | Protein kinase superfamily protein | chr1:24965410-24967432 REVERSE LENGTH=609	553	609	5e-90	110.127	35.2622	50.2712
Rsa1.0_02152.1.g32512.t1	dbj|BAB11288.1| unnamed protein product [Arabidopsis thaliana]	623	978	0	156.982	63.7239	75.6019	unnamed protein product	gbpln	Arabidopsis thaliana	AT1G66880.1 | Symbols: | Protein kinase superfamily protein | chr1:24946928-24955438 FORWARD LENGTH=1296	623	1296	0	208.026	57.7849	70.1445
Rsa1.0_02152.1.g32513.t1	ref|XP_002868543.1| hypothetical protein ARALYDRAFT_330314 [Arabidopsis lyrata subsp. lyrata] gi|297314379|gb|EFH44802.1| hypothetical protein ARALYDRAFT_330314 [Arabidopsis lyrata subsp. lyrata]	283	283	1e-139	100	84.4523	93.2862	hypothetical protein ARALYDRAFT_330314	gbpln	Arabidopsis lyrata	AT5G37810.1 | Symbols: NIP4;1, NLM4 | NOD26-like intrinsic protein 4;1 | chr5:15045232-15047807 FORWARD LENGTH=283	283	283	1e-140	100	84.0989	93.2862
Rsa1.0_02152.1.g32514.t1	ref|NP_001154755.1| calmodulin 1 [Arabidopsis thaliana] gi|332006849|gb|AED94232.1| calmodulin 1 [Arabidopsis thaliana]	95	175	6e-17	184.211	45.2632	48.4211	calmodulin 1	gbpln	Arabidopsis thaliana	AT5G37780.3 | Symbols: CAM1, TCH1, ACAM-1 | calmodulin 1 | chr5:15004769-15006117 REVERSE LENGTH=175	95	175	1e-19	184.211	45.2632	48.4211
Rsa1.0_02152.1.g32515.t1	#	#	#	#	#	#	#	-	----	----	#	#	#	#	#	#	#
Rsa1.0_02152.1.g32516.t1	gb|EOA18840.1| hypothetical protein CARUB_v10007462mg [Capsella rubella]	163	163	1e-68	100	84.0491	90.184	hypothetical protein CARUB_v10007462mg	gbpln	Capsella rubella	AT5G37770.1 | Symbols: TCH2, CML24 | EF hand calcium-binding protein family | chr5:14999075-14999560 REVERSE LENGTH=161	163	161	8e-69	98.773	81.5951	86.5031
Rsa1.0_02153.1.g32517.t1	#	#	#	#	#	#	#	-	----	----	#	#	#	#	#	#	#
Rsa1.0_02153.1.g32518.t1	gb|ABD65118.1| hypothetical protein 31.t00031 [Brassica oleracea]	522	467	1e-124	89.4636	44.0613	56.1303	hypothetical protein 31.t00031	gbpln	Brassica oleracea	AT1G52950.1 | Symbols: | Nucleic acid-binding, OB-fold-like protein | chr1:19725483-19728007 FORWARD LENGTH=566	522	566	1e-76	108.429	33.1418	53.8314
Rsa1.0_02153.1.g32519.t1	gb|ABD65063.1| hypothetical protein 27.t00041 [Brassica oleracea]	197	198	5e-53	100.508	52.7919	72.0812	hypothetical protein 27.t00041	gbpln	Brassica oleracea	AT2G35280.1 | Symbols: | F-box family protein | chr2:14859709-14860200 REVERSE LENGTH=163	197	163	1e-13	82.7411	19.2893	29.9492
Rsa1.0_02153.1.g32520.t1	gb|EOA33000.1| hypothetical protein CARUB_v10016331mg [Capsella rubella]	322	408	5e-21	126.708	28.5714	49.6894	hypothetical protein CARUB_v10016331mg	gbpln	Capsella rubella	AT1G52950.1 | Symbols: | Nucleic acid-binding, OB-fold-like protein | chr1:19725483-19728007 FORWARD LENGTH=566	322	566	2e-19	175.776	21.4286	37.5776
Rsa1.0_02153.1.g32521.t1	gb|ABD65117.1| hypothetical protein 31.t00030 [Brassica oleracea]	1562	1471	0	94.1741	62.8681	73.1114	hypothetical protein 31.t00030	gbpln	Brassica oleracea	AT3G51700.1 | Symbols: | PIF1 helicase | chr3:19179443-19181145 REVERSE LENGTH=344	1562	344	3e-80	22.023	9.47503	12.484
Rsa1.0_02153.1.g32522.t1	gb|ABD65101.1| hypothetical protein 31.t00082 [Brassica oleracea]	218	226	1e-35	103.67	33.4862	49.0826	hypothetical protein 31.t00082	gbpln	Brassica oleracea	AT1G52950.1 | Symbols: | Nucleic acid-binding, OB-fold-like protein | chr1:19725483-19728007 FORWARD LENGTH=566	218	566	1e-12	259.633	23.3945	44.0367
Rsa1.0_02153.1.g32523.t1	ref|XP_002878421.1| hypothetical protein ARALYDRAFT_907751 [Arabidopsis lyrata subsp. lyrata] gi|297324259|gb|EFH54680.1| hypothetical protein ARALYDRAFT_907751 [Arabidopsis lyrata subsp. lyrata]	333	332	1e-146	99.6997	78.6787	84.985	hypothetical protein ARALYDRAFT_907751	gbpln	Arabidopsis lyrata	AT3G61910.1 | Symbols: NST2, ANAC066, NAC066 | NAC domain protein 66 | chr3:22929193-22930407 REVERSE LENGTH=334	333	334	1e-143	100.3	76.2763	82.8829
Rsa1.0_02154.1.g32524.t1	gb|ABD65090.1| hypothetical protein 27.t00116 [Brassica oleracea]	138	484	3e-35	350.725	55.0725	68.1159	hypothetical protein 27.t00116	gbpln	Brassica oleracea	#	#	#	#	#	#	#
Rsa1.0_02154.1.g32525.t1	ref|NP_849838.1| aspartate aminotransferase [Arabidopsis thaliana] gi|332195886|gb|AEE34007.1| aspartate aminotransferase [Arabidopsis thaliana]	271	405	1e-133	149.446	83.3948	91.5129	aspartate aminotransferase	gbpln	Arabidopsis thaliana	AT1G62800.2 | Symbols: ASP4 | aspartate aminotransferase 4 | chr1:23253934-23257416 REVERSE LENGTH=405	271	405	1e-136	149.446	83.3948	91.5129
Rsa1.0_02154.1.g32526.t1	gb|AAB87099.1| putative retroelement pol polyprotein [Arabidopsis thaliana]	1449	1496	0	103.244	61.8357	73.637	putative retroelement pol polyprotein	gbpln	Arabidopsis thaliana	AT4G23160.1 | Symbols: CRK8 | cysteine-rich RLK (RECEPTOR-like protein kinase) 8 | chr4:12129485-12134086 FORWARD LENGTH=1262	1449	1262	1e-142	87.0945	15.942	22.4293
Rsa1.0_02154.1.g32527.t1	gb|EOA34712.1| hypothetical protein CARUB_v10022281mg [Capsella rubella]	428	493	0	115.187	72.8972	84.5794	hypothetical protein CARUB_v10022281mg	gbpln	Capsella rubella	AT1G62720.1 | Symbols: | Pentatricopeptide repeat (PPR-like) superfamily protein | chr1:23227574-23229031 FORWARD LENGTH=485	428	485	0	113.318	70.5607	84.3458
Rsa1.0_02155.1.g32528.t1	#	#	#	#	#	#	#	-	----	----	#	#	#	#	#	#	#
Rsa1.0_02155.1.g32529.t1	ref|NP_171914.1| YUCCA 9 protein [Arabidopsis thaliana] gi|75099059|sp|O64489.1|YUC9_ARATH RecName: Full=Probable indole-3-pyruvate monooxygenase YUCCA9; AltName: Full=Flavin-containing monooxygenase YUCCA9 gi|3142293|gb|AAC16744.1| Contains similarity to myosin IB heavy chain gb|X70400 from Gallus gallus [Arabidopsis thaliana] gi|332189546|gb|AEE27667.1| flavin-containing monooxygenase YUCCA9 [A…	421	421	0	100	94.2993	96.9121	YUCCA 9 protein	gbpln	Arabidopsis thaliana	AT1G04180.1 | Symbols: YUC9 | YUCCA 9 | chr1:1104623-1105988 FORWARD LENGTH=421	421	421	0	100	94.2993	96.9121
Rsa1.0_02155.1.g32530.t1	#	#	#	#	#	#	#	-	----	----	#	#	#	#	#	#	#
Rsa1.0_02155.1.g32531.t1	ref|NP_171915.1| tetratricopeptide repeat-containing protein [Arabidopsis thaliana] gi|19423984|gb|AAL87273.1| unknown protein [Arabidopsis thaliana] gi|21281239|gb|AAM45091.1| unknown protein [Arabidopsis thaliana] gi|332189547|gb|AEE27668.1| tetratricopeptide repeat-containing protein [Arabidopsis thaliana]	333	328	1e-145	98.4985	73.8739	78.0781	tetratricopeptide repeat-containing protein	gbpln	Arabidopsis thaliana	AT1G04190.1 | Symbols: TPR3 | Tetratricopeptide repeat (TPR)-like superfamily protein | chr1:1106617-1108557 REVERSE LENGTH=328	333	328	1e-148	98.4985	73.8739	78.0781
Rsa1.0_02155.1.g32532.t1	ref|XP_002889497.1| leucine-rich repeat family protein [Arabidopsis lyrata subsp. lyrata] gi|297335339|gb|EFH65756.1| leucine-rich repeat family protein [Arabidopsis lyrata subsp. lyrata]	1117	1115	0	99.8209	79.8568	87.4664	leucine-rich repeat family protein	gbpln	Arabidopsis lyrata	AT1G04210.1 | Symbols: | Leucine-rich repeat protein kinase family protein | chr1:1114696-1119383 FORWARD LENGTH=1112	1117	1112	0	99.5524	80.1253	87.9141
Rsa1.0_02155.1.g32533.t1	ref|NP_171920.1| auxin-responsive protein IAA3 [Arabidopsis thaliana] gi|12643742|sp|Q38822.1|IAA3_ARATH RecName: Full=Auxin-responsive protein IAA3; AltName: Full=Indoleacetic acid-induced protein 3; AltName: Full=Short hypocotyl; AltName: Full=Suppressor of HY2 gi|12083196|gb|AAG48757.1|AF332393_1 auxin-induced protein IAA3 [Arabidopsis thaliana] gi|972911|gb|AAC49045.1| IAA3 [Arabidopsis thali…	186	189	5e-89	101.613	88.172	91.3978	auxin-responsive protein IAA3	gbpln	Arabidopsis thaliana	AT1G04240.1 | Symbols: SHY2, IAA3 | AUX/IAA transcriptional regulator family protein | chr1:1128564-1129319 REVERSE LENGTH=189	186	189	2e-91	101.613	88.172	91.3978
Rsa1.0_02155.1.g32534.t1	ref|NP_171921.1| auxin-responsive protein IAA17 [Arabidopsis thaliana] gi|11131276|sp|P93830.2|IAA17_ARATH RecName: Full=Auxin-responsive protein IAA17; AltName: Full=Auxin response 3; AltName: Full=Indoleacetic acid-induced protein 17 gi|12484197|gb|AAG53997.1|AF336916_1 auxin-induced protein, IAA17/AXR3-1 [Arabidopsis thaliana] gi|2618723|gb|AAB84354.1| IAA17 [Arabidopsis thaliana] gi|2921756|g…	228	229	1e-116	100.439	89.4737	94.7368	auxin-responsive protein IAA17	gbpln	Arabidopsis thaliana	AT1G04250.1 | Symbols: AXR3, IAA17 | AUX/IAA transcriptional regulator family protein | chr1:1136382-1138340 FORWARD LENGTH=229	228	229	1e-119	100.439	89.4737	94.7368
Rsa1.0_02156.1.g32535.t2	gb|EOA32327.1| hypothetical protein CARUB_v10015589mg [Capsella rubella]	498	527	1e-116	105.823	50.4016	64.0562	hypothetical protein CARUB_v10015589mg	gbpln	Capsella rubella	AT2G18880.1 | Symbols: VEL2 | vernalization5/VIN3-like | chr2:8176386-8178788 FORWARD LENGTH=529	498	529	1e-111	106.225	47.3896	61.6466
Rsa1.0_02156.1.g32536.t1	gb|EOA31079.1| hypothetical protein CARUB_v10014230mg [Capsella rubella]	297	310	1e-114	104.377	73.4007	82.1549	hypothetical protein CARUB_v10014230mg	gbpln	Capsella rubella	AT2G18860.1 | Symbols: | Syntaxin/t-SNARE family protein | chr2:8164358-8165650 FORWARD LENGTH=296	297	296	1e-115	99.6633	74.4108	82.8283
Rsa1.0_02157.1.g32537.t1	gb|EOA26537.1| hypothetical protein CARUB_v10022595mg [Capsella rubella]	71	935	6e-11	1316.9	46.4789	50.7042	hypothetical protein CARUB_v10022595mg	gbpln	Capsella rubella	AT2G43500.2 | Symbols: | Plant regulator RWP-RK family protein | chr2:18062715-18066450 FORWARD LENGTH=947	71	947	1e-13	1333.8	46.4789	50.7042
Rsa1.0_02157.1.g32538.t1	sp|P26780.2|DEF2_SINAL RecName: Full=Defensin-like protein 2; AltName: Full=MTI-2; AltName: Full=Trypsin inhibitor 2; Flags: Precursor gi|1054853|emb|CAA58994.1| trypsin inhibitor 2 [Sinapis alba] gi|2791356|emb|CAA76116.1| trypsin inhibitor 2 [Sinapis alba]	161	99	6e-23	61.4907	32.9193	38.5093	RecName: Full=Defensin-like protein 2; AltName: Full=MTI-2; AltName: Full=Trypsin inhibitor 2; Flags: Precursor gi|1054853|emb|CAA58994.1| trypsin inhibitor 2	gbpln	Sinapis alba	AT2G43535.1 | Symbols: | Scorpion toxin-like knottin superfamily protein | chr2:18071130-18071560 FORWARD LENGTH=97	161	97	1e-22	60.2484	28.5714	35.4037
Rsa1.0_02157.1.g32539.t1	gb|EOA28505.1| hypothetical protein CARUB_v10024719mg [Capsella rubella]	163	200	3e-75	122.699	88.9571	94.4785	hypothetical protein CARUB_v10024719mg	gbpln	Capsella rubella	AT2G43540.1 | Symbols: | unknown protein; FUNCTIONS IN: molecular_function unknown; INVOLVED IN: N-terminal protein myristoylation; LOCATED IN: cellular_component unknown; EXPRESSED IN: 22 plant structures; EXPRESSED DURING: 13 growth stages; Has 27 Blast hits to 27 proteins in 12 species: Archae - 0; Bacteria - 0; Metazoa - 0; Fungi - 0; Plants - 27; Viruses - 0; Other Eukaryotes - 0 (source: NC…	163	169	1e-69	103.681	85.2761	92.0245
Rsa1.0_02157.1.g32540.t2	gb|EOA28226.1| hypothetical protein CARUB_v10024416mg [Capsella rubella]	146	88	1e-30	60.274	46.5753	49.3151	hypothetical protein CARUB_v10024416mg	gbpln	Capsella rubella	AT2G43550.1 | Symbols: | Scorpion toxin-like knottin superfamily protein | chr2:18073263-18073651 FORWARD LENGTH=103	146	103	2e-31	70.5479	45.8904	48.6301
Rsa1.0_02157.1.g32541.t1	ref|NP_181884.1| peptidylprolyl isomerase [Arabidopsis thaliana] gi|20138146|sp|O22870.2|FK163_ARATH RecName: Full=Peptidyl-prolyl cis-trans isomerase FKBP16-3, chloroplastic; Short=PPIase FKBP16-3; AltName: Full=FK506-binding protein 16-3; Short=AtFKBP16-3; AltName: Full=Immunophilin FKBP16-3; AltName: Full=Rotamase; Flags: Precursor gi|15810121|gb|AAL07204.1| putative FKBP type peptidyl-prolyl …	223	223	1e-100	100	84.7534	91.9283	peptidylprolyl isomerase	gbpln	Arabidopsis thaliana	AT2G43560.1 | Symbols: | FKBP-like peptidyl-prolyl cis-trans isomerase family protein | chr2:18073995-18075385 REVERSE LENGTH=223	223	223	1e-103	100	84.7534	91.9283
Rsa1.0_02157.1.g32542.t1	ref|NP_177182.2| putative receptor serine/threonine kinase [Arabidopsis thaliana] gi|332196916|gb|AEE35037.1| putative receptor serine/threonine kinase [Arabidopsis thaliana]	494	799	0	161.741	65.9919	75.1012	putative receptor serine/threonine kinase	gbpln	Arabidopsis thaliana	AT1G70250.1 | Symbols: | receptor serine/threonine kinase, putative | chr1:26452975-26456088 FORWARD LENGTH=799	494	799	0	161.741	65.9919	75.1012
Rsa1.0_02157.1.g32543.t1	ref|NP_189078.2| syntaxin-32 [Arabidopsis thaliana] gi|28380163|sp|Q9LK09.1|SYP32_ARATH RecName: Full=Syntaxin-32; Short=AtSYP32 gi|11994697|dbj|BAB02935.1| probable t-SNARE (soluble NSF attachment protein receptor) SED5; ER to Golgi transport [Arabidopsis thaliana] gi|28393777|gb|AAO42298.1| putative syntaxin SYP32 [Arabidopsis thaliana] gi|30793955|gb|AAP40429.1| putative syntaxin SYP32 [Arabid…	74	347	7e-25	468.919	81.0811	89.1892	syntaxin-32	gbpln	Arabidopsis thaliana	AT3G24350.1 | Symbols: SYP32, ATSYP32 | syntaxin of plants 32 | chr3:8837733-8839402 FORWARD LENGTH=347	74	347	1e-27	468.919	81.0811	89.1892
Rsa1.0_02157.1.g32544.t1	ref|NP_181915.1| putative polygalacturonase /pectinase [Arabidopsis thaliana] gi|2281083|gb|AAB64019.1| putative polygalacturonase [Arabidopsis thaliana] gi|91806353|gb|ABE65904.1| polygalacturonase/pectinase [Arabidopsis thaliana] gi|330255244|gb|AEC10338.1| putative polygalacturonase /pectinase [Arabidopsis thaliana]	365	384	0	105.205	86.3014	90.6849	putative polygalacturonase /pectinase	gbpln	Arabidopsis thaliana	AT2G43870.1 | Symbols: | Pectin lyase-like superfamily protein | chr2:18166615-18168264 REVERSE LENGTH=384	365	384	0	105.205	86.3014	90.6849
Rsa1.0_02157.1.g32545.t1	gb|EOA28504.1| hypothetical protein CARUB_v10024718mg [Capsella rubella]	367	394	0	107.357	91.8256	96.1853	hypothetical protein CARUB_v10024718mg	gbpln	Capsella rubella	AT2G43880.1 | Symbols: | Pectin lyase-like superfamily protein | chr2:18173034-18174482 FORWARD LENGTH=394	367	394	0	107.357	91.5531	95.0954
Rsa1.0_02157.1.g32546.t1	gb|EOA29193.1| hypothetical protein CARUB_v10025465mg [Capsella rubella]	394	394	0	100	93.401	96.7005	hypothetical protein CARUB_v10025465mg	gbpln	Capsella rubella	AT2G43890.1 | Symbols: | Pectin lyase-like superfamily protein | chr2:18176924-18178390 FORWARD LENGTH=392	394	392	0	99.4924	92.132	95.6853
Rsa1.0_02157.1.g32547.t1	dbj|BAH84870.1| S-adenosylmethionine: halide ion methyltransferase [Raphanus sativus]	226	226	1e-129	100	100	100	S-adenosylmethionine: halide ion methyltransferase	gbpln	Raphanus sativus	AT2G43910.1 | Symbols: ATHOL1, HOL1 | HARMLESS TO OZONE LAYER 1 | chr2:18184658-18186951 REVERSE LENGTH=227	226	227	1e-112	100.442	84.9558	92.9204
Rsa1.0_02157.1.g32548.t1	ref|NP_850403.1| putative thiol methyltransferase 2 [Arabidopsis thaliana] gi|75323116|sp|Q6AWU6.1|HOL3_ARATH RecName: Full=Probable thiol methyltransferase 2; AltName: Full=Protein HARMLESS TO OZONE LAYER 3; Short=AtHOL3 gi|50897218|gb|AAT85748.1| At2g43940 [Arabidopsis thaliana] gi|52421315|gb|AAU45227.1| At2g43940 [Arabidopsis thaliana] gi|330255256|gb|AEC10350.1| putative thiol methyltransfer…	226	226	1e-99	100	76.9912	88.9381	putative thiol methyltransferase 2	gbpln	Arabidopsis thaliana	AT2G43940.1 | Symbols: ATHOL3, HOL3 | S-adenosyl-L-methionine-dependent methyltransferases superfamily protein | chr2:18196091-18197664 REVERSE LENGTH=226	226	226	1e-102	100	76.9912	88.9381
Rsa1.0_02157.1.g32549.t1	#	#	#	#	#	#	#	-	----	----	#	#	#	#	#	#	#
Rsa1.0_02157.1.g32550.t1	ref|XP_002881940.1| hypothetical protein ARALYDRAFT_483511 [Arabidopsis lyrata subsp. lyrata] gi|297327779|gb|EFH58199.1| hypothetical protein ARALYDRAFT_483511 [Arabidopsis lyrata subsp. lyrata]	278	293	1e-119	105.396	81.295	85.6115	hypothetical protein ARALYDRAFT_483511	gbpln	Arabidopsis lyrata	AT2G43945.1 | Symbols: | unknown protein; LOCATED IN: chloroplast; BEST Arabidopsis thaliana protein match is: unknown protein (TAIR:AT3G59870.1); Has 292 Blast hits to 292 proteins in 84 species: Archae - 0; Bacteria - 122; Metazoa - 0; Fungi - 0; Plants - 46; Viruses - 0; Other Eukaryotes - 124 (source: NCBI BLink). | chr2:18197995-18199988 REVERSE LENGTH=289	278	289	1e-120	103.957	79.1367	83.0935
Rsa1.0_02157.1.g32551.t1	gb|EOA27254.1| hypothetical protein CARUB_v10023373mg, partial [Capsella rubella]	347	395	1e-155	113.833	82.9971	89.049	hypothetical protein CARUB_v10023373mg, partial	gbpln	Capsella rubella	AT2G43950.1 | Symbols: OEP37, ATOEP37 | chloroplast outer envelope protein 37 | chr2:18200553-18202644 REVERSE LENGTH=343	347	343	1e-158	98.8473	83.8617	89.3372
Rsa1.0_02157.1.g32552.t1	gb|AEN70726.1| 14-3-3-like protein, partial [Gossypium turneri] gi|345103837|gb|AEN70740.1| 14-3-3-like protein, partial [Gossypium harknessii]	155	252	4e-11	162.581	20.6452	23.2258	14-3-3-like protein, partial	gbpln	Gossypium harknessii	AT1G22300.3 | Symbols: GRF10, GF14 EPSILON | general regulatory factor 10 | chr1:7879601-7881103 REVERSE LENGTH=251	155	251	1e-12	161.935	20.6452	23.871
Rsa1.0_02158.1.g32553.t1	ref|NP_569016.1| hydroxyproline-rich glycoprotein family protein [Arabidopsis thaliana] gi|75180377|sp|Q9LSK9.1|Y5566_ARATH RecName: Full=Uncharacterized protein At5g65660 gi|8978294|dbj|BAA98185.1| unnamed protein product [Arabidopsis thaliana] gi|21554387|gb|AAM63494.1| unknown [Arabidopsis thaliana] gi|30102568|gb|AAP21202.1| At5g65660 [Arabidopsis thaliana] gi|110743764|dbj|BAE99718.1| hypoth…	130	136	1e-56	104.615	87.6923	93.0769	hydroxyproline-rich glycoprotein family protein	gbpln	Arabidopsis thaliana	AT5G65660.1 | Symbols: | hydroxyproline-rich glycoprotein family protein | chr5:26245444-26246245 REVERSE LENGTH=136	130	136	3e-59	104.615	87.6923	93.0769
Rsa1.0_02158.1.g32554.t1	dbj|BAJ33783.1| unnamed protein product [Thellungiella halophila]	328	339	1e-157	103.354	87.1951	91.1585	unnamed protein product	----	----	AT5G65670.1 | Symbols: IAA9 | indole-3-acetic acid inducible 9 | chr5:26254463-26256134 FORWARD LENGTH=338	328	338	1e-154	103.049	88.1098	92.0732
Rsa1.0_02158.1.g32555.t1	ref|XP_002862436.1| predicted protein [Arabidopsis lyrata subsp. lyrata] gi|297307949|gb|EFH38694.1| predicted protein [Arabidopsis lyrata subsp. lyrata]	459	530	2e-34	115.468	16.5577	24.183	predicted protein	gbpln	Arabidopsis lyrata	AT2G07760.1 | Symbols: | Zinc knuckle (CCHC-type) family protein | chr2:3584420-3586278 REVERSE LENGTH=530	459	530	3e-16	115.468	9.58606	15.0327
Rsa1.0_02158.1.g32556.t1	#	#	#	#	#	#	#	-	----	----	#	#	#	#	#	#	#
Rsa1.0_02158.1.g32557.t1	ref|NP_680468.1| phosphoenolpyruvate carboxykinase 2 [Arabidopsis thaliana] gi|209529795|gb|ACI49792.1| At5g65690 [Arabidopsis thaliana] gi|332010704|gb|AED98087.1| phosphoenolpyruvate carboxykinase 2 [Arabidopsis thaliana]	634	670	0	105.678	93.2177	96.8454	phosphoenolpyruvate carboxykinase 2	gbpln	Arabidopsis thaliana	AT5G65690.1 | Symbols: PCK2, PEPCK | phosphoenolpyruvate carboxykinase 2 | chr5:26266477-26269486 FORWARD LENGTH=670	634	670	0	105.678	93.2177	96.8454
Rsa1.0_02159.1.g32558.t1	ref|XP_002887570.1| hypothetical protein ARALYDRAFT_476641 [Arabidopsis lyrata subsp. lyrata] gi|297333411|gb|EFH63829.1| hypothetical protein ARALYDRAFT_476641 [Arabidopsis lyrata subsp. lyrata]	247	246	1e-121	99.5951	85.83	92.7126	hypothetical protein ARALYDRAFT_476641	gbpln	Arabidopsis lyrata	AT1G75030.1 | Symbols: ATLP-3, TLP-3 | thaumatin-like protein 3 | chr1:28174418-28175255 FORWARD LENGTH=246	247	246	1e-124	99.5951	85.83	92.7126
Rsa1.0_02159.1.g32559.t1	gb|EOA35577.1| hypothetical protein CARUB_v10020787mg [Capsella rubella]	235	243	1e-104	103.404	81.2766	90.2128	hypothetical protein CARUB_v10020787mg	gbpln	Capsella rubella	AT1G75060.1 | Symbols: | unknown protein; BEST Arabidopsis thaliana protein match is: unknown protein (TAIR:AT1G19330.2); Has 104 Blast hits to 104 proteins in 22 species: Archae - 0; Bacteria - 0; Metazoa - 0; Fungi - 0; Plants - 104; Viruses - 0; Other Eukaryotes - 0 (source: NCBI BLink). | chr1:28181481-28183285 REVERSE LENGTH=242	235	242	1e-102	102.979	79.1489	89.3617
Rsa1.0_02159.1.g32560.t1	ref|NP_563648.1| putative cathepsin B-like cysteine protease [Arabidopsis thaliana] gi|16226808|gb|AAL16267.1|AF428337_1 At1g02300/T6A9_10 [Arabidopsis thaliana] gi|14532526|gb|AAK63991.1| At1g02300/T6A9_10 [Arabidopsis thaliana] gi|25090140|gb|AAN72238.1| At1g02300/T6A9_10 [Arabidopsis thaliana] gi|332189292|gb|AEE27413.1| putative cathepsin B-like cysteine protease [Arabidopsis thaliana]	116	362	3e-12	312.069	31.8966	37.069	putative cathepsin B-like cysteine protease	gbpln	Arabidopsis thaliana	AT1G02305.1 | Symbols: | Cysteine proteinases superfamily protein | chr1:455816-457974 FORWARD LENGTH=362	116	362	6e-15	312.069	31.8966	37.069
Rsa1.0_02159.1.g32561.t1	ref|XP_002887574.1| hypothetical protein ARALYDRAFT_895383 [Arabidopsis lyrata subsp. lyrata] gi|297333415|gb|EFH63833.1| hypothetical protein ARALYDRAFT_895383 [Arabidopsis lyrata subsp. lyrata]	396	395	0	99.7475	94.4444	97.7273	hypothetical protein ARALYDRAFT_895383	gbpln	Arabidopsis lyrata	AT1G75160.1 | Symbols: | Protein of unknown function (DUF620) | chr1:28209534-28211624 FORWARD LENGTH=395	396	395	0	99.7475	94.697	97.2222
Rsa1.0_02159.1.g32562.t1	gb|EOA35457.1| hypothetical protein CARUB_v10020666mg [Capsella rubella] gi|482571270|gb|EOA35458.1| hypothetical protein CARUB_v10020666mg [Capsella rubella]	284	318	1e-111	111.972	79.2254	84.8592	hypothetical protein CARUB_v10020666mg	gbpln	Capsella rubella	AT1G75180.3 | Symbols: | Erythronate-4-phosphate dehydrogenase family protein | chr1:28216150-28217911 REVERSE LENGTH=315	284	315	1e-108	110.915	73.5915	77.8169
Rsa1.0_02159.1.g32563.t1	ref|XP_002863555.1| minichromosome maintenance family protein [Arabidopsis lyrata subsp. lyrata] gi|297309390|gb|EFH39814.1| minichromosome maintenance family protein [Arabidopsis lyrata subsp. lyrata]	94	830	4e-12	882.979	61.7021	69.1489	minichromosome maintenance family protein	gbpln	Arabidopsis lyrata	AT5G44635.1 | Symbols: MCM6 | minichromosome maintenance (MCM2/3/5) family protein | chr5:18006431-18010542 REVERSE LENGTH=831	94	831	1e-13	884.043	59.5745	69.1489
Rsa1.0_02159.1.g32564.t1	gb|EOA35085.1| hypothetical protein CARUB_v10020200mg [Capsella rubella]	488	487	0	99.7951	96.9262	98.7705	hypothetical protein CARUB_v10020200mg	gbpln	Capsella rubella	AT1G75220.1 | Symbols: | Major facilitator superfamily protein | chr1:28229412-28232606 REVERSE LENGTH=487	488	487	0	99.7951	96.5164	98.5656
Rsa1.0_02160.1.g32565.t1	ref|NP_565377.1| pentatricopeptide repeat-containing protein [Arabidopsis thaliana] gi|75216221|sp|Q9ZQE5.2|PP153_ARATH RecName: Full=Pentatricopeptide repeat-containing protein At2g15690 gi|14335136|gb|AAK59848.1| At2g15690/F9O13.24 [Arabidopsis thaliana] gi|20197709|gb|AAD17413.2| Expressed protein [Arabidopsis thaliana] gi|29028728|gb|AAO64743.1| At2g15690/F9O13.24 [Arabidopsis thaliana] gi|33…	108	579	4e-15	536.111	37.037	43.5185	pentatricopeptide repeat-containing protein	gbpln	Arabidopsis thaliana	AT2G15690.1 | Symbols: | Tetratricopeptide repeat (TPR)-like superfamily protein | chr2:6831855-6833594 REVERSE LENGTH=579	108	579	6e-18	536.111	37.037	43.5185
Rsa1.0_02160.1.g32566.t1	dbj|BAJ34026.1| unnamed protein product [Thellungiella halophila]	622	635	0	102.09	88.9068	93.7299	unnamed protein product	----	----	AT3G54010.1 | Symbols: PAS1, DEI1 | FKBP-type peptidyl-prolyl cis-trans isomerase family protein | chr3:20001042-20005063 FORWARD LENGTH=635	622	635	0	102.09	86.3344	92.6045
Rsa1.0_02160.1.g32567.t1	ref|NP_190970.1| inositol phosphorylceramide synthase 1 [Arabidopsis thaliana] gi|75183514|sp|Q9M325.1|IPCS1_ARATH RecName: Full=Phosphatidylinositol:ceramide inositolphosphotransferase 1; AltName: Full=Inositol-phosphorylceramide synthase 1; Short=AtIPCS1; Short=IPC synthase 1; AltName: Full=Protein ERH1-like2; AltName: Full=Sphingolipid synthase 1 gi|7630022|emb|CAB88364.1| putative protein [Ar…	305	305	1e-167	100	93.4426	96.0656	inositol phosphorylceramide synthase 1	gbpln	Arabidopsis thaliana	AT3G54020.1 | Symbols: AtIPCS1 | Arabidopsis Inositol phosphorylceramide synthase 1 | chr3:20006098-20008020 FORWARD LENGTH=305	305	305	1e-170	100	93.4426	96.0656
Rsa1.0_02160.1.g32568.t1	ref|XP_002876237.1| kinase family protein [Arabidopsis lyrata subsp. lyrata] gi|297322075|gb|EFH52496.1| kinase family protein [Arabidopsis lyrata subsp. lyrata]	492	491	0	99.7967	93.2927	96.3415	kinase family protein	gbpln	Arabidopsis lyrata	AT3G54030.1 | Symbols: | Protein kinase protein with tetratricopeptide repeat domain | chr3:20011162-20013490 FORWARD LENGTH=490	492	490	0	99.5935	92.8862	96.748
Rsa1.0_02160.1.g32569.t5	gb|AAD37019.2| putative non-LTR retrolelement reverse transcriptase [Arabidopsis thaliana]	848	855	1e-155	100.825	39.7406	55.7783	putative non-LTR retrolelement reverse transcriptase	gbpln	Arabidopsis thaliana	AT2G01050.1 | Symbols: | zinc ion binding;nucleic acid binding | chr2:68337-69884 REVERSE LENGTH=515	848	515	1e-90	60.7311	25.5896	33.8443
Rsa1.0_02161.1.g32570.t1	ref|XP_002868944.1| hypothetical protein ARALYDRAFT_490800 [Arabidopsis lyrata subsp. lyrata] gi|297314780|gb|EFH45203.1| hypothetical protein ARALYDRAFT_490800 [Arabidopsis lyrata subsp. lyrata]	135	142	3e-53	105.185	85.9259	88.1481	hypothetical protein ARALYDRAFT_490800	gbpln	Arabidopsis lyrata	AT1G26290.1 | Symbols: | unknown protein; Has 126 Blast hits to 112 proteins in 36 species: Archae - 0; Bacteria - 6; Metazoa - 14; Fungi - 3; Plants - 14; Viruses - 0; Other Eukaryotes - 89 (source: NCBI BLink). | chr1:9098051-9098555 FORWARD LENGTH=142	135	142	3e-54	105.185	83.7037	87.4074
Rsa1.0_02161.1.g32571.t1	gb|EOA18943.1| hypothetical protein CARUB_v10007575mg [Capsella rubella]	145	138	3e-28	95.1724	73.7931	79.3103	hypothetical protein CARUB_v10007575mg	gbpln	Capsella rubella	AT4G40090.1 | Symbols: AGP3 | arabinogalactan protein 3 | chr4:18581085-18581504 REVERSE LENGTH=139	145	139	2e-28	95.8621	71.7241	77.2414
Rsa1.0_02161.1.g32572.t1	#	#	#	#	#	#	#	-	----	----	#	#	#	#	#	#	#
Rsa1.0_02161.1.g32573.t1	gb|EOA17055.1| hypothetical protein CARUB_v10005290mg [Capsella rubella]	158	314	1e-53	198.734	71.519	77.8481	hypothetical protein CARUB_v10005290mg	gbpln	Capsella rubella	AT4G40070.1 | Symbols: | RING/U-box superfamily protein | chr4:18576533-18577504 FORWARD LENGTH=323	158	323	9e-53	204.43	67.7215	73.4177
Rsa1.0_02161.1.g32574.t1	dbj|BAJ33818.1| unnamed protein product [Thellungiella halophila]	289	302	1e-131	104.498	83.391	89.6194	unnamed protein product	----	----	AT4G40060.1 | Symbols: ATHB16, ATHB-16, HB16 | homeobox protein 16 | chr4:18571682-18572774 REVERSE LENGTH=294	289	294	1e-131	101.73	79.5848	88.9273
Rsa1.0_02161.1.g32575.t1	ref|XP_002863119.1| predicted protein [Arabidopsis lyrata subsp. lyrata] gi|297308943|gb|EFH39378.1| predicted protein [Arabidopsis lyrata subsp. lyrata]	918	1121	0	122.113	51.3072	65.1416	predicted protein	gbpln	Arabidopsis lyrata	AT5G11250.1 | Symbols: | Disease resistance protein (TIR-NBS-LRR class) | chr5:3587978-3591960 REVERSE LENGTH=1189	918	1189	0	129.521	51.9608	67.2113
Rsa1.0_02161.1.g32576.t1	ref|NP_189178.1| putative TIR-NBS-LRR class disease resistance protein [Arabidopsis thaliana] gi|332643497|gb|AEE77018.1| putative TIR-NBS-LRR class disease resistance protein [Arabidopsis thaliana]	175	1981	3e-61	1132	61.7143	71.4286	putative TIR-NBS-LRR class disease resistance protein	gbpln	Arabidopsis thaliana	AT3G25510.1 | Symbols: | disease resistance protein (TIR-NBS-LRR class), putative | chr3:9260838-9268797 REVERSE LENGTH=1981	175	1981	1e-63	1132	61.7143	71.4286
Rsa1.0_02161.1.g32577.t1	gb|EOA29729.1| hypothetical protein CARUB_v10012816mg [Capsella rubella]	316	1426	5e-43	451.266	35.443	42.4051	hypothetical protein CARUB_v10012816mg	gbpln	Capsella rubella	AT3G13290.1 | Symbols: VCR | varicose-related | chr3:4297529-4303113 FORWARD LENGTH=1340	316	1340	2e-44	424.051	34.4937	41.4557
Rsa1.0_02161.1.g32578.t1	ref|XP_002868937.1| hypothetical protein ARALYDRAFT_912489 [Arabidopsis lyrata subsp. lyrata] gi|297314773|gb|EFH45196.1| hypothetical protein ARALYDRAFT_912489 [Arabidopsis lyrata subsp. lyrata]	309	314	1e-154	101.618	87.3786	93.8511	hypothetical protein ARALYDRAFT_912489	gbpln	Arabidopsis lyrata	AT4G39970.1 | Symbols: | Haloacid dehalogenase-like hydrolase (HAD) superfamily protein | chr4:18536678-18538429 REVERSE LENGTH=316	309	316	1e-155	102.265	87.3786	94.822
Rsa1.0_02162.1.g32579.t1	gb|EOA11936.1| hypothetical protein CARUB_v10016547mg, partial [Capsella rubella]	201	149	4e-21	74.1294	28.8557	38.806	hypothetical protein CARUB_v10016547mg, partial	gbpln	Capsella rubella	AT2G34320.1 | Symbols: | Polynucleotidyl transferase, ribonuclease H-like superfamily protein | chr2:14484959-14485837 FORWARD LENGTH=292	201	292	2e-14	145.274	19.9005	34.8259
Rsa1.0_02162.1.g32580.t1	#	#	#	#	#	#	#	-	----	----	#	#	#	#	#	#	#
Rsa1.0_02162.1.g32581.t1	ref|XP_002878962.1| pectinesterase family protein [Arabidopsis lyrata subsp. lyrata] gi|297324801|gb|EFH55221.1| pectinesterase family protein [Arabidopsis lyrata subsp. lyrata]	603	619	0	102.653	85.738	93.6982	pectinesterase family protein	gbpln	Arabidopsis lyrata	AT2G26450.1 | Symbols: | Plant invertase/pectin methylesterase inhibitor superfamily | chr2:11251279-11253446 FORWARD LENGTH=614	603	614	0	101.824	86.2355	93.3665
Rsa1.0_02162.1.g32582.t1	gb|ABD65100.1| hypothetical protein 31.t00077 [Brassica oleracea]	232	391	2e-26	168.534	25.8621	35.3448	hypothetical protein 31.t00077	gbpln	Brassica oleracea	#	#	#	#	#	#	#
Rsa1.0_02162.1.g32583.t1	gb|AAK43485.1|AC084807_10 polyprotein, putative [Arabidopsis thaliana] gi|225898008|dbj|BAH30336.1| hypothetical protein [Arabidopsis thaliana]	861	1459	0	169.454	45.4123	55.7491	polyprotein, putative	gbpln	Arabidopsis thaliana	AT4G23160.1 | Symbols: CRK8 | cysteine-rich RLK (RECEPTOR-like protein kinase) 8 | chr4:12129485-12134086 FORWARD LENGTH=1262	861	1262	3e-47	146.574	12.4274	18.3508
Rsa1.0_02162.1.g32584.t1	gb|AAC02669.1| polyprotein [Arabidopsis thaliana]	256	1451	3e-61	566.797	50.7812	62.1094	polyprotein	gbpln	Arabidopsis thaliana	#	#	#	#	#	#	#
Rsa1.0_02162.1.g32585.t1	gb|AAC02672.1| polyprotein [Arabidopsis arenosa]	86	1390	5e-21	1616.28	61.6279	76.7442	polyprotein	gbpln	Arabidopsis arenosa	#	#	#	#	#	#	#
Rsa1.0_02162.1.g32586.t1	dbj|BAB09502.1| transposon protein-like [Arabidopsis thaliana]	410	1089	2e-39	265.61	21.4634	29.7561	transposon protein-like	gbpln	Arabidopsis thaliana	#	#	#	#	#	#	#
Rsa1.0_02163.1.g32587.t12	ref|XP_002872807.1| hypothetical protein ARALYDRAFT_490273 [Arabidopsis lyrata subsp. lyrata] gi|297318644|gb|EFH49066.1| hypothetical protein ARALYDRAFT_490273 [Arabidopsis lyrata subsp. lyrata]	831	296	1e-147	35.6197	31.0469	33.0927	hypothetical protein ARALYDRAFT_490273	gbpln	Arabidopsis lyrata	AT4G02860.1 | Symbols: | Phenazine biosynthesis PhzC/PhzF protein | chr4:1268952-1270508 REVERSE LENGTH=313	831	313	1e-149	37.6655	30.9266	33.4537
Rsa1.0_02163.1.g32588.t1	ref|XP_002878481.1| predicted protein [Arabidopsis lyrata subsp. lyrata] gi|297324319|gb|EFH54740.1| predicted protein [Arabidopsis lyrata subsp. lyrata]	466	484	3e-36	103.863	27.4678	42.4893	predicted protein	gbpln	Arabidopsis lyrata	AT3G62850.1 | Symbols: | zinc finger protein-related | chr3:23237487-23239155 REVERSE LENGTH=472	466	472	2e-37	101.288	26.824	43.9914
Rsa1.0_02163.1.g32589.t1	gb|ABG29728.1| chloroplast chlorophyll a/b binding protein [Brassica napus]	267	267	1e-150	100	98.8764	99.6255	chloroplast chlorophyll a/b binding protein	gbpln	Brassica napus	AT1G29930.1 | Symbols: CAB1, AB140, CAB140, LHCB1.3 | chlorophyll A/B binding protein 1 | chr1:10478071-10478874 FORWARD LENGTH=267	267	267	1e-150	100	97.0037	99.2509
Rsa1.0_02163.1.g32590.t1	ref|NP_564338.1| carbamoyl phosphate synthetase B [Arabidopsis thaliana] gi|9972356|gb|AAG10606.1|AC008030_6 carbamoyl phosphate synthetase large chain (carB) [Arabidopsis thaliana] gi|14194125|gb|AAK56257.1|AF367268_1 At1g29900/F1N18_6 [Arabidopsis thaliana] gi|1477480|gb|AAB67843.1| carbamoyl phosphate synthetase large chain [Arabidopsis thaliana] gi|22137066|gb|AAM91378.1| At1g29900/F1N18_6 [A…	1201	1187	0	98.8343	91.7569	94.5046	carbamoyl phosphate synthetase B	gbpln	Arabidopsis thaliana	AT1G29900.1 | Symbols: CARB | carbamoyl phosphate synthetase B | chr1:10468164-10471976 FORWARD LENGTH=1187	1201	1187	0	98.8343	91.7569	94.5046
Rsa1.0_02163.1.g32591.t1	#	#	#	#	#	#	#	-	----	----	#	#	#	#	#	#	#
Rsa1.0_02163.1.g32592.t1	gb|EOA39813.1| hypothetical protein CARUB_v10008480mg [Capsella rubella]	690	690	0	100	92.6087	97.1014	hypothetical protein CARUB_v10008480mg	gbpln	Capsella rubella	AT1G29880.1 | Symbols: | glycyl-tRNA synthetase / glycine--tRNA ligase | chr1:10459662-10462781 REVERSE LENGTH=729	690	729	0	105.652	92.1739	96.9565
Rsa1.0_02163.1.g32593.t1	ref|NP_174279.1| putative WRKY transcription factor 71 [Arabidopsis thaliana] gi|29839598|sp|Q93WV4.1|WRK71_ARATH RecName: Full=Probable WRKY transcription factor 71; AltName: Full=WRKY DNA-binding protein 71 gi|15991740|gb|AAL13047.1|AF421158_1 WRKY transcription factor 71 [Arabidopsis thaliana] gi|225897984|dbj|BAH30324.1| hypothetical protein [Arabidopsis thaliana] gi|332193022|gb|AEE31143.1| …	277	282	2e-98	101.805	77.9783	83.0325	putative WRKY transcription factor 71	gbpln	Arabidopsis thaliana	AT1G29860.1 | Symbols: WRKY71, ATWRKY71 | WRKY DNA-binding protein 71 | chr1:10454482-10455652 FORWARD LENGTH=282	277	282	1e-101	101.805	77.9783	83.0325
Rsa1.0_02164.1.g32594.t1	#	#	#	#	#	#	#	-	----	----	#	#	#	#	#	#	#
Rsa1.0_02164.1.g32595.t1	gb|EOA13028.1| hypothetical protein CARUB_v10026024mg [Capsella rubella]	664	670	0	100.904	91.7169	95.1807	hypothetical protein CARUB_v10026024mg	gbpln	Capsella rubella	AT5G50310.1 | Symbols: | Galactose oxidase/kelch repeat superfamily protein | chr5:20474562-20479281 FORWARD LENGTH=666	664	666	0	100.301	91.1145	94.2771
Rsa1.0_02164.1.g32596.t1	#	#	#	#	#	#	#	-	----	----	#	#	#	#	#	#	#
Rsa1.0_02164.1.g32597.t1	#	#	#	#	#	#	#	-	----	----	#	#	#	#	#	#	#
Rsa1.0_02164.1.g32598.t1	gb|EOA12450.1| hypothetical protein CARUB_v10028669mg [Capsella rubella]	106	112	3e-15	105.66	53.7736	74.5283	hypothetical protein CARUB_v10028669mg	gbpln	Capsella rubella	AT5G46890.1 | Symbols: | Bifunctional inhibitor/lipid-transfer protein/seed storage 2S albumin superfamily protein | chr5:19036437-19036820 REVERSE LENGTH=127	106	127	6e-18	119.811	55.6604	74.5283
Rsa1.0_02164.1.g32599.t1	gb|AAD19773.1| putative retroelement pol polyprotein [Arabidopsis thaliana]	1322	1335	0	100.983	53.1014	69.7428	putative retroelement pol polyprotein	gbpln	Arabidopsis thaliana	AT4G23160.1 | Symbols: CRK8 | cysteine-rich RLK (RECEPTOR-like protein kinase) 8 | chr4:12129485-12134086 FORWARD LENGTH=1262	1322	1262	3e-69	95.4614	12.3298	19.289
Rsa1.0_02164.1.g32600.t1	emb|CAZ40333.1| hypothetical protein [Raphanus sativus]	144	785	3e-59	545.139	72.9167	85.4167	hypothetical protein	gbpln	Raphanus sativus	#	#	#	#	#	#	#
Rsa1.0_02165.1.g32601.t1	gb|EOA27880.1| hypothetical protein CARUB_v10024049mg [Capsella rubella]	323	213	1e-103	65.9443	56.3467	58.5139	hypothetical protein CARUB_v10024049mg	gbpln	Capsella rubella	AT2G38710.2 | Symbols: | AMMECR1 family | chr2:16184517-16186764 REVERSE LENGTH=214	323	214	1e-104	66.2539	55.418	58.2043
Rsa1.0_02165.1.g32602.t1	ref|NP_565895.1| haloacid dehalogenase-like hydrolase domain-containing protein [Arabidopsis thaliana] gi|15912257|gb|AAL08262.1| At2g38740/T6A23.6 [Arabidopsis thaliana] gi|19547993|gb|AAL87360.1| At2g38740/T6A23.6 [Arabidopsis thaliana] gi|20197393|gb|AAC67344.2| expressed protein [Arabidopsis thaliana] gi|21593582|gb|AAM65549.1| putative beta-phosphoglucomutase [Arabidopsis thaliana] gi|330254…	251	244	1e-127	97.2112	88.8446	94.0239	haloacid dehalogenase-like hydrolase domain-containing protein	gbpln	Arabidopsis thaliana	AT2G38740.1 | Symbols: | Haloacid dehalogenase-like hydrolase (HAD) superfamily protein | chr2:16194639-16195995 REVERSE LENGTH=244	251	244	1e-129	97.2112	88.8446	94.0239
Rsa1.0_02165.1.g32603.t1	gb|ADD74397.1| annexin 4 [Brassica juncea]	315	315	1e-178	100	96.8254	98.7302	annexin 4	gbpln	Brassica juncea	AT2G38750.1 | Symbols: ANNAT4 | annexin 4 | chr2:16196582-16198431 REVERSE LENGTH=319	315	319	1e-162	101.27	87.9365	94.9206
Rsa1.0_02165.1.g32604.t1	gb|ACQ65866.1| annexin 3 [Brassica juncea] gi|251747933|gb|ABD47520.2| annexin 3 [Brassica juncea]	319	319	1e-166	100	88.0878	93.4169	annexin 3	gbpln	Brassica juncea	AT2G38760.1 | Symbols: ANNAT3, ANN3 | annexin 3 | chr2:16201086-16202490 FORWARD LENGTH=321	319	321	1e-155	100.627	81.5047	92.163
Rsa1.0_02165.1.g32605.t2	gb|EOA27150.1| hypothetical protein CARUB_v10023248mg [Capsella rubella]	460	433	0	94.1304	75.4348	84.5652	hypothetical protein CARUB_v10023248mg	gbpln	Capsella rubella	AT2G38780.1 | Symbols: | unknown protein; FUNCTIONS IN: molecular_function unknown; INVOLVED IN: biological_process unknown; LOCATED IN: chloroplast; EXPRESSED IN: 21 plant structures; EXPRESSED DURING: 13 growth stages; Has 58 Blast hits to 58 proteins in 23 species: Archae - 0; Bacteria - 4; Metazoa - 1; Fungi - 0; Plants - 44; Viruses - 0; Other Eukaryotes - 9 (source: NCBI BLink). | chr2:1621…	460	465	0	101.087	73.4783	83.0435
Rsa1.0_02165.1.g32606.t1	ref|XP_002881617.1| hypothetical protein ARALYDRAFT_482891 [Arabidopsis lyrata subsp. lyrata] gi|297327456|gb|EFH57876.1| hypothetical protein ARALYDRAFT_482891 [Arabidopsis lyrata subsp. lyrata]	188	203	3e-58	107.979	63.8298	76.0638	hypothetical protein ARALYDRAFT_482891	gbpln	Arabidopsis lyrata	AT2G38790.1 | Symbols: | unknown protein; Has 21 Blast hits to 21 proteins in 5 species: Archae - 0; Bacteria - 0; Metazoa - 0; Fungi - 0; Plants - 19; Viruses - 0; Other Eukaryotes - 2 (source: NCBI BLink). | chr2:16214546-16215160 REVERSE LENGTH=204	188	204	4e-59	108.511	63.8298	75
Rsa1.0_02165.1.g32607.t1	ref|NP_176296.2| kinetochore protein Nuf2 [Arabidopsis thaliana] gi|19423962|gb|AAL87331.1| unknown protein [Arabidopsis thaliana] gi|22136892|gb|AAM91790.1| unknown protein [Arabidopsis thaliana] gi|332195644|gb|AEE33765.1| Nuf2 domain-containing protein [Arabidopsis thaliana]	446	440	0	98.6547	73.5426	85.2018	kinetochore protein Nuf2	gbpln	Arabidopsis thaliana	AT1G61000.1 | Symbols: | FUNCTIONS IN: molecular_function unknown; INVOLVED IN: mitosis; LOCATED IN: plasma membrane; EXPRESSED IN: cultured cell; CONTAINS InterPro DOMAIN/s: Kinetochore protein Nuf2 (InterPro:IPR005549); Has 50972 Blast hits to 29793 proteins in 2070 species: Archae - 902; Bacteria - 7404; Metazoa - 23628; Fungi - 4156; Plants - 2312; Viruses - 158; Other Eukaryotes - 12412 (sou…	446	440	0	98.6547	73.5426	85.2018
Rsa1.0_02165.1.g32608.t1	ref|XP_002879765.1| hypothetical protein ARALYDRAFT_482892 [Arabidopsis lyrata subsp. lyrata] gi|297325604|gb|EFH56024.1| hypothetical protein ARALYDRAFT_482892 [Arabidopsis lyrata subsp. lyrata]	366	620	1e-87	169.399	59.0164	66.1202	hypothetical protein ARALYDRAFT_482892	gbpln	Arabidopsis lyrata	AT2G38800.1 | Symbols: | Plant calmodulin-binding protein-related | chr2:16216999-16218837 FORWARD LENGTH=612	366	612	8e-82	167.213	51.3661	56.0109
Rsa1.0_02165.1.g32609.t1	gb|EOA28115.1| hypothetical protein CARUB_v10024299mg [Capsella rubella]	134	134	1e-60	100	91.791	94.0299	hypothetical protein CARUB_v10024299mg	gbpln	Capsella rubella	AT2G38810.2 | Symbols: HTA8 | histone H2A 8 | chr2:16219444-16220679 REVERSE LENGTH=136	134	136	7e-62	101.493	92.5373	95.5224
Rsa1.0_02165.1.g32610.t1	gb|EOA27529.1| hypothetical protein CARUB_v10023669mg [Capsella rubella]	310	316	1e-115	101.935	73.2258	82.9032	hypothetical protein CARUB_v10023669mg	gbpln	Capsella rubella	AT2G38820.2 | Symbols: | Protein of unknown function (DUF506) | chr2:16222271-16223393 FORWARD LENGTH=310	310	310	1e-112	100	70.3226	80.3226
Rsa1.0_02165.1.g32611.t1	ref|NP_850300.2| uncharacterized protein [Arabidopsis thaliana] gi|55740607|gb|AAV63896.1| hypothetical protein At2g38826 [Arabidopsis thaliana] gi|330254497|gb|AEC09591.1| uncharacterized protein AT2G38823 [Arabidopsis thaliana]	124	258	8e-17	208.065	41.129	46.7742	uncharacterized protein	gbpln	Arabidopsis thaliana	AT2G38823.1 | Symbols: | unknown protein; BEST Arabidopsis thaliana protein match is: unknown protein (TAIR:AT3G54520.1); Has 35333 Blast hits to 34131 proteins in 2444 species: Archae - 798; Bacteria - 22429; Metazoa - 974; Fungi - 991; Plants - 531; Viruses - 0; Other Eukaryotes - 9610 (source: NCBI BLink). | chr2:16224105-16225245 FORWARD LENGTH=258	124	258	2e-19	208.065	41.129	46.7742
Rsa1.0_02165.1.g32612.t2	dbj|BAB01217.1| Ta11 non-LTR retroelement protein-like [Arabidopsis thaliana] gi|67633664|gb|AAY78756.1| putative zinc finger protein [Arabidopsis thaliana]	487	487	1e-111	100	44.9692	62.8337	Ta11 non-LTR retroelement protein-like	gbpln	Arabidopsis thaliana	AT5G36228.1 | Symbols: | nucleic acid binding;zinc ion binding | chr5:14271691-14272776 FORWARD LENGTH=361	487	361	7e-34	74.1273	14.5791	24.23
Rsa1.0_02166.1.g32613.t1	gb|EOA13893.1| hypothetical protein CARUB_v10027002mg [Capsella rubella]	130	247	3e-18	190	45.3846	60.7692	hypothetical protein CARUB_v10027002mg	gbpln	Capsella rubella	AT1G73490.1 | Symbols: | RNA-binding (RRM/RBD/RNP motifs) family protein | chr1:27633496-27634867 REVERSE LENGTH=259	130	259	8e-16	199.231	43.0769	61.5385
Rsa1.0_02166.1.g32614.t2	ref|XP_002881606.1| hypothetical protein ARALYDRAFT_482873 [Arabidopsis lyrata subsp. lyrata] gi|297327445|gb|EFH57865.1| hypothetical protein ARALYDRAFT_482873 [Arabidopsis lyrata subsp. lyrata]	275	196	5e-49	71.2727	35.6364	37.8182	hypothetical protein ARALYDRAFT_482873	gbpln	Arabidopsis lyrata	AT2G38640.1 | Symbols: | Protein of unknown function (DUF567) | chr2:16157725-16158474 REVERSE LENGTH=196	275	196	2e-50	71.2727	34.5455	37.8182
Rsa1.0_02166.1.g32615.t1	gb|EOA36857.1| hypothetical protein CARUB_v10008803mg [Capsella rubella]	662	536	2e-89	80.9668	26.435	35.1964	hypothetical protein CARUB_v10008803mg	gbpln	Capsella rubella	AT2G07760.1 | Symbols: | Zinc knuckle (CCHC-type) family protein | chr2:3584420-3586278 REVERSE LENGTH=530	662	530	9e-48	80.0604	12.3867	15.4079
Rsa1.0_02166.1.g32616.t1	ref|XP_002862833.1| expressed protein [Arabidopsis lyrata subsp. lyrata] gi|297308576|gb|EFH39091.1| expressed protein [Arabidopsis lyrata subsp. lyrata]	260	271	4e-25	104.231	27.6923	40	expressed protein	gbpln	Arabidopsis lyrata	#	#	#	#	#	#	#
Rsa1.0_02166.1.g32617.t1	ref|XP_002862833.1| expressed protein [Arabidopsis lyrata subsp. lyrata] gi|297308576|gb|EFH39091.1| expressed protein [Arabidopsis lyrata subsp. lyrata]	260	271	7e-18	104.231	24.6154	38.8462	expressed protein	gbpln	Arabidopsis lyrata	#	#	#	#	#	#	#
Rsa1.0_02166.1.g32618.t1	#	#	#	#	#	#	#	-	----	----	#	#	#	#	#	#	#
Rsa1.0_02167.1.g32619.t1	gb|ADQ43189.1| oligopeptide transport protein [Eutrema parvulum]	553	561	0	101.447	89.5118	94.575	oligopeptide transport protein	gbpln	Eutrema parvulum	AT2G02020.1 | Symbols: | Major facilitator superfamily protein | chr2:479117-481131 FORWARD LENGTH=545	553	545	0	98.5533	82.821	91.5009
Rsa1.0_02167.1.g32620.t1	#	#	#	#	#	#	#	-	----	----	#	#	#	#	#	#	#
Rsa1.0_02167.1.g32621.t2	gb|AAS79670.1| glutamate decarboxylase 4a [Brassica juncea]	501	493	0	98.4032	89.4212	90.02	glutamate decarboxylase 4a	gbpln	Brassica juncea	AT2G02010.1 | Symbols: GAD4 | glutamate decarboxylase 4 | chr2:474375-476495 REVERSE LENGTH=493	501	493	0	98.4032	87.6248	89.022
Rsa1.0_02167.1.g32622.t1	gb|ACQ90593.1| unknown [Eutrema halophilum]	246	244	1e-113	99.187	82.9268	87.3984	unknown	gbpln	Eutrema halophilum	AT2G01990.1 | Symbols: | unknown protein; BEST Arabidopsis thaliana protein match is: unknown protein (TAIR:AT1G14630.1); Has 118 Blast hits to 118 proteins in 14 species: Archae - 0; Bacteria - 0; Metazoa - 0; Fungi - 0; Plants - 118; Viruses - 0; Other Eukaryotes - 0 (source: NCBI BLink). | chr2:465197-466497 REVERSE LENGTH=213	246	213	9e-90	86.5854	66.2602	72.7642
Rsa1.0_02167.1.g32623.t1	ref|XP_002876790.1| hypothetical protein ARALYDRAFT_904415 [Arabidopsis lyrata subsp. lyrata] gi|297322628|gb|EFH53049.1| hypothetical protein ARALYDRAFT_904415 [Arabidopsis lyrata subsp. lyrata]	622	592	0	95.1768	92.4437	94.2122	hypothetical protein ARALYDRAFT_904415	gbpln	Arabidopsis lyrata	AT2G01970.1 | Symbols: | Endomembrane protein 70 protein family | chr2:452197-454819 REVERSE LENGTH=592	622	592	0	95.1768	92.4437	93.7299
Rsa1.0_02168.1.g32624.t1	gb|EOA35392.1| hypothetical protein CARUB_v10020588mg [Capsella rubella]	350	344	0	98.2857	92.8571	96.2857	hypothetical protein CARUB_v10020588mg	gbpln	Capsella rubella	AT1G71900.1 | Symbols: | Protein of unknown function (DUF803) | chr1:27061754-27064053 FORWARD LENGTH=343	350	343	0	98	92.2857	95.7143
Rsa1.0_02168.1.g32625.t1	gb|AAL58071.1| sucrose transporter SUC1 [Brassica oleracea] gi|334701524|gb|AEG89530.1| sucrose transporter [Brassica napus]	454	513	0	112.996	82.5991	88.326	sucrose transporter SUC1	gbpln	Brassica napus	AT1G71880.1 | Symbols: SUC1, ATSUC1 | sucrose-proton symporter 1 | chr1:27054334-27056100 FORWARD LENGTH=513	454	513	0	112.996	78.8546	85.6828
Rsa1.0_02168.1.g32626.t1	gb|AAL58071.1| sucrose transporter SUC1 [Brassica oleracea] gi|334701524|gb|AEG89530.1| sucrose transporter [Brassica napus]	507	513	0	101.183	92.8994	96.6469	sucrose transporter SUC1	gbpln	Brassica napus	AT1G71880.1 | Symbols: SUC1, ATSUC1 | sucrose-proton symporter 1 | chr1:27054334-27056100 FORWARD LENGTH=513	507	513	0	101.183	87.3767	92.5049
Rsa1.0_02168.1.g32627.t1	ref|XP_002879660.1| predicted protein [Arabidopsis lyrata subsp. lyrata] gi|297325499|gb|EFH55919.1| predicted protein [Arabidopsis lyrata subsp. lyrata]	246	1424	7e-59	578.862	47.9675	50.813	predicted protein	gbpln	Arabidopsis lyrata	AT2G37280.1 | Symbols: PDR5, ATPDR5 | pleiotropic drug resistance 5 | chr2:15650400-15656417 FORWARD LENGTH=1413	246	1413	5e-60	574.39	47.1545	49.5935
Rsa1.0_02169.1.g32628.t1	gb|EOA32066.1| hypothetical protein CARUB_v10015309mg, partial [Capsella rubella]	95	164	7e-42	172.632	83.1579	87.3684	hypothetical protein CARUB_v10015309mg, partial	gbpln	Capsella rubella	AT3G05870.2 | Symbols: APC11 | anaphase-promoting complex/cyclosome 11 | chr3:1753961-1754802 FORWARD LENGTH=87	95	87	1e-43	91.5789	88.4211	90.5263
Rsa1.0_02169.1.g32629.t1	ref|NP_850882.2| MADS-box protein AGL35 [Arabidopsis thaliana] gi|32402456|gb|AAN52810.1| MADS-box protein AGL35 [Arabidopsis thaliana] gi|332006200|gb|AED93583.1| MADS-box protein AGL35 [Arabidopsis thaliana]	216	218	4e-67	100.926	62.963	79.6296	MADS-box protein AGL35	gbpln	Arabidopsis thaliana	AT5G26630.1 | Symbols: | MADS-box transcription factor family protein | chr5:9350815-9351471 FORWARD LENGTH=218	216	218	1e-69	100.926	62.963	79.6296
Rsa1.0_02169.1.g32630.t1	gb|ABE65560.1| hypothetical protein At5g26620 [Arabidopsis thaliana]	85	88	6e-33	103.529	87.0588	90.5882	hypothetical protein At5g26620	gbpln	Arabidopsis thaliana	AT3G05858.1 | Symbols: | unknown protein; FUNCTIONS IN: molecular_function unknown; INVOLVED IN: biological_process unknown; LOCATED IN: cellular_component unknown; BEST Arabidopsis thaliana protein match is: unknown protein (TAIR:AT5G26620.1); Has 30201 Blast hits to 17322 proteins in 780 species: Archae - 12; Bacteria - 1396; Metazoa - 17338; Fungi - 3422; Plants - 5037; Viruses - 0; Other Euka…	85	90	2e-28	105.882	77.6471	84.7059
Rsa1.0_02169.1.g32631.t1	ref|XP_002874325.1| hypothetical protein ARALYDRAFT_326902 [Arabidopsis lyrata subsp. lyrata] gi|297320162|gb|EFH50584.1| hypothetical protein ARALYDRAFT_326902 [Arabidopsis lyrata subsp. lyrata]	816	1147	0	140.564	61.6422	73.5294	hypothetical protein ARALYDRAFT_326902	gbpln	Arabidopsis lyrata	AT5G26760.2 | Symbols: | unknown protein; CONTAINS InterPro DOMAIN/s: Protein of unknown function DUF408 (InterPro:IPR007308); Has 35333 Blast hits to 34131 proteins in 2444 species: Archae - 798; Bacteria - 22429; Metazoa - 974; Fungi - 991; Plants - 531; Viruses - 0; Other Eukaryotes - 9610 (source: NCBI BLink). | chr5:9403869-9407170 REVERSE LENGTH=735	816	735	1e-161	90.0735	39.4608	44.2402
Rsa1.0_02169.1.g32632.t1	ref|XP_002872237.1| hypothetical protein ARALYDRAFT_910748 [Arabidopsis lyrata subsp. lyrata] gi|297318074|gb|EFH48496.1| hypothetical protein ARALYDRAFT_910748 [Arabidopsis lyrata subsp. lyrata]	156	156	1e-37	100	53.2051	69.8718	hypothetical protein ARALYDRAFT_910748	gbpln	Arabidopsis lyrata	AT5G26805.1 | Symbols: | unknown protein; BEST Arabidopsis thaliana protein match is: unknown protein (TAIR:AT1G78640.1); Has 35333 Blast hits to 34131 proteins in 2444 species: Archae - 798; Bacteria - 22429; Metazoa - 974; Fungi - 991; Plants - 531; Viruses - 0; Other Eukaryotes - 9610 (source: NCBI BLink). | chr5:9427548-9428018 FORWARD LENGTH=156	156	156	5e-38	100	52.5641	66.6667
Rsa1.0_02169.1.g32633.t1	ref|NP_198034.2| iron-regulated protein 3 [Arabidopsis thaliana] gi|75162463|sp|Q8W4E7.1|S40A3_ARATH RecName: Full=Solute carrier family 40 member 3, chloroplastic; AltName: Full=Ferroportin-3; AltName: Full=Iron-regulated transporter 3; Short=AtIREG3; AltName: Full=Protein MULTIPLE ANTIBIOTIC RESISTANCE 1; Flags: Precursor gi|17065060|gb|AAL32684.1| unknown protein [Arabidopsis thaliana] gi|2213…	596	598	0	100.336	89.5973	93.9597	iron-regulated protein 3	gbpln	Arabidopsis thaliana	AT5G26820.1 | Symbols: ATIREG3, MAR1, RTS3, IREG3 | iron-regulated protein 3 | chr5:9433858-9437005 FORWARD LENGTH=598	596	598	0	100.336	89.5973	93.9597
Rsa1.0_02170.1.g32634.t1	ref|NP_172767.1| cytochrome P450 71B2 [Arabidopsis thaliana] gi|38503391|sp|O65788.2|C71B2_ARATH RecName: Full=Cytochrome P450 71B2 gi|4850391|gb|AAD31061.1|AC007357_10 Identical to gb|D78605 cytochrome P450 monooxygenase from Arabidopsis thaliana and is a member of the PF|00067 Cytochrome P450 family. ESTs gb|Z18072, gb|Z35218 and gb|T43466 come from this gene [Arabidopsis thaliana] gi|28392854|…	477	502	0	105.241	77.7778	88.8889	cytochrome P450 71B2	gbpln	Arabidopsis thaliana	AT1G13080.1 | Symbols: CYP71B2 | cytochrome P450, family 71, subfamily B, polypeptide 2 | chr1:4459212-4460807 FORWARD LENGTH=502	477	502	0	105.241	77.7778	88.8889
Rsa1.0_02170.1.g32635.t1	ref|NP_193283.2| UDP-glycosyltransferase-like protein [Arabidopsis thaliana] gi|75287863|sp|Q5XF20.1|U84A1_ARATH RecName: Full=UDP-glycosyltransferase 84A1; AltName: Full=Hydroxycinnamate glucosyltransferase 2; Short=AtHCAGT2 gi|53793643|gb|AAU93568.1| At4g15480 [Arabidopsis thaliana] gi|332658209|gb|AEE83609.1| UDP-glycosyltransferase 84A1 [Arabidopsis thaliana]	554	490	0	88.4477	76.3538	81.5884	UDP-glycosyltransferase-like protein	gbpln	Arabidopsis thaliana	AT4G15480.1 | Symbols: UGT84A1 | UDP-Glycosyltransferase superfamily protein | chr4:8849000-8850472 REVERSE LENGTH=490	554	490	0	88.4477	76.3538	81.5884
Rsa1.0_02170.1.g32636.t1	gb|AAM60829.1| F-box protein family, AtFBL4 [Arabidopsis thaliana]	728	610	0	83.7912	64.9725	72.3901	F-box protein family, AtFBL4	gbpln	Arabidopsis thaliana	AT4G15475.1 | Symbols: | F-box/RNI-like superfamily protein | chr4:8845927-8848701 FORWARD LENGTH=610	728	610	0	83.7912	64.9725	72.3901
Rsa1.0_02170.1.g32637.t1	#	#	#	#	#	#	#	-	----	----	#	#	#	#	#	#	#
Rsa1.0_02170.1.g32638.t1	ref|XP_002870238.1| hydroperoxide lyase [Arabidopsis lyrata subsp. lyrata] gi|297316074|gb|EFH46497.1| hydroperoxide lyase [Arabidopsis lyrata subsp. lyrata]	490	487	0	99.3878	80	91.2245	hydroperoxide lyase	gbpln	Arabidopsis lyrata	AT4G15440.1 | Symbols: HPL1, CYP74B2 | hydroperoxide lyase 1 | chr4:8835869-8838462 FORWARD LENGTH=384	490	384	0	78.3673	61.0204	71.0204
Rsa1.0_02170.1.g32639.t2	gb|EOA18892.1| hypothetical protein CARUB_v10007521mg [Capsella rubella]	650	284	6e-90	43.6923	27.8462	33.8462	hypothetical protein CARUB_v10007521mg	gbpln	Capsella rubella	AT4G15417.1 | Symbols: ATRTL1, RTL1 | RNAse II-like 1 | chr4:8821759-8822991 FORWARD LENGTH=264	650	264	3e-85	40.6154	26.1538	31.6923
Rsa1.0_02170.1.g32640.t1	ref|XP_002870241.1| hypothetical protein ARALYDRAFT_329973 [Arabidopsis lyrata subsp. lyrata] gi|297316077|gb|EFH46500.1| hypothetical protein ARALYDRAFT_329973 [Arabidopsis lyrata subsp. lyrata]	497	948	0	190.744	85.5131	92.9577	hypothetical protein ARALYDRAFT_329973	gbpln	Arabidopsis lyrata	AT4G15415.1 | Symbols: ATB' GAMMA | Protein phosphatase 2A regulatory B subunit family protein | chr4:8817707-8819349 FORWARD LENGTH=522	497	522	0	105.03	84.7082	92.1529
Rsa1.0_02170.1.g32641.t1	gb|EOA16678.1| hypothetical protein CARUB_v10004870mg [Capsella rubella]	324	427	1e-131	131.79	78.7037	84.8765	hypothetical protein CARUB_v10004870mg	gbpln	Capsella rubella	AT4G15410.1 | Symbols: PUX5 | serine/threonine protein phosphatase 2A 55 kDa regulatory subunit B prime gamma | chr4:8814868-8816596 FORWARD LENGTH=421	324	421	1e-130	129.938	76.8519	84.5679
Rsa1.0_02171.1.g32642.t2	gb|AAF98181.1|AC000107_4 F17F8.5 [Arabidopsis thaliana]	923	872	1e-172	94.4745	31.3109	38.6782	F17F8.5	gbpln	Arabidopsis thaliana	AT3G24255.1 | Symbols: | RNA-directed DNA polymerase (reverse transcriptase)-related family protein | chr3:8789471-8793208 FORWARD LENGTH=746	923	746	3e-47	80.8234	9.53413	11.2676
Rsa1.0_02171.1.g32643.t5	dbj|BAB08270.1| non-LTR retroelement reverse transcriptase-like protein [Arabidopsis thaliana]	266	489	4e-18	183.835	27.8195	42.8571	non-LTR retroelement reverse transcriptase-like protein	gbpln	Arabidopsis thaliana	#	#	#	#	#	#	#
Rsa1.0_02171.1.g32644.t1	ref|NP_001078719.1| leucine-rich repeat-containing protein [Arabidopsis thaliana] gi|332007880|gb|AED95263.1| probable disease resistance protein [Arabidopsis thaliana]	1185	1210	0	102.11	59.0717	71.73	leucine-rich repeat-containing protein	gbpln	Arabidopsis thaliana	AT5G45510.2 | Symbols: | Leucine-rich repeat (LRR) family protein | chr5:18444798-18448952 FORWARD LENGTH=1210	1185	1210	0	102.11	59.0717	71.73
Rsa1.0_02171.1.g32645.t1	gb|EOA14054.1| hypothetical protein CARUB_v10027190mg, partial [Capsella rubella]	165	190	8e-64	115.152	83.6364	89.697	hypothetical protein CARUB_v10027190mg, partial	gbpln	Capsella rubella	AT5G45590.1 | Symbols: | Ribosomal protein L35 | chr5:18484643-18486227 REVERSE LENGTH=173	165	173	1e-64	104.848	84.2424	89.697
Rsa1.0_02171.1.g32646.t7	gb|ACG60686.1| En/Spm-related transposon protein [Brassica oleracea var. alboglabra]	755	695	1e-104	92.053	24.7682	26.755	En/Spm-related transposon protein	gbpln	Brassica oleracea	#	#	#	#	#	#	#
Rsa1.0_02171.1.g32647.t1	gb|ABD65076.1| SLL3 ORF2 protein, putative [Brassica oleracea]	269	443	9e-39	164.684	41.2639	56.8773	SLL3 ORF2 protein, putative	gbpln	Brassica oleracea	AT4G03740.1 | Symbols: | unknown protein; Has 1807 Blast hits to 1807 proteins in 277 species: Archae - 0; Bacteria - 0; Metazoa - 736; Fungi - 347; Plants - 385; Viruses - 0; Other Eukaryotes - 339 (source: NCBI BLink). | chr4:1661992-1663515 REVERSE LENGTH=345	269	345	1e-11	128.253	26.7658	43.4944
Rsa1.0_02171.1.g32648.t1	ref|XP_002863555.1| minichromosome maintenance family protein [Arabidopsis lyrata subsp. lyrata] gi|297309390|gb|EFH39814.1| minichromosome maintenance family protein [Arabidopsis lyrata subsp. lyrata]	178	830	2e-52	466.292	74.1573	84.2697	minichromosome maintenance family protein	gbpln	Arabidopsis lyrata	AT5G44635.1 | Symbols: MCM6 | minichromosome maintenance (MCM2/3/5) family protein | chr5:18006431-18010542 REVERSE LENGTH=831	178	831	4e-51	466.854	70.2247	83.1461
Rsa1.0_02171.1.g32649.t1	ref|NP_199276.1| alpha-barbatene synthase [Arabidopsis thaliana] gi|254810224|sp|Q4KSH9.2|BARS_ARATH RecName: Full=Alpha-barbatene synthase; Short=AtBS; AltName: Full=Beta-chamigrene synthase; AltName: Full=Terpendeoid synthase 11; Short=AtTPS11; AltName: Full=Thujopsene synthase gi|126352284|gb|ABO09887.1| At5g44630 [Arabidopsis thaliana] gi|332007757|gb|AED95140.1| alpha-barbatene synthase [Ara…	521	557	0	106.91	71.4012	80.9981	alpha-barbatene synthase	gbpln	Arabidopsis thaliana	AT5G44630.1 | Symbols: | Terpenoid cyclases/Protein prenyltransferases superfamily protein | chr5:18003280-18005616 FORWARD LENGTH=557	521	557	0	106.91	71.4012	80.9981
Rsa1.0_02171.1.g32650.t2	#	#	#	#	#	#	#	-	----	----	#	#	#	#	#	#	#
Rsa1.0_02171.1.g32651.t1	dbj|BAB01350.1| Mutator-like transposase [Arabidopsis thaliana]	312	811	1e-63	259.936	40.7051	52.2436	Mutator-like transposase	gbpln	Arabidopsis thaliana	#	#	#	#	#	#	#
Rsa1.0_02172.1.g32652.t1	gb|EOA21683.1| hypothetical protein CARUB_v10002107mg [Capsella rubella]	238	171	4e-17	71.8487	18.4874	25.2101	hypothetical protein CARUB_v10002107mg	gbpln	Capsella rubella	#	#	#	#	#	#	#
Rsa1.0_02172.1.g32653.t1	ref|NP_200166.1| P-loop containing nucleoside triphosphate hydrolase-like protein [Arabidopsis thaliana] gi|9759193|dbj|BAB09730.1| 26S proteasome regulatory particle chain RPT6-like protein [Arabidopsis thaliana] gi|16604478|gb|AAL24245.1| AT5g53540/MNC6_8 [Arabidopsis thaliana] gi|27363282|gb|AAO11560.1| At5g53540/MNC6_8 [Arabidopsis thaliana] gi|332008991|gb|AED96374.1| P-loop containing nucle…	197	403	2e-80	204.569	73.0964	79.6954	P-loop containing nucleoside triphosphate hydrolase-like protein	gbpln	Arabidopsis thaliana	AT5G53540.1 | Symbols: | P-loop containing nucleoside triphosphate hydrolases superfamily protein | chr5:21749561-21751099 REVERSE LENGTH=403	197	403	7e-83	204.569	73.0964	79.6954
Rsa1.0_02172.1.g32654.t1	ref|XP_002889553.1| hypothetical protein ARALYDRAFT_470554 [Arabidopsis lyrata subsp. lyrata] gi|297335395|gb|EFH65812.1| hypothetical protein ARALYDRAFT_470554 [Arabidopsis lyrata subsp. lyrata]	146	367	8e-47	251.37	63.6986	76.7123	hypothetical protein ARALYDRAFT_470554	gbpln	Arabidopsis lyrata	AT1G05540.1 | Symbols: | Protein of unknown function (DUF295) | chr1:1639348-1640707 FORWARD LENGTH=367	146	367	6e-48	251.37	62.3288	75.3425
Rsa1.0_02173.1.g32655.t1	ref|XP_002871782.1| AtMYB56 [Arabidopsis lyrata subsp. lyrata] gi|297317619|gb|EFH48041.1| AtMYB56 [Arabidopsis lyrata subsp. lyrata]	327	326	1e-131	99.6942	76.4526	83.792	AtMYB56	gbpln	Arabidopsis lyrata	AT5G17800.1 | Symbols: AtMYB56, MYB56 | myb domain protein 56 | chr5:5877247-5879071 FORWARD LENGTH=323	327	323	1e-133	98.7768	75.5352	84.4037
Rsa1.0_02173.1.g32656.t1	gb|EOA19405.1| hypothetical protein CARUB_v10001051mg [Capsella rubella]	718	419	0	58.3565	44.5682	49.3036	hypothetical protein CARUB_v10001051mg	gbpln	Capsella rubella	AT5G17780.1 | Symbols: | alpha/beta-Hydrolases superfamily protein | chr5:5867429-5868976 REVERSE LENGTH=417	718	417	0	58.078	44.2897	49.7214
Rsa1.0_02173.1.g32657.t1	gb|EOA20461.1| hypothetical protein CARUB_v10000774mg [Capsella rubella]	512	505	0	98.6328	85.5469	91.4062	hypothetical protein CARUB_v10000774mg	gbpln	Capsella rubella	AT5G17760.1 | Symbols: | P-loop containing nucleoside triphosphate hydrolases superfamily protein | chr5:5860591-5862301 REVERSE LENGTH=505	512	505	0	98.6328	84.9609	91.2109
Rsa1.0_02173.1.g32658.t1	ref|NP_197274.1| hydrolase, alpha/beta fold family protein [Arabidopsis thaliana] gi|9759049|dbj|BAB09571.1| unnamed protein product [Arabidopsis thaliana] gi|332005077|gb|AED92460.1| hydrolase, alpha/beta fold family protein [Arabidopsis thaliana]	358	443	1e-143	123.743	67.5978	75.9777	hydrolase, alpha/beta fold family protein	gbpln	Arabidopsis thaliana	AT5G17720.1 | Symbols: | alpha/beta-Hydrolases superfamily protein | chr5:5845934-5847653 FORWARD LENGTH=443	358	443	1e-145	123.743	67.5978	75.9777
Rsa1.0_02173.1.g32659.t1	ref|XP_002871779.1| hypothetical protein ARALYDRAFT_326200 [Arabidopsis lyrata subsp. lyrata] gi|297317616|gb|EFH48038.1| hypothetical protein ARALYDRAFT_326200 [Arabidopsis lyrata subsp. lyrata]	133	384	3e-41	288.722	62.406	67.6692	hypothetical protein ARALYDRAFT_326200	gbpln	Arabidopsis lyrata	AT5G17720.1 | Symbols: | alpha/beta-Hydrolases superfamily protein | chr5:5845934-5847653 FORWARD LENGTH=443	133	443	9e-43	333.083	60.9023	65.4135
Rsa1.0_02173.1.g32660.t1	ref|XP_002873846.1| EMB1241 [Arabidopsis lyrata subsp. lyrata] gi|297319683|gb|EFH50105.1| EMB1241 [Arabidopsis lyrata subsp. lyrata]	96	326	1e-27	339.583	76.0417	81.25	EMB1241	gbpln	Arabidopsis lyrata	AT5G17710.2 | Symbols: EMB1241 | Co-chaperone GrpE family protein | chr5:5839560-5841639 REVERSE LENGTH=326	96	326	9e-30	339.583	77.0833	80.2083
Rsa1.0_02173.1.g32661.t1	gb|EOA21102.1| hypothetical protein CARUB_v10001443mg [Capsella rubella]	241	326	1e-103	135.27	85.8921	89.2116	hypothetical protein CARUB_v10001443mg	gbpln	Capsella rubella	AT5G17710.2 | Symbols: EMB1241 | Co-chaperone GrpE family protein | chr5:5839560-5841639 REVERSE LENGTH=326	241	326	1e-105	135.27	82.9876	85.0622
Rsa1.0_02174.1.g32662.t1	gb|AFO66517.1| putative kinase [Brassica napus]	573	1266	0	220.942	74.5201	81.3264	putative kinase	gbpln	Brassica napus	AT5G12010.1 | Symbols: | unknown protein; INVOLVED IN: response to salt stress; LOCATED IN: chloroplast, plasma membrane, membrane; EXPRESSED IN: 23 plant structures; EXPRESSED DURING: 13 growth stages; BEST Arabidopsis thaliana protein match is: unknown protein (TAIR:AT4G29780.1); Has 1807 Blast hits to 1807 proteins in 277 species: Archae - 0; Bacteria - 0; Metazoa - 736; Fungi - 347; Plants - …	573	502	0	87.6091	74.5201	79.5812
Rsa1.0_02174.1.g32663.t1	ref|XP_002885228.1| F-box family protein [Arabidopsis lyrata subsp. lyrata] gi|297331068|gb|EFH61487.1| F-box family protein [Arabidopsis lyrata subsp. lyrata]	389	371	4e-90	95.3728	54.4987	68.1234	F-box family protein	gbpln	Arabidopsis lyrata	AT3G19470.2 | Symbols: | F-box and associated interaction domains-containing protein | chr3:6749766-6750914 FORWARD LENGTH=382	389	382	1e-86	98.2005	51.1568	65.2956
Rsa1.0_02174.1.g32664.t1	gb|ABV89637.1| 17.6 kDa class II heat shock protein [Brassica rapa]	154	154	1e-70	100	93.5065	98.7013	17.6 kDa class II heat shock protein	gbpln	Brassica rapa	AT5G12020.1 | Symbols: HSP17.6II | 17.6 kDa class II heat shock protein | chr5:3882409-3882876 REVERSE LENGTH=155	154	155	1e-69	100.649	89.6104	96.7532
Rsa1.0_02174.1.g32665.t1	ref|NP_196765.2| omega-amidase [Arabidopsis thaliana] gi|19715574|gb|AAL91613.1| AT5g12040/F14F18_210 [Arabidopsis thaliana] gi|20147243|gb|AAM10335.1| AT5g12040/F14F18_210 [Arabidopsis thaliana] gi|332004371|gb|AED91754.1| Nitrilase/cyanide hydratase and apolipoprotein N-acyltransferase family protein [Arabidopsis thaliana]	308	369	1e-165	119.805	95.4545	97.4026	omega-amidase	gbpln	Arabidopsis thaliana	AT5G12040.1 | Symbols: | Nitrilase/cyanide hydratase and apolipoprotein N-acyltransferase family protein | chr5:3885162-3887772 FORWARD LENGTH=369	308	369	1e-168	119.805	95.4545	97.4026
Rsa1.0_02174.1.g32666.t1	gb|AAM65142.1| putative serine rich protein [Arabidopsis thaliana]	352	362	1e-125	102.841	81.25	86.6477	putative serine rich protein	gbpln	Arabidopsis thaliana	AT5G12050.1 | Symbols: | unknown protein; BEST Arabidopsis thaliana protein match is: unknown protein (TAIR:AT3G13980.1); Has 1807 Blast hits to 1807 proteins in 277 species: Archae - 0; Bacteria - 0; Metazoa - 736; Fungi - 347; Plants - 385; Viruses - 0; Other Eukaryotes - 339 (source: NCBI BLink). | chr5:3890213-3891301 FORWARD LENGTH=362	352	362	1e-127	102.841	81.25	86.6477
Rsa1.0_02175.1.g32667.t1	ref|XP_002872697.1| predicted protein [Arabidopsis lyrata subsp. lyrata] gi|297318534|gb|EFH48956.1| predicted protein [Arabidopsis lyrata subsp. lyrata]	577	659	0	114.211	63.4315	74.1768	predicted protein	gbpln	Arabidopsis lyrata	AT4G04540.1 | Symbols: CRK39 | cysteine-rich RLK (RECEPTOR-like protein kinase) 39 | chr4:2259580-2262138 FORWARD LENGTH=659	577	659	0	114.211	62.7383	73.6568
Rsa1.0_02175.1.g32668.t2	#	#	#	#	#	#	#	-	----	----	#	#	#	#	#	#	#
Rsa1.0_02175.1.g32669.t3	#	#	#	#	#	#	#	-	----	----	#	#	#	#	#	#	#
Rsa1.0_02175.1.g32670.t1	#	#	#	#	#	#	#	-	----	----	#	#	#	#	#	#	#
Rsa1.0_02175.1.g32671.t1	gb|AAG51783.1|AC079679_3 reverse transcriptase, putative; 16838-20266 [Arabidopsis thaliana]	241	1142	8e-50	473.859	44.3983	61.4108	reverse transcriptase, putative; 16838-20266	gbpln	Arabidopsis thaliana	AT4G29090.1 | Symbols: | Ribonuclease H-like superfamily protein | chr4:14333528-14335255 FORWARD LENGTH=575	241	575	2e-23	238.589	29.4606	50.6224
Rsa1.0_02175.1.g32672.t1	gb|EOA20779.1| hypothetical protein CARUB_v10001108mg [Capsella rubella]	405	403	0	99.5062	88.1481	93.3333	hypothetical protein CARUB_v10001108mg	gbpln	Capsella rubella	AT4G04480.1 | Symbols: | unknown protein; LOCATED IN: chloroplast; EXPRESSED IN: flower, pollen tube; EXPRESSED DURING: petal differentiation and expansion stage; BEST Arabidopsis thaliana protein match is: F-box family protein with a domain of unknown function (DUF295) (TAIR:AT4G22030.1); Has 78 Blast hits to 78 proteins in 10 species: Archae - 0; Bacteria - 0; Metazoa - 0; Fungi - 0; Plants - 7…	405	398	0	98.2716	88.642	93.3333
Rsa1.0_02175.1.g32673.t2	ref|XP_002872693.1| aspartyl protease family protein [Arabidopsis lyrata subsp. lyrata] gi|297318530|gb|EFH48952.1| aspartyl protease family protein [Arabidopsis lyrata subsp. lyrata]	312	507	1e-118	162.5	66.0256	79.8077	aspartyl protease family protein	gbpln	Arabidopsis lyrata	AT4G04460.1 | Symbols: | Saposin-like aspartyl protease family protein | chr4:2225232-2227746 FORWARD LENGTH=508	312	508	1e-118	162.821	65.3846	79.4872
Rsa1.0_02175.1.g32674.t1	ref|NP_192355.1| phytepsin [Arabidopsis thaliana] gi|75338508|sp|Q9XEC4.1|APA3_ARATH RecName: Full=Aspartic proteinase A3; Flags: Precursor gi|4773885|gb|AAD29758.1|AF076243_5 putative aspartic protease [Arabidopsis thaliana] gi|13937238|gb|AAK50111.1|AF372974_1 AT4g04460/T26N6_7 [Arabidopsis thaliana] gi|7267203|emb|CAB77914.1| putative aspartic protease [Arabidopsis thaliana] gi|332656990|gb|AE…	188	508	2e-84	270.213	76.5957	89.3617	phytepsin	gbpln	Arabidopsis thaliana	AT4G04460.1 | Symbols: | Saposin-like aspartyl protease family protein | chr4:2225232-2227746 FORWARD LENGTH=508	188	508	6e-87	270.213	76.5957	89.3617
Rsa1.0_02176.1.g32675.t1	ref|NP_173771.1| uncharacterized protein [Arabidopsis thaliana] gi|4056441|gb|AAC98014.1| Similar to OBP32pep protein gb|U37698 from Arabidopsis thaliana [Arabidopsis thaliana] gi|45476571|gb|AAS65951.1| At1g23580 [Arabidopsis thaliana] gi|46402436|gb|AAS92320.1| At1g23580 [Arabidopsis thaliana] gi|332192286|gb|AEE30407.1| uncharacterized protein AT1G23580 [Arabidopsis thaliana]	275	285	2e-79	103.636	53.8182	72	uncharacterized protein	gbpln	Arabidopsis thaliana	AT1G23580.1 | Symbols: | Domain of unknown function DUF220 | chr1:8357491-8358706 REVERSE LENGTH=285	275	285	5e-82	103.636	53.8182	72
Rsa1.0_02176.1.g32676.t2	ref|NP_568945.2| APO protein 3 [Arabidopsis thaliana] gi|186532654|ref|NP_001119475.1| APO protein 3 [Arabidopsis thaliana] gi|68565076|sp|Q9FH50.1|APO3_ARATH RecName: Full=APO protein 3, mitochondrial; Flags: Precursor gi|9758392|dbj|BAB08879.1| unnamed protein product [Arabidopsis thaliana] gi|332010155|gb|AED97538.1| APO protein 3 [Arabidopsis thaliana] gi|332010156|gb|AED97539.1| APO protein …	439	402	0	91.5718	75.8542	83.5991	APO protein 3	gbpln	Arabidopsis thaliana	AT5G61930.2 | Symbols: APO3 | Arabidopsis thaliana protein of unknown function (DUF794) | chr5:24866230-24867665 REVERSE LENGTH=402	439	402	0	91.5718	75.8542	83.5991
Rsa1.0_02176.1.g32677.t1	ref|NP_851244.1| auxin response factor 2 [Arabidopsis thaliana] gi|30697612|ref|NP_201006.2| auxin response factor 2 [Arabidopsis thaliana] gi|42573768|ref|NP_974980.1| auxin response factor 2 [Arabidopsis thaliana] gi|46395940|sp|Q94JM3.2|ARFB_ARATH RecName: Full=Auxin response factor 2; AltName: Full=ARF1-binding protein; Short=ARF1-BP; AltName: Full=Protein MEGAINTEGUMENTA gi|10176918|dbj|BAB1…	813	859	0	105.658	87.9459	92.7429	auxin response factor 2	gbpln	Arabidopsis thaliana	AT5G62000.3 | Symbols: ARF2, ARF1-BP, HSS, ORE14 | auxin response factor 2 | chr5:24910859-24914680 FORWARD LENGTH=859	813	859	0	105.658	87.9459	92.7429
Rsa1.0_02176.1.g32678.t1	ref|XP_002866470.1| hypothetical protein ARALYDRAFT_919461 [Arabidopsis lyrata subsp. lyrata] gi|297312305|gb|EFH42729.1| hypothetical protein ARALYDRAFT_919461 [Arabidopsis lyrata subsp. lyrata]	94	815	2e-14	867.021	54.2553	69.1489	hypothetical protein ARALYDRAFT_919461	gbpln	Arabidopsis lyrata	AT5G62090.2 | Symbols: SLK2 | SEUSS-like 2 | chr5:24935221-24938540 REVERSE LENGTH=816	94	816	1e-14	868.085	53.1915	64.8936
Rsa1.0_02176.1.g32679.t1	gb|EOA14265.1| hypothetical protein CARUB_v10027425mg [Capsella rubella]	106	103	7e-40	97.1698	86.7925	91.5094	hypothetical protein CARUB_v10027425mg	gbpln	Capsella rubella	AT5G62150.1 | Symbols: | peptidoglycan-binding LysM domain-containing protein | chr5:24958325-24958633 FORWARD LENGTH=102	106	102	2e-42	96.2264	85.8491	92.4528
Rsa1.0_02176.1.g32680.t4	ref|NP_568952.1| protein agamous-like 42 [Arabidopsis thaliana] gi|30697641|ref|NP_851247.1| protein agamous-like 42 [Arabidopsis thaliana] gi|79331885|ref|NP_001032123.1| protein agamous-like 42 [Arabidopsis thaliana] gi|10176935|dbj|BAB10179.1| MADS box protein-like [Arabidopsis thaliana] gi|15809905|gb|AAL06880.1| At2g45660/F17K2.19 [Arabidopsis thaliana] gi|17528944|gb|AAL38682.1| unknown pro…	208	210	5e-85	100.962	79.3269	86.5385	protein agamous-like 42	gbpln	Arabidopsis thaliana	AT5G62165.3 | Symbols: AGL42 | AGAMOUS-like 42 | chr5:24965075-24968437 FORWARD LENGTH=210	208	210	2e-87	100.962	79.3269	86.5385
Rsa1.0_02177.1.g32681.t21	ref|NP_187020.1| Plasma-membrane choline transporter family protein [Arabidopsis thaliana] gi|6006871|gb|AAF00647.1|AC009540_24 hypothetical protein [Arabidopsis thaliana] gi|6091753|gb|AAF03463.1|AC009327_2 hypothetical protein [Arabidopsis thaliana] gi|26449400|dbj|BAC41827.1| unknown protein [Arabidopsis thaliana] gi|110737496|dbj|BAF00690.1| hypothetical protein [Arabidopsis thaliana] gi|3326…	483	482	0	99.793	85.0932	89.8551	Plasma-membrane choline transporter family protein	gbpln	Arabidopsis thaliana	AT3G03700.1 | Symbols: | Plasma-membrane choline transporter family protein | chr3:916503-918327 FORWARD LENGTH=482	483	482	0	99.793	85.0932	89.8551
Rsa1.0_02177.1.g32682.t1	ref|XP_002893783.1| predicted protein [Arabidopsis lyrata subsp. lyrata] gi|297339625|gb|EFH70042.1| predicted protein [Arabidopsis lyrata subsp. lyrata]	288	276	1e-15	95.8333	31.9444	45.1389	predicted protein	gbpln	Arabidopsis lyrata	#	#	#	#	#	#	#
Rsa1.0_02177.1.g32683.t1	ref|XP_002893783.1| predicted protein [Arabidopsis lyrata subsp. lyrata] gi|297339625|gb|EFH70042.1| predicted protein [Arabidopsis lyrata subsp. lyrata]	276	276	2e-18	100	30.7971	46.3768	predicted protein	gbpln	Arabidopsis lyrata	#	#	#	#	#	#	#
Rsa1.0_02177.1.g32684.t1	ref|NP_001154586.1| cationic amino acid transporter 4 [Arabidopsis thaliana] gi|75304736|sp|Q8W4K3.1|CAAT4_ARATH RecName: Full=Cationic amino acid transporter 4, vacuolar gi|17064864|gb|AAL32586.1| putative cationic amino acid transporter [Arabidopsis thaliana] gi|30725412|gb|AAP37728.1| At3g03720 [Arabidopsis thaliana] gi|332640455|gb|AEE73976.1| cationic amino acid transporter 4 [Arabidopsis th…	606	600	0	99.0099	90.099	93.3993	cationic amino acid transporter 4	gbpln	Arabidopsis thaliana	AT3G03720.2 | Symbols: CAT4 | cationic amino acid transporter 4 | chr3:925870-929700 REVERSE LENGTH=600	606	600	0	99.0099	90.099	93.3993
Rsa1.0_02177.1.g32685.t1	ref|NP_974212.1| histone-lysine N-methyltransferase SUVR3 [Arabidopsis thaliana] gi|6006866|gb|AAF00642.1|AC009540_19 hypothetical protein [Arabidopsis thaliana] gi|225898613|dbj|BAH30437.1| hypothetical protein [Arabidopsis thaliana] gi|332640460|gb|AEE73981.1| histone-lysine N-methyltransferase SUVR3 [Arabidopsis thaliana]	354	354	1e-141	100	73.7288	85.5932	histone-lysine N-methyltransferase SUVR3	gbpln	Arabidopsis thaliana	AT3G03750.2 | Symbols: SUVR3, SDG20 | SET domain protein 20 | chr3:939976-941511 FORWARD LENGTH=354	354	354	1e-144	100	73.7288	85.5932
Rsa1.0_02177.1.g32686.t1	ref|XP_002884410.1| hypothetical protein ARALYDRAFT_477625 [Arabidopsis lyrata subsp. lyrata] gi|297330250|gb|EFH60669.1| hypothetical protein ARALYDRAFT_477625 [Arabidopsis lyrata subsp. lyrata]	795	802	0	100.881	89.0566	93.9623	hypothetical protein ARALYDRAFT_477625	gbpln	Arabidopsis lyrata	AT3G03770.2 | Symbols: | Leucine-rich repeat protein kinase family protein | chr3:945303-948436 REVERSE LENGTH=802	795	802	0	100.881	89.3082	94.4654
Rsa1.0_02178.1.g32687.t1	ref|NP_564878.1| 60S ribosomal protein L10-3 [Arabidopsis thaliana] gi|297838747|ref|XP_002887255.1| 60S ribosomal protein L10 [Arabidopsis lyrata subsp. lyrata] gi|75249285|sp|Q93W22.1|RL103_ARATH RecName: Full=60S ribosomal protein L10-3 gi|14194141|gb|AAK56265.1|AF367276_1 At1g66580/T12I7_3 [Arabidopsis thaliana] gi|15777885|gb|AAL05903.1| At1g66580/T12I7_3 [Arabidopsis thaliana] gi|21593025|g…	223	221	1e-124	99.1031	95.9641	98.2063	60S ribosomal protein L10-3	gbpln	Arabidopsis lyrata	AT1G66580.1 | Symbols: SAG24, RPL10C | senescence associated gene 24 | chr1:24839208-24840439 FORWARD LENGTH=221	223	221	1e-126	99.1031	95.9641	98.2063
Rsa1.0_02178.1.g32688.t1	gb|EOA33285.1| hypothetical protein CARUB_v10019712mg [Capsella rubella]	1011	1019	0	100.791	81.8002	88.2295	hypothetical protein CARUB_v10019712mg	gbpln	Capsella rubella	AT1G69710.1 | Symbols: | Regulator of chromosome condensation (RCC1) family with FYVE zinc finger domain | chr1:26222325-26226530 FORWARD LENGTH=1041	1011	1041	0	102.967	81.5035	88.9219
Rsa1.0_02178.1.g32689.t3	ref|XP_002887251.1| hypothetical protein ARALYDRAFT_476102 [Arabidopsis lyrata subsp. lyrata] gi|297333092|gb|EFH63510.1| hypothetical protein ARALYDRAFT_476102 [Arabidopsis lyrata subsp. lyrata]	188	184	4e-90	97.8723	82.4468	90.4255	hypothetical protein ARALYDRAFT_476102	gbpln	Arabidopsis lyrata	AT1G69700.1 | Symbols: ATHVA22C, HVA22C | HVA22 homologue C | chr1:26220337-26221663 FORWARD LENGTH=184	188	184	3e-91	97.8723	81.9149	89.3617
Rsa1.0_02178.1.g32690.t1	emb|CAB43904.1| putative protein [Arabidopsis thaliana] gi|7269745|emb|CAB81478.1| putative protein [Arabidopsis thaliana]	660	1415	0	214.394	56.5152	71.0606	putative protein	gbpln	Arabidopsis thaliana	AT5G48050.1 | Symbols: | CONTAINS InterPro DOMAIN/s: Retrotransposon gag protein (InterPro:IPR005162); BEST Arabidopsis thaliana protein match is: unknown protein (TAIR:AT1G34070.1); Has 1807 Blast hits to 1807 proteins in 277 species: Archae - 0; Bacteria - 0; Metazoa - 736; Fungi - 347; Plants - 385; Viruses - 0; Other Eukaryotes - 339 (source: NCBI BLink). | chr5:19472661-19473770 REVERSE LENG…	660	369	3e-14	55.9091	9.39394	17.1212
Rsa1.0_02178.1.g32691.t1	dbj|BAJ34416.1| unnamed protein product [Thellungiella halophila]	309	334	1e-126	108.091	89.9676	92.8803	unnamed protein product	----	----	AT1G69690.1 | Symbols: | TCP family transcription factor | chr1:26216449-26217426 FORWARD LENGTH=325	309	325	1e-110	105.178	83.1715	88.9968
Rsa1.0_02178.1.g32692.t1	gb|AAF97297.1|AC010164_19 Hypothetical protein [Arabidopsis thaliana]	256	308	6e-84	120.312	62.8906	79.2969	Hypothetical protein	gbpln	Arabidopsis thaliana	AT4G23160.1 | Symbols: CRK8 | cysteine-rich RLK (RECEPTOR-like protein kinase) 8 | chr4:12129485-12134086 FORWARD LENGTH=1262	256	1262	9e-24	492.969	29.2969	45.3125
Rsa1.0_02178.1.g32693.t1	gb|AAC26241.1| F9D12.15 gene product [Arabidopsis thaliana]	144	850	2e-40	590.278	56.25	70.8333	F9D12.15 gene product	gbpln	Arabidopsis thaliana	#	#	#	#	#	#	#
Rsa1.0_02178.1.g32694.t2	dbj|BAB01393.1| unnamed protein product [Arabidopsis thaliana]	304	312	2e-99	102.632	59.8684	75.3289	unnamed protein product	gbpln	Arabidopsis thaliana	AT3G22080.1 | Symbols: | TRAF-like family protein | chr3:7777818-7781718 REVERSE LENGTH=648	304	648	1e-101	213.158	59.8684	75.3289
Rsa1.0_02178.1.g32695.t1	gb|EOA35611.1| hypothetical protein CARUB_v10020825mg [Capsella rubella]	258	259	1e-141	100.388	93.0233	96.124	hypothetical protein CARUB_v10020825mg	gbpln	Capsella rubella	AT1G69640.1 | Symbols: SBH1 | sphingoid base hydroxylase 1 | chr1:26193933-26195466 REVERSE LENGTH=260	258	260	1e-134	100.775	92.6357	96.124
Rsa1.0_02178.1.g32696.t1	gb|EOA35904.1| hypothetical protein CARUB_v10021161mg [Capsella rubella]	120	120	8e-58	100	94.1667	97.5	hypothetical protein CARUB_v10021161mg	gbpln	Capsella rubella	AT3G28900.1 | Symbols: | Ribosomal protein L34e superfamily protein | chr3:10902864-10904415 REVERSE LENGTH=120	120	120	6e-60	100	92.5	96.6667
Rsa1.0_02178.1.g32697.t1	ref|XP_002887247.1| hypothetical protein ARALYDRAFT_476096 [Arabidopsis lyrata subsp. lyrata] gi|297333088|gb|EFH63506.1| hypothetical protein ARALYDRAFT_476096 [Arabidopsis lyrata subsp. lyrata]	485	630	0	129.897	76.2887	83.299	hypothetical protein ARALYDRAFT_476096	gbpln	Arabidopsis lyrata	AT1G69610.1 | Symbols: | Protein of unknown function (DUF1666) | chr1:26186954-26189349 FORWARD LENGTH=636	485	636	0	131.134	78.1443	84.5361
Rsa1.0_02179.1.g32698.t1	ref|XP_002893381.1| T24P13.16 [Arabidopsis lyrata subsp. lyrata] gi|297339223|gb|EFH69640.1| T24P13.16 [Arabidopsis lyrata subsp. lyrata]	348	356	1e-153	102.299	82.7586	87.6437	T24P13.16	gbpln	Arabidopsis lyrata	AT1G26780.2 | Symbols: MYB117, AtMYB117, LOF1 | myb domain protein 117 | chr1:9271033-9272463 FORWARD LENGTH=359	348	359	1e-140	103.161	81.3218	88.5057
Rsa1.0_02179.1.g32699.t1	ref|NP_174062.1| kelch repeat-containing F-box protein [Arabidopsis thaliana] gi|374095396|sp|Q9FZJ3.2|FBK16_ARATH RecName: Full=Putative F-box/kelch-repeat protein At1g27420 gi|332192706|gb|AEE30827.1| putative F-box/kelch-repeat protein [Arabidopsis thaliana]	320	346	1e-102	108.125	61.25	76.5625	kelch repeat-containing F-box protein	gbpln	Arabidopsis thaliana	AT1G27420.1 | Symbols: | Galactose oxidase/kelch repeat superfamily protein | chr1:9519108-9520520 FORWARD LENGTH=346	320	346	1e-105	108.125	61.25	76.5625
Rsa1.0_02179.1.g32700.t1	ref|NP_001077798.1| transcription factor [Arabidopsis thaliana] gi|332196831|gb|AEE34952.1| transcription factor [Arabidopsis thaliana]	289	337	1e-56	116.609	52.5952	66.436	transcription factor	gbpln	Arabidopsis thaliana	AT1G69580.2 | Symbols: | Homeodomain-like superfamily protein | chr1:26172127-26173612 FORWARD LENGTH=337	289	337	3e-59	116.609	52.5952	66.436
Rsa1.0_02179.1.g32701.t1	ref|NP_564263.1| RING/U-box domain-containing protein [Arabidopsis thaliana] gi|9295734|gb|AAF87040.1|AC006535_18 T24P13.19 [Arabidopsis thaliana] gi|13605625|gb|AAK32806.1|AF361638_1 At1g26800/T24P13_21 [Arabidopsis thaliana] gi|15450675|gb|AAK96609.1| At1g26800/T24P13_21 [Arabidopsis thaliana] gi|15777873|gb|AAL05897.1| At1g26800/T24P13_21 [Arabidopsis thaliana] gi|332192622|gb|AEE30743.1| RING…	198	204	5e-80	103.03	77.2727	83.3333	RING/U-box domain-containing protein	gbpln	Arabidopsis thaliana	AT1G26800.1 | Symbols: | RING/U-box superfamily protein | chr1:9285576-9286190 REVERSE LENGTH=204	198	204	2e-82	103.03	77.2727	83.3333
Rsa1.0_02179.1.g32702.t1	ref|XP_002890627.1| ATCUL3/ATCUL3A/CUL3/CUL3A [Arabidopsis lyrata subsp. lyrata] gi|297336469|gb|EFH66886.1| ATCUL3/ATCUL3A/CUL3/CUL3A [Arabidopsis lyrata subsp. lyrata]	732	732	0	100	94.8087	97.6776	ATCUL3/ATCUL3A/CUL3/CUL3A	gbpln	Arabidopsis lyrata	AT1G26830.1 | Symbols: CUL3A, ATCUL3A, ATCUL3, CUL3 | cullin 3 | chr1:9296063-9298374 FORWARD LENGTH=732	732	732	0	100	94.6721	97.541
Rsa1.0_02179.1.g32703.t1	ref|XP_002890628.1| ATORC6/ORC6 [Arabidopsis lyrata subsp. lyrata] gi|297336470|gb|EFH66887.1| ATORC6/ORC6 [Arabidopsis lyrata subsp. lyrata]	296	284	1e-141	95.9459	84.7973	92.5676	ATORC6/ORC6	gbpln	Arabidopsis lyrata	AT1G26840.1 | Symbols: ORC6, ATORC6 | origin recognition complex protein 6 | chr1:9298822-9300603 FORWARD LENGTH=284	296	284	1e-143	95.9459	84.4595	91.8919
Rsa1.0_02179.1.g32704.t1	ref|XP_002893375.1| dehydration-responsive family protein [Arabidopsis lyrata subsp. lyrata] gi|297339217|gb|EFH69634.1| dehydration-responsive family protein [Arabidopsis lyrata subsp. lyrata]	613	616	0	100.489	92.8222	96.7374	dehydration-responsive family protein	gbpln	Arabidopsis lyrata	AT1G26850.2 | Symbols: | S-adenosyl-L-methionine-dependent methyltransferases superfamily protein | chr1:9301146-9303432 REVERSE LENGTH=616	613	616	0	100.489	92.6591	96.7374
Rsa1.0_02179.1.g32705.t1	#	#	#	#	#	#	#	-	----	----	AT5G47590.1 | Symbols: | Heat shock protein HSP20/alpha crystallin family | chr5:19297945-19299099 REVERSE LENGTH=264	175	264	7e-12	150.857	32	48.5714
Rsa1.0_02180.1.g32706.t1	gb|EOA30343.1| hypothetical protein CARUB_v10013468mg, partial [Capsella rubella]	484	515	0	106.405	86.3636	91.1157	hypothetical protein CARUB_v10013468mg, partial	gbpln	Capsella rubella	AT3G06430.1 | Symbols: EMB2750 | Tetratricopeptide repeat (TPR)-like superfamily protein | chr3:1956658-1958240 REVERSE LENGTH=486	484	486	0	100.413	86.5702	90.9091
Rsa1.0_02180.1.g32707.t1	gb|EOA31579.1| hypothetical protein CARUB_v10014774mg, partial [Capsella rubella]	119	173	2e-56	145.378	88.2353	94.1176	hypothetical protein CARUB_v10014774mg, partial	gbpln	Capsella rubella	AT3G06420.1 | Symbols: ATG8H | Ubiquitin-like superfamily protein | chr3:1955219-1956274 REVERSE LENGTH=119	119	119	4e-59	100	89.0756	93.2773
Rsa1.0_02180.1.g32708.t1	gb|ADK63414.1| CCCH type zinc finger protein [Brassica rapa]	446	455	0	102.018	84.3049	89.4619	CCCH type zinc finger protein	gbpln	Brassica rapa	AT3G06410.1 | Symbols: | Zinc finger C-x8-C-x5-C-x3-H type family protein | chr3:1947471-1949528 REVERSE LENGTH=462	446	462	1e-177	103.587	84.9776	89.4619
Rsa1.0_02180.1.g32709.t1	ref|XP_002882467.1| hypothetical protein ARALYDRAFT_477943 [Arabidopsis lyrata subsp. lyrata] gi|297328307|gb|EFH58726.1| hypothetical protein ARALYDRAFT_477943 [Arabidopsis lyrata subsp. lyrata]	1051	1055	0	100.381	94.2912	97.6213	hypothetical protein ARALYDRAFT_477943	gbpln	Arabidopsis lyrata	AT3G06400.1 | Symbols: CHR11 | chromatin-remodeling protein 11 | chr3:1941066-1946700 FORWARD LENGTH=1055	1051	1055	0	100.381	93.9106	97.2407
Rsa1.0_02180.1.g32710.t1	ref|NP_187290.1| uncharacterized protein [Arabidopsis thaliana] gi|75207271|sp|Q9SQU2.1|CSPLD_ARATH RecName: Full=CASP-like protein At3g06390 gi|6437548|gb|AAF08575.1|AC011623_8 unknown protein [Arabidopsis thaliana] gi|28393130|gb|AAO41998.1| unknown protein [Arabidopsis thaliana] gi|28973636|gb|AAO64140.1| unknown protein [Arabidopsis thaliana] gi|332640864|gb|AEE74385.1| uncharacterized protei…	206	199	5e-84	96.6019	85.4369	91.7476	uncharacterized protein	gbpln	Arabidopsis thaliana	AT3G06390.1 | Symbols: | Uncharacterised protein family (UPF0497) | chr3:1938913-1939707 REVERSE LENGTH=199	206	199	2e-86	96.6019	85.4369	91.7476
Rsa1.0_02180.1.g32711.t1	ref|NP_182245.1| uncharacterized protein [Arabidopsis thaliana] gi|2275201|gb|AAB63823.1| unknown protein [Arabidopsis thaliana] gi|330255722|gb|AEC10816.1| uncharacterized protein AT2G47230 [Arabidopsis thaliana]	994	701	1e-176	70.5231	37.4245	47.6861	uncharacterized protein	gbpln	Arabidopsis thaliana	AT2G47230.1 | Symbols: DUF6, ATDUF6 | DOMAIN OF UNKNOWN FUNCTION 724 6 | chr2:19387126-19390011 FORWARD LENGTH=701	994	701	1e-178	70.5231	37.4245	47.6861
Rsa1.0_02181.1.g32712.t1	#	#	#	#	#	#	#	-	----	----	#	#	#	#	#	#	#
Rsa1.0_02181.1.g32713.t1	#	#	#	#	#	#	#	-	----	----	#	#	#	#	#	#	#
Rsa1.0_02181.1.g32714.t1	#	#	#	#	#	#	#	-	----	----	#	#	#	#	#	#	#
Rsa1.0_02181.1.g32715.t1	dbj|BAJ34367.1| unnamed protein product [Thellungiella halophila]	455	428	0	94.0659	91.4286	92.7473	unnamed protein product	----	----	AT1G47380.1 | Symbols: | Protein phosphatase 2C family protein | chr1:17373004-17375305 REVERSE LENGTH=428	455	428	0	94.0659	91.2088	92.7473
Rsa1.0_02181.1.g32716.t4	ref|XP_002894041.1| hypothetical protein ARALYDRAFT_473884 [Arabidopsis lyrata subsp. lyrata] gi|297339883|gb|EFH70300.1| hypothetical protein ARALYDRAFT_473884 [Arabidopsis lyrata subsp. lyrata]	640	480	1e-148	75	39.8438	48.75	hypothetical protein ARALYDRAFT_473884	gbpln	Arabidopsis lyrata	AT1G47340.1 | Symbols: | F-box and associated interaction domains-containing protein | chr1:17354123-17356494 REVERSE LENGTH=459	640	459	1e-145	71.7188	39.0625	48.9062
Rsa1.0_02181.1.g32717.t1	emb|CAB39638.1| RNA-directed DNA polymerase-like protein [Arabidopsis thaliana] gi|7267666|emb|CAB78094.1| RNA-directed DNA polymerase-like protein [Arabidopsis thaliana]	1496	1274	0	85.1604	40.9759	55.1471	RNA-directed DNA polymerase-like protein	gbpln	Arabidopsis thaliana	AT4G29090.1 | Symbols: | Ribonuclease H-like superfamily protein | chr4:14333528-14335255 FORWARD LENGTH=575	1496	575	3e-64	38.4358	10.9626	17.3797
Rsa1.0_02182.1.g32718.t1	ref|XP_002893512.1| ATPUP3 [Arabidopsis lyrata subsp. lyrata] gi|297339354|gb|EFH69771.1| ATPUP3 [Arabidopsis lyrata subsp. lyrata]	350	348	1e-172	99.4286	86.2857	92.8571	ATPUP3	gbpln	Arabidopsis lyrata	AT1G28220.1 | Symbols: ATPUP3, PUP3 | purine permease 3 | chr1:9860303-9861434 REVERSE LENGTH=351	350	351	1e-171	100.286	83.7143	89.4286
Rsa1.0_02182.1.g32719.t13	gb|AAF24531.1|AC007534_12 F7F22.17 [Arabidopsis thaliana]	1593	1799	0	112.932	34.275	41.6196	F7F22.17	gbpln	Arabidopsis thaliana	ATMG00750.1 | Symbols: ORF119 | GAG/POL/ENV polyprotein | chrM:220830-221189 FORWARD LENGTH=119	1593	119	2e-19	7.47018	2.38544	3.01318
Rsa1.0_02182.1.g32720.t1	ref|NP_174145.1| uncharacterized protein [Arabidopsis thaliana] gi|9795613|gb|AAF98431.1|AC021044_10 Unknown protein [Arabidopsis thaliana] gi|332192814|gb|AEE30935.1| uncharacterized protein AT1G28240 [Arabidopsis thaliana]	587	581	0	98.9779	87.5639	93.5264	uncharacterized protein	gbpln	Arabidopsis thaliana	AT1G28240.1 | Symbols: | Protein of unknown function (DUF616) | chr1:9868521-9871798 REVERSE LENGTH=581	587	581	0	98.9779	87.5639	93.5264
Rsa1.0_02182.1.g32721.t1	gb|AAC26241.1| F9D12.15 gene product [Arabidopsis thaliana]	948	850	1e-123	89.6624	33.6498	48.6287	F9D12.15 gene product	gbpln	Arabidopsis thaliana	#	#	#	#	#	#	#
Rsa1.0_02182.1.g32722.t1	#	#	#	#	#	#	#	-	----	----	#	#	#	#	#	#	#
Rsa1.0_02183.1.g32723.t1	gb|AAG51754.1|AC068667_33 reverse transcriptase, putative; 100033-105622 [Arabidopsis thaliana]	1286	1557	1e-109	121.073	19.8289	29.0824	reverse transcriptase, putative; 100033-105622	gbpln	Arabidopsis thaliana	AT1G43760.1 | Symbols: | DNAse I-like superfamily protein | chr1:16528880-16531065 REVERSE LENGTH=626	1286	626	4e-35	48.6781	8.39813	14.93
Rsa1.0_02183.1.g32724.t1	dbj|BAB01344.1| reverse transcriptase-like protein [Arabidopsis thaliana]	570	1115	5e-59	195.614	22.1053	30.7018	reverse transcriptase-like protein	gbpln	Arabidopsis thaliana	AT1G43760.1 | Symbols: | DNAse I-like superfamily protein | chr1:16528880-16531065 REVERSE LENGTH=626	570	626	1e-18	109.825	7.7193	14.5614
Rsa1.0_02183.1.g32725.t1	ref|NP_564445.1| forkhead-associated (FHA) domain-containing protein [Arabidopsis thaliana] gi|212283380|gb|ACJ23185.1| parallel spindle 1 [Arabidopsis thaliana] gi|332193580|gb|AEE31701.1| forkhead-associated (FHA) domain-containing protein [Arabidopsis thaliana]	1195	1477	0	123.598	45.7741	57.1548	forkhead-associated (FHA) domain-containing protein	gbpln	Arabidopsis thaliana	AT1G34355.1 | Symbols: ATPS1, PS1 | forkhead-associated (FHA) domain-containing protein | chr1:12536497-12541730 FORWARD LENGTH=1477	1195	1477	0	123.598	45.7741	57.1548
Rsa1.0_02183.1.g32726.t3	ref|XP_002866093.1| hypothetical protein ARALYDRAFT_495621 [Arabidopsis lyrata subsp. lyrata] gi|297311928|gb|EFH42352.1| hypothetical protein ARALYDRAFT_495621 [Arabidopsis lyrata subsp. lyrata]	720	346	1e-147	48.0556	36.25	39.4444	hypothetical protein ARALYDRAFT_495621	gbpln	Arabidopsis lyrata	AT5G55380.1 | Symbols: | MBOAT (membrane bound O-acyl transferase) family protein | chr5:22446846-22447871 REVERSE LENGTH=341	720	341	1e-150	47.3611	36.3889	39.4444
Rsa1.0_02184.1.g32727.t1	ref|XP_002884405.1| hypothetical protein ARALYDRAFT_317250 [Arabidopsis lyrata subsp. lyrata] gi|297330245|gb|EFH60664.1| hypothetical protein ARALYDRAFT_317250 [Arabidopsis lyrata subsp. lyrata]	211	378	1e-105	179.147	94.3128	96.6825	hypothetical protein ARALYDRAFT_317250	gbpln	Arabidopsis lyrata	AT3G03690.1 | Symbols: UNE7 | Core-2/I-branching beta-1,6-N-acetylglucosaminyltransferase family protein | chr3:911494-913643 REVERSE LENGTH=378	211	378	1e-107	179.147	94.3128	96.6825
Rsa1.0_02184.1.g32728.t1	gb|EOA29788.1| hypothetical protein CARUB_v10012883mg [Capsella rubella]	1026	1022	0	99.6101	90.7407	93.0799	hypothetical protein CARUB_v10012883mg	gbpln	Capsella rubella	AT3G03680.1 | Symbols: | C2 calcium/lipid-binding plant phosphoribosyltransferase family protein | chr3:907624-910677 FORWARD LENGTH=1017	1026	1017	0	99.1228	90.3509	93.6647
Rsa1.0_02184.1.g32729.t1	gb|AAC33226.1| putative non-LTR retroelement reverse transcriptase [Arabidopsis thaliana]	964	1529	0	158.61	57.3651	72.3029	putative non-LTR retroelement reverse transcriptase	gbpln	Arabidopsis thaliana	AT3G24255.1 | Symbols: | RNA-directed DNA polymerase (reverse transcriptase)-related family protein | chr3:8789471-8793208 FORWARD LENGTH=746	964	746	1e-127	77.3859	22.6141	30.083
Rsa1.0_02184.1.g32730.t1	gb|EOA19671.1| hypothetical protein CARUB_v10003324mg [Capsella rubella]	168	232	7e-23	138.095	41.6667	56.5476	hypothetical protein CARUB_v10003324mg	gbpln	Capsella rubella	AT5G17090.1 | Symbols: | Cystatin/monellin superfamily protein | chr5:5621604-5622475 REVERSE LENGTH=230	168	230	2e-20	136.905	29.1667	39.881
Rsa1.0_02184.1.g32731.t1	#	#	#	#	#	#	#	-	----	----	#	#	#	#	#	#	#
Rsa1.0_02185.1.g32732.t1	#	#	#	#	#	#	#	-	----	----	#	#	#	#	#	#	#
Rsa1.0_02185.1.g32733.t1	#	#	#	#	#	#	#	-	----	----	#	#	#	#	#	#	#
Rsa1.0_02185.1.g32734.t1	gb|EOA36302.1| hypothetical protein CARUB_v10010609mg [Capsella rubella]	128	138	3e-61	107.812	93.75	95.3125	hypothetical protein CARUB_v10010609mg	gbpln	Capsella rubella	AT2G16710.1 | Symbols: | Iron-sulphur cluster biosynthesis family protein | chr2:7248294-7250013 FORWARD LENGTH=137	128	137	5e-62	107.031	93.75	96.875
Rsa1.0_02185.1.g32735.t1	gb|ACA61613.1| hypothetical protein AP2_E11.1 [Arabidopsis lyrata subsp. petraea]	519	471	0	90.7514	64.3545	76.3006	hypothetical protein AP2_E11.1	gbpln	Arabidopsis lyrata	AT4G23160.1 | Symbols: CRK8 | cysteine-rich RLK (RECEPTOR-like protein kinase) 8 | chr4:12129485-12134086 FORWARD LENGTH=1262	519	1262	1e-110	243.16	37.9576	58.5742
Rsa1.0_02185.1.g32736.t1	ref|NP_195221.1| major facilitator family protein [Arabidopsis thaliana] gi|5123712|emb|CAB45456.1| putative protein [Arabidopsis thaliana] gi|7270446|emb|CAB80212.1| putative protein [Arabidopsis thaliana] gi|332661040|gb|AEE86440.1| major facilitator family protein [Arabidopsis thaliana]	552	567	0	102.717	85.3261	91.6667	major facilitator family protein	gbpln	Arabidopsis thaliana	AT4G34950.1 | Symbols: | Major facilitator superfamily protein | chr4:16642544-16644759 REVERSE LENGTH=567	552	567	0	102.717	85.3261	91.6667
Rsa1.0_02185.1.g32737.t2	gb|ABK78691.1| putative elongation factor 1-beta [Brassica rapa]	171	230	5e-47	134.503	52.6316	55.5556	putative elongation factor 1-beta	gbpln	Brassica rapa	AT2G18110.1 | Symbols: | Translation elongation factor EF1B/ribosomal protein S6 family protein | chr2:7872636-7873713 FORWARD LENGTH=231	171	231	3e-46	135.088	49.1228	53.8012
Rsa1.0_02185.1.g32738.t1	ref|NP_179254.2| pollen Ole e 1 allergen and extensin family protein [Arabidopsis thaliana] gi|20260416|gb|AAM13106.1| unknown protein [Arabidopsis thaliana] gi|31711858|gb|AAP68285.1| At2g16630 [Arabidopsis thaliana] gi|330251426|gb|AEC06520.1| pollen Ole e 1 allergen and extensin family protein [Arabidopsis thaliana]	337	359	1e-142	106.528	84.5697	89.911	pollen Ole e 1 allergen and extensin family protein	gbpln	Arabidopsis thaliana	AT2G16630.1 | Symbols: | Pollen Ole e 1 allergen and extensin family protein | chr2:7209286-7210872 FORWARD LENGTH=359	337	359	1e-144	106.528	84.5697	89.911
Rsa1.0_02185.1.g32739.t1	gb|AAD17398.1| putative non-LTR retroelement reverse transcriptase [Arabidopsis thaliana]	318	1225	9e-67	385.22	42.1384	55.3459	putative non-LTR retroelement reverse transcriptase	gbpln	Arabidopsis thaliana	AT4G29090.1 | Symbols: | Ribonuclease H-like superfamily protein | chr4:14333528-14335255 FORWARD LENGTH=575	318	575	7e-37	180.818	27.9874	45.9119
Rsa1.0_02185.1.g32740.t1	sp|P24525.2|CYPH_BRANA RecName: Full=Peptidyl-prolyl cis-trans isomerase; Short=PPIase; AltName: Full=Cyclophilin; AltName: Full=Cyclosporin A-binding protein; AltName: Full=Rotamase	171	171	3e-90	100	93.5673	96.4912	RecName: Full=Peptidyl-prolyl cis-trans isomerase; Short=PPIase; AltName: Full=Cyclophilin; AltName: Full=Cyclosporin A-binding protein; AltName: Full=Rotamase	----	----	AT2G16600.1 | Symbols: ROC3 | rotamase CYP 3 | chr2:7200862-7201383 FORWARD LENGTH=173	171	173	2e-89	101.17	89.4737	95.3216
Rsa1.0_02185.1.g32741.t1	ref|XP_002872763.1| 3-oxo-5-alpha-steroid 4-dehydrogenase family protein [Arabidopsis lyrata subsp. lyrata] gi|297318600|gb|EFH49022.1| 3-oxo-5-alpha-steroid 4-dehydrogenase family protein [Arabidopsis lyrata subsp. lyrata]	320	342	1e-129	106.875	77.1875	85.3125	3-oxo-5-alpha-steroid 4-dehydrogenase family protein	gbpln	Arabidopsis lyrata	AT2G16530.1 | Symbols: | 3-oxo-5-alpha-steroid 4-dehydrogenase family protein | chr2:7163276-7165064 REVERSE LENGTH=343	320	343	1e-130	107.188	76.875	84.6875
Rsa1.0_02185.1.g32742.t1	ref|XP_002883757.1| hypothetical protein ARALYDRAFT_899453 [Arabidopsis lyrata subsp. lyrata] gi|297329597|gb|EFH60016.1| hypothetical protein ARALYDRAFT_899453 [Arabidopsis lyrata subsp. lyrata]	491	510	0	103.87	77.8004	90.4277	hypothetical protein ARALYDRAFT_899453	gbpln	Arabidopsis lyrata	AT4G02050.1 | Symbols: STP7 | sugar transporter protein 7 | chr4:898387-900095 REVERSE LENGTH=513	491	513	0	104.481	72.9124	88.1874
Rsa1.0_02186.1.g32743.t1	ref|NP_974951.1| uncharacterized protein [Arabidopsis thaliana] gi|8777367|dbj|BAA96957.1| unnamed protein product [Arabidopsis thaliana] gi|332009503|gb|AED96886.1| uncharacterized protein AT5G57340 [Arabidopsis thaliana]	230	256	4e-72	111.304	73.0435	83.0435	uncharacterized protein	gbpln	Arabidopsis thaliana	AT5G57340.2 | Symbols: | unknown protein; Has 35333 Blast hits to 34131 proteins in 2444 species: Archae - 798; Bacteria - 22429; Metazoa - 974; Fungi - 991; Plants - 531; Viruses - 0; Other Eukaryotes - 9610 (source: NCBI BLink). | chr5:23228022-23229094 FORWARD LENGTH=256	230	256	1e-74	111.304	73.0435	83.0435
Rsa1.0_02186.1.g32744.t1	ref|NP_568854.1| uncharacterized protein [Arabidopsis thaliana] gi|21593475|gb|AAM65442.1| unknown [Arabidopsis thaliana] gi|98960955|gb|ABF58961.1| At5g57345 [Arabidopsis thaliana] gi|332009505|gb|AED96888.1| uncharacterized protein AT5G57345 [Arabidopsis thaliana]	188	188	5e-77	100	89.8936	94.6809	uncharacterized protein	gbpln	Arabidopsis thaliana	AT5G57345.1 | Symbols: | unknown protein; Has 30201 Blast hits to 17322 proteins in 780 species: Archae - 12; Bacteria - 1396; Metazoa - 17338; Fungi - 3422; Plants - 5037; Viruses - 0; Other Eukaryotes - 2996 (source: NCBI BLink). | chr5:23229562-23230587 REVERSE LENGTH=188	188	188	2e-79	100	89.8936	94.6809
Rsa1.0_02186.1.g32745.t1	ref|NP_200545.1| H(+)-ATPase 3 [Arabidopsis thaliana] gi|334188460|ref|NP_001190559.1| H(+)-ATPase 3 [Arabidopsis thaliana] gi|114339|sp|P20431.2|PMA3_ARATH RecName: Full=ATPase 3, plasma membrane-type; AltName: Full=Proton pump 3 gi|166625|gb|AAA32750.1| ATPase [Arabidopsis thaliana] gi|10176793|dbj|BAB09963.1| plasma membrane ATPase 3 [Arabidopsis thaliana] gi|18176052|gb|AAL59975.1| putative p…	937	949	0	101.281	92.1025	95.7311	H(+)-ATPase 3	gbpln	Arabidopsis thaliana	AT5G57350.2 | Symbols: HA3 | H(+)-ATPase 3 | chr5:23231208-23236381 REVERSE LENGTH=949	937	949	0	101.281	92.1025	95.7311
Rsa1.0_02186.1.g32746.t1	ref|NP_568856.1| U4/U6.U5 tri-snRNP-associated protein 3 [Arabidopsis thaliana] gi|13877941|gb|AAK44048.1|AF370233_1 unknown protein [Arabidopsis thaliana] gi|9757931|dbj|BAB08474.1| unnamed protein product [Arabidopsis thaliana] gi|21280845|gb|AAM44976.1| unknown protein [Arabidopsis thaliana] gi|332009510|gb|AED96893.1| uncharacterized protein AT5G57370 [Arabidopsis thaliana]	211	219	8e-48	103.791	60.6635	64.455	U4/U6.U5 tri-snRNP-associated protein 3	gbpln	Arabidopsis thaliana	AT5G57370.1 | Symbols: | unknown protein; CONTAINS InterPro DOMAIN/s: Protein of unknown function DUF1777 (InterPro:IPR013957); Has 30201 Blast hits to 17322 proteins in 780 species: Archae - 12; Bacteria - 1396; Metazoa - 17338; Fungi - 3422; Plants - 5037; Viruses - 0; Other Eukaryotes - 2996 (source: NCBI BLink). | chr5:23244811-23245470 FORWARD LENGTH=219	211	219	3e-50	103.791	60.6635	64.455
Rsa1.0_02186.1.g32747.t1	gb|AFP19438.1| VIN3-1 [Raphanus sativus]	613	613	0	100	99.6737	99.8369	VIN3-1	gbpln	Raphanus sativus	AT5G57380.1 | Symbols: VIN3 | Fibronectin type III domain-containing protein | chr5:23246538-23249289 REVERSE LENGTH=620	613	620	0	101.142	76.9984	84.6656
