# Supplementary material for: Draft Sequences of the Radish (Raphanus sativus L.) Genome
Source: DNA Res. 2014 May 16;21(5):481–90. doi: 10.1093/dnares/dsu014 (PMC4195494; doi:10.1093/dnares/dsu014)
Supplement: Supplementary Data [file supp_dsu014_dsu014supp_tables4c.xls]

## Sheet: RSA_r1001-8_vs_nr.bp+.allinfo_e
Table S4-4 Genes of 80,521 predicted by Augsutaus. (continued)
	vs NR (Non Redundant Database: http://blast.ncbi.nlm.nih.gov/Blast.cgi?PAGE=Proteins)										vs TAIR10 of A. thaliana
Query	NR	Length (query)	Length (subject)	E-value	Length%	Identity%	Positive%	Product	Genbank	Species	Subject	Query	Subject	E-value	Length%	Identity%	Positve%
Rsa1.0_02186.1.g32748.t1	gb|ABD65629.1| hypothetical protein 23.t00046 [Brassica oleracea]	172	147	3e-44	85.4651	47.6744	62.2093	hypothetical protein 23.t00046	gbpln	Brassica oleracea	AT3G24255.1 | Symbols: | RNA-directed DNA polymerase (reverse transcriptase)-related family protein | chr3:8789471-8793208 FORWARD LENGTH=746	172	746	6e-25	433.721	30.814	43.0233
Rsa1.0_02187.1.g32749.t1	ref|NP_850113.2| exostosin-like protein [Arabidopsis thaliana] gi|75216857|sp|Q9ZUV3.1|IRX7_ARATH RecName: Full=Probable glucuronoxylan glucuronosyltransferase IRX7; AltName: Full=Protein FRAGILE FIBER 8; AltName: Full=Protein IRREGULAR XYLEM 7 gi|4063747|gb|AAC98455.1| hypothetical protein [Arabidopsis thaliana] gi|77022037|gb|ABA60868.1| putative glucuronyltransferase [Arabidopsis thaliana] gi|…	480	448	0	93.3333	78.9583	83.125	exostosin-like protein	gbpln	Arabidopsis thaliana	AT2G28110.1 | Symbols: FRA8, IRX7 | Exostosin family protein | chr2:11978024-11979641 REVERSE LENGTH=448	480	448	0	93.3333	78.9583	83.125
Rsa1.0_02187.1.g32750.t1	gb|EOA26955.1| hypothetical protein CARUB_v10023050mg [Capsella rubella]	497	504	0	101.408	73.4406	82.0926	hypothetical protein CARUB_v10023050mg	gbpln	Capsella rubella	AT2G28100.1 | Symbols: ATFUC1, FUC1 | alpha-L-fucosidase 1 | chr2:11974803-11976489 FORWARD LENGTH=506	497	506	0	101.811	71.0262	78.8732
Rsa1.0_02187.1.g32751.t1	gb|EOA26955.1| hypothetical protein CARUB_v10023050mg [Capsella rubella]	506	504	0	99.6047	77.668	87.747	hypothetical protein CARUB_v10023050mg	gbpln	Capsella rubella	AT2G28100.1 | Symbols: ATFUC1, FUC1 | alpha-L-fucosidase 1 | chr2:11974803-11976489 FORWARD LENGTH=506	506	506	0	100	76.2846	84.7826
Rsa1.0_02187.1.g32752.t1	gb|EOA27525.1| hypothetical protein CARUB_v10023664mg [Capsella rubella]	321	318	1e-163	99.0654	89.0966	93.4579	hypothetical protein CARUB_v10023664mg	gbpln	Capsella rubella	AT2G26680.1 | Symbols: | CONTAINS InterPro DOMAIN/s: Methyltransferase FkbM (InterPro:IPR006342); Has 1073 Blast hits to 1073 proteins in 243 species: Archae - 45; Bacteria - 509; Metazoa - 0; Fungi - 4; Plants - 60; Viruses - 4; Other Eukaryotes - 451 (source: NCBI BLink). | chr2:11344003-11345288 REVERSE LENGTH=319	321	319	1e-155	99.3769	85.3583	91.2773
Rsa1.0_02187.1.g32753.t1	ref|XP_002879117.1| glycosyltransferase family protein [Arabidopsis lyrata subsp. lyrata] gi|297324956|gb|EFH55376.1| glycosyltransferase family protein [Arabidopsis lyrata subsp. lyrata]	481	481	0	100	87.7339	92.0998	glycosyltransferase family protein	gbpln	Arabidopsis lyrata	AT2G28080.1 | Symbols: | UDP-Glycosyltransferase superfamily protein | chr2:11960774-11963227 REVERSE LENGTH=482	481	482	0	100.208	87.3181	92.3077
Rsa1.0_02187.1.g32754.t2	gb|EOA26657.1| hypothetical protein CARUB_v10022719mg [Capsella rubella]	103	730	8e-17	708.738	39.8058	44.6602	hypothetical protein CARUB_v10022719mg	gbpln	Capsella rubella	AT2G28070.1 | Symbols: | ABC-2 type transporter family protein | chr2:11956432-11959782 FORWARD LENGTH=730	103	730	3e-19	708.738	38.835	43.6893
Rsa1.0_02188.1.g32755.t1	gb|AAO53442.1| putative KID-containing protein [Brassica napus]	219	215	2e-72	98.1735	80.3653	86.3014	putative KID-containing protein	gbpln	Brassica napus	AT5G24890.1 | Symbols: | unknown protein; FUNCTIONS IN: molecular_function unknown; INVOLVED IN: biological_process unknown; LOCATED IN: cellular_component unknown; EXPRESSED IN: 24 plant structures; EXPRESSED DURING: 13 growth stages; BEST Arabidopsis thaliana protein match is: unknown protein (TAIR:AT2G24550.1); Has 1807 Blast hits to 1807 proteins in 277 species: Archae - 0; Bacteria - 0; Meta…	219	240	4e-59	109.589	68.0365	77.1689
Rsa1.0_02188.1.g32756.t1	#	#	#	#	#	#	#	-	----	----	#	#	#	#	#	#	#
Rsa1.0_02188.1.g32757.t1	dbj|BAB09696.1| unnamed protein product [Arabidopsis thaliana]	111	509	1e-16	458.559	41.4414	45.9459	unnamed protein product	gbpln	Arabidopsis thaliana	AT5G05200.1 | Symbols: | Protein kinase superfamily protein | chr5:1544206-1547082 REVERSE LENGTH=540	111	540	2e-19	486.486	41.4414	45.9459
Rsa1.0_02188.1.g32758.t1	#	#	#	#	#	#	#	-	----	----	#	#	#	#	#	#	#
Rsa1.0_02189.1.g32759.t1	gb|AAF24584.1|AC007764_26 F22C12.1 [Arabidopsis thaliana]	142	3290	2e-15	2316.9	29.5775	38.0282	F22C12.1	gbpln	Arabidopsis thaliana	AT1G64235.1 | Symbols: | Bifunctional inhibitor/lipid-transfer protein/seed storage 2S albumin superfamily protein | chr1:23836249-23836620 FORWARD LENGTH=123	142	123	1e-17	86.6197	31.6901	40.8451
Rsa1.0_02189.1.g32760.t1	gb|ABR46023.1| non-expressor of PR1 [Arabidopsis thaliana] gi|149939635|gb|ABR46024.1| non-expressor of PR1 [Arabidopsis thaliana]	578	592	0	102.422	73.0104	84.2561	non-expressor of PR1	gbpln	Arabidopsis thaliana	AT1G64280.1 | Symbols: NPR1, SAI1, NIM1, ATNPR1 | regulatory protein (NPR1) | chr1:23853329-23855407 REVERSE LENGTH=593	578	593	0	102.595	72.4913	84.2561
Rsa1.0_02189.1.g32761.t1	gb|EOA15720.1| hypothetical protein CARUB_v10006622mg, partial [Capsella rubella]	175	545	1e-12	311.429	32.5714	51.4286	hypothetical protein CARUB_v10006622mg, partial	gbpln	Capsella rubella	#	#	#	#	#	#	#
Rsa1.0_02189.1.g32762.t1	gb|AAF24584.1|AC007764_26 F22C12.1 [Arabidopsis thaliana]	543	3290	1e-103	605.893	42.7256	49.9079	F22C12.1	gbpln	Arabidopsis thaliana	AT1G64255.1 | Symbols: | MuDR family transposase | chr1:23844954-23847206 FORWARD LENGTH=750	543	750	1e-100	138.122	40.3315	48.6188
Rsa1.0_02189.1.g32763.t1	ref|NP_568672.1| plant invertase/pectin methylesterase inhibitor domain-containing protein [Arabidopsis thaliana] gi|9759437|dbj|BAB10234.1| unnamed protein product [Arabidopsis thaliana] gi|107738072|gb|ABF83628.1| At5g46950 [Arabidopsis thaliana] gi|332008068|gb|AED95451.1| plant invertase/pectin methylesterase inhibitor domain-containing protein [Arabidopsis thaliana]	175	174	1e-37	99.4286	49.1429	63.4286	plant invertase/pectin methylesterase inhibitor domain-containing protein	gbpln	Arabidopsis thaliana	AT5G46950.1 | Symbols: | Plant invertase/pectin methylesterase inhibitor superfamily protein | chr5:19059565-19060089 REVERSE LENGTH=174	175	174	4e-40	99.4286	49.1429	63.4286
Rsa1.0_02189.1.g32764.t1	ref|XP_002886350.1| hypothetical protein ARALYDRAFT_337954 [Arabidopsis lyrata subsp. lyrata] gi|297332191|gb|EFH62609.1| hypothetical protein ARALYDRAFT_337954 [Arabidopsis lyrata subsp. lyrata]	359	386	1e-127	107.521	63.2312	77.1588	hypothetical protein ARALYDRAFT_337954	gbpln	Arabidopsis lyrata	AT1G64295.1 | Symbols: | F-box associated ubiquitination effector family protein | chr1:23859554-23860624 REVERSE LENGTH=356	359	356	1e-125	99.1643	61.2813	74.6518
Rsa1.0_02189.1.g32765.t1	ref|XP_002887904.1| kinase family protein [Arabidopsis lyrata subsp. lyrata] gi|297333745|gb|EFH64163.1| kinase family protein [Arabidopsis lyrata subsp. lyrata]	678	715	0	105.457	90.2655	94.1003	kinase family protein	gbpln	Arabidopsis lyrata	AT1G64300.2 | Symbols: | Protein kinase family protein | chr1:23863543-23865776 FORWARD LENGTH=717	678	717	0	105.752	89.9705	93.3628
Rsa1.0_02190.1.g32766.t1	gb|ACG60682.1| transposon-like ORF [Brassica oleracea var. alboglabra]	656	704	1e-143	107.317	39.4817	44.8171	transposon-like ORF	gbpln	Brassica oleracea	#	#	#	#	#	#	#
Rsa1.0_02190.1.g32767.t1	ref|XP_002863279.1| hypothetical protein ARALYDRAFT_497092 [Arabidopsis lyrata subsp. lyrata] gi|297309113|gb|EFH39538.1| hypothetical protein ARALYDRAFT_497092 [Arabidopsis lyrata subsp. lyrata]	462	479	1e-162	103.68	67.5325	77.7056	hypothetical protein ARALYDRAFT_497092	gbpln	Arabidopsis lyrata	AT4G13030.2 | Symbols: | P-loop containing nucleoside triphosphate hydrolases superfamily protein | chr4:7607400-7609656 FORWARD LENGTH=479	462	479	1e-158	103.68	65.5844	76.8398
Rsa1.0_02190.1.g32768.t12	gb|AAM61110.1| unknown [Arabidopsis thaliana]	374	546	1e-57	145.989	32.0856	32.8877	unknown	gbpln	Arabidopsis thaliana	AT2G46260.1 | Symbols: | BTB/POZ/Kelch-associated protein | chr2:18996111-18998463 FORWARD LENGTH=561	374	561	4e-60	150	32.0856	32.8877
Rsa1.0_02190.1.g32769.t1	#	#	#	#	#	#	#	-	----	----	#	#	#	#	#	#	#
Rsa1.0_02190.1.g32770.t2	emb|CAN63034.1| hypothetical protein VITISV_044052 [Vitis vinifera]	875	820	1e-165	93.7143	35.7714	48.1143	hypothetical protein VITISV_044052	gbpln	Vitis vinifera	AT4G23160.1 | Symbols: CRK8 | cysteine-rich RLK (RECEPTOR-like protein kinase) 8 | chr4:12129485-12134086 FORWARD LENGTH=1262	875	1262	4e-26	144.229	10.0571	14.1714
Rsa1.0_02190.1.g32771.t1	dbj|BAJ34603.1| unnamed protein product [Thellungiella halophila]	329	329	1e-179	100	93.921	97.5684	unnamed protein product	----	----	AT4G13010.1 | Symbols: | Oxidoreductase, zinc-binding dehydrogenase family protein | chr4:7600682-7602567 FORWARD LENGTH=329	329	329	1e-175	100	92.7052	96.3526
Rsa1.0_02190.1.g32772.t3	gb|AAC33226.1| putative non-LTR retroelement reverse transcriptase [Arabidopsis thaliana]	791	1529	0	193.3	47.4083	63.9697	putative non-LTR retroelement reverse transcriptase	gbpln	Arabidopsis thaliana	AT3G24255.1 | Symbols: | RNA-directed DNA polymerase (reverse transcriptase)-related family protein | chr3:8789471-8793208 FORWARD LENGTH=746	791	746	5e-87	94.311	20.2276	27.9393
Rsa1.0_02191.1.g32773.t2	#	#	#	#	#	#	#	-	----	----	AT3G10420.2 | Symbols: SPD1 | P-loop containing nucleoside triphosphate hydrolases superfamily protein | chr3:3239307-3242274 FORWARD LENGTH=684	358	684	2e-12	191.061	10.3352	10.6145
Rsa1.0_02191.1.g32774.t1	gb|EOA24730.1| hypothetical protein CARUB_v10018007mg [Capsella rubella]	215	214	8e-89	99.5349	86.9767	90.2326	hypothetical protein CARUB_v10018007mg	gbpln	Capsella rubella	AT3G55880.2 | Symbols: | Alpha/beta hydrolase related protein | chr3:20736682-20738325 FORWARD LENGTH=215	215	215	7e-91	100	84.6512	88.8372
Rsa1.0_02191.1.g32775.t1	ref|NP_191155.1| haloacid dehalogenase-like hydrolase domain-containing protein [Arabidopsis thaliana] gi|7573491|emb|CAB87850.1| putative protein [Arabidopsis thaliana] gi|20466680|gb|AAM20657.1| putative protein [Arabidopsis thaliana] gi|21537285|gb|AAM61626.1| unknown [Arabidopsis thaliana] gi|23198192|gb|AAN15623.1| putative protein [Arabidopsis thaliana] gi|332645940|gb|AEE79461.1| haloacid …	295	305	1e-147	103.39	87.7966	93.2203	haloacid dehalogenase-like hydrolase domain-containing protein	gbpln	Arabidopsis thaliana	AT3G55960.1 | Symbols: | Haloacid dehalogenase-like hydrolase (HAD) superfamily protein | chr3:20760797-20762892 REVERSE LENGTH=305	295	305	1e-149	103.39	87.7966	93.2203
Rsa1.0_02191.1.g32776.t1	dbj|BAB02990.1| retroelement pol polyprotein-like [Arabidopsis thaliana]	456	1250	0	274.123	68.6404	81.3596	retroelement pol polyprotein-like	gbpln	Arabidopsis thaliana	AT4G23160.1 | Symbols: CRK8 | cysteine-rich RLK (RECEPTOR-like protein kinase) 8 | chr4:12129485-12134086 FORWARD LENGTH=1262	456	1262	4e-84	276.754	35.5263	55.9211
Rsa1.0_02192.1.g32777.t1	ref|NP_174491.1| uncharacterized protein [Arabidopsis thaliana] gi|10801373|gb|AAG23445.1|AC084165_11 hypothetical protein [Arabidopsis thaliana] gi|332193316|gb|AEE31437.1| uncharacterized protein AT1G32120 [Arabidopsis thaliana]	830	1206	0	145.301	65.4217	75.5422	uncharacterized protein	gbpln	Arabidopsis thaliana	AT1G32120.1 | Symbols: | FUNCTIONS IN: molecular_function unknown; INVOLVED IN: biological_process unknown; LOCATED IN: membrane; EXPRESSED IN: 14 plant structures; EXPRESSED DURING: 4 anthesis, C globular stage, F mature embryo stage, petal differentiation and expansion stage, E expanded cotyledon stage; CONTAINS InterPro DOMAIN/s: Aminotransferase-like, plant mobile domain (InterPro:IPR019557),…	830	1206	0	145.301	65.4217	75.5422
Rsa1.0_02192.1.g32778.t1	ref|NP_174491.1| uncharacterized protein [Arabidopsis thaliana] gi|10801373|gb|AAG23445.1|AC084165_11 hypothetical protein [Arabidopsis thaliana] gi|332193316|gb|AEE31437.1| uncharacterized protein AT1G32120 [Arabidopsis thaliana]	263	1206	1e-145	458.555	94.2966	96.1977	uncharacterized protein	gbpln	Arabidopsis thaliana	AT1G32120.1 | Symbols: | FUNCTIONS IN: molecular_function unknown; INVOLVED IN: biological_process unknown; LOCATED IN: membrane; EXPRESSED IN: 14 plant structures; EXPRESSED DURING: 4 anthesis, C globular stage, F mature embryo stage, petal differentiation and expansion stage, E expanded cotyledon stage; CONTAINS InterPro DOMAIN/s: Aminotransferase-like, plant mobile domain (InterPro:IPR019557),…	263	1206	1e-147	458.555	94.2966	96.1977
Rsa1.0_02192.1.g32779.t1	ref|NP_174492.2| Transcription elongation factor (TFIIS) family protein [Arabidopsis thaliana] gi|332193317|gb|AEE31438.1| Transcription elongation factor (TFIIS) family protein [Arabidopsis thaliana]	518	502	0	96.9112	84.556	90.5405	Transcription elongation factor (TFIIS) family protein	gbpln	Arabidopsis thaliana	AT1G32130.1 | Symbols: IWS1, ATIWS1 | Transcription elongation factor (TFIIS) family protein | chr1:11559146-11561786 REVERSE LENGTH=502	518	502	0	96.9112	84.556	90.5405
Rsa1.0_02192.1.g32780.t2	pir||H85073 probable transposon protein [imported] - Arabidopsis thaliana gi|5032279|gb|AAD38227.1|AF147264_10 may be a pseudogene [Arabidopsis thaliana] gi|7267351|emb|CAB81124.1| putative transposon protein [Arabidopsis thaliana]	224	483	1e-11	215.625	16.5179	20.0893	probable transposon protein	gbpln	Arabidopsis thaliana	#	#	#	#	#	#	#
Rsa1.0_02192.1.g32781.t1	#	#	#	#	#	#	#	-	----	----	#	#	#	#	#	#	#
Rsa1.0_02192.1.g32782.t1	gb|AAD12028.1| putative non-LTR retroelement reverse transcriptase [Arabidopsis thaliana]	430	1447	9e-58	336.512	29.5349	42.5581	putative non-LTR retroelement reverse transcriptase	gbpln	Arabidopsis thaliana	AT3G24255.1 | Symbols: | RNA-directed DNA polymerase (reverse transcriptase)-related family protein | chr3:8789471-8793208 FORWARD LENGTH=746	430	746	7e-43	173.488	23.2558	33.2558
Rsa1.0_02192.1.g32783.t1	ref|NP_175148.1| F-box protein [Arabidopsis thaliana] gi|75169030|sp|Q9C629.1|FB35_ARATH RecName: Full=Putative F-box protein At1g46840 gi|12321007|gb|AAG50625.1|AC083835_10 hypothetical protein [Arabidopsis thaliana] gi|332194009|gb|AEE32130.1| F-box protein [Arabidopsis thaliana]	396	475	7e-91	119.949	49.2424	61.8687	F-box protein	gbpln	Arabidopsis thaliana	AT1G46840.1 | Symbols: | F-box family protein | chr1:17270185-17271706 FORWARD LENGTH=475	396	475	2e-93	119.949	49.2424	61.8687
Rsa1.0_02192.1.g32784.t1	#	#	#	#	#	#	#	-	----	----	#	#	#	#	#	#	#
Rsa1.0_02192.1.g32785.t1	#	#	#	#	#	#	#	-	----	----	#	#	#	#	#	#	#
Rsa1.0_02192.1.g32786.t1	ref|NP_564392.1| protein kanadi2 / DNA binding / transcription factor [Arabidopsis thaliana] gi|75333399|sp|Q9C616.1|KAN2_ARATH RecName: Full=Probable transcription factor KAN2; AltName: Full=Protein KANADI 2 gi|12597871|gb|AAG60180.1|AC084110_13 unknown protein [Arabidopsis thaliana] gi|15723595|gb|AAL05437.1| GARP-like putative transcription factor KANADI2 [Arabidopsis thaliana] gi|115646867|gb…	375	388	1e-149	103.467	86.4	88.2667	protein kanadi2 / DNA binding / transcription factor	gbpln	Arabidopsis thaliana	AT1G32240.1 | Symbols: KAN2 | Homeodomain-like superfamily protein | chr1:11625882-11630355 REVERSE LENGTH=388	375	388	1e-152	103.467	86.4	88.2667
Rsa1.0_02192.1.g32787.t1	gb|AAG51783.1|AC079679_3 reverse transcriptase, putative; 16838-20266 [Arabidopsis thaliana]	172	1142	1e-21	663.953	44.7674	55.814	reverse transcriptase, putative; 16838-20266	gbpln	Arabidopsis thaliana	#	#	#	#	#	#	#
Rsa1.0_02192.1.g32788.t1	gb|EOA16073.1| hypothetical protein CARUB_v10004206mg [Capsella rubella]	404	763	5e-75	188.861	33.4158	41.5842	hypothetical protein CARUB_v10004206mg	gbpln	Capsella rubella	AT3G51690.1 | Symbols: | PIF1 helicase | chr3:19176731-19178107 REVERSE LENGTH=331	404	331	8e-51	81.9307	25	35.1485
Rsa1.0_02193.1.g32789.t1	#	#	#	#	#	#	#	-	----	----	#	#	#	#	#	#	#
Rsa1.0_02193.1.g32790.t1	#	#	#	#	#	#	#	-	----	----	#	#	#	#	#	#	#
Rsa1.0_02193.1.g32791.t1	#	#	#	#	#	#	#	-	----	----	#	#	#	#	#	#	#
Rsa1.0_02193.1.g32792.t3	gb|AAF16534.1|AC013482_8 T26F17.17 [Arabidopsis thaliana]	308	1291	5e-80	419.156	46.7532	49.6753	T26F17.17	gbpln	Arabidopsis thaliana	AT1G48720.1 | Symbols: | unknown protein; Has 229 Blast hits to 229 proteins in 10 species: Archae - 0; Bacteria - 0; Metazoa - 1; Fungi - 0; Plants - 228; Viruses - 0; Other Eukaryotes - 0 (source: NCBI BLink). | chr1:18018148-18018441 FORWARD LENGTH=97	308	97	4e-39	31.4935	24.3506	26.6234
Rsa1.0_02193.1.g32793.t1	#	#	#	#	#	#	#	-	----	----	#	#	#	#	#	#	#
Rsa1.0_02193.1.g32794.t1	#	#	#	#	#	#	#	-	----	----	#	#	#	#	#	#	#
Rsa1.0_02194.1.g32795.t1	gb|EOA22168.1| hypothetical protein CARUB_v10002736mg [Capsella rubella]	130	131	3e-55	100.769	85.3846	92.3077	hypothetical protein CARUB_v10002736mg	gbpln	Capsella rubella	AT4G22460.1 | Symbols: | Bifunctional inhibitor/lipid-transfer protein/seed storage 2S albumin superfamily protein | chr4:11839160-11839561 REVERSE LENGTH=133	130	133	5e-35	102.308	67.6923	80.7692
Rsa1.0_02194.1.g32796.t1	ref|XP_002872661.1| hypothetical protein ARALYDRAFT_490058 [Arabidopsis lyrata subsp. lyrata] gi|297318498|gb|EFH48920.1| hypothetical protein ARALYDRAFT_490058 [Arabidopsis lyrata subsp. lyrata]	869	877	0	100.921	67.7791	79.2865	hypothetical protein ARALYDRAFT_490058	gbpln	Arabidopsis lyrata	AT4G12570.1 | Symbols: UPL5 | ubiquitin protein ligase 5 | chr4:7445585-7448819 FORWARD LENGTH=873	869	873	0	100.46	66.3982	78.8262
Rsa1.0_02194.1.g32797.t1	#	#	#	#	#	#	#	-	----	----	#	#	#	#	#	#	#
Rsa1.0_02194.1.g32798.t1	#	#	#	#	#	#	#	-	----	----	#	#	#	#	#	#	#
Rsa1.0_02194.1.g32799.t1	#	#	#	#	#	#	#	-	----	----	#	#	#	#	#	#	#
Rsa1.0_02194.1.g32800.t1	emb|CAB39638.1| RNA-directed DNA polymerase-like protein [Arabidopsis thaliana] gi|7267666|emb|CAB78094.1| RNA-directed DNA polymerase-like protein [Arabidopsis thaliana]	445	1274	4e-34	286.292	23.8202	32.5843	RNA-directed DNA polymerase-like protein	gbpln	Arabidopsis thaliana	AT1G10000.1 | Symbols: | Ribonuclease H-like superfamily protein | chr1:3263877-3264788 REVERSE LENGTH=303	445	303	2e-27	68.0899	19.3258	28.3146
Rsa1.0_02194.1.g32801.t1	gb|ABL97959.1| ribosomal protein L7Ae-like [Brassica rapa]	128	128	2e-66	100	98.4375	100	ribosomal protein L7Ae-like	gbpln	Brassica rapa	AT5G20160.1 | Symbols: | Ribosomal protein L7Ae/L30e/S12e/Gadd45 family protein | chr5:6804075-6805102 REVERSE LENGTH=128	128	128	1e-59	100	95.3125	97.6562
Rsa1.0_02195.1.g32802.t1	#	#	#	#	#	#	#	-	----	----	#	#	#	#	#	#	#
Rsa1.0_02195.1.g32803.t1	ref|XP_002868566.1| hypothetical protein ARALYDRAFT_493781 [Arabidopsis lyrata subsp. lyrata] gi|297314402|gb|EFH44825.1| hypothetical protein ARALYDRAFT_493781 [Arabidopsis lyrata subsp. lyrata]	669	668	0	99.8505	98.2063	99.2526	hypothetical protein ARALYDRAFT_493781	gbpln	Arabidopsis lyrata	AT5G42020.1 | Symbols: BIP, BIP2 | Heat shock protein 70 (Hsp 70) family protein | chr5:16807697-16810480 REVERSE LENGTH=668	669	668	0	99.8505	97.3094	98.9537
Rsa1.0_02195.1.g32804.t1	#	#	#	#	#	#	#	-	----	----	#	#	#	#	#	#	#
Rsa1.0_02195.1.g32805.t1	ref|NP_189093.1| multiprotein-bridging factor 1c [Arabidopsis thaliana] gi|75274343|sp|Q9LV58.1|MBF1C_ARATH RecName: Full=Multiprotein-bridging factor 1c gi|9294040|dbj|BAB01997.1| ethylene-responsive transcriptional coactivator-like protein [Arabidopsis thaliana] gi|28466837|gb|AAO44027.1| At3g24500 [Arabidopsis thaliana] gi|110735899|dbj|BAE99925.1| putative ethylene-responsive transcriptional …	148	148	9e-74	100	93.9189	96.6216	multiprotein-bridging factor 1c	gbpln	Arabidopsis thaliana	AT3G24500.1 | Symbols: MBF1C, ATMBF1C | multiprotein bridging factor 1C | chr3:8918755-8919201 FORWARD LENGTH=148	148	148	3e-76	100	93.9189	96.6216
Rsa1.0_02195.1.g32806.t1	ref|XP_002873124.1| hypothetical protein ARALYDRAFT_487173 [Arabidopsis lyrata subsp. lyrata] gi|297318961|gb|EFH49383.1| hypothetical protein ARALYDRAFT_487173 [Arabidopsis lyrata subsp. lyrata]	182	562	3e-73	308.791	74.7253	80.2198	hypothetical protein ARALYDRAFT_487173	gbpln	Arabidopsis lyrata	AT5G03940.1 | Symbols: FFC, 54CP, CPSRP54, SRP54CP | chloroplast signal recognition particle 54 kDa subunit | chr5:1060265-1063257 REVERSE LENGTH=564	182	564	2e-75	309.89	74.7253	80.2198
Rsa1.0_02196.1.g32807.t1	#	#	#	#	#	#	#	-	----	----	AT2G17265.1 | Symbols: HSK, DMR1 | homoserine kinase | chr2:7508606-7509718 FORWARD LENGTH=370	39	370	3e-11	948.718	76.9231	89.7436
Rsa1.0_02196.1.g32808.t1	ref|XP_002884047.1| mitochondrial substrate carrier family protein [Arabidopsis lyrata subsp. lyrata] gi|297329887|gb|EFH60306.1| mitochondrial substrate carrier family protein [Arabidopsis lyrata subsp. lyrata]	297	309	1e-164	104.04	95.2862	98.3165	mitochondrial substrate carrier family protein	gbpln	Arabidopsis lyrata	AT2G17270.1 | Symbols: PHT3;3 | phosphate transporter 3;3 | chr2:7510456-7512118 FORWARD LENGTH=309	297	309	1e-165	104.04	94.9495	97.6431
Rsa1.0_02196.1.g32809.t1	gb|EOA30258.1| hypothetical protein CARUB_v10013380mg [Capsella rubella]	549	551	0	100.364	93.6248	96.9035	hypothetical protein CARUB_v10013380mg	gbpln	Capsella rubella	AT2G17290.1 | Symbols: CPK6, ATCDPK3, ATCPK6 | Calcium-dependent protein kinase family protein | chr2:7517005-7519239 FORWARD LENGTH=544	549	544	0	99.0893	92.3497	96.7213
Rsa1.0_02196.1.g32810.t2	gb|EOA32285.1| hypothetical protein CARUB_v10015546mg [Capsella rubella]	361	361	0	100	89.4737	95.2909	hypothetical protein CARUB_v10015546mg	gbpln	Capsella rubella	AT2G17320.1 | Symbols: | Uncharacterised conserved protein (UCP030210) | chr2:7533537-7535876 REVERSE LENGTH=361	361	361	0	100	87.8116	94.1828
Rsa1.0_02196.1.g32811.t1	ref|NP_565413.1| uncharacterized protein [Arabidopsis thaliana] gi|297836458|ref|XP_002886111.1| hypothetical protein ARALYDRAFT_900076 [Arabidopsis lyrata subsp. lyrata] gi|21618156|gb|AAM67206.1| unknown [Arabidopsis thaliana] gi|26449597|dbj|BAC41924.1| unknown protein [Arabidopsis thaliana] gi|28416849|gb|AAO42955.1| At2g17350 [Arabidopsis thaliana] gi|297331951|gb|EFH62370.1| hypothetical pr…	117	117	2e-58	100	100	100	uncharacterized protein	gbpln	Arabidopsis lyrata	AT2G17350.1 | Symbols: | unknown protein; Has 119 Blast hits to 93 proteins in 40 species: Archae - 0; Bacteria - 3; Metazoa - 18; Fungi - 12; Plants - 44; Viruses - 0; Other Eukaryotes - 42 (source: NCBI BLink). | chr2:7545703-7546148 REVERSE LENGTH=117	117	117	3e-61	100	100	100
Rsa1.0_02196.1.g32812.t1	#	#	#	#	#	#	#	-	----	----	#	#	#	#	#	#	#
Rsa1.0_02196.1.g32813.t2	gb|EOA38451.1| hypothetical protein CARUB_v10010097mg [Capsella rubella]	231	251	1e-104	108.658	79.2208	86.5801	hypothetical protein CARUB_v10010097mg	gbpln	Capsella rubella	AT1G02950.2 | Symbols: ATGSTF4, GST31, GSTF4 | glutathione S-transferase F4 | chr1:665308-666420 REVERSE LENGTH=245	231	245	1e-106	106.061	77.4892	83.5498
Rsa1.0_02196.1.g32814.t2	gb|EOA38451.1| hypothetical protein CARUB_v10010097mg [Capsella rubella]	282	251	1e-111	89.0071	71.6312	78.0142	hypothetical protein CARUB_v10010097mg	gbpln	Capsella rubella	AT1G02950.2 | Symbols: ATGSTF4, GST31, GSTF4 | glutathione S-transferase F4 | chr1:665308-666420 REVERSE LENGTH=245	282	245	1e-111	86.8794	69.1489	76.2411
Rsa1.0_02197.1.g32815.t1	ref|XP_002887167.1| hypothetical protein ARALYDRAFT_475936 [Arabidopsis lyrata subsp. lyrata] gi|297333008|gb|EFH63426.1| hypothetical protein ARALYDRAFT_475936 [Arabidopsis lyrata subsp. lyrata]	268	216	2e-79	80.597	62.3134	67.5373	hypothetical protein ARALYDRAFT_475936	gbpln	Arabidopsis lyrata	AT1G68185.1 | Symbols: | Ubiquitin-like superfamily protein | chr1:25556542-25558173 FORWARD LENGTH=215	268	215	8e-81	80.2239	60.4478	65.2985
Rsa1.0_02197.1.g32816.t1	gb|EOA35350.1| hypothetical protein CARUB_v10020538mg [Capsella rubella]	337	359	1e-141	106.528	76.8546	86.6469	hypothetical protein CARUB_v10020538mg	gbpln	Capsella rubella	AT1G68190.1 | Symbols: | B-box zinc finger family protein | chr1:25559384-25561004 FORWARD LENGTH=356	337	356	1e-143	105.638	75.0742	83.9763
Rsa1.0_02197.1.g32817.t1	gb|EOA35456.1| hypothetical protein CARUB_v10020665mg [Capsella rubella]	292	320	1e-102	109.589	73.9726	84.2466	hypothetical protein CARUB_v10020665mg	gbpln	Capsella rubella	AT1G68200.1 | Symbols: | Zinc finger C-x8-C-x5-C-x3-H type family protein | chr1:25562118-25563948 FORWARD LENGTH=308	292	308	1e-100	105.479	71.2329	81.1644
Rsa1.0_02197.1.g32818.t1	#	#	#	#	#	#	#	-	----	----	#	#	#	#	#	#	#
Rsa1.0_02197.1.g32819.t4	gb|EOA35842.1| hypothetical protein CARUB_v10021083mg [Capsella rubella]	207	158	4e-35	76.3285	43.4783	53.1401	hypothetical protein CARUB_v10021083mg	gbpln	Capsella rubella	AT1G68310.1 | Symbols: AE7 | Protein of unknown function (DUF59) | chr1:25599812-25601239 FORWARD LENGTH=159	207	159	2e-37	76.8116	42.029	53.6232
Rsa1.0_02197.1.g32820.t1	ref|XP_002887176.1| hypothetical protein ARALYDRAFT_339072 [Arabidopsis lyrata subsp. lyrata] gi|297333017|gb|EFH63435.1| hypothetical protein ARALYDRAFT_339072 [Arabidopsis lyrata subsp. lyrata]	285	285	1e-116	100	79.2982	84.9123	hypothetical protein ARALYDRAFT_339072	gbpln	Arabidopsis lyrata	AT1G68320.1 | Symbols: MYB62, AtMYB62, BW62B, BW62C | myb domain protein 62 | chr1:25603842-25604884 FORWARD LENGTH=286	285	286	1e-118	100.351	78.9474	84.2105
Rsa1.0_02197.1.g32821.t1	gb|AAZ67609.1| 80A08_24 [Brassica rapa subsp. pekinensis]	381	475	1e-14	124.672	14.6982	16.273	80A08_24	gbpln	Brassica rapa	#	#	#	#	#	#	#
Rsa1.0_02198.1.g32822.t1	gb|ADK92391.1| C2H2 zinc finger transcription factor [Brassica rapa subsp. chinensis]	435	452	0	103.908	82.9885	90.5747	C2H2 zinc finger transcription factor	gbpln	Brassica rapa	AT1G26610.1 | Symbols: | C2H2-like zinc finger protein | chr1:9193735-9195102 FORWARD LENGTH=455	435	455	1e-178	104.598	79.7701	87.8161
Rsa1.0_02198.1.g32823.t1	ref|NP_564251.1| protein CLAVATA3/ESR-related 9 [Arabidopsis thaliana] gi|313471278|sp|Q9FZE4.2|CLE9_ARATH RecName: Full=CLAVATA3/ESR (CLE)-related protein 9; Contains: RecName: Full=CLE9p; Flags: Precursor gi|332192587|gb|AEE30708.1| protein CLAVATA3/ESR-related 9 [Arabidopsis thaliana]	117	120	3e-35	102.564	71.7949	80.3419	protein CLAVATA3/ESR-related 9	gbpln	Arabidopsis thaliana	AT1G26600.1 | Symbols: CLE9 | CLAVATA3/ESR-RELATED 9 | chr1:9191684-9192046 FORWARD LENGTH=120	117	120	5e-38	102.564	71.7949	80.3419
Rsa1.0_02198.1.g32824.t1	gb|EOA39182.1| hypothetical protein CARUB_v10012148mg [Capsella rubella]	339	459	2e-67	135.398	56.9322	70.5015	hypothetical protein CARUB_v10012148mg	gbpln	Capsella rubella	AT1G26590.1 | Symbols: | C2H2-like zinc finger protein | chr1:9189624-9190709 FORWARD LENGTH=361	339	361	2e-67	106.49	53.9823	64.8968
Rsa1.0_02198.1.g32825.t1	gb|EOA40241.1| hypothetical protein CARUB_v10008961mg [Capsella rubella] gi|482576055|gb|EOA40242.1| hypothetical protein CARUB_v10008961mg [Capsella rubella]	424	492	1e-146	116.038	66.0377	77.5943	hypothetical protein CARUB_v10008961mg	gbpln	Capsella rubella	AT1G26580.1 | Symbols: | FUNCTIONS IN: molecular_function unknown; INVOLVED IN: biological_process unknown; LOCATED IN: cellular_component unknown; EXPRESSED IN: 24 plant structures; EXPRESSED DURING: 15 growth stages; BEST Arabidopsis thaliana protein match is: ELM2 domain-containing protein (TAIR:AT2G03470.1); Has 161 Blast hits to 161 proteins in 17 species: Archae - 0; Bacteria - 0; Metazoa -…	424	493	1e-148	116.274	65.3302	77.1226
Rsa1.0_02198.1.g32826.t1	ref|XP_002893397.1| hypothetical protein ARALYDRAFT_472753 [Arabidopsis lyrata subsp. lyrata] gi|297339239|gb|EFH69656.1| hypothetical protein ARALYDRAFT_472753 [Arabidopsis lyrata subsp. lyrata]	512	509	0	99.4141	92.5781	95.8984	hypothetical protein ARALYDRAFT_472753	gbpln	Arabidopsis lyrata	AT1G26560.1 | Symbols: BGLU40 | beta glucosidase 40 | chr1:9178513-9181726 FORWARD LENGTH=510	512	510	0	99.6094	90.4297	92.7734
Rsa1.0_02198.1.g32827.t1	gb|ACJ86035.1| unknown [Medicago truncatula] gi|388515981|gb|AFK46052.1| unknown [Medicago truncatula]	143	144	8e-65	100.699	90.9091	93.7063	unknown	gbpln	Medicago truncatula	AT1G26550.1 | Symbols: | FKBP-like peptidyl-prolyl cis-trans isomerase family protein | chr1:9171800-9172716 FORWARD LENGTH=142	143	142	4e-63	99.3007	86.014	86.7133
Rsa1.0_02198.1.g32828.t1	gb|EOA13372.1| hypothetical protein CARUB_v10026409mg [Capsella rubella]	123	441	4e-15	358.537	34.1463	36.5854	hypothetical protein CARUB_v10026409mg	gbpln	Capsella rubella	AT5G43960.1 | Symbols: | Nuclear transport factor 2 (NTF2) family protein with RNA binding (RRM-RBD-RNP motifs) domain | chr5:17689154-17691653 REVERSE LENGTH=450	123	450	4e-11	365.854	33.3333	35.7724
Rsa1.0_02198.1.g32829.t1	gb|EOA39317.1| hypothetical protein CARUB_v10012356mg, partial [Capsella rubella]	454	507	1e-141	111.674	61.674	72.2467	hypothetical protein CARUB_v10012356mg, partial	gbpln	Capsella rubella	AT1G22000.1 | Symbols: | FBD, F-box and Leucine Rich Repeat domains containing protein | chr1:7744189-7747123 FORWARD LENGTH=717	454	717	1e-132	157.93	59.4714	69.6035
Rsa1.0_02198.1.g32830.t1	gb|EOA23592.1| hypothetical protein CARUB_v10016790mg, partial [Capsella rubella]	711	667	0	93.8115	56.2588	68.4951	hypothetical protein CARUB_v10016790mg, partial	gbpln	Capsella rubella	AT5G38280.1 | Symbols: PR5K | PR5-like receptor kinase | chr5:15293325-15295838 REVERSE LENGTH=665	711	665	0	93.5302	54.4304	66.8073
Rsa1.0_02198.1.g32831.t1	ref|NP_564249.1| 14-3-3-like protein GF14 iota [Arabidopsis thaliana] gi|20137460|sp|Q9C5W6.1|14312_ARATH RecName: Full=14-3-3-like protein GF14 iota; AltName: Full=General regulatory factor 12 gi|12963453|gb|AAK11271.1|AF335544_1 14-3-3 protein GF14iota [Arabidopsis thaliana] gi|26450876|dbj|BAC42545.1| putative 14-3-3 protein epsilon [Arabidopsis thaliana] gi|30017291|gb|AAP12879.1| At1g26480 […	267	268	1e-148	100.375	94.382	99.2509	14-3-3-like protein GF14 iota	gbpln	Arabidopsis thaliana	AT1G26480.1 | Symbols: GRF12, GF14 IOTA | general regulatory factor 12 | chr1:9156573-9157845 REVERSE LENGTH=268	267	268	1e-150	100.375	94.382	99.2509
Rsa1.0_02198.1.g32832.t1	ref|XP_002890663.1| FAD-binding domain-containing protein [Arabidopsis lyrata subsp. lyrata] gi|297336505|gb|EFH66922.1| FAD-binding domain-containing protein [Arabidopsis lyrata subsp. lyrata]	530	530	0	100	81.3208	90	FAD-binding domain-containing protein	gbpln	Arabidopsis lyrata	AT1G26390.1 | Symbols: | FAD-binding Berberine family protein | chr1:9130164-9131756 REVERSE LENGTH=530	530	530	0	100	81.1321	90.1887
Rsa1.0_02198.1.g32833.t1	ref|NP_173961.3| helicase associated domain-containing protein [Arabidopsis thaliana] gi|332192562|gb|AEE30683.1| helicase associated domain-containing protein [Arabidopsis thaliana]	698	717	0	102.722	84.5272	93.1232	helicase associated domain-containing protein	gbpln	Arabidopsis thaliana	AT1G26370.1 | Symbols: | RNA helicase family protein | chr1:9122030-9125368 REVERSE LENGTH=717	698	717	0	102.722	84.5272	93.1232
Rsa1.0_02199.1.g32834.t3	gb|ABH07409.1| putative pol polyprotein [Brassica oleracea var. botrytis]	689	1239	1e-114	179.826	31.9303	42.2351	putative pol polyprotein	gbpln	Brassica oleracea	AT4G23160.1 | Symbols: CRK8 | cysteine-rich RLK (RECEPTOR-like protein kinase) 8 | chr4:12129485-12134086 FORWARD LENGTH=1262	689	1262	2e-17	183.164	7.25689	12.4819
Rsa1.0_02199.1.g32835.t1	gb|ABW74585.1| pol polyprotein [Boechera divaricarpa]	186	551	2e-37	296.237	56.4516	78.4946	pol polyprotein	gbpln	Boechera divaricarpa	#	#	#	#	#	#	#
Rsa1.0_02199.1.g32836.t1	gb|EOA13502.1| hypothetical protein CARUB_v10026563mg [Capsella rubella]	391	391	0	100	92.5831	96.6752	hypothetical protein CARUB_v10026563mg	gbpln	Capsella rubella	AT5G45280.2 | Symbols: | Pectinacetylesterase family protein | chr5:18346862-18349488 FORWARD LENGTH=391	391	391	0	100	90.5371	96.1637
Rsa1.0_02199.1.g32837.t1	gb|AAG03119.1|AC004133_13 F5A9.24 [Arabidopsis thaliana]	955	1254	0	131.309	49.8429	65.5497	F5A9.24	gbpln	Arabidopsis thaliana	AT4G29090.1 | Symbols: | Ribonuclease H-like superfamily protein | chr4:14333528-14335255 FORWARD LENGTH=575	955	575	8e-65	60.2094	14.1361	21.1518
Rsa1.0_02199.1.g32838.t1	gb|EOA12481.1| hypothetical protein CARUB_v10025996mg, partial [Capsella rubella]	698	695	0	99.5702	87.3926	92.2636	hypothetical protein CARUB_v10025996mg, partial	gbpln	Capsella rubella	AT5G45300.1 | Symbols: BMY2, BAM8 | beta-amylase 2 | chr5:18353636-18356696 FORWARD LENGTH=689	698	689	0	98.7106	85.6734	89.8281
Rsa1.0_02199.1.g32839.t1	gb|EOA14484.1| hypothetical protein CARUB_v10027699mg [Capsella rubella]	199	198	4e-83	99.4975	72.8643	82.9146	hypothetical protein CARUB_v10027699mg	gbpln	Capsella rubella	AT5G45320.1 | Symbols: | FUNCTIONS IN: molecular_function unknown; INVOLVED IN: biological_process unknown; LOCATED IN: endomembrane system; EXPRESSED IN: inflorescence meristem, root, flower; EXPRESSED DURING: petal differentiation and expansion stage; CONTAINS InterPro DOMAIN/s: Late embryogenesis abundant protein, group 2 (InterPro:IPR004864); BEST Arabidopsis thaliana protein match is: unknow…	199	198	1e-77	99.4975	76.8844	86.9347
Rsa1.0_02199.1.g32840.t1	ref|XP_002863489.1| hypothetical protein ARALYDRAFT_916947 [Arabidopsis lyrata subsp. lyrata] gi|297309324|gb|EFH39748.1| hypothetical protein ARALYDRAFT_916947 [Arabidopsis lyrata subsp. lyrata]	548	570	0	104.015	65.5109	75.7299	hypothetical protein ARALYDRAFT_916947	gbpln	Arabidopsis lyrata	AT5G45330.1 | Symbols: DCP5-L | decapping 5-like | chr5:18363701-18366544 REVERSE LENGTH=571	548	571	0	104.197	63.3212	72.8102
Rsa1.0_02200.1.g32841.t1	ref|XP_002863419.1| KH domain-containing protein [Arabidopsis lyrata subsp. lyrata] gi|297309254|gb|EFH39678.1| KH domain-containing protein [Arabidopsis lyrata subsp. lyrata]	645	643	0	99.6899	84.186	90.5426	KH domain-containing protein	gbpln	Arabidopsis lyrata	AT5G46190.1 | Symbols: | RNA-binding KH domain-containing protein | chr5:18723435-18725834 REVERSE LENGTH=644	645	644	0	99.845	81.0853	88.2171
Rsa1.0_02200.1.g32842.t1	gb|AAG51783.1|AC079679_3 reverse transcriptase, putative; 16838-20266 [Arabidopsis thaliana]	965	1142	0	118.342	39.8964	49.4301	reverse transcriptase, putative; 16838-20266	gbpln	Arabidopsis thaliana	AT4G29090.1 | Symbols: | Ribonuclease H-like superfamily protein | chr4:14333528-14335255 FORWARD LENGTH=575	965	575	1e-30	59.5855	10.3627	17.6166
Rsa1.0_02200.1.g32843.t1	dbj|BAF81516.1| ornithine-oxo-acid transaminase [Brassica rapa]	476	477	0	100.21	95.5882	98.3193	ornithine-oxo-acid transaminase	gbpln	Brassica rapa	AT5G46180.1 | Symbols: DELTA-OAT | ornithine-delta-aminotransferase | chr5:18718766-18721271 REVERSE LENGTH=475	476	475	0	99.7899	90.7563	96.2185
Rsa1.0_02200.1.g32844.t1	ref|NP_199429.1| F-box protein [Arabidopsis thaliana] gi|75262767|sp|Q9FNK5.1|FB285_ARATH RecName: Full=F-box protein At5g46170 gi|9757737|dbj|BAB08262.1| unnamed protein product [Arabidopsis thaliana] gi|17979207|gb|AAL49842.1| unknown protein [Arabidopsis thaliana] gi|23296883|gb|AAN13195.1| unknown protein [Arabidopsis thaliana] gi|332007966|gb|AED95349.1| F-box protein [Arabidopsis thaliana]	393	395	1e-179	100.509	88.5496	93.3842	F-box protein	gbpln	Arabidopsis thaliana	AT5G46170.1 | Symbols: | F-box family protein | chr5:18715638-18716825 REVERSE LENGTH=395	393	395	0	100.509	88.5496	93.3842
Rsa1.0_02200.1.g32845.t1	#	#	#	#	#	#	#	-	----	----	#	#	#	#	#	#	#
Rsa1.0_02200.1.g32846.t2	ref|NP_851140.1| large subunit ribosomal protein L14 [Arabidopsis thaliana] gi|18140860|gb|AAL60452.1|AF402993_1 HUELLENLOS PARALOG [Arabidopsis thaliana] gi|16604452|gb|AAL24232.1| AT5g46160/MCL19_22 [Arabidopsis thaliana] gi|332007964|gb|AED95347.1| large subunit ribosomal protein L14 [Arabidopsis thaliana]	178	173	1e-83	97.191	89.3258	92.6966	large subunit ribosomal protein L14	gbpln	Arabidopsis thaliana	AT5G46160.1 | Symbols: | Ribosomal protein L14p/L23e family protein | chr5:18711456-18712341 REVERSE LENGTH=173	178	173	4e-86	97.191	89.3258	92.6966
Rsa1.0_02200.1.g32847.t1	#	#	#	#	#	#	#	-	----	----	#	#	#	#	#	#	#
Rsa1.0_02201.1.g32848.t1	#	#	#	#	#	#	#	-	----	----	#	#	#	#	#	#	#
Rsa1.0_02201.1.g32849.t3	#	#	#	#	#	#	#	-	----	----	#	#	#	#	#	#	#
Rsa1.0_02201.1.g32850.t1	ref|NP_172779.1| putative F-box/kelch-repeat protein [Arabidopsis thaliana] gi|75265520|sp|Q9SAF4.1|FBK3_ARATH RecName: Full=Putative F-box/kelch-repeat protein At1g13200 gi|4850403|gb|AAD31073.1|AC007357_22 F3F19.23 [Arabidopsis thaliana] gi|332190863|gb|AEE28984.1| putative F-box/kelch-repeat protein [Arabidopsis thaliana]	440	435	1e-167	98.8636	70.2273	80	putative F-box/kelch-repeat protein	gbpln	Arabidopsis thaliana	AT1G13200.1 | Symbols: | F-box and associated interaction domains-containing protein | chr1:4507221-4508528 REVERSE LENGTH=435	440	435	1e-170	98.8636	70.2273	80
Rsa1.0_02201.1.g32851.t1	ref|NP_172779.1| putative F-box/kelch-repeat protein [Arabidopsis thaliana] gi|75265520|sp|Q9SAF4.1|FBK3_ARATH RecName: Full=Putative F-box/kelch-repeat protein At1g13200 gi|4850403|gb|AAD31073.1|AC007357_22 F3F19.23 [Arabidopsis thaliana] gi|332190863|gb|AEE28984.1| putative F-box/kelch-repeat protein [Arabidopsis thaliana]	430	435	1e-159	101.163	63.9535	75.5814	putative F-box/kelch-repeat protein	gbpln	Arabidopsis thaliana	AT1G13200.1 | Symbols: | F-box and associated interaction domains-containing protein | chr1:4507221-4508528 REVERSE LENGTH=435	430	435	1e-161	101.163	63.9535	75.5814
Rsa1.0_02201.1.g32852.t1	ref|XP_002865343.1| hypothetical protein ARALYDRAFT_917128 [Arabidopsis lyrata subsp. lyrata] gi|297311178|gb|EFH41602.1| hypothetical protein ARALYDRAFT_917128 [Arabidopsis lyrata subsp. lyrata]	338	333	1e-146	98.5207	76.3314	86.6864	hypothetical protein ARALYDRAFT_917128	gbpln	Arabidopsis lyrata	AT5G44600.1 | Symbols: | S-adenosyl-L-methionine-dependent methyltransferases superfamily protein | chr5:17989867-17991519 FORWARD LENGTH=333	338	333	1e-143	98.5207	74.5562	85.503
Rsa1.0_02201.1.g32853.t1	gb|EOA36708.1| hypothetical protein CARUB_v10012257mg [Capsella rubella]	45	86	2e-15	191.111	91.1111	95.5556	hypothetical protein CARUB_v10012257mg	gbpln	Capsella rubella	AT1G13245.1 | Symbols: RTFL17, DVL4 | ROTUNDIFOLIA like 17 | chr1:4525852-4525977 REVERSE LENGTH=41	45	41	5e-15	91.1111	80	84.4444
Rsa1.0_02201.1.g32854.t1	gb|EOA38026.1| hypothetical protein CARUB_v10009496mg [Capsella rubella]	360	369	1e-179	102.5	86.1111	90.2778	hypothetical protein CARUB_v10009496mg	gbpln	Capsella rubella	AT1G13270.1 | Symbols: MAP1C, MAP1B | methionine aminopeptidase 1B | chr1:4544999-4547155 FORWARD LENGTH=369	360	369	1e-179	102.5	86.1111	89.7222
Rsa1.0_02202.1.g32855.t6	dbj|BAJ34622.1| unnamed protein product [Thellungiella halophila]	251	516	1e-119	205.578	83.2669	86.0558	unnamed protein product	----	----	AT2G39200.1 | Symbols: MLO12, ATMLO12 | Seven transmembrane MLO family protein | chr2:16356255-16359797 REVERSE LENGTH=576	251	576	1e-120	229.482	81.2749	86.0558
Rsa1.0_02202.1.g32856.t1	ref|XP_002881634.1| hypothetical protein ARALYDRAFT_903160 [Arabidopsis lyrata subsp. lyrata] gi|297327473|gb|EFH57893.1| hypothetical protein ARALYDRAFT_903160 [Arabidopsis lyrata subsp. lyrata]	283	576	1e-127	203.534	80.212	84.8057	hypothetical protein ARALYDRAFT_903160	gbpln	Arabidopsis lyrata	AT2G39200.1 | Symbols: MLO12, ATMLO12 | Seven transmembrane MLO family protein | chr2:16356255-16359797 REVERSE LENGTH=576	283	576	1e-129	203.534	80.212	84.8057
Rsa1.0_02202.1.g32857.t1	#	#	#	#	#	#	#	-	----	----	#	#	#	#	#	#	#
Rsa1.0_02202.1.g32858.t1	ref|NP_850312.1| transmembrane amino acid transporter-like protein [Arabidopsis thaliana] gi|330254544|gb|AEC09638.1| transmembrane amino acid transporter-like protein [Arabidopsis thaliana]	544	550	0	101.103	87.1324	91.9118	transmembrane amino acid transporter-like protein	gbpln	Arabidopsis thaliana	AT2G39130.1 | Symbols: | Transmembrane amino acid transporter family protein | chr2:16323171-16326744 REVERSE LENGTH=550	544	550	0	101.103	87.1324	91.9118
Rsa1.0_02202.1.g32859.t1	gb|EOA27243.1| hypothetical protein CARUB_v10023361mg [Capsella rubella]	403	399	1e-172	99.0074	76.4268	84.6154	hypothetical protein CARUB_v10023361mg	gbpln	Capsella rubella	AT2G39120.1 | Symbols: | Ubiquitin carboxyl-terminal hydrolase family protein | chr2:16321794-16322957 FORWARD LENGTH=387	403	387	1e-174	96.0298	76.1787	85.3598
Rsa1.0_02202.1.g32860.t1	gb|EOA28585.1| hypothetical protein CARUB_v10024803mg [Capsella rubella]	340	435	1e-171	127.941	85.2941	90.8824	hypothetical protein CARUB_v10024803mg	gbpln	Capsella rubella	AT2G39110.1 | Symbols: | Protein kinase superfamily protein | chr2:16319770-16321568 FORWARD LENGTH=435	340	435	1e-172	127.941	85.8824	90.5882
Rsa1.0_02202.1.g32861.t1	ref|NP_181433.1| Acyl-CoA N-acyltransferases-containing protein [Arabidopsis thaliana] gi|3928085|gb|AAC79611.1| unknown protein [Arabidopsis thaliana] gi|48310209|gb|AAT41775.1| At2g39000 [Arabidopsis thaliana] gi|50198897|gb|AAT70468.1| At2g39000 [Arabidopsis thaliana] gi|330254530|gb|AEC09624.1| Acyl-CoA N-acyltransferases-containing protein [Arabidopsis thaliana]	298	291	1e-135	97.651	80.8725	87.5839	Acyl-CoA N-acyltransferases-containing protein	gbpln	Arabidopsis thaliana	AT2G39000.1 | Symbols: | Acyl-CoA N-acyltransferases (NAT) superfamily protein | chr2:16286454-16287941 REVERSE LENGTH=291	298	291	1e-138	97.651	80.8725	87.5839
Rsa1.0_02202.1.g32862.t1	gb|EOA18864.1| hypothetical protein CARUB_v10007487mg [Capsella rubella]	131	148	5e-41	112.977	64.8855	77.0992	hypothetical protein CARUB_v10007487mg	gbpln	Capsella rubella	AT5G38440.1 | Symbols: | Plant self-incompatibility protein S1 family | chr5:15390223-15390624 FORWARD LENGTH=133	131	133	4e-43	101.527	62.5954	79.3893
Rsa1.0_02203.1.g32863.t1	#	#	#	#	#	#	#	-	----	----	#	#	#	#	#	#	#
Rsa1.0_02203.1.g32864.t1	#	#	#	#	#	#	#	-	----	----	#	#	#	#	#	#	#
Rsa1.0_02203.1.g32865.t1	#	#	#	#	#	#	#	-	----	----	#	#	#	#	#	#	#
Rsa1.0_02203.1.g32866.t1	ref|NP_186751.1| protein ISCU-like 2 [Arabidopsis thaliana] gi|75336149|sp|Q9MAB6.1|ISU2_ARATH RecName: Full=Iron-sulfur cluster assembly protein 2; Short=AtISU2; Short=Protein ISCU-LIKE 2; AltName: Full=NifU-like N-terminal domain-containing protein ISU2; AltName: Full=NifU-like protein ISU2; Flags: Precursor gi|6714486|gb|AAF26172.1|AC008261_29 unknown protein [Arabidopsis thaliana] gi|67633616…	138	163	5e-51	118.116	77.5362	92.029	protein ISCU-like 2	gbpln	Arabidopsis thaliana	AT3G01020.1 | Symbols: ISU2, ATISU2 | ISCU-like 2 | chr3:5139-5893 FORWARD LENGTH=163	138	163	1e-53	118.116	77.5362	92.029
Rsa1.0_02203.1.g32867.t1	ref|NP_193388.1| HSP20-like chaperone [Arabidopsis thaliana] gi|2245011|emb|CAB10431.1| hypothetical protein [Arabidopsis thaliana] gi|7268405|emb|CAB78697.1| hypothetical protein [Arabidopsis thaliana] gi|332658368|gb|AEE83768.1| HSP20-like chaperone [Arabidopsis thaliana]	252	743	1e-91	294.841	65.873	78.9683	HSP20-like chaperone	gbpln	Arabidopsis thaliana	AT4G16550.1 | Symbols: | HSP20-like chaperone | chr4:9318442-9324254 REVERSE LENGTH=743	252	743	4e-94	294.841	65.873	78.9683
Rsa1.0_02203.1.g32868.t1	ref|NP_193394.1| C2H2-like zinc finger protein [Arabidopsis thaliana] gi|2245016|emb|CAB10436.1| hypothetical protein [Arabidopsis thaliana] gi|7268411|emb|CAB78703.1| hypothetical protein [Arabidopsis thaliana] gi|28393570|gb|AAO42205.1| unknown protein [Arabidopsis thaliana] gi|28972975|gb|AAO63812.1| unknown protein [Arabidopsis thaliana] gi|332658376|gb|AEE83776.1| C2H2-like zinc finger prote…	202	204	2e-71	100.99	77.7228	84.1584	C2H2-like zinc finger protein	gbpln	Arabidopsis thaliana	AT4G16610.1 | Symbols: | C2H2-like zinc finger protein | chr4:9354568-9355182 REVERSE LENGTH=204	202	204	7e-74	100.99	77.7228	84.1584
Rsa1.0_02203.1.g32869.t1	#	#	#	#	#	#	#	-	----	----	#	#	#	#	#	#	#
Rsa1.0_02203.1.g32870.t1	ref|NP_193395.3| nodulin MtN21 /EamA-like transporter family protein [Arabidopsis thaliana] gi|460425440|sp|F4JMI7.1|WTR34_ARATH RecName: Full=WAT1-related protein At4g16620 gi|332658377|gb|AEE83777.1| nodulin MtN21 /EamA-like transporter family protein [Arabidopsis thaliana]	226	359	1e-92	158.85	80.531	91.5929	nodulin MtN21 /EamA-like transporter family protein	gbpln	Arabidopsis thaliana	AT4G16620.1 | Symbols: | nodulin MtN21 /EamA-like transporter family protein | chr4:9358185-9359871 REVERSE LENGTH=359	226	359	4e-95	158.85	80.531	91.5929
Rsa1.0_02204.1.g32871.t1	#	#	#	#	#	#	#	-	----	----	#	#	#	#	#	#	#
Rsa1.0_02204.1.g32872.t1	#	#	#	#	#	#	#	-	----	----	#	#	#	#	#	#	#
Rsa1.0_02204.1.g32873.t1	gb|EOA13205.1| hypothetical protein CARUB_v10026230mg [Capsella rubella]	506	520	0	102.767	88.1423	93.6759	hypothetical protein CARUB_v10026230mg	gbpln	Capsella rubella	AT5G52400.1 | Symbols: CYP715A1 | cytochrome P450, family 715, subfamily A, polypeptide 1 | chr5:21272949-21275509 FORWARD LENGTH=519	506	519	0	102.569	87.9447	92.8854
Rsa1.0_02204.1.g32874.t2	ref|NP_974927.1| uncharacterized protein [Arabidopsis thaliana] gi|332008828|gb|AED96211.1| uncharacterized protein AT5G52410 [Arabidopsis thaliana]	505	761	1e-157	150.693	56.4356	64.7525	uncharacterized protein	gbpln	Arabidopsis thaliana	AT5G52410.2 | Symbols: | INVOLVED IN: biological_process unknown; LOCATED IN: chloroplast; EXPRESSED IN: 13 plant structures; EXPRESSED DURING: 6 growth stages; CONTAINS InterPro DOMAIN/s: S-layer homology domain (InterPro:IPR001119); BEST Arabidopsis thaliana protein match is: unknown protein (TAIR:AT5G23890.1); Has 35333 Blast hits to 34131 proteins in 2444 species: Archae - 798; Bacteria - 224…	505	761	1e-160	150.693	56.4356	64.7525
Rsa1.0_02204.1.g32875.t1	ref|XP_002864173.1| hypothetical protein ARALYDRAFT_495312 [Arabidopsis lyrata subsp. lyrata] gi|297310008|gb|EFH40432.1| hypothetical protein ARALYDRAFT_495312 [Arabidopsis lyrata subsp. lyrata]	244	239	1e-98	97.9508	73.3607	84.0164	hypothetical protein ARALYDRAFT_495312	gbpln	Arabidopsis lyrata	AT5G52420.1 | Symbols: | unknown protein; FUNCTIONS IN: molecular_function unknown; INVOLVED IN: biological_process unknown; LOCATED IN: endoplasmic reticulum; EXPRESSED IN: 24 plant structures; EXPRESSED DURING: 13 growth stages; BEST Arabidopsis thaliana protein match is: unknown protein (TAIR:AT5G23920.1); Has 30201 Blast hits to 17322 proteins in 780 species: Archae - 12; Bacteria - 1396; Met…	244	242	1e-97	99.1803	72.1311	82.377
Rsa1.0_02204.1.g32876.t1	ref|XP_002516042.1| ATP binding protein, putative [Ricinus communis] gi|223544947|gb|EEF46462.1| ATP binding protein, putative [Ricinus communis]	87	374	8e-13	429.885	44.8276	58.6207	ATP binding protein, putative	gbpln	Ricinus communis	AT1G52290.1 | Symbols: | Protein kinase superfamily protein | chr1:19470251-19472362 REVERSE LENGTH=509	87	509	2e-15	585.057	43.6782	59.7701
Rsa1.0_02204.1.g32877.t1	gb|EOA12724.1| hypothetical protein CARUB_v10028150mg [Capsella rubella]	227	267	6e-88	117.621	81.4978	85.4626	hypothetical protein CARUB_v10028150mg	gbpln	Capsella rubella	AT5G52440.1 | Symbols: HCF106 | Bacterial sec-independent translocation protein mttA/Hcf106 | chr5:21286896-21288613 FORWARD LENGTH=260	227	260	5e-86	114.537	83.7004	87.6652
Rsa1.0_02204.1.g32878.t1	ref|XP_002865913.1| hypothetical protein ARALYDRAFT_918292 [Arabidopsis lyrata subsp. lyrata] gi|297311748|gb|EFH42172.1| hypothetical protein ARALYDRAFT_918292 [Arabidopsis lyrata subsp. lyrata]	258	486	1e-101	188.372	68.9922	74.8062	hypothetical protein ARALYDRAFT_918292	gbpln	Arabidopsis lyrata	AT5G52450.1 | Symbols: | MATE efflux family protein | chr5:21289042-21291749 REVERSE LENGTH=486	258	486	1e-104	188.372	68.9922	74.8062
Rsa1.0_02204.1.g32879.t1	emb|CAC37623.1| copia-like polyprotein [Arabidopsis thaliana]	412	1466	1e-153	355.825	62.1359	74.7573	copia-like polyprotein	gbpln	Arabidopsis thaliana	AT5G48050.1 | Symbols: | CONTAINS InterPro DOMAIN/s: Retrotransposon gag protein (InterPro:IPR005162); BEST Arabidopsis thaliana protein match is: unknown protein (TAIR:AT1G34070.1); Has 1807 Blast hits to 1807 proteins in 277 species: Archae - 0; Bacteria - 0; Metazoa - 736; Fungi - 347; Plants - 385; Viruses - 0; Other Eukaryotes - 339 (source: NCBI BLink). | chr5:19472661-19473770 REVERSE LENG…	412	369	3e-17	89.5631	16.5049	28.8835
Rsa1.0_02204.1.g32880.t1	gb|EOA13620.1| hypothetical protein CARUB_v10026686mg [Capsella rubella]	270	353	1e-102	130.741	65.1852	73.3333	hypothetical protein CARUB_v10026686mg	gbpln	Capsella rubella	AT4G25630.1 | Symbols: FIB2, ATFIB2 | fibrillarin 2 | chr4:13074239-13076205 FORWARD LENGTH=320	270	320	1e-104	118.519	65.1852	73.7037
Rsa1.0_02205.1.g32881.t1	ref|NP_001190026.1| cytidine/deoxycytidylate deaminase-like protein [Arabidopsis thaliana] gi|332644755|gb|AEE78276.1| cytidine/deoxycytidylate deaminase-like protein [Arabidopsis thaliana]	597	596	0	99.8325	89.4472	94.4724	cytidine/deoxycytidylate deaminase-like protein	gbpln	Arabidopsis thaliana	AT3G47390.2 | Symbols: PHS1 | cytidine/deoxycytidylate deaminase family protein | chr3:17462094-17464655 FORWARD LENGTH=596	597	596	0	99.8325	89.4472	94.4724
Rsa1.0_02205.1.g32882.t1	gb|EOA24772.1| hypothetical protein CARUB_v10018051mg [Capsella rubella]	202	199	3e-96	98.5149	85.1485	92.0792	hypothetical protein CARUB_v10018051mg	gbpln	Capsella rubella	AT3G47380.1 | Symbols: | Plant invertase/pectin methylesterase inhibitor superfamily protein | chr3:17457795-17458403 FORWARD LENGTH=202	202	202	2e-94	100	80.198	89.1089
Rsa1.0_02205.1.g32883.t1	#	#	#	#	#	#	#	-	----	----	#	#	#	#	#	#	#
Rsa1.0_02205.1.g32884.t1	#	#	#	#	#	#	#	-	----	----	#	#	#	#	#	#	#
Rsa1.0_02205.1.g32885.t1	ref|NP_190320.1| hydroxysteroid dehydrogenase 3 [Arabidopsis thaliana] gi|75313891|sp|Q9STY7.1|HSD3_ARATH RecName: Full=11-beta-hydroxysteroid dehydrogenase-like 3; AltName: Full=17-beta-hydroxysteroid dehydrogenase-like 3; AltName: Full=Hydroxysteroid dehydrogenase 3; Short=AtHSD3 gi|5541703|emb|CAB51208.1| putative protein [Arabidopsis thaliana] gi|332644749|gb|AEE78270.1| hydroxysteroid dehydr…	203	309	9e-86	152.217	74.3842	85.2217	hydroxysteroid dehydrogenase 3	gbpln	Arabidopsis thaliana	AT3G47360.1 | Symbols: ATHSD3, HSD3 | hydroxysteroid dehydrogenase 3 | chr3:17451112-17452843 FORWARD LENGTH=309	203	309	3e-88	152.217	74.3842	85.2217
Rsa1.0_02205.1.g32886.t1	emb|CAZ40333.1| hypothetical protein [Raphanus sativus]	241	785	2e-15	325.726	19.5021	31.1203	hypothetical protein	gbpln	Raphanus sativus	#	#	#	#	#	#	#
Rsa1.0_02205.1.g32887.t1	gb|EOA15725.1| hypothetical protein CARUB_v10006633mg, partial [Capsella rubella]	119	483	4e-24	405.882	42.8571	69.7479	hypothetical protein CARUB_v10006633mg, partial	gbpln	Capsella rubella	AT1G52950.1 | Symbols: | Nucleic acid-binding, OB-fold-like protein | chr1:19725483-19728007 FORWARD LENGTH=566	119	566	7e-20	475.63	36.9748	57.9832
Rsa1.0_02206.1.g32888.t1	#	#	#	#	#	#	#	-	----	----	#	#	#	#	#	#	#
Rsa1.0_02206.1.g32889.t1	#	#	#	#	#	#	#	-	----	----	#	#	#	#	#	#	#
Rsa1.0_02206.1.g32890.t1	gb|EOA26918.1| hypothetical protein CARUB_v10023013mg [Capsella rubella]	765	519	1e-123	67.8431	29.8039	32.2876	hypothetical protein CARUB_v10023013mg	gbpln	Capsella rubella	AT2G43050.1 | Symbols: ATPMEPCRD | Plant invertase/pectin methylesterase inhibitor superfamily | chr2:17902508-17904174 FORWARD LENGTH=518	765	518	1e-120	67.7124	28.366	31.8954
Rsa1.0_02206.1.g32891.t1	ref|XP_002880021.1| transcription factor [Arabidopsis lyrata subsp. lyrata] gi|297325860|gb|EFH56280.1| transcription factor [Arabidopsis lyrata subsp. lyrata]	156	156	4e-64	100	78.2051	87.1795	transcription factor	gbpln	Arabidopsis lyrata	AT2G43060.1 | Symbols: IBH1 | ILI1 binding bHLH 1 | chr2:17909247-17909717 FORWARD LENGTH=156	156	156	4e-66	100	77.5641	87.1795
Rsa1.0_02206.1.g32892.t1	gb|AAM14939.1| unknown protein [Arabidopsis thaliana] gi|20197629|gb|AAM15159.1| unknown protein [Arabidopsis thaliana]	303	543	8e-83	179.208	58.0858	63.3663	unknown protein	gbpln	Arabidopsis thaliana	AT2G43070.1 | Symbols: SPPL3, ATSPPL3 | SIGNAL PEPTIDE PEPTIDASE-LIKE 3 | chr2:17911233-17914776 REVERSE LENGTH=540	303	540	4e-85	178.218	58.0858	63.3663
Rsa1.0_02206.1.g32893.t1	gb|EOA27648.1| hypothetical protein CARUB_v10023796mg [Capsella rubella]	286	283	1e-156	98.951	91.958	95.8042	hypothetical protein CARUB_v10023796mg	gbpln	Capsella rubella	AT2G43080.1 | Symbols: AT-P4H-1 | P4H isoform 1 | chr2:17915755-17918599 FORWARD LENGTH=283	286	283	1e-157	98.951	90.9091	95.8042
Rsa1.0_02206.1.g32894.t1	gb|EOA27544.1| hypothetical protein CARUB_v10023683mg [Capsella rubella]	299	311	1e-112	104.013	76.5886	82.9431	hypothetical protein CARUB_v10023683mg	gbpln	Capsella rubella	AT2G43140.1 | Symbols: | basic helix-loop-helix (bHLH) DNA-binding superfamily protein | chr2:17932376-17935639 REVERSE LENGTH=297	299	297	6e-96	99.3311	71.2375	78.5953
Rsa1.0_02207.1.g32895.t1	#	#	#	#	#	#	#	-	----	----	#	#	#	#	#	#	#
Rsa1.0_02207.1.g32896.t1	ref|NP_195555.2| protein SKU5 similar 9 [Arabidopsis thaliana] gi|18176392|gb|AAL60036.1| putative pectinesterase [Arabidopsis thaliana] gi|20465521|gb|AAM20243.1| putative pectinesterase [Arabidopsis thaliana] gi|332661527|gb|AEE86927.1| protein SKU5 similar 9 [Arabidopsis thaliana]	548	549	0	100.182	83.2117	90.8759	protein SKU5 similar 9	gbpln	Arabidopsis thaliana	AT4G38420.1 | Symbols: sks9 | SKU5 similar 9 | chr4:17982840-17985173 FORWARD LENGTH=549	548	549	0	100.182	83.2117	90.8759
Rsa1.0_02207.1.g32897.t1	gb|EOA17245.1| hypothetical protein CARUB_v10005519mg [Capsella rubella]	264	263	1e-128	99.6212	82.197	91.2879	hypothetical protein CARUB_v10005519mg	gbpln	Capsella rubella	AT3G45970.1 | Symbols: ATEXLA1, EXPL1, ATEXPL1, ATHEXP BETA 2.1, EXLA1 | expansin-like A1 | chr3:16896238-16897189 FORWARD LENGTH=265	264	265	1e-123	100.379	85.6061	93.1818
Rsa1.0_02207.1.g32898.t1	ref|NP_195552.1| protein root hair specific 17 [Arabidopsis thaliana] gi|4539347|emb|CAB37495.1| putative growth regulator protein [Arabidopsis thaliana] gi|7270823|emb|CAB80504.1| putative growth regulator protein [Arabidopsis thaliana] gi|332661522|gb|AEE86922.1| protein root hair specific 17 [Arabidopsis thaliana]	543	551	0	101.473	81.9521	90.0552	protein root hair specific 17	gbpln	Arabidopsis thaliana	AT4G38390.1 | Symbols: RHS17 | root hair specific 17 | chr4:17976042-17978380 FORWARD LENGTH=551	543	551	0	101.473	81.9521	90.0552
Rsa1.0_02207.1.g32899.t1	ref|XP_002866793.1| hypothetical protein ARALYDRAFT_352843 [Arabidopsis lyrata subsp. lyrata] gi|297312629|gb|EFH43052.1| hypothetical protein ARALYDRAFT_352843 [Arabidopsis lyrata subsp. lyrata]	493	483	0	97.9716	91.2779	94.3205	hypothetical protein ARALYDRAFT_352843	gbpln	Arabidopsis lyrata	AT4G38360.2 | Symbols: LAZ1 | Protein of unknown function (DUF300) | chr4:17967389-17969798 FORWARD LENGTH=485	493	485	0	98.3773	88.8438	91.2779
Rsa1.0_02207.1.g32900.t1	gb|EOA17947.1| hypothetical protein CARUB_v10006357mg [Capsella rubella]	659	686	0	104.097	69.1958	78.1487	hypothetical protein CARUB_v10006357mg	gbpln	Capsella rubella	AT4G38340.1 | Symbols: | Plant regulator RWP-RK family protein | chr4:17954710-17957828 FORWARD LENGTH=767	659	767	0	116.388	70.1062	79.3627
Rsa1.0_02207.1.g32901.t1	gb|EOA17943.1| hypothetical protein CARUB_v10006353mg [Capsella rubella]	1025	694	0	67.7073	57.4634	60.6829	hypothetical protein CARUB_v10006353mg	gbpln	Capsella rubella	AT4G38270.1 | Symbols: GAUT3 | galacturonosyltransferase 3 | chr4:17938433-17941410 FORWARD LENGTH=680	1025	680	0	66.3415	55.4146	59.7073
Rsa1.0_02208.1.g32902.t1	#	#	#	#	#	#	#	-	----	----	AT2G43090.1 | Symbols: | Aconitase/3-isopropylmalate dehydratase protein | chr2:17918957-17919712 FORWARD LENGTH=251	124	251	8e-11	202.419	30.6452	35.4839
Rsa1.0_02208.1.g32903.t1	emb|CAH67225.1| OSIGBa0145M07.7 [Oryza sativa Indica Group]	458	1087	1e-112	237.336	44.7598	62.6638	OSIGBa0145M07.7	gbpln	Oryza sativa	AT4G23160.1 | Symbols: CRK8 | cysteine-rich RLK (RECEPTOR-like protein kinase) 8 | chr4:12129485-12134086 FORWARD LENGTH=1262	458	1262	1e-51	275.546	22.4891	33.6245
Rsa1.0_02208.1.g32904.t1	gb|AAF18538.1|AC006551_24 Very similar to retrotransposon reverse transcriptase [Arabidopsis thaliana]	170	1231	2e-25	724.118	35.8824	49.4118	Very similar to retrotransposon reverse transcriptase	gbpln	Arabidopsis thaliana	AT4G29090.1 | Symbols: | Ribonuclease H-like superfamily protein | chr4:14333528-14335255 FORWARD LENGTH=575	170	575	9e-11	338.235	19.4118	31.7647
Rsa1.0_02208.1.g32905.t1	gb|EOA19559.1| hypothetical protein CARUB_v10002580mg [Capsella rubella]	410	412	0	100.488	86.3415	92.1951	hypothetical protein CARUB_v10002580mg	gbpln	Capsella rubella	AT5G11320.1 | Symbols: YUC4 | Flavin-binding monooxygenase family protein | chr5:3611429-3613361 REVERSE LENGTH=411	410	411	0	100.244	84.878	91.4634
Rsa1.0_02208.1.g32906.t1	#	#	#	#	#	#	#	-	----	----	#	#	#	#	#	#	#
Rsa1.0_02208.1.g32907.t1	ref|XP_002873502.1| hypothetical protein ARALYDRAFT_909087 [Arabidopsis lyrata subsp. lyrata] gi|297319339|gb|EFH49761.1| hypothetical protein ARALYDRAFT_909087 [Arabidopsis lyrata subsp. lyrata]	158	167	3e-59	105.696	90.5063	93.038	hypothetical protein ARALYDRAFT_909087	gbpln	Arabidopsis lyrata	AT5G11260.1 | Symbols: HY5, TED 5 | Basic-leucine zipper (bZIP) transcription factor family protein | chr5:3593583-3594800 REVERSE LENGTH=168	158	168	5e-56	106.329	89.2405	91.7722
Rsa1.0_02208.1.g32908.t1	gb|EOA20202.1| hypothetical protein CARUB_v10000497mg [Capsella rubella]	608	612	0	100.658	85.1974	91.4474	hypothetical protein CARUB_v10000497mg	gbpln	Capsella rubella	AT5G11240.1 | Symbols: | transducin family protein / WD-40 repeat family protein | chr5:3582949-3586782 FORWARD LENGTH=615	608	615	0	101.151	85.0329	90.625
Rsa1.0_02209.1.g32909.t1	gb|AAG51228.1|AC035249_3 Tam3-like transposon protein; 93317-95488 [Arabidopsis thaliana] gi|12323055|gb|AAG51515.1|AC068324_3 hAT-element transposase, putative [Arabidopsis thaliana]	588	723	1e-179	122.959	55.6122	74.4898	Tam3-like transposon protein; 93317-95488	gbpln	Arabidopsis thaliana	AT3G42170.1 | Symbols: | BED zinc finger ;hAT family dimerisation domain | chr3:14321838-14323928 FORWARD LENGTH=696	588	696	6e-33	118.367	21.0884	38.4354
Rsa1.0_02209.1.g32910.t1	gb|AAD26953.1| putative non-LTR retrolelement reverse transcriptase [Arabidopsis thaliana]	188	323	1e-30	171.809	44.6809	55.8511	putative non-LTR retrolelement reverse transcriptase	gbpln	Arabidopsis thaliana	AT1G43730.1 | Symbols: | RNA-directed DNA polymerase (reverse transcriptase)-related family protein | chr1:16508723-16509784 REVERSE LENGTH=320	188	320	3e-29	170.213	33.5106	46.8085
Rsa1.0_02209.1.g32911.t1	gb|EOA39940.1| hypothetical protein CARUB_v10008629mg [Capsella rubella]	656	602	0	91.7683	83.5366	87.1951	hypothetical protein CARUB_v10008629mg	gbpln	Capsella rubella	AT1G31850.2 | Symbols: | S-adenosyl-L-methionine-dependent methyltransferases superfamily protein | chr1:11431165-11433443 FORWARD LENGTH=603	656	603	0	91.9207	83.2317	87.3476
Rsa1.0_02209.1.g32912.t1	ref|XP_002893492.1| hypothetical protein ARALYDRAFT_890322 [Arabidopsis lyrata subsp. lyrata] gi|297339334|gb|EFH69751.1| hypothetical protein ARALYDRAFT_890322 [Arabidopsis lyrata subsp. lyrata]	343	322	3e-71	93.8776	40.8163	51.0204	hypothetical protein ARALYDRAFT_890322	gbpln	Arabidopsis lyrata	AT1G27820.1 | Symbols: | Polynucleotidyl transferase, ribonuclease H-like superfamily protein | chr1:9691628-9692560 FORWARD LENGTH=310	343	310	5e-73	90.379	41.3994	50.7289
Rsa1.0_02209.1.g32913.t1	ref|XP_002893693.1| AT-IE [Arabidopsis lyrata subsp. lyrata] gi|297339535|gb|EFH69952.1| AT-IE [Arabidopsis lyrata subsp. lyrata]	280	281	1e-143	100.357	89.6429	93.9286	AT-IE	gbpln	Arabidopsis lyrata	AT1G31860.1 | Symbols: AT-IE, HISN2 | histidine biosynthesis bifunctional protein (HISIE) | chr1:11434250-11436530 REVERSE LENGTH=281	280	281	1e-144	100.357	90	93.2143
Rsa1.0_02210.1.g32914.t1	ref|NP_173653.1| UDP-glucosyl transferase 85A2 [Arabidopsis thaliana] gi|75315975|sp|Q9ZWJ3.1|U85A2_ARATH RecName: Full=UDP-glycosyltransferase 85A2 gi|9392679|gb|AAF87256.1|AC068562_3 Identical to UDP-glucose glucosyltransferase from Arabidopsis thaliana gb|AB016819 and contains a UDP-glucosyl transferase PF|00201 domain. ESTs gb|T46254, gb|R83990, gb|H37246, gb|W43072, gb|R90721, gb|R90712, gb|…	483	481	0	99.5859	86.7495	93.7888	UDP-glucosyl transferase 85A2	gbpln	Arabidopsis thaliana	AT1G22360.1 | Symbols: AtUGT85A2, UGT85A2 | UDP-glucosyl transferase 85A2 | chr1:7895068-7897527 REVERSE LENGTH=481	483	481	0	99.5859	86.7495	93.7888
Rsa1.0_02210.1.g32915.t2	ref|XP_002893219.1| UDP-glucoronosyl/UDP-glucosyl transferase family protein [Arabidopsis lyrata subsp. lyrata] gi|297339061|gb|EFH69478.1| UDP-glucoronosyl/UDP-glucosyl transferase family protein [Arabidopsis lyrata subsp. lyrata]	392	488	1e-129	124.49	60.4592	68.6224	UDP-glucoronosyl/UDP-glucosyl transferase family protein	gbpln	Arabidopsis lyrata	AT1G22340.1 | Symbols: AtUGT85A7, UGT85A7 | UDP-glucosyl transferase 85A7 | chr1:7890464-7892090 REVERSE LENGTH=487	392	487	1e-131	124.235	59.949	68.6224
Rsa1.0_02210.1.g32916.t2	ref|XP_002890509.1| hypothetical protein ARALYDRAFT_313119 [Arabidopsis lyrata subsp. lyrata] gi|297336351|gb|EFH66768.1| hypothetical protein ARALYDRAFT_313119 [Arabidopsis lyrata subsp. lyrata]	229	291	3e-81	127.074	63.3188	64.6288	hypothetical protein ARALYDRAFT_313119	gbpln	Arabidopsis lyrata	AT1G22330.1 | Symbols: | RNA-binding (RRM/RBD/RNP motifs) family protein | chr1:7886693-7889241 FORWARD LENGTH=291	229	291	6e-76	127.074	62.0087	63.7555
Rsa1.0_02210.1.g32917.t1	dbj|BAB17822.1| vf14-3-3d protein [Vicia faba]	204	257	4e-66	125.98	69.1176	77.9412	vf14-3-3d protein	gbpln	Vicia faba	AT1G26480.1 | Symbols: GRF12, GF14 IOTA | general regulatory factor 12 | chr1:9156573-9157845 REVERSE LENGTH=268	204	268	2e-52	131.373	57.8431	69.6078
Rsa1.0_02210.1.g32918.t1	gb|EOA36981.1| hypothetical protein CARUB_v10009953mg [Capsella rubella] gi|482572795|gb|EOA36982.1| hypothetical protein CARUB_v10009953mg [Capsella rubella] gi|482572796|gb|EOA36983.1| hypothetical protein CARUB_v10009953mg [Capsella rubella]	281	281	1e-147	100	92.8826	96.7972	hypothetical protein CARUB_v10009953mg	gbpln	Capsella rubella	AT1G22280.1 | Symbols: PAPP2C | phytochrome-associated protein phosphatase type 2C | chr1:7874236-7875496 FORWARD LENGTH=281	281	281	1e-148	100	92.5267	96.0854
Rsa1.0_02210.1.g32919.t1	ref|XP_004237882.1| PREDICTED: sulfate transporter 1.3-like [Solanum lycopersicum]	234	654	2e-42	279.487	39.3162	47.4359	PREDICTED: sulfate transporter 1.3-like	gbpln	Solanum lycopersicum	AT1G22150.1 | Symbols: SULTR1;3 | sulfate transporter 1;3 | chr1:7818361-7821344 FORWARD LENGTH=656	234	656	1e-37	280.342	44.4444	48.2906
Rsa1.0_02210.1.g32920.t1	ref|XP_002530505.1| Protein trm112, putative [Ricinus communis] gi|223529962|gb|EEF31889.1| Protein trm112, putative [Ricinus communis]	122	122	2e-49	100	72.9508	89.3443	Protein trm112, putative	gbpln	Ricinus communis	AT1G78190.1 | Symbols: | Trm112p-like protein | chr1:29418620-29418994 REVERSE LENGTH=124	122	124	3e-51	101.639	74.5902	86.8852
Rsa1.0_02210.1.g32921.t1	ref|NP_173644.2| uncharacterized protein [Arabidopsis thaliana] gi|9454525|gb|AAF87848.1|AC073942_2 Contains similarity to a hypothetical protein T11I11.11 gi|6587865 from Arabidopsis thaliana BAC gb|AC012680 [Arabidopsis thaliana] gi|26450950|dbj|BAC42582.1| unknown protein [Arabidopsis thaliana] gi|332192095|gb|AEE30216.1| uncharacterized protein AT1G22250 [Arabidopsis thaliana]	187	200	8e-60	106.952	68.4492	80.7487	uncharacterized protein	gbpln	Arabidopsis thaliana	AT1G22250.1 | Symbols: | unknown protein; BEST Arabidopsis thaliana protein match is: unknown protein (TAIR:AT1G78170.1); Has 64 Blast hits to 64 proteins in 10 species: Archae - 0; Bacteria - 0; Metazoa - 0; Fungi - 0; Plants - 64; Viruses - 0; Other Eukaryotes - 0 (source: NCBI BLink). | chr1:7858961-7859648 FORWARD LENGTH=200	187	200	3e-62	106.952	68.4492	80.7487
Rsa1.0_02211.1.g32922.t1	gb|ABD65636.1| hypothetical protein 23.t00055 [Brassica oleracea]	439	414	1e-111	94.3052	56.7198	65.1481	hypothetical protein 23.t00055	gbpln	Brassica oleracea	#	#	#	#	#	#	#
Rsa1.0_02211.1.g32923.t5	ref|NP_001077621.2| uncharacterized protein [Arabidopsis thaliana] gi|332192885|gb|AEE31006.1| uncharacterized protein AT1G28630 [Arabidopsis thaliana]	400	563	2e-49	140.75	39.25	49.5	uncharacterized protein	gbpln	Arabidopsis thaliana	AT1G28630.4 | Symbols: | unknown protein; FUNCTIONS IN: molecular_function unknown; INVOLVED IN: biological_process unknown; EXPRESSED IN: synergid; BEST Arabidopsis thaliana protein match is: unknown protein (TAIR:AT1G77960.1); Has 30201 Blast hits to 17322 proteins in 780 species: Archae - 12; Bacteria - 1396; Metazoa - 17338; Fungi - 3422; Plants - 5037; Viruses - 0; Other Eukaryotes - 2996 (s…	400	563	6e-52	140.75	39.25	49.5
Rsa1.0_02211.1.g32924.t1	gb|ABW81060.1| GagPol3 [Arabidopsis lyrata subsp. lyrata]	545	1103	1e-116	202.385	46.6055	57.2477	GagPol3	gbpln	Arabidopsis lyrata	#	#	#	#	#	#	#
Rsa1.0_02211.1.g32925.t1	#	#	#	#	#	#	#	-	----	----	#	#	#	#	#	#	#
Rsa1.0_02211.1.g32926.t1	gb|AAG51783.1|AC079679_3 reverse transcriptase, putative; 16838-20266 [Arabidopsis thaliana]	164	1142	3e-38	696.341	46.3415	64.0244	reverse transcriptase, putative; 16838-20266	gbpln	Arabidopsis thaliana	#	#	#	#	#	#	#
Rsa1.0_02211.1.g32927.t1	ref|XP_002893537.1| hypothetical protein ARALYDRAFT_473078 [Arabidopsis lyrata subsp. lyrata] gi|297339379|gb|EFH69796.1| hypothetical protein ARALYDRAFT_473078 [Arabidopsis lyrata subsp. lyrata]	780	390	1e-180	50	39.2308	43.3333	hypothetical protein ARALYDRAFT_473078	gbpln	Arabidopsis lyrata	AT1G28580.1 | Symbols: | GDSL-like Lipase/Acylhydrolase superfamily protein | chr1:10044603-10046379 REVERSE LENGTH=390	780	390	1e-180	50	38.8462	42.8205
Rsa1.0_02212.1.g32928.t1	gb|EOA23471.1| hypothetical protein CARUB_v10016663mg [Capsella rubella]	470	911	1e-23	193.83	16.1702	24.2553	hypothetical protein CARUB_v10016663mg	gbpln	Capsella rubella	AT2G15420.1 | Symbols: | myosin heavy chain-related | chr2:6723948-6728183 REVERSE LENGTH=957	470	957	4e-21	203.617	11.2766	18.9362
Rsa1.0_02212.1.g32929.t1	ref|XP_002862436.1| predicted protein [Arabidopsis lyrata subsp. lyrata] gi|297307949|gb|EFH38694.1| predicted protein [Arabidopsis lyrata subsp. lyrata]	653	530	7e-39	81.1639	13.3231	17.611	predicted protein	gbpln	Arabidopsis lyrata	AT5G32613.1 | Symbols: | Zinc knuckle (CCHC-type) family protein | chr5:12263255-12265041 FORWARD LENGTH=457	653	457	1e-12	69.9847	6.12557	7.50383
Rsa1.0_02212.1.g32930.t1	gb|AAM82604.1|AF525305_2 putative AP endonuclease/reverse transcriptase [Brassica napus]	1144	1214	0	106.119	37.5874	55.7692	putative AP endonuclease/reverse transcriptase	gbpln	Brassica napus	AT1G43760.1 | Symbols: | DNAse I-like superfamily protein | chr1:16528880-16531065 REVERSE LENGTH=626	1144	626	1e-59	54.7203	12.2378	20.4545
Rsa1.0_02212.1.g32931.t1	sp|Q3E6Y4.2|4CLL3_ARATH RecName: Full=4-coumarate--CoA ligase-like 3	145	552	1e-59	380.69	75.8621	86.8966	RecName: Full=4-coumarate--CoA ligase-like 3	----	----	AT1G20490.1 | Symbols: | AMP-dependent synthetase and ligase family protein | chr1:7097958-7099672 REVERSE LENGTH=447	145	447	4e-62	308.276	75.8621	86.8966
Rsa1.0_02212.1.g32932.t1	ref|NP_173477.1| uncharacterized protein [Arabidopsis thaliana] gi|8778601|gb|AAF79609.1|AC027665_10 F5M15.15 [Arabidopsis thaliana] gi|332191862|gb|AEE29983.1| uncharacterized protein AT1G20530 [Arabidopsis thaliana]	601	614	0	102.163	74.7088	85.025	uncharacterized protein	gbpln	Arabidopsis thaliana	AT1G20530.1 | Symbols: | Protein of unknown function (DUF630 and DUF632) | chr1:7108370-7110377 REVERSE LENGTH=614	601	614	0	102.163	74.7088	85.025
Rsa1.0_02212.1.g32933.t2	ref|XP_002890391.1| transducin family protein [Arabidopsis lyrata subsp. lyrata] gi|297336233|gb|EFH66650.1| transducin family protein [Arabidopsis lyrata subsp. lyrata]	374	351	0	93.8503	87.9679	91.1765	transducin family protein	gbpln	Arabidopsis lyrata	AT1G20540.1 | Symbols: | Transducin/WD40 repeat-like superfamily protein | chr1:7112652-7115191 FORWARD LENGTH=351	374	351	0	93.8503	87.4332	91.1765
Rsa1.0_02212.1.g32934.t1	ref|NP_173479.3| O-fucosyltransferase-like protein [Arabidopsis thaliana] gi|332191864|gb|AEE29985.1| O-fucosyltransferase-like protein [Arabidopsis thaliana]	568	564	0	99.2958	89.0845	93.4859	O-fucosyltransferase-like protein	gbpln	Arabidopsis thaliana	AT1G20550.1 | Symbols: | O-fucosyltransferase family protein | chr1:7115485-7117936 REVERSE LENGTH=564	568	564	0	99.2958	89.0845	93.4859
Rsa1.0_02212.1.g32935.t1	gb|AAK50082.1|AF372942_1 At1g20560/F2D10_4 [Arabidopsis thaliana] gi|18700260|gb|AAL77740.1| At1g20560/F2D10_4 [Arabidopsis thaliana]	555	556	0	100.18	86.8468	93.6937	At1g20560/F2D10_4	gbpln	Arabidopsis thaliana	AT1G20560.1 | Symbols: AAE1 | acyl activating enzyme 1 | chr1:7119927-7121730 REVERSE LENGTH=556	555	556	0	100.18	86.8468	93.6937
Rsa1.0_02212.1.g32936.t1	ref|NP_564118.1| dolichol-phosphate mannosyltransferase [Arabidopsis thaliana] gi|8886954|gb|AAF80640.1|AC069251_33 F2D10.6 [Arabidopsis thaliana] gi|29028862|gb|AAO64810.1| At1g20575 [Arabidopsis thaliana] gi|51969260|dbj|BAD43322.1| hypothetical protein [Arabidopsis thaliana] gi|110743122|dbj|BAE99453.1| hypothetical protein [Arabidopsis thaliana] gi|332191868|gb|AEE29989.1| dolichol-phosphate …	241	246	1e-130	102.075	96.6805	97.5104	dolichol-phosphate mannosyltransferase	gbpln	Arabidopsis thaliana	AT1G20575.1 | Symbols: | Nucleotide-diphospho-sugar transferases superfamily protein | chr1:7126987-7128677 REVERSE LENGTH=246	241	246	1e-133	102.075	96.6805	97.5104
Rsa1.0_02212.1.g32937.t1	ref|XP_004291296.1| PREDICTED: small nuclear ribonucleoprotein Sm D3-like [Fragaria vesca subsp. vesca]	130	131	1e-60	100.769	89.2308	93.8462	PREDICTED: small nuclear ribonucleoprotein Sm D3-like	gbpln	Fragaria vesca	AT1G20580.1 | Symbols: | Small nuclear ribonucleoprotein family protein | chr1:7128979-7130371 FORWARD LENGTH=131	130	131	8e-59	100.769	87.6923	89.2308
Rsa1.0_02212.1.g32938.t3	gb|AAF79603.1|AC027665_4 F5M15.6 [Arabidopsis thaliana] gi|8886952|gb|AAF80638.1|AC069251_31 F2D10.10 [Arabidopsis thaliana]	382	460	1e-170	120.419	79.3194	87.4346	F5M15.6	gbpln	Arabidopsis thaliana	AT1G20610.1 | Symbols: CYCB2;3 | Cyclin B2;3 | chr1:7135073-7137273 REVERSE LENGTH=429	382	429	1e-172	112.304	79.5812	87.6963
Rsa1.0_02213.1.g32939.t1	gb|EOA24750.1| hypothetical protein CARUB_v10018027mg [Capsella rubella]	190	208	2e-51	109.474	61.0526	73.6842	hypothetical protein CARUB_v10018027mg	gbpln	Capsella rubella	AT3G60280.1 | Symbols: UCC3 | uclacyanin 3 | chr3:22279867-22280633 REVERSE LENGTH=222	190	222	3e-46	116.842	53.1579	64.7368
Rsa1.0_02213.1.g32940.t1	ref|NP_191588.2| oxidoreductase [Arabidopsis thaliana] gi|332646518|gb|AEE80039.1| oxidoreductase [Arabidopsis thaliana]	375	357	1e-170	95.2	75.4667	83.4667	oxidoreductase	gbpln	Arabidopsis thaliana	AT3G60290.1 | Symbols: | 2-oxoglutarate (2OG) and Fe(II)-dependent oxygenase superfamily protein | chr3:22282662-22284414 FORWARD LENGTH=357	375	357	1e-173	95.2	75.4667	83.4667
Rsa1.0_02213.1.g32941.t1	ref|NP_191589.3| ubiquitin-protein ligase RNF25 [Arabidopsis thaliana] gi|66865936|gb|AAY57602.1| RING finger family protein [Arabidopsis thaliana] gi|332646519|gb|AEE80040.1| ubiquitin-protein ligase RNF25 [Arabidopsis thaliana]	345	366	1e-133	106.087	75.942	85.7971	ubiquitin-protein ligase RNF25	gbpln	Arabidopsis thaliana	AT3G60300.1 | Symbols: | RWD domain-containing protein | chr3:22285371-22287382 FORWARD LENGTH=366	345	366	1e-136	106.087	75.942	85.7971
Rsa1.0_02213.1.g32942.t1	gb|EOA25168.1| hypothetical protein CARUB_v10018480mg [Capsella rubella]	635	681	0	107.244	73.8583	86.1417	hypothetical protein CARUB_v10018480mg	gbpln	Capsella rubella	AT3G60310.1 | Symbols: | unknown protein; Has 22 Blast hits to 18 proteins in 9 species: Archae - 0; Bacteria - 0; Metazoa - 0; Fungi - 0; Plants - 22; Viruses - 0; Other Eukaryotes - 0 (source: NCBI BLink). | chr3:22287781-22290379 FORWARD LENGTH=687	635	687	0	108.189	74.3307	85.1969
Rsa1.0_02213.1.g32943.t2	ref|XP_002878328.1| DNA binding protein [Arabidopsis lyrata subsp. lyrata] gi|297324166|gb|EFH54587.1| DNA binding protein [Arabidopsis lyrata subsp. lyrata]	789	794	0	100.634	79.3409	86.692	DNA binding protein	gbpln	Arabidopsis lyrata	AT3G60320.1 | Symbols: | Protein of unknown function (DUF630 and DUF632) | chr3:22292073-22295228 REVERSE LENGTH=796	789	796	0	100.887	79.5944	87.199
Rsa1.0_02213.1.g32944.t1	ref|NP_191592.5| H(+)-ATPase 7 [Arabidopsis thaliana] gi|334186150|ref|NP_001190141.1| H(+)-ATPase 7 [Arabidopsis thaliana] gi|12230460|sp|Q9LY32.1|PMA7_ARATH RecName: Full=ATPase 7, plasma membrane-type; AltName: Full=Proton pump 7 gi|7576209|emb|CAB87870.1| plasma membrane H+-ATPase-like [Arabidopsis thaliana] gi|332646525|gb|AEE80046.1| H(+)-ATPase 7 [Arabidopsis thaliana] gi|332646526|gb|AEE8…	897	961	0	107.135	94.0914	97.4359	H(+)-ATPase 7	gbpln	Arabidopsis thaliana	AT3G60330.2 | Symbols: HA7 | H(+)-ATPase 7 | chr3:22298763-22303509 FORWARD LENGTH=961	897	961	0	107.135	94.0914	97.4359
Rsa1.0_02213.1.g32945.t1	ref|XP_002878329.1| armadillo/beta-catenin repeat family protein [Arabidopsis lyrata subsp. lyrata] gi|297324167|gb|EFH54588.1| armadillo/beta-catenin repeat family protein [Arabidopsis lyrata subsp. lyrata]	918	928	0	101.089	85.4031	92.0479	armadillo/beta-catenin repeat family protein	gbpln	Arabidopsis lyrata	AT3G60350.1 | Symbols: ARABIDILLO-2, ARABIDILLO2 | ARABIDILLO-2 | chr3:22306806-22310596 REVERSE LENGTH=928	918	928	0	101.089	84.5316	91.0675
Rsa1.0_02214.1.g32946.t1	gb|EOA24696.1| hypothetical protein CARUB_v10017974mg [Capsella rubella]	226	228	1e-114	100.885	91.5929	94.2478	hypothetical protein CARUB_v10017974mg	gbpln	Capsella rubella	AT3G55920.1 | Symbols: | Cyclophilin-like peptidyl-prolyl cis-trans isomerase family protein | chr3:20743529-20745049 REVERSE LENGTH=228	226	228	1e-116	100.885	91.1504	93.8053
Rsa1.0_02214.1.g32947.t1	gb|EOA23711.1| hypothetical protein CARUB_v10016918mg [Capsella rubella]	423	584	0	138.061	81.3239	88.1797	hypothetical protein CARUB_v10016918mg	gbpln	Capsella rubella	AT3G55940.1 | Symbols: | Phosphoinositide-specific phospholipase C family protein | chr3:20747787-20750184 FORWARD LENGTH=584	423	584	0	138.061	81.3239	88.1797
Rsa1.0_02214.1.g32948.t1	ref|XP_002878053.1| hypothetical protein ARALYDRAFT_907029 [Arabidopsis lyrata subsp. lyrata] gi|297323891|gb|EFH54312.1| hypothetical protein ARALYDRAFT_907029 [Arabidopsis lyrata subsp. lyrata]	419	803	1e-163	191.647	72.5537	82.1002	hypothetical protein ARALYDRAFT_907029	gbpln	Arabidopsis lyrata	AT3G55950.1 | Symbols: CCR3, ATCRR3 | CRINKLY4 related 3 | chr3:20753903-20756347 REVERSE LENGTH=814	419	814	1e-161	194.272	76.3723	85.2029
Rsa1.0_02214.1.g32949.t1	ref|NP_191155.1| haloacid dehalogenase-like hydrolase domain-containing protein [Arabidopsis thaliana] gi|7573491|emb|CAB87850.1| putative protein [Arabidopsis thaliana] gi|20466680|gb|AAM20657.1| putative protein [Arabidopsis thaliana] gi|21537285|gb|AAM61626.1| unknown [Arabidopsis thaliana] gi|23198192|gb|AAN15623.1| putative protein [Arabidopsis thaliana] gi|332645940|gb|AEE79461.1| haloacid …	306	305	1e-143	99.6732	86.6013	90.5229	haloacid dehalogenase-like hydrolase domain-containing protein	gbpln	Arabidopsis thaliana	AT3G55960.1 | Symbols: | Haloacid dehalogenase-like hydrolase (HAD) superfamily protein | chr3:20760797-20762892 REVERSE LENGTH=305	306	305	1e-146	99.6732	86.6013	90.5229
Rsa1.0_02214.1.g32950.t1	gb|EOA35514.1| hypothetical protein CARUB_v10020721mg [Capsella rubella]	225	298	1e-12	132.444	30.6667	46.6667	hypothetical protein CARUB_v10020721mg	gbpln	Capsella rubella	AT5G37890.1 | Symbols: | Protein with RING/U-box and TRAF-like domains | chr5:15090512-15091822 REVERSE LENGTH=286	225	286	3e-14	127.111	29.7778	46.2222
Rsa1.0_02214.1.g32951.t1	ref|XP_002878055.1| oxidoreductase [Arabidopsis lyrata subsp. lyrata] gi|297323893|gb|EFH54314.1| oxidoreductase [Arabidopsis lyrata subsp. lyrata]	272	363	1e-145	133.456	90.4412	94.8529	oxidoreductase	gbpln	Arabidopsis lyrata	AT3G55970.1 | Symbols: ATJRG21, JRG21 | jasmonate-regulated gene 21 | chr3:20766970-20769264 REVERSE LENGTH=363	272	363	1e-145	133.456	89.3382	94.4853
Rsa1.0_02214.1.g32952.t1	gb|ABD64964.1| hypothetical protein 25.t00001 [Brassica oleracea]	1233	1103	0	89.4566	28.5483	31.7113	hypothetical protein 25.t00001	gbpln	Brassica oleracea	AT5G54480.1 | Symbols: | Protein of unknown function (DUF630 and DUF632) | chr5:22118004-22120166 FORWARD LENGTH=720	1233	720	3e-74	58.3942	15.1663	18.4104
Rsa1.0_02214.1.g32953.t1	gb|EOA23798.1| hypothetical protein CARUB_v10017012mg [Capsella rubella]	329	523	1e-38	158.967	37.386	51.9757	hypothetical protein CARUB_v10017012mg	gbpln	Capsella rubella	AT3G59200.1 | Symbols: | F-box/RNI-like superfamily protein | chr3:21887484-21889214 FORWARD LENGTH=520	329	520	1e-40	158.055	36.7781	50.4559
Rsa1.0_02215.1.g32954.t1	ref|NP_192030.4| glycosyl transferase family 1 protein [Arabidopsis thaliana] gi|332656594|gb|AEE81994.1| glycosyl transferase family 1 protein [Arabidopsis thaliana]	1024	1031	0	100.684	82.5195	90.918	glycosyl transferase family 1 protein	gbpln	Arabidopsis thaliana	AT4G01210.1 | Symbols: | glycosyl transferase family 1 protein | chr4:507738-512362 REVERSE LENGTH=1031	1024	1031	0	100.684	82.5195	90.918
Rsa1.0_02215.1.g32955.t1	ref|XP_002872902.1| hypothetical protein ARALYDRAFT_912111 [Arabidopsis lyrata subsp. lyrata] gi|297318739|gb|EFH49161.1| hypothetical protein ARALYDRAFT_912111 [Arabidopsis lyrata subsp. lyrata]	383	356	1e-166	92.9504	81.7232	86.9452	hypothetical protein ARALYDRAFT_912111	gbpln	Arabidopsis lyrata	AT4G01220.1 | Symbols: | Nucleotide-diphospho-sugar transferase family protein | chr4:513431-515648 REVERSE LENGTH=360	383	360	1e-164	93.9948	80.9399	85.9008
Rsa1.0_02215.1.g32956.t2	ref|XP_002874992.1| zinc finger family protein [Arabidopsis lyrata subsp. lyrata] gi|297320829|gb|EFH51251.1| zinc finger family protein [Arabidopsis lyrata subsp. lyrata]	489	502	0	102.658	75.6646	84.4581	zinc finger family protein	gbpln	Arabidopsis lyrata	AT4G01270.1 | Symbols: | RING/U-box superfamily protein | chr4:532351-534891 FORWARD LENGTH=506	489	506	0	103.476	74.4376	83.6401
Rsa1.0_02215.1.g32957.t1	gb|EOA19897.1| hypothetical protein CARUB_v10000143mg [Capsella rubella]	888	982	0	110.586	75.6757	83.2207	hypothetical protein CARUB_v10000143mg	gbpln	Capsella rubella	AT4G01290.1 | Symbols: | unknown protein; FUNCTIONS IN: molecular_function unknown; INVOLVED IN: biological_process unknown; LOCATED IN: cellular_component unknown; EXPRESSED IN: 24 plant structures; EXPRESSED DURING: 15 growth stages; Has 1744 Blast hits to 1308 proteins in 219 species: Archae - 0; Bacteria - 241; Metazoa - 793; Fungi - 253; Plants - 108; Viruses - 0; Other Eukaryotes - 349 (sou…	888	991	0	111.599	71.509	80.1802
Rsa1.0_02215.1.g32958.t1	ref|NP_567212.1| CAAX prenyl protease 1-like protein [Arabidopsis thaliana] gi|75303258|sp|Q8RX88.1|FACE1_ARATH RecName: Full=CAAX prenyl protease 1 homolog; AltName: Full=Farnesylated proteins-converting enzyme 1; Short=AtFACE-1; Short=FACE-1; AltName: Full=Prenyl protein-specific endoprotease 1; AltName: Full=Zinc metalloproteinase Ste24 homolog; Short=AtSTE24 gi|19699057|gb|AAL90896.1| AT4g013…	401	424	0	105.736	89.0274	91.7706	CAAX prenyl protease 1-like protein	gbpln	Arabidopsis thaliana	AT4G01320.1 | Symbols: ATSTE24, STE24 | Peptidase family M48 family protein | chr4:545905-549002 FORWARD LENGTH=424	401	424	0	105.736	89.0274	91.7706
Rsa1.0_02215.1.g32959.t1	gb|ADP24129.1| mitogen-activaed protein kinase 4 [Brassica napus]	374	373	0	99.7326	98.6631	99.4652	mitogen-activaed protein kinase 4	gbpln	Brassica napus	AT4G01370.1 | Symbols: ATMPK4, MPK4 | MAP kinase 4 | chr4:567219-568889 FORWARD LENGTH=376	374	376	0	100.535	96.2567	98.6631
Rsa1.0_02215.1.g32960.t1	ref|NP_567185.1| F-box protein [Arabidopsis thaliana] gi|30678731|ref|NP_849277.1| F-box protein [Arabidopsis thaliana] gi|75246091|sp|Q8LG03.1|FB345_ARATH RecName: Full=F-box protein At4g00755 gi|21536774|gb|AAM61106.1| unknown [Arabidopsis thaliana] gi|332656531|gb|AEE81931.1| F-box protein [Arabidopsis thaliana] gi|332656532|gb|AEE81932.1| F-box protein [Arabidopsis thaliana]	316	377	1e-121	119.304	69.6203	82.2785	F-box protein	gbpln	Arabidopsis thaliana	AT4G00755.2 | Symbols: | F-box family protein | chr4:325294-326787 FORWARD LENGTH=377	316	377	1e-123	119.304	69.6203	82.2785
Rsa1.0_02216.1.g32961.t1	gb|AAO24551.1| At1g74460 [Arabidopsis thaliana]	280	275	1e-142	98.2143	85.7143	91.4286	At1g74460	gbpln	Arabidopsis thaliana	AT1G74460.1 | Symbols: | GDSL-like Lipase/Acylhydrolase superfamily protein | chr1:27988150-27989765 REVERSE LENGTH=366	280	366	1e-145	130.714	85.7143	91.4286
Rsa1.0_02216.1.g32962.t1	ref|NP_177583.1| myb domain protein 95 [Arabidopsis thaliana] gi|6715434|gb|AAF26414.1|AF217205_1 putative transcription factor [Arabidopsis thaliana] gi|12324794|gb|AAG52356.1|AC011765_8 putative MYB family transcription factor; 31729-33438 [Arabidopsis thaliana] gi|26451798|dbj|BAC42993.1| putative transcription factor MYB95 [Arabidopsis thaliana] gi|28950825|gb|AAO63336.1| At1g74430 [Arabidops…	245	271	2e-84	110.612	66.9388	79.1837	myb domain protein 95	gbpln	Arabidopsis thaliana	AT1G74430.1 | Symbols: MYB95, ATMYB95, ATMYBCP66 | myb domain protein 95 | chr1:27975409-27977118 FORWARD LENGTH=271	245	271	6e-87	110.612	66.9388	79.1837
Rsa1.0_02216.1.g32963.t1	gb|EOA16130.1| hypothetical protein CARUB_v10004265mg [Capsella rubella]	268	701	1e-20	261.567	31.7164	48.8806	hypothetical protein CARUB_v10004265mg	gbpln	Capsella rubella	#	#	#	#	#	#	#
Rsa1.0_02216.1.g32964.t1	gb|EOA34254.1| hypothetical protein CARUB_v10021766mg [Capsella rubella]	80	80	9e-31	100	97.5	100	hypothetical protein CARUB_v10021766mg	gbpln	Capsella rubella	AT1G74340.1 | Symbols: | dolichol phosphate-mannose biosynthesis regulatory protein-related | chr1:27948288-27948654 REVERSE LENGTH=80	80	80	1e-32	100	95	98.75
Rsa1.0_02217.1.g32965.t1	#	#	#	#	#	#	#	-	----	----	#	#	#	#	#	#	#
Rsa1.0_02217.1.g32966.t1	ref|NP_001031352.1| PLATZ transcription factor family protein [Arabidopsis thaliana] gi|98961777|gb|ABF59218.1| unknown protein [Arabidopsis thaliana] gi|330251112|gb|AEC06206.1| PLATZ transcription factor family protein [Arabidopsis thaliana]	246	256	1e-120	104.065	89.8374	94.3089	PLATZ transcription factor family protein	gbpln	Arabidopsis thaliana	AT2G12646.1 | Symbols: | PLATZ transcription factor family protein | chr2:5167179-5169022 REVERSE LENGTH=256	246	256	1e-123	104.065	89.8374	94.3089
Rsa1.0_02217.1.g32967.t1	gb|AAC28216.1| T24M8.9 gene product [Arabidopsis thaliana] gi|7267147|emb|CAB80815.1| putative protein [Arabidopsis thaliana]	105	463	2e-25	440.952	54.2857	60	T24M8.9 gene product	gbpln	Arabidopsis thaliana	#	#	#	#	#	#	#
Rsa1.0_02217.1.g32968.t1	ref|XP_002883797.1| glycosyl transferase family 17 protein [Arabidopsis lyrata subsp. lyrata] gi|297329637|gb|EFH60056.1| glycosyl transferase family 17 protein [Arabidopsis lyrata subsp. lyrata]	362	361	0	99.7238	86.7403	92.8177	glycosyl transferase family 17 protein	gbpln	Arabidopsis lyrata	AT2G13290.2 | Symbols: | beta-1,4-N-acetylglucosaminyltransferase family protein | chr2:5512058-5513143 FORWARD LENGTH=361	362	361	0	99.7238	87.2928	91.989
Rsa1.0_02218.1.g32969.t1	emb|CAD89012.1| putative cadmium/zinc-transporting ATPase 3 [Arabidopsis halleri subsp. halleri]	745	757	0	101.611	86.9799	92.4832	putative cadmium/zinc-transporting ATPase 3	gbpln	Arabidopsis halleri	AT4G30110.1 | Symbols: HMA2, ATHMA2 | heavy metal atpase 2 | chr4:14720253-14724577 REVERSE LENGTH=951	745	951	0	127.651	67.651	81.4765
Rsa1.0_02218.1.g32970.t2	ref|XP_002869395.1| hypothetical protein ARALYDRAFT_491740 [Arabidopsis lyrata subsp. lyrata] gi|297315231|gb|EFH45654.1| hypothetical protein ARALYDRAFT_491740 [Arabidopsis lyrata subsp. lyrata]	593	725	0	122.26	78.5835	85.4975	hypothetical protein ARALYDRAFT_491740	gbpln	Arabidopsis lyrata	AT4G30130.1 | Symbols: | Protein of unknown function (DUF630 and DUF632) | chr4:14735401-14737793 FORWARD LENGTH=725	593	725	0	122.26	76.2226	83.9798
Rsa1.0_02218.1.g32971.t3	emb|CAB39638.1| RNA-directed DNA polymerase-like protein [Arabidopsis thaliana] gi|7267666|emb|CAB78094.1| RNA-directed DNA polymerase-like protein [Arabidopsis thaliana]	1974	1274	0	64.539	30.2432	41.844	RNA-directed DNA polymerase-like protein	gbpln	Arabidopsis thaliana	AT4G29090.1 | Symbols: | Ribonuclease H-like superfamily protein | chr4:14333528-14335255 FORWARD LENGTH=575	1974	575	3e-66	29.1287	8.5613	13.9818
Rsa1.0_02219.1.g32972.t1	ref|NP_189109.1| putative kinase-like protein TMKL1 [Arabidopsis thaliana] gi|464900|sp|P33543.1|TMKL1_ARATH RecName: Full=Putative kinase-like protein TMKL1; Flags: Precursor gi|313190|emb|CAA51385.1| TMKL1 [Arabidopsis thaliana] gi|9279794|dbj|BAB01215.1| receptor kinase [Arabidopsis thaliana] gi|20259336|gb|AAM13993.1| putative kinase TMKL1 precursor [Arabidopsis thaliana] gi|332643413|gb|AEE7…	514	674	0	131.128	77.6265	84.2412	putative kinase-like protein TMKL1	gbpln	Arabidopsis thaliana	AT3G24660.1 | Symbols: TMKL1 | transmembrane kinase-like 1 | chr3:9003641-9005751 FORWARD LENGTH=674	514	674	0	131.128	77.6265	84.2412
Rsa1.0_02219.1.g32973.t2	#	#	#	#	#	#	#	-	----	----	#	#	#	#	#	#	#
Rsa1.0_02219.1.g32974.t1	ref|XP_002883551.1| hypothetical protein ARALYDRAFT_319179 [Arabidopsis lyrata subsp. lyrata] gi|297329391|gb|EFH59810.1| hypothetical protein ARALYDRAFT_319179 [Arabidopsis lyrata subsp. lyrata]	1023	1122	0	109.677	77.7126	85.826	hypothetical protein ARALYDRAFT_319179	gbpln	Arabidopsis lyrata	AT3G24715.1 | Symbols: | Protein kinase superfamily protein with octicosapeptide/Phox/Bem1p domain | chr3:9025849-9029948 FORWARD LENGTH=1117	1023	1117	0	109.189	77.0283	84.653
Rsa1.0_02219.1.g32975.t1	ref|XP_002885671.1| hypothetical protein ARALYDRAFT_479992 [Arabidopsis lyrata subsp. lyrata] gi|297331511|gb|EFH61930.1| hypothetical protein ARALYDRAFT_479992 [Arabidopsis lyrata subsp. lyrata]	152	151	2e-67	99.3421	82.2368	88.8158	hypothetical protein ARALYDRAFT_479992	gbpln	Arabidopsis lyrata	AT3G24730.1 | Symbols: | mRNA splicing factor, thioredoxin-like U5 snRNP | chr3:9030152-9030894 REVERSE LENGTH=159	152	159	5e-69	104.605	81.5789	86.8421
Rsa1.0_02219.1.g32976.t1	ref|XP_002871185.1| hypothetical protein ARALYDRAFT_908504 [Arabidopsis lyrata subsp. lyrata] gi|297317022|gb|EFH47444.1| hypothetical protein ARALYDRAFT_908504 [Arabidopsis lyrata subsp. lyrata]	128	318	6e-13	248.438	35.1562	39.0625	hypothetical protein ARALYDRAFT_908504	gbpln	Arabidopsis lyrata	AT4G25340.1 | Symbols: FKBP53, ATFKBP53 | FK506 BINDING PROTEIN 53 | chr4:12959657-12962632 REVERSE LENGTH=477	128	477	2e-13	372.656	30.4688	39.0625
Rsa1.0_02219.1.g32977.t2	ref|XP_002883562.1| hypothetical protein ARALYDRAFT_479998 [Arabidopsis lyrata subsp. lyrata] gi|297329402|gb|EFH59821.1| hypothetical protein ARALYDRAFT_479998 [Arabidopsis lyrata subsp. lyrata]	251	417	4e-69	166.135	63.3466	72.9084	hypothetical protein ARALYDRAFT_479998	gbpln	Arabidopsis lyrata	AT3G24800.1 | Symbols: PRT1 | proteolysis 1 | chr3:9055653-9057795 FORWARD LENGTH=410	251	410	9e-71	163.347	62.1514	71.3147
Rsa1.0_02220.1.g32978.t1	dbj|BAJ33793.1| unnamed protein product [Thellungiella halophila]	566	606	0	107.067	82.1555	87.8092	unnamed protein product	----	----	AT5G46760.1 | Symbols: | Basic helix-loop-helix (bHLH) DNA-binding family protein | chr5:18974231-18976009 FORWARD LENGTH=592	566	592	0	104.594	76.5018	82.5088
Rsa1.0_02220.1.g32979.t1	#	#	#	#	#	#	#	-	----	----	#	#	#	#	#	#	#
Rsa1.0_02220.1.g32980.t1	#	#	#	#	#	#	#	-	----	----	#	#	#	#	#	#	#
Rsa1.0_02220.1.g32981.t1	emb|CAB39638.1| RNA-directed DNA polymerase-like protein [Arabidopsis thaliana] gi|7267666|emb|CAB78094.1| RNA-directed DNA polymerase-like protein [Arabidopsis thaliana]	1558	1274	0	81.7715	46.3415	58.9217	RNA-directed DNA polymerase-like protein	gbpln	Arabidopsis thaliana	AT4G29090.1 | Symbols: | Ribonuclease H-like superfamily protein | chr4:14333528-14335255 FORWARD LENGTH=575	1558	575	9e-71	36.9063	11.2965	17.5866
Rsa1.0_02220.1.g32982.t1	gb|EOA15886.1| hypothetical protein CARUB_v10003973mg [Capsella rubella]	1903	1921	0	100.946	78.5602	83.9201	hypothetical protein CARUB_v10003973mg	gbpln	Capsella rubella	AT4G31160.1 | Symbols: DCAF1 | DDB1-CUL4 associated factor 1 | chr4:15145936-15152939 FORWARD LENGTH=1883	1903	1883	0	98.949	79.6637	85.4966
Rsa1.0_02220.1.g32983.t1	gb|EOA18316.1| hypothetical protein CARUB_v10006831mg [Capsella rubella]	409	412	0	100.733	94.132	97.7995	hypothetical protein CARUB_v10006831mg	gbpln	Capsella rubella	AT4G31170.3 | Symbols: | Protein kinase superfamily protein | chr4:15153499-15154846 REVERSE LENGTH=412	409	412	0	100.733	93.643	97.7995
Rsa1.0_02220.1.g32984.t1	gb|AAG50806.1|AC079281_8 unknown protein [Arabidopsis thaliana]	2353	1213	0	51.5512	26.9443	35.2316	unknown protein	gbpln	Arabidopsis thaliana	AT4G31180.2 | Symbols: | Class II aminoacyl-tRNA and biotin synthetases superfamily protein | chr4:15156696-15159362 FORWARD LENGTH=558	2353	558	0	23.7144	16.2771	18.487
Rsa1.0_02220.1.g32985.t2	ref|NP_194849.3| DNA topoisomerase, type IA, core [Arabidopsis thaliana] gi|332660478|gb|AEE85878.1| DNA topoisomerase, type IA, core [Arabidopsis thaliana]	1174	1284	0	109.37	68.0579	73.1687	DNA topoisomerase, type IA, core	gbpln	Arabidopsis thaliana	AT4G31210.1 | Symbols: | DNA topoisomerase, type IA, core | chr4:15165280-15172534 FORWARD LENGTH=1284	1174	1284	0	109.37	68.0579	73.1687
Rsa1.0_02221.1.g32986.t1	gb|EOA26777.1| hypothetical protein CARUB_v10022862mg [Capsella rubella]	588	596	0	101.361	85.5442	92.0068	hypothetical protein CARUB_v10022862mg	gbpln	Capsella rubella	AT2G40120.1 | Symbols: | Protein kinase superfamily protein | chr2:16755137-16757258 REVERSE LENGTH=570	588	570	0	96.9388	84.3537	89.1156
Rsa1.0_02221.1.g32987.t1	ref|XP_002865781.1| hypothetical protein ARALYDRAFT_918037 [Arabidopsis lyrata subsp. lyrata] gi|297311616|gb|EFH42040.1| hypothetical protein ARALYDRAFT_918037 [Arabidopsis lyrata subsp. lyrata]	265	253	2e-32	95.4717	36.6038	53.5849	hypothetical protein ARALYDRAFT_918037	gbpln	Arabidopsis lyrata	AT4G03170.1 | Symbols: | AP2/B3-like transcriptional factor family protein | chr4:1400832-1401584 FORWARD LENGTH=250	265	250	2e-33	94.3396	27.1698	36.6038
Rsa1.0_02221.1.g32988.t1	ref|NP_192226.1| AP2/B3 domain-containing protein [Arabidopsis thaliana] gi|75267842|sp|Q9ZR14.1|Y4317_ARATH RecName: Full=Putative B3 domain-containing protein At4g03170 gi|4262145|gb|AAD14445.1| hypothetical protein [Arabidopsis thaliana] gi|7270187|emb|CAB77802.1| hypothetical protein [Arabidopsis thaliana] gi|225898763|dbj|BAH30512.1| hypothetical protein [Arabidopsis thaliana] gi|332656884|g…	212	250	9e-29	117.925	34.434	43.3962	AP2/B3 domain-containing protein	gbpln	Arabidopsis thaliana	AT4G03170.1 | Symbols: | AP2/B3-like transcriptional factor family protein | chr4:1400832-1401584 FORWARD LENGTH=250	212	250	3e-31	117.925	34.434	43.3962
Rsa1.0_02221.1.g32989.t4	ref|XP_002881697.1| hypothetical protein ARALYDRAFT_903284 [Arabidopsis lyrata subsp. lyrata] gi|297327536|gb|EFH57956.1| hypothetical protein ARALYDRAFT_903284 [Arabidopsis lyrata subsp. lyrata]	422	316	1e-49	74.8815	33.6493	43.128	hypothetical protein ARALYDRAFT_903284	gbpln	Arabidopsis lyrata	AT2G18110.1 | Symbols: | Translation elongation factor EF1B/ribosomal protein S6 family protein | chr2:7872636-7873713 FORWARD LENGTH=231	422	231	5e-46	54.7393	28.1991	34.3602
Rsa1.0_02221.1.g32990.t1	ref|XP_002879846.1| phosphoinositide-specific phospholipase C family protein [Arabidopsis lyrata subsp. lyrata] gi|297325685|gb|EFH56105.1| phosphoinositide-specific phospholipase C family protein [Arabidopsis lyrata subsp. lyrata]	610	618	0	101.311	91.4754	96.2295	phosphoinositide-specific phospholipase C family protein	gbpln	Arabidopsis lyrata	AT2G40116.1 | Symbols: | Phosphoinositide-specific phospholipase C family protein | chr2:16751782-16754311 FORWARD LENGTH=613	610	613	0	100.492	91.4754	96.8852
Rsa1.0_02221.1.g32991.t1	gb|EOA28014.1| hypothetical protein CARUB_v10024190mg [Capsella rubella]	165	168	7e-67	101.818	73.3333	78.7879	hypothetical protein CARUB_v10024190mg	gbpln	Capsella rubella	AT2G40113.1 | Symbols: | Pollen Ole e 1 allergen and extensin family protein | chr2:16750254-16750906 FORWARD LENGTH=169	165	169	2e-66	102.424	72.1212	79.3939
Rsa1.0_02221.1.g32992.t1	ref|NP_181539.1| chlorophyll a-b binding protein CP29.3 [Arabidopsis thaliana] gi|38503231|sp|Q9S7W1.1|CB4C_ARATH RecName: Full=Chlorophyll a-b binding protein CP29.3, chloroplastic; AltName: Full=LHCB4.3; AltName: Full=LHCII protein 4.3; Flags: Precursor gi|4741956|gb|AAD28775.1|AF134128_1 Lhcb4:3 protein [Arabidopsis thaliana] gi|17979325|gb|AAL49888.1| putative chlorophyll a/b binding protein …	276	276	1e-134	100	90.942	96.3768	chlorophyll a-b binding protein CP29.3	gbpln	Arabidopsis thaliana	AT2G40100.1 | Symbols: LHCB4.3 | light harvesting complex photosystem II | chr2:16745884-16747190 FORWARD LENGTH=276	276	276	1e-136	100	90.942	96.3768
Rsa1.0_02221.1.g32993.t1	gb|AAM62483.1| putative ABC1 protein [Arabidopsis thaliana]	536	538	0	100.373	91.4179	97.3881	putative ABC1 protein	gbpln	Arabidopsis thaliana	AT2G40090.1 | Symbols: ATATH9, ATH9 | ABC2 homolog 9 | chr2:16737685-16740303 REVERSE LENGTH=538	536	538	0	100.373	91.2313	97.2015
Rsa1.0_02221.1.g32994.t1	gb|EOA28165.1| hypothetical protein CARUB_v10024354mg [Capsella rubella]	113	113	1e-45	100	91.1504	95.5752	hypothetical protein CARUB_v10024354mg	gbpln	Capsella rubella	AT2G40080.1 | Symbols: ELF4 | Protein of unknown function (DUF1313) | chr2:16734545-16734880 REVERSE LENGTH=111	113	111	5e-48	98.2301	91.1504	93.8053
Rsa1.0_02221.1.g32995.t1	ref|NP_181536.3| uncharacterized protein [Arabidopsis thaliana] gi|71143066|gb|AAZ23924.1| At2g40070 [Arabidopsis thaliana] gi|110742086|dbj|BAE98974.1| En/Spm-like transposon protein [Arabidopsis thaliana] gi|330254677|gb|AEC09771.1| uncharacterized protein AT2G40070 [Arabidopsis thaliana]	184	607	3e-71	329.891	77.1739	79.3478	uncharacterized protein	gbpln	Arabidopsis thaliana	AT2G40070.1 | Symbols: | BEST Arabidopsis thaliana protein match is: proline-rich family protein (TAIR:AT3G09000.1); Has 35333 Blast hits to 34131 proteins in 2444 species: Archae - 798; Bacteria - 22429; Metazoa - 974; Fungi - 991; Plants - 531; Viruses - 0; Other Eukaryotes - 9610 (source: NCBI BLink). | chr2:16728378-16731160 REVERSE LENGTH=607	184	607	1e-73	329.891	77.1739	79.3478
Rsa1.0_02222.1.g32996.t1	gb|EOA36926.1| hypothetical protein CARUB_v10009779mg [Capsella rubella]	287	318	1e-119	110.801	77.7003	85.0174	hypothetical protein CARUB_v10009779mg	gbpln	Capsella rubella	AT1G10660.1 | Symbols: | unknown protein; LOCATED IN: endomembrane system; EXPRESSED IN: 24 plant structures; EXPRESSED DURING: 15 growth stages; BEST Arabidopsis thaliana protein match is: unknown protein (TAIR:AT5G62960.1); Has 155 Blast hits to 154 proteins in 22 species: Archae - 0; Bacteria - 0; Metazoa - 10; Fungi - 4; Plants - 139; Viruses - 0; Other Eukaryotes - 2 (source: NCBI BLink). | …	287	320	1e-116	111.498	75.9582	84.3206
Rsa1.0_02222.1.g32997.t1	ref|NP_172537.1| ATP-citrate lyase A-1 [Arabidopsis thaliana] gi|30681854|ref|NP_849634.1| ATP-citrate lyase A-1 [Arabidopsis thaliana] gi|334182437|ref|NP_001184954.1| ATP-citrate lyase A-1 [Arabidopsis thaliana] gi|75205256|sp|Q9SGY2.1|ACLA1_ARATH RecName: Full=ATP-citrate synthase alpha chain protein 1; Short=ATP-citrate synthase A-1; AltName: Full=ATP-citrate lyase A-1; AltName: Full=Citrate …	423	423	0	100	94.5626	96.6903	ATP-citrate lyase A-1	gbpln	Arabidopsis thaliana	AT1G10670.4 | Symbols: ACLA-1 | ATP-citrate lyase A-1 | chr1:3535787-3538098 FORWARD LENGTH=423	423	423	0	100	94.5626	96.6903
Rsa1.0_02222.1.g32998.t1	#	#	#	#	#	#	#	-	----	----	#	#	#	#	#	#	#
Rsa1.0_02222.1.g32999.t1	#	#	#	#	#	#	#	-	----	----	#	#	#	#	#	#	#
Rsa1.0_02222.1.g33000.t1	ref|NP_172544.1| alpha/beta-hydrolase domain-containing protein [Arabidopsis thaliana] gi|334182439|ref|NP_001184955.1| alpha/beta-hydrolase domain-containing protein [Arabidopsis thaliana] gi|334182441|ref|NP_001184956.1| alpha/beta-hydrolase domain-containing protein [Arabidopsis thaliana] gi|4874274|gb|AAD31339.1|AC007354_12 Similar to gb|X02844 lipase precursor from Staphylococcus hyicus. EST…	464	473	0	101.94	89.4397	95.0431	alpha/beta-hydrolase domain-containing protein	gbpln	Arabidopsis thaliana	AT1G10740.4 | Symbols: | alpha/beta-Hydrolases superfamily protein | chr1:3568343-3570466 REVERSE LENGTH=473	464	473	0	101.94	89.4397	95.0431
Rsa1.0_02222.1.g33001.t1	ref|NP_563877.1| alpha-glucan water dikinase 1 [Arabidopsis thaliana] gi|57012990|sp|Q9SAC6.2|GWD1_ARATH RecName: Full=Alpha-glucan water dikinase 1, chloroplastic; AltName: Full=Protein starch excess 1; AltName: Full=Protein starch-related R1; Flags: Precursor gi|12044358|gb|AAG47821.1|AF312027_1 SEX1 [Arabidopsis thaliana] gi|332190522|gb|AEE28643.1| alpha-glucan water dikinase 1 [Arabidopsis t…	1396	1399	0	100.215	90.043	94.914	alpha-glucan water dikinase 1	gbpln	Arabidopsis thaliana	AT1G10760.1 | Symbols: SEX1, SOP1, SOP, GWD1, GWD | Pyruvate phosphate dikinase, PEP/pyruvate binding domain | chr1:3581210-3590043 REVERSE LENGTH=1399	1396	1399	0	100.215	90.043	94.914
Rsa1.0_02222.1.g33002.t1	gb|AAZ20131.1| pectin methylesterase inhibitor [Brassica oleracea var. botrytis]	143	168	5e-70	117.483	88.8112	94.4056	pectin methylesterase inhibitor	gbpln	Brassica oleracea	AT1G10770.1 | Symbols: | Plant invertase/pectin methylesterase inhibitor superfamily protein | chr1:3591859-3592362 REVERSE LENGTH=167	143	167	5e-64	116.783	79.021	90.9091
Rsa1.0_02222.1.g33003.t1	sp|Q9SXB4.1|Y1130_ARATH RecName: Full=G-type lectin S-receptor-like serine/threonine-protein kinase At1g11300; Flags: Precursor gi|5734728|gb|AAD49993.1|AC007259_6 Very similar to receptor-like protein kinases [Arabidopsis thaliana]	360	820	0	227.778	88.8889	94.4444	RecName: Full=G-type lectin S-receptor-like serine/threonine-protein kinase At1g11300; Flags: Precursor gi|5734728|gb|AAD49993.1|AC007259_6 Very similar to receptor-like protein kinases	gbpln	Arabidopsis thaliana	AT1G11300.1 | Symbols: | protein serine/threonine kinases;protein kinases;ATP binding;sugar binding;kinases;carbohydrate binding | chr1:3794389-3800719 FORWARD LENGTH=1650	360	1650	0	458.333	88.6111	94.1667
Rsa1.0_02222.1.g33004.t4	gb|EOA40001.1| hypothetical protein CARUB_v10008691mg [Capsella rubella]	513	578	0	112.671	77.3879	86.9396	hypothetical protein CARUB_v10008691mg	gbpln	Capsella rubella	AT1G11310.1 | Symbols: MLO2, ATMLO2, PMR2 | Seven transmembrane MLO family protein | chr1:3800899-3803870 REVERSE LENGTH=573	513	573	0	111.696	76.4133	85.77
Rsa1.0_02222.1.g33005.t13	ref|NP_001184962.1| putative receptor-like protein kinase [Arabidopsis thaliana] gi|322510093|sp|Q9SXB8.3|Y1133_ARATH RecName: Full=G-type lectin S-receptor-like serine/threonine-protein kinase At1g11330; Flags: Precursor gi|332190598|gb|AEE28719.1| G-type lectin S-receptor-like serine/threonine-protein kinase [Arabidopsis thaliana]	872	842	0	96.5596	64.9083	73.3945	putative receptor-like protein kinase	gbpln	Arabidopsis thaliana	AT1G11330.2 | Symbols: | S-locus lectin protein kinase family protein | chr1:3810372-3813416 FORWARD LENGTH=842	872	842	0	96.5596	64.9083	73.3945
Rsa1.0_02222.1.g33006.t1	ref|XP_002886040.1| predicted protein [Arabidopsis lyrata subsp. lyrata] gi|297331880|gb|EFH62299.1| predicted protein [Arabidopsis lyrata subsp. lyrata]	160	199	1e-45	124.375	60.625	75	predicted protein	gbpln	Arabidopsis lyrata	AT1G11593.1 | Symbols: | Plant invertase/pectin methylesterase inhibitor superfamily protein | chr1:3898002-3898571 FORWARD LENGTH=189	160	189	1e-41	118.125	52.5	68.125
Rsa1.0_02222.1.g33007.t1	ref|NP_172624.1| bifunctional pectinesterase 18/rRNA N-glycosylase [Arabidopsis thaliana] gi|332278229|sp|Q1JPL7.3|PME18_ARATH RecName: Full=Pectinesterase/pectinesterase inhibitor 18; AltName: Full=AtPMEpcrA; Contains: RecName: Full=Pectinesterase inhibitor 18; AltName: Full=Pectin methylesterase inhibitor 18; Contains: RecName: Full=Bifunctional pectinesterase 18/rRNA N-glycosylase; Short=PE 18…	547	557	1e-178	101.828	56.1243	71.298	bifunctional pectinesterase 18/rRNA N-glycosylase	gbpln	Arabidopsis thaliana	AT1G11580.1 | Symbols: ATPMEPCRA, PMEPCRA | methylesterase PCR A | chr1:3888730-3890649 FORWARD LENGTH=557	547	557	1e-180	101.828	56.1243	71.298
Rsa1.0_02222.1.g33008.t1	ref|XP_002890318.1| hypothetical protein ARALYDRAFT_472131 [Arabidopsis lyrata subsp. lyrata] gi|297336160|gb|EFH66577.1| hypothetical protein ARALYDRAFT_472131 [Arabidopsis lyrata subsp. lyrata]	251	755	7e-36	300.797	33.4661	35.0598	hypothetical protein ARALYDRAFT_472131	gbpln	Arabidopsis lyrata	AT1G19110.1 | Symbols: | inter-alpha-trypsin inhibitor heavy chain-related | chr1:6602270-6605766 FORWARD LENGTH=754	251	754	1e-37	300.398	33.0677	34.6614
Rsa1.0_02222.1.g33009.t2	gb|EOA40074.1| hypothetical protein CARUB_v10008769mg [Capsella rubella]	174	547	2e-30	314.368	43.6782	50.5747	hypothetical protein CARUB_v10008769mg	gbpln	Capsella rubella	AT1G11580.1 | Symbols: ATPMEPCRA, PMEPCRA | methylesterase PCR A | chr1:3888730-3890649 FORWARD LENGTH=557	174	557	1e-32	320.115	43.1034	49.4253
Rsa1.0_02222.1.g33010.t1	gb|EOA38471.1| hypothetical protein CARUB_v10010225mg [Capsella rubella] gi|482574285|gb|EOA38472.1| hypothetical protein CARUB_v10010225mg [Capsella rubella]	213	227	1e-92	106.573	84.9765	91.5493	hypothetical protein CARUB_v10010225mg	gbpln	Capsella rubella	AT1G11400.3 | Symbols: PYM | partner of Y14-MAGO | chr1:3838777-3839978 FORWARD LENGTH=204	213	204	7e-84	95.7746	79.8122	83.5681
Rsa1.0_02222.1.g33011.t1	gb|EOA39697.1| hypothetical protein CARUB_v10008342mg [Capsella rubella]	151	793	3e-45	525.166	66.2252	82.1192	hypothetical protein CARUB_v10008342mg	gbpln	Capsella rubella	AT1G11340.1 | Symbols: | S-locus lectin protein kinase family protein | chr1:3814116-3817420 REVERSE LENGTH=901	151	901	5e-45	596.689	61.5894	70.8609
Rsa1.0_02222.1.g33012.t1	gb|EOA26171.1| hypothetical protein CARUB_v10019609mg [Capsella rubella]	403	443	1e-112	109.926	58.3127	70.2233	hypothetical protein CARUB_v10019609mg	gbpln	Capsella rubella	AT2G02030.1 | Symbols: | F-box family protein | chr2:482335-483829 FORWARD LENGTH=334	403	334	6e-43	82.8784	29.7767	41.9355
Rsa1.0_02223.1.g33013.t2	dbj|BAJ33972.1| unnamed protein product [Thellungiella halophila]	517	488	0	94.3907	63.0561	75.2418	unnamed protein product	----	----	AT4G25640.2 | Symbols: DTX35 | detoxifying efflux carrier 35 | chr4:13076576-13078965 REVERSE LENGTH=514	517	514	0	99.4197	64.9903	76.9826
Rsa1.0_02223.1.g33014.t1	gb|EOA16002.1| hypothetical protein CARUB_v10004120mg [Capsella rubella]	840	849	0	101.071	70.119	79.7619	hypothetical protein CARUB_v10004120mg	gbpln	Capsella rubella	AT5G52530.3 | Symbols: | dentin sialophosphoprotein-related | chr5:21318215-21320882 FORWARD LENGTH=828	840	828	0	98.5714	52.2619	64.1667
Rsa1.0_02223.1.g33015.t1	gb|EOA17297.1| hypothetical protein CARUB_v10005569mg [Capsella rubella]	259	252	1e-122	97.2973	83.0116	90.7336	hypothetical protein CARUB_v10005569mg	gbpln	Capsella rubella	AT4G25680.1 | Symbols: | PPPDE putative thiol peptidase family protein | chr4:13088425-13089952 FORWARD LENGTH=252	259	252	1e-124	97.2973	83.7838	91.1197
Rsa1.0_02223.1.g33016.t1	gb|EOA13969.1| hypothetical protein CARUB_v10027094mg, partial [Capsella rubella]	182	220	2e-72	120.879	85.1648	86.8132	hypothetical protein CARUB_v10027094mg, partial	gbpln	Capsella rubella	AT4G25740.1 | Symbols: | RNA binding Plectin/S10 domain-containing protein | chr4:13107488-13108751 REVERSE LENGTH=177	182	177	3e-73	97.2527	89.011	91.2088
Rsa1.0_02223.1.g33017.t1	#	#	#	#	#	#	#	-	----	----	#	#	#	#	#	#	#
Rsa1.0_02223.1.g33018.t1	ref|XP_002869656.1| hypothetical protein ARALYDRAFT_492242 [Arabidopsis lyrata subsp. lyrata] gi|297315492|gb|EFH45915.1| hypothetical protein ARALYDRAFT_492242 [Arabidopsis lyrata subsp. lyrata]	186	190	4e-92	102.151	83.871	94.086	hypothetical protein ARALYDRAFT_492242	gbpln	Arabidopsis lyrata	AT4G25780.1 | Symbols: | CAP (Cysteine-rich secretory proteins, Antigen 5, and Pathogenesis-related 1 protein) superfamily protein | chr4:13121107-13121679 FORWARD LENGTH=190	186	190	2e-94	102.151	83.871	94.086
Rsa1.0_02223.1.g33019.t1	ref|NP_001031719.1| uncharacterized protein [Arabidopsis thaliana] gi|98962123|gb|ABF59391.1| unknown protein [Arabidopsis thaliana] gi|332659722|gb|AEE85122.1| uncharacterized protein AT4G25845 [Arabidopsis thaliana]	117	120	2e-44	102.564	76.0684	85.4701	uncharacterized protein	gbpln	Arabidopsis thaliana	AT4G25845.1 | Symbols: | BEST Arabidopsis thaliana protein match is: OSBP(oxysterol binding protein)-related protein 4B (TAIR:AT4G25850.2); Has 35333 Blast hits to 34131 proteins in 2444 species: Archae - 798; Bacteria - 22429; Metazoa - 974; Fungi - 991; Plants - 531; Viruses - 0; Other Eukaryotes - 9610 (source: NCBI BLink). | chr4:13142270-13142632 FORWARD LENGTH=120	117	120	3e-47	102.564	76.0684	85.4701
Rsa1.0_02223.1.g33020.t1	ref|NP_194317.1| Core-2/I-branching beta-1,6-N-acetylglucosaminyltransferase family protein [Arabidopsis thaliana] gi|4539305|emb|CAB39608.1| putative protein [Arabidopsis thaliana] gi|7269438|emb|CAB79442.1| putative protein [Arabidopsis thaliana] gi|51315386|gb|AAT99798.1| At4g25870 [Arabidopsis thaliana] gi|58652106|gb|AAW80878.1| At4g25870 [Arabidopsis thaliana] gi|332659726|gb|AEE85126.1| Co…	392	389	0	99.2347	83.4184	89.5408	Core-2/I-branching beta-1,6-N-acetylglucosaminyltransferase family protein	gbpln	Arabidopsis thaliana	AT4G25870.1 | Symbols: | Core-2/I-branching beta-1,6-N-acetylglucosaminyltransferase family protein | chr4:13149831-13151737 REVERSE LENGTH=389	392	389	0	99.2347	83.4184	89.5408
Rsa1.0_02223.1.g33021.t1	emb|CAA67923.1| ubiquitin-like protein [Arabidopsis thaliana]	144	104	1e-38	72.2222	62.5	63.1944	ubiquitin-like protein	gbpln	Arabidopsis thaliana	AT4G26840.1 | Symbols: SUM1, SUMO 1, SUMO1, ATSUMO1 | small ubiquitin-like modifier 1 | chr4:13497466-13498458 FORWARD LENGTH=100	144	100	2e-40	69.4444	61.1111	61.8056
Rsa1.0_02223.1.g33022.t1	ref|XP_002869589.1| hypothetical protein ARALYDRAFT_492112 [Arabidopsis lyrata subsp. lyrata] gi|297315425|gb|EFH45848.1| hypothetical protein ARALYDRAFT_492112 [Arabidopsis lyrata subsp. lyrata]	450	441	1e-171	98	69.7778	78.6667	hypothetical protein ARALYDRAFT_492112	gbpln	Arabidopsis lyrata	AT4G26890.1 | Symbols: MAPKKK16 | mitogen-activated protein kinase kinase kinase 16 | chr4:13512072-13513406 FORWARD LENGTH=444	450	444	1e-170	98.6667	68.4444	78.8889
Rsa1.0_02223.1.g33023.t1	ref|NP_186787.4| sulfatase and phosphatidylinositolglycan class N domain-containing protein [Arabidopsis thaliana] gi|332640137|gb|AEE73658.1| sulfatase and phosphatidylinositolglycan class N domain-containing protein [Arabidopsis thaliana]	71	993	1e-19	1398.59	71.831	73.2394	sulfatase and phosphatidylinositolglycan class N domain-containing protein	gbpln	Arabidopsis thaliana	AT3G01380.1 | Symbols: | transferases;sulfuric ester hydrolases;catalytics;transferases | chr3:144288-149828 REVERSE LENGTH=993	71	993	2e-22	1398.59	71.831	73.2394
Rsa1.0_02223.1.g33024.t1	gb|AAD26953.1| putative non-LTR retrolelement reverse transcriptase [Arabidopsis thaliana]	273	323	2e-37	118.315	31.5018	48.3516	putative non-LTR retrolelement reverse transcriptase	gbpln	Arabidopsis thaliana	AT1G60720.1 | Symbols: | RNA-directed DNA polymerase (reverse transcriptase)-related family protein | chr1:22357072-22357941 FORWARD LENGTH=289	273	289	2e-31	105.861	28.9377	46.5201
Rsa1.0_02223.1.g33025.t1	ref|XP_002867087.1| O-methyltransferase family 2 protein [Arabidopsis lyrata subsp. lyrata] gi|297312923|gb|EFH43346.1| O-methyltransferase family 2 protein [Arabidopsis lyrata subsp. lyrata]	367	368	0	100.272	83.3787	92.3706	O-methyltransferase family 2 protein	gbpln	Arabidopsis lyrata	AT4G35160.1 | Symbols: | O-methyltransferase family protein | chr4:16730989-16732808 REVERSE LENGTH=382	367	382	0	104.087	83.3787	93.4605
Rsa1.0_02223.1.g33026.t1	#	#	#	#	#	#	#	-	----	----	#	#	#	#	#	#	#
Rsa1.0_02224.1.g33027.t1	ref|XP_002880180.1| dihydrodipicolinate synthase 2 [Arabidopsis lyrata subsp. lyrata] gi|297326019|gb|EFH56439.1| dihydrodipicolinate synthase 2 [Arabidopsis lyrata subsp. lyrata]	367	365	0	99.455	89.9183	96.1853	dihydrodipicolinate synthase 2	gbpln	Arabidopsis lyrata	AT2G45440.1 | Symbols: DHDPS2 | dihydrodipicolinate synthase | chr2:18731294-18732867 FORWARD LENGTH=365	367	365	0	99.455	89.6458	95.3678
Rsa1.0_02224.1.g33028.t2	gb|EMJ11389.1| hypothetical protein PRUPE_ppa017790mg [Prunus persica]	1564	1485	0	94.9488	40.2174	54.5396	hypothetical protein PRUPE_ppa017790mg	gbpln	Prunus persica	ATMG00860.1 | Symbols: ORF158 | DNA/RNA polymerases superfamily protein | chrM:235916-236392 FORWARD LENGTH=158	1564	158	4e-25	10.1023	3.32481	5.05115
Rsa1.0_02224.1.g33029.t1	ref|NP_566043.1| FASCICLIN-like arabinogalactan protein 8 [Arabidopsis thaliana] gi|38257354|sp|O22126.1|FLA8_ARATH RecName: Full=Fasciclin-like arabinogalactan protein 8; Short=AtAGP8; Flags: Precursor gi|2583108|gb|AAB82617.1| expressed protein [Arabidopsis thaliana] gi|20453147|gb|AAM19815.1| At2g45470/F4L23.2 [Arabidopsis thaliana] gi|23506197|gb|AAN31110.1| At2g45470/F4L23.2 [Arabidopsis tha…	415	420	1e-148	101.205	71.5663	79.5181	FASCICLIN-like arabinogalactan protein 8	gbpln	Arabidopsis thaliana	AT2G45470.1 | Symbols: FLA8, AGP8 | FASCICLIN-like arabinogalactan protein 8 | chr2:18742797-18744059 REVERSE LENGTH=420	415	420	1e-150	101.205	71.5663	79.5181
Rsa1.0_02224.1.g33030.t1	ref|XP_002880181.1| At2g45480/F4L23.1 [Arabidopsis lyrata subsp. lyrata] gi|297326020|gb|EFH56440.1| At2g45480/F4L23.1 [Arabidopsis lyrata subsp. lyrata]	431	434	1e-156	100.696	72.1578	81.4385	At2g45480/F4L23.1	gbpln	Arabidopsis lyrata	AT2G45480.1 | Symbols: AtGRF9, GRF9 | growth-regulating factor 9 | chr2:18745583-18747403 FORWARD LENGTH=429	431	429	1e-142	99.536	70.7657	79.5824
Rsa1.0_02224.1.g33031.t1	ref|NP_182073.1| serine/threonine-protein kinase aurora-3 [Arabidopsis thaliana] gi|75318481|sp|O64629.1|AUR3_ARATH RecName: Full=Serine/threonine-protein kinase Aurora-3; Short=AtAur3; AltName: Full=Aurora-like kinase 3 gi|2979542|gb|AAC06151.1| putative protein kinase [Arabidopsis thaliana] gi|18491289|gb|AAL69469.1| At2g45490/F17K2.2 [Arabidopsis thaliana] gi|55467122|emb|CAH69534.1| aurora-li…	286	288	1e-150	100.699	89.1608	93.7063	serine/threonine-protein kinase aurora-3	gbpln	Arabidopsis thaliana	AT2G45490.1 | Symbols: AtAUR3, AUR3 | ataurora3 | chr2:18747658-18749044 REVERSE LENGTH=288	286	288	1e-152	100.699	89.1608	93.7063
Rsa1.0_02224.1.g33032.t1	#	#	#	#	#	#	#	-	----	----	#	#	#	#	#	#	#
Rsa1.0_02224.1.g33033.t1	ref|NP_182074.4| AAA-type ATPase-like protein [Arabidopsis thaliana] gi|330255468|gb|AEC10562.1| AAA-type ATPase-like protein [Arabidopsis thaliana]	490	491	0	100.204	87.3469	92.6531	AAA-type ATPase-like protein	gbpln	Arabidopsis thaliana	AT2G45500.1 | Symbols: | AAA-type ATPase family protein | chr2:18749973-18752636 REVERSE LENGTH=491	490	491	0	100.204	87.3469	92.6531
Rsa1.0_02224.1.g33034.t1	gb|EOA26285.1| hypothetical protein CARUB_v10024041mg [Capsella rubella]	244	215	6e-80	88.1148	71.3115	77.8689	hypothetical protein CARUB_v10024041mg	gbpln	Capsella rubella	AT2G45520.1 | Symbols: | unknown protein; FUNCTIONS IN: molecular_function unknown; INVOLVED IN: biological_process unknown; EXPRESSED IN: 23 plant structures; EXPRESSED DURING: 13 growth stages; Has 260 Blast hits to 238 proteins in 75 species: Archae - 0; Bacteria - 6; Metazoa - 94; Fungi - 40; Plants - 38; Viruses - 0; Other Eukaryotes - 82 (source: NCBI BLink). | chr2:18755209-18756268 REVERS…	244	205	8e-66	84.0164	70.082	75.8197
Rsa1.0_02224.1.g33035.t1	ref|NP_182079.1| cytochrome P450 76C4 [Arabidopsis thaliana] gi|5915834|sp|O64635.1|C76C4_ARATH RecName: Full=Cytochrome P450 76C4 gi|2979547|gb|AAC06156.1| putative cytochrome P450 [Arabidopsis thaliana] gi|330255475|gb|AEC10569.1| cytochrome P450 76C4 [Arabidopsis thaliana]	389	511	1e-178	131.362	79.6915	87.9177	cytochrome P450 76C4	gbpln	Arabidopsis thaliana	AT2G45550.1 | Symbols: CYP76C4 | cytochrome P450, family 76, subfamily C, polypeptide 4 | chr2:18773541-18775654 REVERSE LENGTH=511	389	511	0	131.362	79.6915	87.9177
Rsa1.0_02225.1.g33036.t2	ref|XP_002870140.1| hypothetical protein ARALYDRAFT_493210 [Arabidopsis lyrata subsp. lyrata] gi|297315976|gb|EFH46399.1| hypothetical protein ARALYDRAFT_493210 [Arabidopsis lyrata subsp. lyrata]	151	884	4e-27	585.43	63.5762	74.8344	hypothetical protein ARALYDRAFT_493210	gbpln	Arabidopsis lyrata	AT4G16660.1 | Symbols: | heat shock protein 70 (Hsp 70) family protein | chr4:9377225-9381232 FORWARD LENGTH=867	151	867	9e-25	574.172	60.9272	71.5232
Rsa1.0_02225.1.g33037.t1	gb|AAF71981.1|AC013453_6 Hypothetical protein [Arabidopsis thaliana]	381	399	4e-34	104.724	29.3963	44.357	Hypothetical protein	gbpln	Arabidopsis thaliana	AT4G03728.1 | Symbols: | unknown protein; FUNCTIONS IN: molecular_function unknown; INVOLVED IN: biological_process unknown; LOCATED IN: cellular_component unknown; Has 6 Blast hits to 6 proteins in 2 species: Archae - 0; Bacteria - 0; Metazoa - 0; Fungi - 0; Plants - 6; Viruses - 0; Other Eukaryotes - 0 (source: NCBI BLink). | chr4:1652242-1652976 REVERSE LENGTH=141	381	141	5e-14	37.0079	9.18635	14.9606
Rsa1.0_02225.1.g33038.t2	dbj|BAB09502.1| transposon protein-like [Arabidopsis thaliana]	1072	1089	0	101.586	46.1754	62.5933	transposon protein-like	gbpln	Arabidopsis thaliana	#	#	#	#	#	#	#
Rsa1.0_02225.1.g33039.t1	ref|XP_002889251.1| GAPCP-1 [Arabidopsis lyrata subsp. lyrata] gi|297335092|gb|EFH65510.1| GAPCP-1 [Arabidopsis lyrata subsp. lyrata]	425	422	0	99.2941	90.8235	94.1176	GAPCP-1	gbpln	Arabidopsis lyrata	AT1G79530.1 | Symbols: GAPCP-1 | glyceraldehyde-3-phosphate dehydrogenase of plastid 1 | chr1:29916232-29919088 REVERSE LENGTH=422	425	422	0	99.2941	90.1176	93.6471
Rsa1.0_02226.1.g33040.t5	gb|EOA34190.1| hypothetical protein CARUB_v10021700mg [Capsella rubella]	1714	1699	0	99.1249	88.0397	91.9487	hypothetical protein CARUB_v10021700mg	gbpln	Capsella rubella	AT1G79000.1 | Symbols: HAC1, PCAT2, ATHPCAT2, ATHAC1 | histone acetyltransferase of the CBP family 1 | chr1:29716933-29723984 REVERSE LENGTH=1697	1714	1697	0	99.0082	88.2147	92.4737
Rsa1.0_02226.1.g33041.t1	ref|NP_178022.1| NADH dehydrogenase [ubiquinone] iron-sulfur protein 8 [Arabidopsis thaliana] gi|297842689|ref|XP_002889226.1| NADH-ubiquinone oxidoreductase 23 kDa subunit, mitochondrial [Arabidopsis lyrata subsp. lyrata] gi|3929364|sp|Q42599.1|NDS8A_ARATH RecName: Full=NADH dehydrogenase [ubiquinone] iron-sulfur protein 8-A, mitochondrial; Flags: Precursor gi|666977|emb|CAA59061.1| NADH dehydro…	222	222	1e-122	100	95.4955	98.1982	NADH dehydrogenase	gbpln	Arabidopsis lyrata	AT1G79010.1 | Symbols: | Alpha-helical ferredoxin | chr1:29725138-29726933 REVERSE LENGTH=222	222	222	1e-125	100	95.4955	98.1982
Rsa1.0_02226.1.g33042.t1	ref|NP_178023.2| enhancer of polycomb-like protein [Arabidopsis thaliana] gi|26449979|dbj|BAC42110.1| unknown protein [Arabidopsis thaliana] gi|28827344|gb|AAO50516.1| unknown protein [Arabidopsis thaliana] gi|332198073|gb|AEE36194.1| enhancer of polycomb-like transcription factor protein [Arabidopsis thaliana]	455	453	0	99.5604	85.2747	90.989	enhancer of polycomb-like protein	gbpln	Arabidopsis thaliana	AT1G79020.1 | Symbols: | Enhancer of polycomb-like transcription factor protein | chr1:29727282-29730059 REVERSE LENGTH=453	455	453	0	99.5604	85.2747	90.989
Rsa1.0_02226.1.g33043.t1	gb|EOA33877.1| hypothetical protein CARUB_v10021369mg [Capsella rubella]	546	561	0	102.747	89.1941	94.5055	hypothetical protein CARUB_v10021369mg	gbpln	Capsella rubella	AT1G79030.1 | Symbols: | Chaperone DnaJ-domain superfamily protein | chr1:29730922-29733570 REVERSE LENGTH=561	546	561	0	102.747	89.7436	94.8718
Rsa1.0_02226.1.g33044.t1	gb|ABL97960.1| photosystem II 10kDa polytpeptide [Brassica rapa]	140	140	2e-71	100	97.8571	98.5714	photosystem II 10kDa polytpeptide	gbpln	Brassica rapa	AT1G79040.1 | Symbols: PSBR | photosystem II subunit R | chr1:29736085-29736781 FORWARD LENGTH=140	140	140	1e-70	100	93.5714	97.1429
Rsa1.0_02226.1.g33045.t1	gb|EOA33398.1| hypothetical protein CARUB_v10020419mg [Capsella rubella]	388	395	1e-111	101.804	70.6186	78.866	hypothetical protein CARUB_v10020419mg	gbpln	Capsella rubella	AT1G79060.1 | Symbols: | unknown protein; BEST Arabidopsis thaliana protein match is: unknown protein (TAIR:AT1G56020.1); Has 3399 Blast hits to 980 proteins in 195 species: Archae - 0; Bacteria - 839; Metazoa - 390; Fungi - 256; Plants - 154; Viruses - 9; Other Eukaryotes - 1751 (source: NCBI BLink). | chr1:29741873-29743063 FORWARD LENGTH=396	388	396	1e-102	102.062	70.1031	80.4124
Rsa1.0_02226.1.g33046.t1	gb|AAC17065.1| YUP8H12R.31 [Arabidopsis thaliana]	159	149	7e-53	93.7107	67.2956	75.4717	YUP8H12R.31	gbpln	Arabidopsis thaliana	AT1G79070.1 | Symbols: | SNARE-associated protein-related | chr1:29745018-29745807 REVERSE LENGTH=138	159	138	6e-55	86.7925	67.2956	76.1006
Rsa1.0_02227.1.g33047.t3	#	#	#	#	#	#	#	-	----	----	#	#	#	#	#	#	#
Rsa1.0_02227.1.g33048.t1	#	#	#	#	#	#	#	-	----	----	#	#	#	#	#	#	#
Rsa1.0_02227.1.g33049.t7	#	#	#	#	#	#	#	-	----	----	#	#	#	#	#	#	#
Rsa1.0_02227.1.g33050.t1	gb|EOA37834.1| hypothetical protein CARUB_v10011422mg [Capsella rubella]	360	373	1e-116	103.611	61.3889	76.3889	hypothetical protein CARUB_v10011422mg	gbpln	Capsella rubella	AT5G55890.1 | Symbols: | Protein of unknown function (DUF295) | chr5:22622737-22623837 REVERSE LENGTH=366	360	366	1e-107	101.667	57.5	73.0556
Rsa1.0_02227.1.g33051.t1	#	#	#	#	#	#	#	-	----	----	#	#	#	#	#	#	#
Rsa1.0_02228.1.g33052.t1	gb|EOA12644.1| hypothetical protein CARUB_v10027660mg [Capsella rubella]	356	478	1e-147	134.27	87.6404	91.0112	hypothetical protein CARUB_v10027660mg	gbpln	Capsella rubella	AT5G61270.1 | Symbols: PIF7 | phytochrome-interacting factor7 | chr5:24638873-24640439 REVERSE LENGTH=366	356	366	1e-148	102.809	88.2022	91.0112
Rsa1.0_02228.1.g33053.t1	ref|NP_200934.1| calmodulin-binding protein-like protein [Arabidopsis thaliana] gi|9757847|dbj|BAB08481.1| unnamed protein product [Arabidopsis thaliana] gi|332010061|gb|AED97444.1| calmodulin-binding protein-like protein [Arabidopsis thaliana]	481	496	1e-125	103.119	65.2807	77.131	calmodulin-binding protein-like protein	gbpln	Arabidopsis thaliana	AT5G61260.1 | Symbols: | Plant calmodulin-binding protein-related | chr5:24637109-24638599 FORWARD LENGTH=496	481	496	1e-127	103.119	65.2807	77.131
Rsa1.0_02228.1.g33054.t1	ref|NP_200933.2| Heparanase-like protein 2 [Arabidopsis thaliana] gi|30697502|ref|NP_851238.1| Heparanase-like protein 2 [Arabidopsis thaliana] gi|75153915|sp|Q8L608.1|HPSE2_ARATH RecName: Full=Heparanase-like protein 2; Flags: Precursor gi|20466540|gb|AAM20587.1| putative protein [Arabidopsis thaliana] gi|27311995|gb|AAO00963.1| putative protein [Arabidopsis thaliana] gi|222424319|dbj|BAH20116.1…	538	539	0	100.186	85.6877	93.1227	Heparanase-like protein 2	gbpln	Arabidopsis thaliana	AT5G61250.1 | Symbols: AtGUS1, GUS1 | glucuronidase 1 | chr5:24632294-24634597 REVERSE LENGTH=539	538	539	0	100.186	85.6877	93.1227
Rsa1.0_02228.1.g33055.t2	gb|AGJ70091.1| LRR-like disease resistance protein [Brassica oleracea var. italica]	353	326	0	92.3513	91.5014	91.7847	LRR-like disease resistance protein	gbpln	Brassica oleracea	AT5G61240.2 | Symbols: | Leucine-rich repeat (LRR) family protein | chr5:24629485-24631958 FORWARD LENGTH=339	353	339	0	96.034	88.6686	91.7847
Rsa1.0_02228.1.g33056.t1	gb|EOA14101.1| hypothetical protein CARUB_v10027241mg [Capsella rubella]	262	173	6e-84	66.0305	56.4885	58.3969	hypothetical protein CARUB_v10027241mg	gbpln	Capsella rubella	AT5G61230.1 | Symbols: | Ankyrin repeat family protein | chr5:24628254-24628778 FORWARD LENGTH=174	262	174	2e-84	66.4122	54.9618	57.2519
Rsa1.0_02228.1.g33057.t1	ref|XP_002866421.1| complex 1 family protein [Arabidopsis lyrata subsp. lyrata] gi|297312256|gb|EFH42680.1| complex 1 family protein [Arabidopsis lyrata subsp. lyrata]	115	87	1e-32	75.6522	58.2609	66.087	complex 1 family protein	gbpln	Arabidopsis lyrata	AT5G61220.1 | Symbols: | LYR family of Fe/S cluster biogenesis protein | chr5:24626057-24626320 REVERSE LENGTH=87	115	87	6e-34	75.6522	55.6522	64.3478
Rsa1.0_02228.1.g33058.t1	dbj|BAJ34130.1| unnamed protein product [Thellungiella halophila]	304	302	1e-156	99.3421	90.7895	94.7368	unnamed protein product	----	----	AT5G61210.1 | Symbols: SNAP33, ATSNAP33, SNP33, ATSNAP33B | soluble N-ethylmaleimide-sensitive factor adaptor protein 33 | chr5:24624027-24625366 FORWARD LENGTH=300	304	300	1e-148	98.6842	86.5132	91.4474
Rsa1.0_02228.1.g33059.t1	#	#	#	#	#	#	#	-	----	----	AT5G07890.2 | Symbols: | myosin heavy chain-related | chr5:2517718-2519049 REVERSE LENGTH=328	518	328	7e-13	63.3205	8.68726	14.0927
Rsa1.0_02228.1.g33060.t1	ref|XP_002276596.2| PREDICTED: uncharacterized protein LOC100242533 [Vitis vinifera]	265	638	1e-62	240.755	46.4151	60.7547	PREDICTED: uncharacterized protein LOC100242533	gbpln	Vitis vinifera	AT5G61190.1 | Symbols: | putative endonuclease or glycosyl hydrolase with C2H2-type zinc finger domain | chr5:24615480-24619886 FORWARD LENGTH=995	265	995	4e-64	375.472	46.7925	60.7547
Rsa1.0_02228.1.g33061.t1	ref|NP_200927.3| putative endonuclease or glycosyl hydrolase with C2H2-type zinc finger domain [Arabidopsis thaliana] gi|332010049|gb|AED97432.1| putative endonuclease or glycosyl hydrolase with C2H2-type zinc finger domain [Arabidopsis thaliana]	714	995	0	139.356	57.8431	69.0476	putative endonuclease or glycosyl hydrolase with C2H2-type zinc finger domain	gbpln	Arabidopsis thaliana	AT5G61190.1 | Symbols: | putative endonuclease or glycosyl hydrolase with C2H2-type zinc finger domain | chr5:24615480-24619886 FORWARD LENGTH=995	714	995	0	139.356	57.8431	69.0476
Rsa1.0_02228.1.g33062.t1	gb|EOA12462.1| hypothetical protein CARUB_v10025798mg [Capsella rubella]	1024	1030	0	100.586	47.8516	58.7891	hypothetical protein CARUB_v10025798mg	gbpln	Capsella rubella	AT5G61190.1 | Symbols: | putative endonuclease or glycosyl hydrolase with C2H2-type zinc finger domain | chr5:24615480-24619886 FORWARD LENGTH=995	1024	995	1e-110	97.168	19.8242	21.7773
Rsa1.0_02229.1.g33063.t1	ref|XP_002889803.1| predicted protein [Arabidopsis lyrata subsp. lyrata] gi|297335645|gb|EFH66062.1| predicted protein [Arabidopsis lyrata subsp. lyrata]	411	214	1e-27	52.0681	18.0049	26.2774	predicted protein	gbpln	Arabidopsis lyrata	AT1G10590.3 | Symbols: | Nucleic acid-binding, OB-fold-like protein | chr1:3502324-3503033 REVERSE LENGTH=153	411	153	2e-28	37.2263	16.7883	18.9781
Rsa1.0_02229.1.g33064.t1	ref|XP_002315679.1| predicted protein [Populus trichocarpa] gi|222864719|gb|EEF01850.1| predicted protein [Populus trichocarpa]	107	1477	5e-29	1380.37	58.8785	67.2897	predicted protein	gbpln	Populus trichocarpa	AT1G10760.1 | Symbols: SEX1, SOP1, SOP, GWD1, GWD | Pyruvate phosphate dikinase, PEP/pyruvate binding domain | chr1:3581210-3590043 REVERSE LENGTH=1399	107	1399	6e-31	1307.48	69.1589	73.8318
Rsa1.0_02229.1.g33065.t1	gb|EOA13201.1| hypothetical protein CARUB_v10026226mg [Capsella rubella]	1103	525	0	47.5975	31.913	36.718	hypothetical protein CARUB_v10026226mg	gbpln	Capsella rubella	AT5G58190.2 | Symbols: ECT10 | evolutionarily conserved C-terminal region 10 | chr5:23546434-23549363 FORWARD LENGTH=528	1103	528	0	47.8694	32.6383	36.4461
Rsa1.0_02229.1.g33066.t1	ref|NP_200631.1| histone-binding protein RBBP4 [Arabidopsis thaliana] gi|3122387|sp|O22467.1|MSI1_ARATH RecName: Full=Histone-binding protein MSI1; AltName: Full=CAF-1 p48 homolog; AltName: Full=Chromatin assembly factor 1 subunit MSI1; Short=CAF-1 subunit MSI1; AltName: Full=Protein MULTICOPY SUPPRESSOR OF IRA 1; Short=AtMSI1; AltName: Full=Protein medicis; AltName: Full=WD-40 repeat-containing …	424	424	0	100	95.283	98.1132	histone-binding protein RBBP4	gbpln	Arabidopsis thaliana	AT5G58230.1 | Symbols: MSI1, MEE70, ATMSI1 | Transducin/WD40 repeat-like superfamily protein | chr5:23556112-23557994 FORWARD LENGTH=424	424	424	0	100	95.283	98.1132
Rsa1.0_02229.1.g33067.t2	gb|EOA15185.1| hypothetical protein CARUB_v10028571mg [Capsella rubella]	267	209	3e-36	78.2772	36.3296	40.4494	hypothetical protein CARUB_v10028571mg	gbpln	Capsella rubella	AT5G58250.1 | Symbols: | unknown protein; FUNCTIONS IN: molecular_function unknown; INVOLVED IN: biological_process unknown; LOCATED IN: thylakoid, chloroplast; EXPRESSED IN: 22 plant structures; EXPRESSED DURING: 14 growth stages; CONTAINS InterPro DOMAIN/s: Protein of unknown function DUF2488 (InterPro:IPR019616); Has 1807 Blast hits to 1807 proteins in 277 species: Archae - 0; Bacteria - 0; Me…	267	211	3e-32	79.0262	34.0824	38.5768
Rsa1.0_02229.1.g33068.t1	gb|EOA14003.1| hypothetical protein CARUB_v10027135mg [Capsella rubella]	209	209	5e-98	100	84.689	91.866	hypothetical protein CARUB_v10027135mg	gbpln	Capsella rubella	AT5G58260.1 | Symbols: | oxidoreductases, acting on NADH or NADPH, quinone or similar compound as acceptor | chr5:23561075-23561929 REVERSE LENGTH=209	209	209	2e-99	100	82.7751	90.9091
Rsa1.0_02229.1.g33069.t1	dbj|BAJ34488.1| unnamed protein product [Thellungiella halophila]	731	725	0	99.1792	88.9193	92.7497	unnamed protein product	----	----	AT5G58270.1 | Symbols: STA1, ATATM3, ATM3 | ABC transporter of the mitochondrion 3 | chr5:23562168-23567040 FORWARD LENGTH=728	731	728	0	99.5896	87.8249	92.0657
Rsa1.0_02229.1.g33070.t1	ref|NP_200637.1| regulatory particle triple-A ATPase 3 [Arabidopsis thaliana] gi|297793353|ref|XP_002864561.1| hypothetical protein ARALYDRAFT_495939 [Arabidopsis lyrata subsp. lyrata] gi|28558168|sp|Q9SEI4.1|PRS6B_ARATH RecName: Full=26S protease regulatory subunit 6B homolog; AltName: Full=26S protease subunit 6B homolog; AltName: Full=26S proteasome AAA-ATPase subunit RPT3; AltName: Full=Prote…	406	408	0	100.493	96.798	98.0296	regulatory particle triple-A ATPase 3	gbpln	Arabidopsis lyrata	AT5G58290.1 | Symbols: RPT3 | regulatory particle triple-A ATPase 3 | chr5:23569155-23571116 FORWARD LENGTH=408	406	408	0	100.493	96.798	98.0296
Rsa1.0_02229.1.g33071.t1	ref|NP_176377.1| cysteine/histidine-rich C1 domain-containing protein [Arabidopsis thaliana] gi|3367532|gb|AAC28517.1| Strong similarity to unknown protein T28M21.21 gi|2088661 from A. thaliana BAC gb|AF002109 [Arabidopsis thaliana] gi|332195773|gb|AEE33894.1| cysteine/histidine-rich C1 domain-containing protein [Arabidopsis thaliana]	644	814	0	126.398	54.5031	68.1677	cysteine/histidine-rich C1 domain-containing protein	gbpln	Arabidopsis thaliana	AT1G61840.1 | Symbols: | Cysteine/Histidine-rich C1 domain family protein | chr1:22847389-22849833 FORWARD LENGTH=814	644	814	0	126.398	54.5031	68.1677
Rsa1.0_02229.1.g33072.t1	gb|EOA13044.1| hypothetical protein CARUB_v10026045mg [Capsella rubella]	145	658	1e-60	453.793	80.6897	85.5172	hypothetical protein CARUB_v10026045mg	gbpln	Capsella rubella	AT5G58300.2 | Symbols: | Leucine-rich repeat protein kinase family protein | chr5:23572821-23574871 FORWARD LENGTH=654	145	654	3e-62	451.034	80	85.5172
Rsa1.0_02230.1.g33073.t1	#	#	#	#	#	#	#	-	----	----	#	#	#	#	#	#	#
Rsa1.0_02230.1.g33074.t1	ref|XP_002868214.1| hypothetical protein ARALYDRAFT_329979 [Arabidopsis lyrata subsp. lyrata] gi|297314050|gb|EFH44473.1| hypothetical protein ARALYDRAFT_329979 [Arabidopsis lyrata subsp. lyrata]	475	755	0	158.947	76.8421	86.7368	hypothetical protein ARALYDRAFT_329979	gbpln	Arabidopsis lyrata	AT4G15290.1 | Symbols: ATCSLB05, CSLB05, ATCSLB5 | Cellulose synthase family protein | chr4:8721693-8726599 REVERSE LENGTH=757	475	757	0	159.368	75.3684	84.8421
Rsa1.0_02230.1.g33075.t1	sp|O23386.2|CSLB6_ARATH RecName: Full=Cellulose synthase-like protein B6; Short=AtCslB6	216	757	7e-87	350.463	70.8333	75	RecName: Full=Cellulose synthase-like protein B6; Short=AtCslB6	----	----	AT2G32620.1 | Symbols: ATCSLB02, CSLB02, ATCSLB2 | cellulose synthase-like B | chr2:13840744-13844324 FORWARD LENGTH=757	216	757	3e-89	350.463	68.9815	75.9259
Rsa1.0_02230.1.g33076.t1	gb|AAD15471.1| putative non-LTR retroelement reverse transcriptase [Arabidopsis thaliana]	416	1277	1e-104	306.971	44.7115	56.9712	putative non-LTR retroelement reverse transcriptase	gbpln	Arabidopsis thaliana	AT3G24255.1 | Symbols: | RNA-directed DNA polymerase (reverse transcriptase)-related family protein | chr3:8789471-8793208 FORWARD LENGTH=746	416	746	1e-58	179.327	27.6442	36.2981
Rsa1.0_02230.1.g33077.t1	#	#	#	#	#	#	#	-	----	----	#	#	#	#	#	#	#
Rsa1.0_02230.1.g33078.t1	gb|EOA32853.1| hypothetical protein CARUB_v10016179mg, partial [Capsella rubella]	383	312	2e-12	81.4621	13.3159	20.3655	hypothetical protein CARUB_v10016179mg, partial	gbpln	Capsella rubella	#	#	#	#	#	#	#
Rsa1.0_02231.1.g33079.t1	gb|AAG52094.1|AC012680_5 putative Mutator-like transposase; 12516-14947 [Arabidopsis thaliana]	739	761	1e-123	102.977	31.2585	43.7077	putative Mutator-like transposase; 12516-14947	gbpln	Arabidopsis thaliana	AT1G64260.1 | Symbols: | MuDR family transposase | chr1:23847756-23849915 FORWARD LENGTH=719	739	719	6e-15	97.2936	13.9378	27.7402
Rsa1.0_02231.1.g33080.t1	ref|XP_002875605.1| hypothetical protein ARALYDRAFT_905424 [Arabidopsis lyrata subsp. lyrata] gi|297321443|gb|EFH51864.1| hypothetical protein ARALYDRAFT_905424 [Arabidopsis lyrata subsp. lyrata]	133	246	2e-50	184.962	73.6842	81.9549	hypothetical protein ARALYDRAFT_905424	gbpln	Arabidopsis lyrata	AT3G43250.1 | Symbols: | Family of unknown function (DUF572) | chr3:15216713-15217462 FORWARD LENGTH=249	133	249	3e-50	187.218	73.6842	80.4511
Rsa1.0_02231.1.g33081.t1	ref|XP_002875605.1| hypothetical protein ARALYDRAFT_905424 [Arabidopsis lyrata subsp. lyrata] gi|297321443|gb|EFH51864.1| hypothetical protein ARALYDRAFT_905424 [Arabidopsis lyrata subsp. lyrata]	255	246	1e-95	96.4706	74.5098	83.5294	hypothetical protein ARALYDRAFT_905424	gbpln	Arabidopsis lyrata	AT3G43250.1 | Symbols: | Family of unknown function (DUF572) | chr3:15216713-15217462 FORWARD LENGTH=249	255	249	1e-86	97.6471	72.1569	81.5686
Rsa1.0_02231.1.g33082.t1	gb|EOA29644.1| hypothetical protein CARUB_v10015146mg [Capsella rubella]	606	385	8e-41	63.5314	21.9472	33.9934	hypothetical protein CARUB_v10015146mg	gbpln	Capsella rubella	AT3G21410.1 | Symbols: | F-box and associated interaction domains-containing protein | chr3:7536719-7537951 REVERSE LENGTH=410	606	410	4e-42	67.6568	20.297	32.6733
Rsa1.0_02231.1.g33083.t1	ref|XP_002881047.1| glutathione-s-transferase 5 [Arabidopsis lyrata subsp. lyrata] gi|158828151|gb|ABW81030.1| glutathione-s-transferase 5 [Arabidopsis lyrata subsp. lyrata] gi|297326886|gb|EFH57306.1| glutathione-s-transferase 5 [Arabidopsis lyrata subsp. lyrata]	224	224	1e-111	100	86.6071	93.75	glutathione-s-transferase 5	gbpln	Arabidopsis lyrata	AT2G29450.1 | Symbols: ATGSTU5, ATGSTU1, AT103-1A, GSTU5 | glutathione S-transferase tau 5 | chr2:12624774-12625566 REVERSE LENGTH=224	224	224	1e-113	100	86.1607	93.3036
Rsa1.0_02231.1.g33084.t1	gb|EOA27807.1| hypothetical protein CARUB_v10023960mg, partial [Capsella rubella]	223	239	1e-104	107.175	82.9596	91.9283	hypothetical protein CARUB_v10023960mg, partial	gbpln	Capsella rubella	AT2G29460.1 | Symbols: ATGSTU4, GST22, GSTU4 | glutathione S-transferase tau 4 | chr2:12626689-12627600 REVERSE LENGTH=224	223	224	1e-106	100.448	82.5112	91.9283
Rsa1.0_02231.1.g33085.t1	ref|XP_002881053.1| glutathione S-transferase 19 [Arabidopsis lyrata subsp. lyrata] gi|297326892|gb|EFH57312.1| glutathione S-transferase 19 [Arabidopsis lyrata subsp. lyrata]	224	224	1e-104	100	82.1429	90.625	glutathione S-transferase 19	gbpln	Arabidopsis lyrata	AT2G29490.1 | Symbols: ATGSTU1, GST19, GSTU1 | glutathione S-transferase TAU 1 | chr2:12631593-12632360 REVERSE LENGTH=224	224	224	1e-106	100	82.1429	91.5179
Rsa1.0_02231.1.g33086.t1	ref|NP_172220.1| class I heat shock protein [Arabidopsis thaliana] gi|75311415|sp|Q9LNW0.1|HS178_ARATH RecName: Full=17.8 kDa class I heat shock protein; AltName: Full=17.8 kDa heat shock protein; Short=AtHsp17.8 gi|8778561|gb|AAF79569.1|AC022464_27 F22G5.25 [Arabidopsis thaliana] gi|21555637|gb|AAM63903.1| heat shock protein, putative [Arabidopsis thaliana] gi|26452709|dbj|BAC43437.1| putative h…	157	157	1e-64	100	78.3439	88.535	class I heat shock protein	gbpln	Arabidopsis thaliana	AT1G07400.1 | Symbols: | HSP20-like chaperones superfamily protein | chr1:2275148-2275621 FORWARD LENGTH=157	157	157	4e-67	100	78.3439	88.535
Rsa1.0_02231.1.g33087.t1	ref|NP_180511.1| HSP20 family protein [Arabidopsis thaliana] gi|75315964|sp|Q9ZW31.1|HS17B_ARATH RecName: Full=17.6 kDa class I heat shock protein 2; AltName: Full=17.6 kDa heat shock protein 2; Short=AtHsp17.6B gi|3980385|gb|AAC95188.1| putative small heat shock protein [Arabidopsis thaliana] gi|21554599|gb|AAM63628.1| putative small heat shock protein [Arabidopsis thaliana] gi|51968472|dbj|BAD4…	155	153	5e-66	98.7097	88.3871	92.2581	HSP20 family protein	gbpln	Arabidopsis thaliana	AT2G29500.1 | Symbols: | HSP20-like chaperones superfamily protein | chr2:12633279-12633740 REVERSE LENGTH=153	155	153	2e-68	98.7097	88.3871	92.2581
Rsa1.0_02231.1.g33088.t1	gb|EOA26565.1| hypothetical protein CARUB_v10022623mg [Capsella rubella] gi|482562376|gb|EOA26566.1| hypothetical protein CARUB_v10022623mg [Capsella rubella]	971	856	0	88.1565	66.7353	72.5026	hypothetical protein CARUB_v10022623mg	gbpln	Capsella rubella	AT2G29510.1 | Symbols: | Protein of unknown function (DUF3527) | chr2:12635231-12637838 FORWARD LENGTH=839	971	839	0	86.4058	65.7055	71.4727
Rsa1.0_02232.1.g33089.t1	gb|EOA14948.1| hypothetical protein CARUB_v10028294mg [Capsella rubella]	412	404	0	98.0583	87.8641	92.9612	hypothetical protein CARUB_v10028294mg	gbpln	Capsella rubella	AT5G57770.1 | Symbols: | Plant protein of unknown function (DUF828) with plant pleckstrin homology-like region | chr5:23401094-23403112 REVERSE LENGTH=406	412	406	0	98.5437	88.5922	92.9612
Rsa1.0_02232.1.g33090.t1	ref|XP_002866226.1| XBAT32 [Arabidopsis lyrata subsp. lyrata] gi|297312061|gb|EFH42485.1| XBAT32 [Arabidopsis lyrata subsp. lyrata]	545	507	0	93.0275	84.4037	87.3394	XBAT32	gbpln	Arabidopsis lyrata	AT5G57740.1 | Symbols: XBAT32 | XB3 ortholog 2 in Arabidopsis thaliana | chr5:23394789-23397145 REVERSE LENGTH=508	545	508	0	93.211	83.8532	87.5229
Rsa1.0_02232.1.g33091.t1	#	#	#	#	#	#	#	-	----	----	#	#	#	#	#	#	#
Rsa1.0_02232.1.g33092.t2	ref|XP_002866225.1| hypothetical protein ARALYDRAFT_332063 [Arabidopsis lyrata subsp. lyrata] gi|297312060|gb|EFH42484.1| hypothetical protein ARALYDRAFT_332063 [Arabidopsis lyrata subsp. lyrata]	259	297	5e-69	114.672	56.3707	70.2703	hypothetical protein ARALYDRAFT_332063	gbpln	Arabidopsis lyrata	AT5G57720.1 | Symbols: | AP2/B3-like transcriptional factor family protein | chr5:23389927-23391526 REVERSE LENGTH=300	259	300	2e-69	115.83	53.2819	68.7259
Rsa1.0_02233.1.g33093.t1	ref|XP_002875810.1| hypothetical protein ARALYDRAFT_485059 [Arabidopsis lyrata subsp. lyrata] gi|297321648|gb|EFH52069.1| hypothetical protein ARALYDRAFT_485059 [Arabidopsis lyrata subsp. lyrata]	80	165	3e-14	206.25	62.5	68.75	hypothetical protein ARALYDRAFT_485059	gbpln	Arabidopsis lyrata	AT5G59080.1 | Symbols: | unknown protein; FUNCTIONS IN: molecular_function unknown; INVOLVED IN: response to oxidative stress; LOCATED IN: chloroplast; EXPRESSED IN: 18 plant structures; EXPRESSED DURING: 9 growth stages; BEST Arabidopsis thaliana protein match is: unknown protein (TAIR:AT3G46880.1); Has 1807 Blast hits to 1807 proteins in 277 species: Archae - 0; Bacteria - 0; Metazoa - 736; Fun…	80	135	4e-15	168.75	50	60
Rsa1.0_02233.1.g33094.t1	ref|XP_002877517.1| hypothetical protein ARALYDRAFT_485060 [Arabidopsis lyrata subsp. lyrata] gi|297323355|gb|EFH53776.1| hypothetical protein ARALYDRAFT_485060 [Arabidopsis lyrata subsp. lyrata]	198	203	6e-81	102.525	87.8788	90.404	hypothetical protein ARALYDRAFT_485060	gbpln	Arabidopsis lyrata	AT3G46890.1 | Symbols: | BEST Arabidopsis thaliana protein match is: maternal effect embryo arrest 60 (TAIR:AT5G05950.1); Has 124 Blast hits to 124 proteins in 12 species: Archae - 0; Bacteria - 0; Metazoa - 0; Fungi - 0; Plants - 124; Viruses - 0; Other Eukaryotes - 0 (source: NCBI BLink). | chr3:17266416-17267030 REVERSE LENGTH=204	198	204	3e-83	103.03	88.3838	91.9192
Rsa1.0_02233.1.g33095.t1	ref|NP_568959.1| tubulin beta-2/beta-3 chain [Arabidopsis thaliana] gi|18424622|ref|NP_568960.1| tubulin beta-2/beta-3 chain [Arabidopsis thaliana] gi|408407919|sp|Q56YW9.2|TBB2_ARATH RecName: Full=Tubulin beta-2 chain gi|408407920|sp|Q9ASR0.2|TBB3_ARATH RecName: Full=Tubulin beta-3 chain gi|166898|gb|AAA32881.1| beta-2 tubulin [Arabidopsis thaliana] gi|166900|gb|AAA32882.1| beta-3 tubulin [Arabi…	450	450	0	100	99.5556	100	tubulin beta-2/beta-3 chain	gbpln	Arabidopsis thaliana	AT5G62700.1 | Symbols: TUB3 | tubulin beta chain 3 | chr5:25184501-25186426 FORWARD LENGTH=450	450	450	0	100	99.5556	100
Rsa1.0_02233.1.g33096.t1	ref|XP_002877540.1| hypothetical protein ARALYDRAFT_905937 [Arabidopsis lyrata subsp. lyrata] gi|297323378|gb|EFH53799.1| hypothetical protein ARALYDRAFT_905937 [Arabidopsis lyrata subsp. lyrata]	102	100	2e-29	98.0392	67.6471	74.5098	hypothetical protein ARALYDRAFT_905937	gbpln	Arabidopsis lyrata	AT3G47070.1 | Symbols: | LOCATED IN: thylakoid, chloroplast thylakoid membrane, chloroplast, chloroplast envelope; EXPRESSED IN: 22 plant structures; EXPRESSED DURING: 13 growth stages; CONTAINS InterPro DOMAIN/s: Thylakoid soluble phosphoprotein TSP9 (InterPro:IPR021584); Has 37 Blast hits to 37 proteins in 10 species: Archae - 0; Bacteria - 0; Metazoa - 0; Fungi - 0; Plants - 37; Viruses - 0; O…	102	100	2e-24	98.0392	58.8235	67.6471
Rsa1.0_02233.1.g33097.t1	ref|XP_002877551.1| zinc finger family protein [Arabidopsis lyrata subsp. lyrata] gi|297323389|gb|EFH53810.1| zinc finger family protein [Arabidopsis lyrata subsp. lyrata]	211	211	2e-75	100	79.1469	87.6777	zinc finger family protein	gbpln	Arabidopsis lyrata	AT3G47180.1 | Symbols: | RING/U-box superfamily protein | chr3:17372821-17373453 REVERSE LENGTH=210	211	210	3e-75	99.5261	75.8294	84.3602
Rsa1.0_02233.1.g33098.t1	dbj|BAB17726.1| asparagine synthetase [Raphanus sativus]	591	585	0	98.9848	92.3858	96.9543	asparagine synthetase	gbpln	Raphanus sativus	AT3G47340.1 | Symbols: ASN1, DIN6, AT-ASN1 | glutamine-dependent asparagine synthase 1 | chr3:17438136-17441043 REVERSE LENGTH=584	591	584	0	98.8156	89.6785	96.4467
Rsa1.0_02233.1.g33099.t1	ref|XP_002875833.1| short-chain dehydrogenase/reductase family protein [Arabidopsis lyrata subsp. lyrata] gi|297321671|gb|EFH52092.1| short-chain dehydrogenase/reductase family protein [Arabidopsis lyrata subsp. lyrata]	310	309	1e-143	99.6774	78.0645	89.6774	short-chain dehydrogenase/reductase family protein	gbpln	Arabidopsis lyrata	AT3G47360.1 | Symbols: ATHSD3, HSD3 | hydroxysteroid dehydrogenase 3 | chr3:17451112-17452843 FORWARD LENGTH=309	310	309	1e-145	99.6774	81.2903	91.2903
Rsa1.0_02233.1.g33100.t1	gb|EOA23796.1| hypothetical protein CARUB_v10017010mg [Capsella rubella]	523	524	0	100.191	92.543	95.7935	hypothetical protein CARUB_v10017010mg	gbpln	Capsella rubella	AT3G47420.1 | Symbols: ATPS3, PS3 | phosphate starvation-induced gene 3 | chr3:17472541-17474209 REVERSE LENGTH=523	523	523	0	100	91.3958	95.2199
Rsa1.0_02234.1.g33101.t1	ref|XP_002879932.1| apurinic endonuclease-redox protein [Arabidopsis lyrata subsp. lyrata] gi|297325771|gb|EFH56191.1| apurinic endonuclease-redox protein [Arabidopsis lyrata subsp. lyrata]	559	550	0	98.39	69.2308	75.1342	apurinic endonuclease-redox protein	gbpln	Arabidopsis lyrata	AT2G41460.1 | Symbols: ARP | apurinic endonuclease-redox protein | chr2:17285731-17288769 FORWARD LENGTH=536	559	536	0	95.8855	66.3685	72.9875
Rsa1.0_02234.1.g33102.t1	gb|AAC23732.1| unknown protein [Arabidopsis thaliana]	176	365	2e-81	207.386	85.2273	92.0455	unknown protein	gbpln	Arabidopsis thaliana	AT2G41475.1 | Symbols: | Embryo-specific protein 3, (ATS3) | chr2:17295259-17296329 REVERSE LENGTH=179	176	179	1e-82	101.705	85.7955	92.0455
Rsa1.0_02234.1.g33103.t1	ref|NP_181679.3| putative peroxidase [Arabidopsis thaliana] gi|330254895|gb|AEC09989.1| putative peroxidase [Arabidopsis thaliana]	326	341	1e-173	104.601	90.4908	95.092	putative peroxidase	gbpln	Arabidopsis thaliana	AT2G41480.1 | Symbols: | Peroxidase superfamily protein | chr2:17296986-17298729 REVERSE LENGTH=341	326	341	1e-175	104.601	90.4908	95.092
Rsa1.0_02234.1.g33104.t1	gb|EOA26841.1| hypothetical protein CARUB_v10022934mg [Capsella rubella]	516	550	0	106.589	86.0465	92.6357	hypothetical protein CARUB_v10022934mg	gbpln	Capsella rubella	AT2G41500.1 | Symbols: LIS, EMB2776 | WD-40 repeat family protein / small nuclear ribonucleoprotein Prp4p-related | chr2:17304319-17306855 REVERSE LENGTH=554	516	554	0	107.364	84.8837	92.0543
Rsa1.0_02234.1.g33105.t1	gb|AAG50806.1|AC079281_8 unknown protein [Arabidopsis thaliana]	1388	1213	0	87.3919	28.0259	41.1383	unknown protein	gbpln	Arabidopsis thaliana	AT1G43760.1 | Symbols: | DNAse I-like superfamily protein | chr1:16528880-16531065 REVERSE LENGTH=626	1388	626	6e-70	45.1009	10.5908	16.6427
Rsa1.0_02234.1.g33106.t1	gb|EOA26737.1| hypothetical protein CARUB_v10022823mg [Capsella rubella]	555	626	0	112.793	83.7838	91.1712	hypothetical protein CARUB_v10022823mg	gbpln	Capsella rubella	AT2G41510.1 | Symbols: ATCKX1, CKX1 | cytokinin oxidase/dehydrogenase 1 | chr2:17314626-17316861 FORWARD LENGTH=575	555	575	0	103.604	83.7838	90.8108
Rsa1.0_02234.1.g33107.t1	ref|NP_181686.2| Rho termination factor [Arabidopsis thaliana] gi|26452553|dbj|BAC43361.1| unknown protein [Arabidopsis thaliana] gi|28973185|gb|AAO63917.1| unknown protein [Arabidopsis thaliana] gi|330254905|gb|AEC09999.1| Rho termination factor [Arabidopsis thaliana]	448	475	1e-119	106.027	63.6161	73.8839	Rho termination factor	gbpln	Arabidopsis thaliana	AT2G41550.1 | Symbols: | Rho termination factor | chr2:17329086-17330830 REVERSE LENGTH=475	448	475	1e-122	106.027	63.6161	73.8839
Rsa1.0_02235.1.g33108.t1	ref|NP_178628.1| F-box associated ubiquitination effector family protein [Arabidopsis thaliana] gi|4581165|gb|AAD24648.1| hypothetical protein [Arabidopsis thaliana] gi|330250862|gb|AEC05956.1| F-box associated ubiquitination effector family protein [Arabidopsis thaliana]	97	239	2e-25	246.392	58.7629	68.0412	F-box associated ubiquitination effector family protein	gbpln	Arabidopsis thaliana	AT2G05600.1 | Symbols: | F-box associated ubiquitination effector family protein | chr2:2072646-2073547 FORWARD LENGTH=239	97	239	3e-28	246.392	58.7629	68.0412
Rsa1.0_02235.1.g33109.t1	ref|NP_188437.2| DNA-directed RNA polymerase II subunit B [Arabidopsis thaliana] gi|332642524|gb|AEE76045.1| DNA-directed RNA polymerase D subunit 2b [Arabidopsis thaliana]	222	1055	1e-53	475.225	55.4054	62.1622	DNA-directed RNA polymerase II subunit B	gbpln	Arabidopsis thaliana	AT3G18090.1 | Symbols: NRPD2B | nuclear RNA polymerase D2B | chr3:6195323-6200204 FORWARD LENGTH=1055	222	1055	3e-56	475.225	55.4054	62.1622
Rsa1.0_02235.1.g33110.t1	gb|EOA29896.1| hypothetical protein CARUB_v10012991mg [Capsella rubella]	159	817	1e-43	513.836	55.3459	67.9245	hypothetical protein CARUB_v10012991mg	gbpln	Capsella rubella	AT3G18100.1 | Symbols: MYB4R1, AtMYB4R1 | myb domain protein 4r1 | chr3:6200689-6204583 FORWARD LENGTH=847	159	847	2e-43	532.704	55.9748	69.1824
Rsa1.0_02235.1.g33111.t1	ref|XP_002885248.1| hypothetical protein ARALYDRAFT_479330 [Arabidopsis lyrata subsp. lyrata] gi|297331088|gb|EFH61507.1| hypothetical protein ARALYDRAFT_479330 [Arabidopsis lyrata subsp. lyrata]	821	856	0	104.263	70.7674	82.8258	hypothetical protein ARALYDRAFT_479330	gbpln	Arabidopsis lyrata	AT3G18310.1 | Symbols: | unknown protein; Has 30 Blast hits to 30 proteins in 10 species: Archae - 0; Bacteria - 0; Metazoa - 0; Fungi - 0; Plants - 30; Viruses - 0; Other Eukaryotes - 0 (source: NCBI BLink). | chr3:6284523-6287144 REVERSE LENGTH=873	821	873	0	106.334	69.0621	81.7296
Rsa1.0_02235.1.g33112.t1	ref|XP_002883124.1| hypothetical protein ARALYDRAFT_341965 [Arabidopsis lyrata subsp. lyrata] gi|297328964|gb|EFH59383.1| hypothetical protein ARALYDRAFT_341965 [Arabidopsis lyrata subsp. lyrata]	275	483	1e-90	175.636	76	80.3636	hypothetical protein ARALYDRAFT_341965	gbpln	Arabidopsis lyrata	AT3G18300.1 | Symbols: | unknown protein; BEST Arabidopsis thaliana protein match is: unknown protein (TAIR:AT1G48780.1); Has 69 Blast hits to 69 proteins in 7 species: Archae - 0; Bacteria - 0; Metazoa - 0; Fungi - 0; Plants - 69; Viruses - 0; Other Eukaryotes - 0 (source: NCBI BLink). | chr3:6283396-6284220 FORWARD LENGTH=274	275	274	3e-92	99.6364	75.2727	80
Rsa1.0_02235.1.g33113.t1	ref|NP_188458.1| uncharacterized protein [Arabidopsis thaliana] gi|11994092|dbj|BAB01095.1| unnamed protein product [Arabidopsis thaliana] gi|40822865|gb|AAR92245.1| At3g18295 [Arabidopsis thaliana] gi|45752678|gb|AAS76237.1| At3g18295 [Arabidopsis thaliana] gi|332642558|gb|AEE76079.1| uncharacterized protein AT3G18295 [Arabidopsis thaliana]	220	216	2e-50	98.1818	62.7273	70	uncharacterized protein	gbpln	Arabidopsis thaliana	AT3G18295.1 | Symbols: | Protein of unknown function (DUF1639) | chr3:6281268-6282000 FORWARD LENGTH=216	220	216	7e-53	98.1818	62.7273	70
Rsa1.0_02235.1.g33114.t1	ref|XP_002883123.1| EMB2454 [Arabidopsis lyrata subsp. lyrata] gi|297328963|gb|EFH59382.1| EMB2454 [Arabidopsis lyrata subsp. lyrata]	1271	1254	0	98.6625	89.3784	92.9976	EMB2454	gbpln	Arabidopsis lyrata	AT3G18290.1 | Symbols: EMB2454, BTS | zinc finger protein-related | chr3:6274308-6280174 FORWARD LENGTH=1254	1271	1254	0	98.6625	89.4571	93.155
Rsa1.0_02235.1.g33115.t1	#	#	#	#	#	#	#	-	----	----	#	#	#	#	#	#	#
Rsa1.0_02236.1.g33116.t1	gb|AAG51081.1|AC027032_1 hypothetical protein [Arabidopsis thaliana]	724	1678	0	231.768	54.8343	69.337	hypothetical protein	gbpln	Arabidopsis thaliana	AT3G51700.1 | Symbols: | PIF1 helicase | chr3:19179443-19181145 REVERSE LENGTH=344	724	344	6e-76	47.5138	20.3039	28.3149
Rsa1.0_02236.1.g33117.t1	dbj|BAB10876.1| polyprotein [Arabidopsis thaliana]	593	1429	0	240.978	52.7825	66.6105	polyprotein	gbpln	Arabidopsis thaliana	AT4G23160.1 | Symbols: CRK8 | cysteine-rich RLK (RECEPTOR-like protein kinase) 8 | chr4:12129485-12134086 FORWARD LENGTH=1262	593	1262	1e-100	212.816	33.0523	46.3744
Rsa1.0_02236.1.g33118.t1	ref|NP_193356.2| enoyl-CoA hydratase [Arabidopsis thaliana] gi|46518363|gb|AAS99663.1| At4g16210 [Arabidopsis thaliana] gi|48958507|gb|AAT47806.1| At4g16210 [Arabidopsis thaliana] gi|332658316|gb|AEE83716.1| enoyl-CoA hydratase/isomerase A [Arabidopsis thaliana]	259	265	1e-140	102.317	93.8224	97.6834	enoyl-CoA hydratase	gbpln	Arabidopsis thaliana	AT4G16210.1 | Symbols: ECHIA, E-COAH-2 | enoyl-CoA hydratase/isomerase A | chr4:9176864-9177978 REVERSE LENGTH=265	259	265	1e-142	102.317	93.8224	97.6834
Rsa1.0_02236.1.g33119.t1	gb|EOA16872.1| hypothetical protein CARUB_v10005098mg [Capsella rubella]	362	365	1e-171	100.829	80.3867	88.9503	hypothetical protein CARUB_v10005098mg	gbpln	Capsella rubella	AT4G16190.1 | Symbols: | Papain family cysteine protease | chr4:9171512-9172877 FORWARD LENGTH=373	362	373	1e-171	103.039	81.768	89.2265
Rsa1.0_02236.1.g33120.t1	gb|EOA16003.1| hypothetical protein CARUB_v10004121mg [Capsella rubella]	865	847	0	97.9191	87.6301	91.3295	hypothetical protein CARUB_v10004121mg	gbpln	Capsella rubella	AT4G16180.2 | Symbols: | unknown protein; FUNCTIONS IN: molecular_function unknown; INVOLVED IN: biological_process unknown; LOCATED IN: plasma membrane; BEST Arabidopsis thaliana protein match is: unknown protein (TAIR:AT3G28720.1); Has 5 Blast hits to 5 proteins in 3 species: Archae - 0; Bacteria - 0; Metazoa - 0; Fungi - 0; Plants - 4; Viruses - 0; Other Eukaryotes - 1 (source: NCBI BLink). | …	865	820	0	94.7977	86.3584	89.711
Rsa1.0_02236.1.g33121.t1	gb|EOA15607.1| hypothetical protein CARUB_v10005679mg [Capsella rubella] gi|482551415|gb|EOA15608.1| hypothetical protein CARUB_v10005679mg [Capsella rubella]	359	224	6e-76	62.3955	46.2396	50.1393	hypothetical protein CARUB_v10005679mg	gbpln	Capsella rubella	AT3G17100.2 | Symbols: | sequence-specific DNA binding transcription factors | chr3:5831552-5832244 FORWARD LENGTH=230	359	230	2e-52	64.0669	33.7047	40.1114
Rsa1.0_02236.1.g33122.t2	ref|NP_849394.1| Mitochondrial import inner membrane translocase subunit Tim17/Tim22/Tim23 family protein [Arabidopsis thaliana] gi|378523232|sp|Q0WMZ5.1|OP162_ARATH RecName: Full=Outer envelope pore protein 16-2, chloroplastic; AltName: Full=Chloroplastic outer envelope pore protein of 16 kDa 2; Short=AtOEP16-2; Short=OEP16-2; AltName: Full=Outer plastid envelope protein 16-S; Short=AtOEP16-S; S…	183	178	4e-76	97.2678	81.9672	85.2459	Mitochondrial import inner membrane translocase subunit Tim17/Tim22/Tim23 family protein	gbpln	Arabidopsis thaliana	AT4G16160.2 | Symbols: ATOEP16-2, ATOEP16-S | Mitochondrial import inner membrane translocase subunit Tim17/Tim22/Tim23 family protein | chr4:9157545-9158738 FORWARD LENGTH=178	183	178	2e-78	97.2678	81.9672	85.2459
Rsa1.0_02236.1.g33123.t1	gb|EOA17716.1| hypothetical protein CARUB_v10006097mg [Capsella rubella]	276	103	4e-31	37.3188	26.087	28.9855	hypothetical protein CARUB_v10006097mg	gbpln	Capsella rubella	AT4G16146.1 | Symbols: | cAMP-regulated phosphoprotein 19-related protein | chr4:9142663-9144356 REVERSE LENGTH=102	276	102	7e-33	36.9565	25	27.5362
Rsa1.0_02236.1.g33124.t1	ref|NP_195635.1| F-box/kelch-repeat protein [Arabidopsis thaliana] gi|75213699|sp|Q9T031.1|FBK96_ARATH RecName: Full=F-box/kelch-repeat protein At4g39240 gi|13877533|gb|AAK43844.1|AF370467_1 putative protein [Arabidopsis thaliana] gi|4914436|emb|CAB43639.1| putative protein [Arabidopsis thaliana] gi|7270907|emb|CAB80587.1| putative protein [Arabidopsis thaliana] gi|22136486|gb|AAM91321.1| putativ…	373	375	1e-123	100.536	59.7855	72.9223	F-box/kelch-repeat protein	gbpln	Arabidopsis thaliana	AT4G39240.1 | Symbols: | Galactose oxidase/kelch repeat superfamily protein | chr4:18269599-18270726 REVERSE LENGTH=375	373	375	1e-125	100.536	59.7855	72.9223
Rsa1.0_02237.1.g33125.t1	gb|EOA16100.1| hypothetical protein CARUB_v10004232mg [Capsella rubella]	725	735	0	101.379	79.5862	87.3103	hypothetical protein CARUB_v10004232mg	gbpln	Capsella rubella	AT5G38840.1 | Symbols: | SMAD/FHA domain-containing protein | chr5:15551329-15554846 FORWARD LENGTH=735	725	735	0	101.379	77.6552	87.1724
Rsa1.0_02237.1.g33126.t1	ref|XP_002868750.1| expressed protein [Arabidopsis lyrata subsp. lyrata] gi|297314586|gb|EFH45009.1| expressed protein [Arabidopsis lyrata subsp. lyrata]	333	400	8e-20	120.12	21.9219	27.3273	expressed protein	gbpln	Arabidopsis lyrata	#	#	#	#	#	#	#
Rsa1.0_02237.1.g33127.t2	ref|NP_001190437.1| RING/U-box domain-containing protein [Arabidopsis thaliana] gi|332006989|gb|AED94372.1| RING/U-box domain-containing protein [Arabidopsis thaliana]	281	296	2e-98	105.338	64.0569	69.395	RING/U-box domain-containing protein	gbpln	Arabidopsis thaliana	AT5G38895.2 | Symbols: | RING/U-box superfamily protein | chr5:15571321-15573315 FORWARD LENGTH=296	281	296	1e-101	105.338	64.0569	69.395
Rsa1.0_02237.1.g33128.t1	#	#	#	#	#	#	#	-	----	----	#	#	#	#	#	#	#
Rsa1.0_02237.1.g33129.t1	#	#	#	#	#	#	#	-	----	----	#	#	#	#	#	#	#
Rsa1.0_02238.1.g33130.t1	#	#	#	#	#	#	#	-	----	----	#	#	#	#	#	#	#
Rsa1.0_02238.1.g33131.t1	dbj|BAB02146.1| copia retroelement pol polyprotein-like [Arabidopsis thaliana]	663	526	1e-85	79.3363	27.3002	36.8024	copia retroelement pol polyprotein-like	gbpln	Arabidopsis thaliana	AT4G23870.1 | Symbols: | unknown protein; BEST Arabidopsis thaliana protein match is: unknown protein (TAIR:AT4G11020.1); Has 12 Blast hits to 12 proteins in 4 species: Archae - 0; Bacteria - 0; Metazoa - 0; Fungi - 0; Plants - 12; Viruses - 0; Other Eukaryotes - 0 (source: NCBI BLink). | chr4:12414409-12414759 FORWARD LENGTH=116	663	116	3e-29	17.4962	12.0664	14.0271
Rsa1.0_02239.1.g33132.t1	#	#	#	#	#	#	#	-	----	----	#	#	#	#	#	#	#
Rsa1.0_02239.1.g33133.t1	#	#	#	#	#	#	#	-	----	----	#	#	#	#	#	#	#
Rsa1.0_02239.1.g33134.t1	gb|EOA28372.1| hypothetical protein CARUB_v10024577mg [Capsella rubella]	206	215	2e-76	104.369	80.5825	86.8932	hypothetical protein CARUB_v10024577mg	gbpln	Capsella rubella	AT2G41410.1 | Symbols: | Calcium-binding EF-hand family protein | chr2:17262085-17262735 REVERSE LENGTH=216	206	216	5e-78	104.854	78.6408	85.4369
Rsa1.0_02239.1.g33135.t5	gb|EOA28260.1| hypothetical protein CARUB_v10024454mg [Capsella rubella]	88	74	1e-22	84.0909	63.6364	65.9091	hypothetical protein CARUB_v10024454mg	gbpln	Capsella rubella	#	#	#	#	#	#	#
Rsa1.0_02239.1.g33136.t1	#	#	#	#	#	#	#	-	----	----	#	#	#	#	#	#	#
Rsa1.0_02239.1.g33137.t1	ref|NP_172779.1| putative F-box/kelch-repeat protein [Arabidopsis thaliana] gi|75265520|sp|Q9SAF4.1|FBK3_ARATH RecName: Full=Putative F-box/kelch-repeat protein At1g13200 gi|4850403|gb|AAD31073.1|AC007357_22 F3F19.23 [Arabidopsis thaliana] gi|332190863|gb|AEE28984.1| putative F-box/kelch-repeat protein [Arabidopsis thaliana]	584	435	1e-166	74.4863	51.8836	59.4178	putative F-box/kelch-repeat protein	gbpln	Arabidopsis thaliana	AT1G13200.1 | Symbols: | F-box and associated interaction domains-containing protein | chr1:4507221-4508528 REVERSE LENGTH=435	584	435	1e-169	74.4863	51.8836	59.4178
Rsa1.0_02239.1.g33138.t1	gb|AAM61102.1| putative UDP-N-acetylglucosamine-dolichyl-phosphate N-acetylglucosaminephosphotransferase [Arabidopsis thaliana]	426	431	0	101.174	91.0798	95.3052	putative UDP-N-acetylglucosamine-dolichyl-phosphate N-acetylglucosaminephosphotransferase	gbpln	Arabidopsis thaliana	AT2G41490.1 | Symbols: GPT | UDP-glcnac-adolichol phosphate glcnac-1-p-transferase | chr2:17301762-17304030 FORWARD LENGTH=431	426	431	0	101.174	91.0798	95.3052
Rsa1.0_02239.1.g33139.t1	gb|EOA26841.1| hypothetical protein CARUB_v10022934mg [Capsella rubella]	534	550	0	102.996	87.8277	92.8839	hypothetical protein CARUB_v10022934mg	gbpln	Capsella rubella	AT2G41500.1 | Symbols: LIS, EMB2776 | WD-40 repeat family protein / small nuclear ribonucleoprotein Prp4p-related | chr2:17304319-17306855 REVERSE LENGTH=554	534	554	0	103.745	88.5768	93.2584
Rsa1.0_02240.1.g33140.t1	#	#	#	#	#	#	#	-	----	----	#	#	#	#	#	#	#
Rsa1.0_02240.1.g33141.t2	#	#	#	#	#	#	#	-	----	----	#	#	#	#	#	#	#
Rsa1.0_02240.1.g33142.t1	gb|AAF67379.1| Hypothetical protein T15F17.k [Arabidopsis thaliana]	192	341	5e-22	177.604	32.2917	49.4792	Hypothetical protein T15F17.k	gbpln	Arabidopsis thaliana	#	#	#	#	#	#	#
Rsa1.0_02240.1.g33143.t1	#	#	#	#	#	#	#	-	----	----	#	#	#	#	#	#	#
Rsa1.0_02240.1.g33144.t1	gb|EOA39832.1| hypothetical protein CARUB_v10008502mg [Capsella rubella]	221	675	5e-57	305.43	57.4661	64.7059	hypothetical protein CARUB_v10008502mg	gbpln	Capsella rubella	AT1G50620.1 | Symbols: | RING/FYVE/PHD zinc finger superfamily protein | chr1:18748537-18751005 FORWARD LENGTH=629	221	629	1e-58	284.615	56.5611	64.2534
Rsa1.0_02240.1.g33145.t1	gb|AAD20646.1| putative TNP2-like transposon protein [Arabidopsis thaliana]	86	1040	9e-25	1209.3	63.9535	74.4186	putative TNP2-like transposon protein	gbpln	Arabidopsis thaliana	#	#	#	#	#	#	#
Rsa1.0_02240.1.g33146.t1	gb|EOA17950.1| hypothetical protein CARUB_v10006360mg [Capsella rubella]	119	119	1e-58	100	88.2353	94.1176	hypothetical protein CARUB_v10006360mg	gbpln	Capsella rubella	AT5G35740.1 | Symbols: | Carbohydrate-binding X8 domain superfamily protein | chr5:13910572-13911095 REVERSE LENGTH=119	119	119	3e-56	100	89.0756	95.7983
Rsa1.0_02240.1.g33147.t3	gb|AAD20430.1| putative Athila retroelement ORF1 protein [Arabidopsis thaliana]	295	622	4e-54	210.847	34.2373	42.3729	putative Athila retroelement ORF1 protein	gbpln	Arabidopsis thaliana	#	#	#	#	#	#	#
Rsa1.0_02241.1.g33148.t1	ref|XP_002864472.1| phosphofructokinase family protein [Arabidopsis lyrata subsp. lyrata] gi|297310307|gb|EFH40731.1| phosphofructokinase family protein [Arabidopsis lyrata subsp. lyrata]	489	485	0	99.182	93.456	96.319	phosphofructokinase family protein	gbpln	Arabidopsis lyrata	AT5G56630.1 | Symbols: PFK7 | phosphofructokinase 7 | chr5:22924311-22926728 FORWARD LENGTH=485	489	485	0	99.182	92.4335	96.1145
Rsa1.0_02241.1.g33149.t2	ref|NP_200473.1| NAC domain containing protein 99 [Arabidopsis thaliana] gi|10176766|dbj|BAB09880.1| unnamed protein product [Arabidopsis thaliana] gi|332009406|gb|AED96789.1| NAC domain containing protein 99 [Arabidopsis thaliana]	396	386	1e-173	97.4747	76.5152	81.5657	NAC domain containing protein 99	gbpln	Arabidopsis thaliana	AT5G56620.1 | Symbols: anac099, NAC099 | NAC domain containing protein 99 | chr5:22918521-22921139 REVERSE LENGTH=386	396	386	1e-176	97.4747	76.5152	81.5657
Rsa1.0_02241.1.g33150.t1	ref|NP_200472.2| dual specificity protein phosphatase family protein [Arabidopsis thaliana] gi|46931292|gb|AAT06450.1| At5g56610 [Arabidopsis thaliana] gi|62320816|dbj|BAD93755.1| putative protein [Arabidopsis thaliana] gi|255957208|gb|ACU43460.1| PTP133 [Arabidopsis thaliana] gi|332009404|gb|AED96787.1| dual specificity protein phosphatase family protein [Arabidopsis thaliana]	224	228	1e-105	101.786	82.5893	86.1607	dual specificity protein phosphatase family protein	gbpln	Arabidopsis thaliana	AT5G56610.1 | Symbols: | Phosphotyrosine protein phosphatases superfamily protein | chr5:22916738-22918137 FORWARD LENGTH=228	224	228	1e-107	101.786	82.5893	86.1607
Rsa1.0_02241.1.g33151.t1	gb|AAG50806.1|AC079281_8 unknown protein [Arabidopsis thaliana]	1216	1213	0	99.7533	37.6645	57.648	unknown protein	gbpln	Arabidopsis thaliana	AT1G43760.1 | Symbols: | DNAse I-like superfamily protein | chr1:16528880-16531065 REVERSE LENGTH=626	1216	626	6e-67	51.4803	10.6908	18.9145
Rsa1.0_02241.1.g33152.t1	ref|NP_200470.1| glucan endo-1,3-beta-glucosidase 13 [Arabidopsis thaliana] gi|75171106|sp|Q9FJU9.1|E1313_ARATH RecName: Full=Glucan endo-1,3-beta-glucosidase 13; AltName: Full=(1-3)-beta-glucan endohydrolase 13; Short=(1-3)-beta-glucanase 13; AltName: Full=Beta-1,3-endoglucanase 13; Short=Beta-1,3-glucanase 13; Flags: Precursor gi|10176762|dbj|BAB09876.1| beta-1,3-glucanase-like protein [Arabido…	505	506	0	100.198	86.1386	90.495	glucan endo-1,3-beta-glucosidase 13	gbpln	Arabidopsis thaliana	AT5G56590.1 | Symbols: | O-Glycosyl hydrolases family 17 protein | chr5:22907521-22909436 FORWARD LENGTH=506	505	506	0	100.198	86.1386	90.495
Rsa1.0_02241.1.g33153.t1	gb|ABF55666.2| double MYC-tagged mitogen activated protein kinase kinase 6 [synthetic construct]	356	388	0	108.989	95.5056	98.0337	double MYC-tagged mitogen activated protein kinase kinase 6	gbenv	synthetic construct	AT5G56580.1 | Symbols: ATMKK6, ANQ1, MKK6 | MAP kinase kinase 6 | chr5:22904851-22906620 REVERSE LENGTH=356	356	356	0	100	95.5056	98.0337
Rsa1.0_02241.1.g33154.t1	ref|NP_200467.2| FBD, F-box and leucine rich repeat domain-containing protein [Arabidopsis thaliana] gi|332009398|gb|AED96781.1| FBD, F-box and leucine rich repeat domain-containing protein [Arabidopsis thaliana]	516	607	1e-140	117.636	57.1705	72.2868	FBD, F-box and leucine rich repeat domain-containing protein	gbpln	Arabidopsis thaliana	AT5G56560.1 | Symbols: | FBD, F-box and Leucine Rich Repeat domains containing protein | chr5:22899724-22901985 FORWARD LENGTH=607	516	607	1e-142	117.636	57.1705	72.2868
Rsa1.0_02241.1.g33155.t1	gb|EOA12404.1| hypothetical protein CARUB_v10027436mg, partial [Capsella rubella]	60	98	2e-18	163.333	83.3333	90	hypothetical protein CARUB_v10027436mg, partial	gbpln	Capsella rubella	AT5G56540.1 | Symbols: AGP14, ATAGP14 | arabinogalactan protein 14 | chr5:22893243-22893425 FORWARD LENGTH=60	60	60	3e-19	100	76.6667	85
Rsa1.0_02242.1.g33156.t1	ref|XP_002864202.1| hypothetical protein ARALYDRAFT_495358 [Arabidopsis lyrata subsp. lyrata] gi|297310037|gb|EFH40461.1| hypothetical protein ARALYDRAFT_495358 [Arabidopsis lyrata subsp. lyrata]	376	355	2e-73	94.4149	41.4894	56.6489	hypothetical protein ARALYDRAFT_495358	gbpln	Arabidopsis lyrata	AT5G52940.1 | Symbols: | Protein of unknown function (DUF295) | chr5:21472301-21473389 FORWARD LENGTH=362	376	362	2e-72	96.2766	40.1596	56.383
Rsa1.0_02242.1.g33157.t1	ref|NP_565674.1| ethylene-responsive transcription factor RAP2-7 [Arabidopsis thaliana] gi|75265979|sp|Q9SK03.2|RAP27_ARATH RecName: Full=Ethylene-responsive transcription factor RAP2-7; AltName: Full=Protein RELATED TO APETALA2 7; AltName: Full=Protein TARGET OF EAT 1 gi|13272407|gb|AAK17142.1|AF325074_1 putative AP2 domain transcription factor [Arabidopsis thaliana] gi|15292763|gb|AAK92750.1| p…	407	449	1e-148	110.319	79.3612	86.4865	ethylene-responsive transcription factor RAP2-7	gbpln	Arabidopsis thaliana	AT2G28550.1 | Symbols: RAP2.7, TOE1 | related to AP2.7 | chr2:12226168-12228251 REVERSE LENGTH=449	407	449	1e-150	110.319	79.3612	86.4865
Rsa1.0_02242.1.g33158.t1	gb|ABD65062.1| hypothetical protein 27.t00126 [Brassica oleracea]	761	578	4e-35	75.9527	11.5637	15.5059	hypothetical protein 27.t00126	gbpln	Brassica oleracea	#	#	#	#	#	#	#
Rsa1.0_02243.1.g33159.t1	#	#	#	#	#	#	#	-	----	----	#	#	#	#	#	#	#
Rsa1.0_02243.1.g33160.t1	#	#	#	#	#	#	#	-	----	----	#	#	#	#	#	#	#
Rsa1.0_02243.1.g33161.t1	ref|NP_196841.2| auxin-responsive GH3 family protein [Arabidopsis thaliana] gi|26449584|dbj|BAC41918.1| putative auxin responsive protein [Arabidopsis thaliana] gi|29028956|gb|AAO64857.1| At5g13370 [Arabidopsis thaliana] gi|332004504|gb|AED91887.1| auxin-responsive GH3 family protein [Arabidopsis thaliana]	86	595	1e-38	691.86	90.6977	94.186	auxin-responsive GH3 family protein	gbpln	Arabidopsis thaliana	AT5G13370.1 | Symbols: | Auxin-responsive GH3 family protein | chr5:4286996-4289424 FORWARD LENGTH=595	86	595	2e-41	691.86	90.6977	94.186
Rsa1.0_02243.1.g33162.t1	gb|EOA37539.1| hypothetical protein CARUB_v10011765mg [Capsella rubella]	158	255	5e-12	161.392	35.443	50	hypothetical protein CARUB_v10011765mg	gbpln	Capsella rubella	AT4G09490.1 | Symbols: | Polynucleotidyl transferase, ribonuclease H-like superfamily protein | chr4:6015583-6016575 REVERSE LENGTH=170	158	170	7e-14	107.595	27.8481	43.6709
Rsa1.0_02244.1.g33163.t1	ref|XP_002887512.1| endonuclease/exonuclease/phosphatase family protein [Arabidopsis lyrata subsp. lyrata] gi|297333353|gb|EFH63771.1| endonuclease/exonuclease/phosphatase family protein [Arabidopsis lyrata subsp. lyrata]	469	453	0	96.5885	74.2004	82.516	endonuclease/exonuclease/phosphatase family protein	gbpln	Arabidopsis lyrata	AT1G73875.1 | Symbols: | DNAse I-like superfamily protein | chr1:27781112-27784571 FORWARD LENGTH=454	469	454	0	96.8017	73.3475	81.0235
Rsa1.0_02244.1.g33164.t1	ref|XP_002888950.1| hypothetical protein ARALYDRAFT_339589 [Arabidopsis lyrata subsp. lyrata] gi|297334791|gb|EFH65209.1| hypothetical protein ARALYDRAFT_339589 [Arabidopsis lyrata subsp. lyrata]	189	196	1e-60	103.704	80.4233	87.8307	hypothetical protein ARALYDRAFT_339589	gbpln	Arabidopsis lyrata	AT1G73890.1 | Symbols: | Bifunctional inhibitor/lipid-transfer protein/seed storage 2S albumin superfamily protein | chr1:27787903-27788658 REVERSE LENGTH=193	189	193	4e-59	102.116	69.8413	74.0741
Rsa1.0_02244.1.g33165.t1	gb|EOA34506.1| hypothetical protein CARUB_v10022049mg [Capsella rubella]	704	703	0	99.858	84.233	89.4886	hypothetical protein CARUB_v10022049mg	gbpln	Capsella rubella	AT1G73920.1 | Symbols: | alpha/beta-Hydrolases superfamily protein | chr1:27791194-27794698 FORWARD LENGTH=704	704	704	0	100	83.6648	90.0568
Rsa1.0_02244.1.g33166.t1	gb|EOA35859.1| hypothetical protein CARUB_v10021099mg [Capsella rubella]	160	151	3e-65	94.375	79.375	87.5	hypothetical protein CARUB_v10021099mg	gbpln	Capsella rubella	AT1G73940.1 | Symbols: | unknown protein; BEST Arabidopsis thaliana protein match is: unknown protein (TAIR:AT5G49410.2); Has 54 Blast hits to 54 proteins in 11 species: Archae - 0; Bacteria - 0; Metazoa - 0; Fungi - 0; Plants - 54; Viruses - 0; Other Eukaryotes - 0 (source: NCBI BLink). | chr1:27798519-27799522 REVERSE LENGTH=151	160	151	8e-66	94.375	76.25	86.25
Rsa1.0_02244.1.g33167.t1	ref|XP_002888953.1| zinc finger family protein [Arabidopsis lyrata subsp. lyrata] gi|297334794|gb|EFH65212.1| zinc finger family protein [Arabidopsis lyrata subsp. lyrata]	469	467	0	99.5736	86.5672	93.6034	zinc finger family protein	gbpln	Arabidopsis lyrata	AT1G73950.1 | Symbols: | Transmembrane Fragile-X-F-associated protein | chr1:27800126-27804476 REVERSE LENGTH=466	469	466	0	99.3603	86.9936	93.3902
Rsa1.0_02244.1.g33168.t1	ref|XP_002888954.1| membrane alanyl aminopeptidase [Arabidopsis lyrata subsp. lyrata] gi|297334795|gb|EFH65213.1| membrane alanyl aminopeptidase [Arabidopsis lyrata subsp. lyrata]	1378	1390	0	100.871	87.5907	92.8157	membrane alanyl aminopeptidase	gbpln	Arabidopsis lyrata	AT1G73960.1 | Symbols: TAF2 | TBP-associated factor 2 | chr1:27805173-27814433 REVERSE LENGTH=1390	1378	1390	0	100.871	86.7925	91.7997
Rsa1.0_02244.1.g33169.t1	ref|NP_683493.1| protein CLAVATA3/ESR-related 13 [Arabidopsis thaliana] gi|75127047|sp|Q6NMF0.1|CLE13_ARATH RecName: Full=CLAVATA3/ESR (CLE)-related protein 13; Contains: RecName: Full=CLE13p; Flags: Precursor gi|44917497|gb|AAS49073.1| At1g73965 [Arabidopsis thaliana] gi|62318711|dbj|BAD93725.1| CLE13 / CLAVATA3/ESR-Related 13 (CLE13) [Arabidopsis thaliana] gi|332197411|gb|AEE35532.1| protein CL…	71	107	2e-16	150.704	64.7887	74.6479	protein CLAVATA3/ESR-related 13	gbpln	Arabidopsis thaliana	AT1G73965.1 | Symbols: CLE13 | CLAVATA3/ESR-RELATED 13 | chr1:27815822-27816145 FORWARD LENGTH=107	71	107	3e-19	150.704	64.7887	74.6479
Rsa1.0_02245.1.g33170.t2	ref|XP_002893045.1| hypothetical protein ARALYDRAFT_889371 [Arabidopsis lyrata subsp. lyrata] gi|297338887|gb|EFH69304.1| hypothetical protein ARALYDRAFT_889371 [Arabidopsis lyrata subsp. lyrata]	735	791	0	107.619	76.0544	86.1224	hypothetical protein ARALYDRAFT_889371	gbpln	Arabidopsis lyrata	AT1G19390.1 | Symbols: | Wall-associated kinase family protein | chr1:6700772-6703368 REVERSE LENGTH=788	735	788	0	107.211	72.6531	83.2653
Rsa1.0_02245.1.g33171.t1	ref|NP_173371.1| uncharacterized protein [Arabidopsis thaliana] gi|8778415|gb|AAF79423.1|AC025808_5 F18O14.10 [Arabidopsis thaliana] gi|45752640|gb|AAS76218.1| At1g19380 [Arabidopsis thaliana] gi|46359815|gb|AAS88771.1| At1g19380 [Arabidopsis thaliana] gi|110737809|dbj|BAF00843.1| hypothetical protein [Arabidopsis thaliana] gi|332191720|gb|AEE29841.1| uncharacterized protein AT1G19380 [Arabidopsi…	149	147	2e-59	98.6577	75.8389	86.5772	uncharacterized protein	gbpln	Arabidopsis thaliana	AT1G19380.1 | Symbols: | Protein of unknown function (DUF1195) | chr1:6698129-6698662 FORWARD LENGTH=147	149	147	5e-62	98.6577	75.8389	86.5772
Rsa1.0_02245.1.g33172.t1	gb|EOA38804.1| hypothetical protein CARUB_v10011112mg [Capsella rubella]	426	428	0	100.469	87.0892	93.662	hypothetical protein CARUB_v10011112mg	gbpln	Capsella rubella	AT1G19360.1 | Symbols: | Nucleotide-diphospho-sugar transferase family protein | chr1:6690672-6692211 REVERSE LENGTH=428	426	428	0	100.469	87.0892	92.9577
Rsa1.0_02245.1.g33173.t1	dbj|BAJ33837.1| unnamed protein product [Thellungiella halophila]	334	329	1e-138	98.503	90.1198	91.9162	unnamed protein product	----	----	AT1G19350.3 | Symbols: BES1, BZR2 | Brassinosteroid signalling positive regulator (BZR1) family protein | chr1:6688680-6690165 FORWARD LENGTH=357	334	357	1e-134	106.886	88.3234	92.2156
Rsa1.0_02245.1.g33174.t6	ref|NP_179232.1| SNF2 and helicase domain-containing protein [Arabidopsis thaliana] gi|4544390|gb|AAD22300.1| hypothetical protein [Arabidopsis thaliana] gi|330251398|gb|AEC06492.1| SNF2 and helicase domain-containing protein [Arabidopsis thaliana]	847	888	9e-87	104.841	25.0295	31.0508	SNF2 and helicase domain-containing protein	gbpln	Arabidopsis thaliana	AT2G16390.1 | Symbols: DRD1, CHR35, DMS1 | SNF2 domain-containing protein / helicase domain-containing protein | chr2:7097638-7101182 FORWARD LENGTH=888	847	888	2e-89	104.841	25.0295	31.0508
Rsa1.0_02245.1.g33175.t1	ref|XP_002890328.1| hypothetical protein ARALYDRAFT_472154 [Arabidopsis lyrata subsp. lyrata] gi|297336170|gb|EFH66587.1| hypothetical protein ARALYDRAFT_472154 [Arabidopsis lyrata subsp. lyrata]	247	244	3e-92	98.7854	69.6356	77.7328	hypothetical protein ARALYDRAFT_472154	gbpln	Arabidopsis lyrata	AT1G19320.1 | Symbols: | Pathogenesis-related thaumatin superfamily protein | chr1:6679327-6680178 FORWARD LENGTH=247	247	247	6e-92	100	68.0162	75.3036
Rsa1.0_02245.1.g33176.t1	gb|EOA37075.1| hypothetical protein CARUB_v10010212mg [Capsella rubella]	92	196	6e-12	213.043	46.7391	51.087	hypothetical protein CARUB_v10010212mg	gbpln	Capsella rubella	AT1G19310.1 | Symbols: | RING/U-box superfamily protein | chr1:6676424-6677104 REVERSE LENGTH=226	92	226	4e-14	245.652	41.3043	42.3913
Rsa1.0_02245.1.g33177.t1	#	#	#	#	#	#	#	-	----	----	#	#	#	#	#	#	#
Rsa1.0_02246.1.g33178.t1	dbj|BAA97086.1| unnamed protein product [Arabidopsis thaliana]	71	341	1e-14	480.282	54.9296	71.831	unnamed protein product	gbpln	Arabidopsis thaliana	#	#	#	#	#	#	#
Rsa1.0_02246.1.g33179.t2	ref|NP_565990.1| MEI2-like 2 protein [Arabidopsis thaliana] gi|75337307|sp|Q9SJG8.2|AML2_ARATH RecName: Full=Protein MEI2-like 2; Short=AML2; AltName: Full=MEI2-like protein 2 gi|13605835|gb|AAK32903.1|AF367316_1 At2g42890/F7D19.11 [Arabidopsis thaliana] gi|20197963|gb|AAD21720.2| putative RNA-binding protein [Arabidopsis thaliana] gi|23506039|gb|AAN28879.1| At2g42890/F7D19.11 [Arabidopsis thalia…	1217	843	0	69.2687	58.4224	62.5308	MEI2-like 2 protein	gbpln	Arabidopsis thaliana	AT2G42890.1 | Symbols: AML2, ML2 | MEI2-like 2 | chr2:17850077-17854205 FORWARD LENGTH=843	1217	843	0	69.2687	58.4224	62.5308
Rsa1.0_02246.1.g33180.t1	gb|AGC22550.1| male sterility related AT-hook DNA binding protein [Brassica oleracea]	259	260	1e-121	100.386	91.8919	94.2085	male sterility related AT-hook DNA binding protein	gbpln	Brassica oleracea	AT2G42940.1 | Symbols: | Predicted AT-hook DNA-binding family protein | chr2:17862497-17863270 REVERSE LENGTH=257	259	257	1e-121	99.2278	88.417	91.8919
Rsa1.0_02246.1.g33181.t1	ref|XP_002881884.1| ANAC042 [Arabidopsis lyrata subsp. lyrata] gi|297327723|gb|EFH58143.1| ANAC042 [Arabidopsis lyrata subsp. lyrata]	271	273	1e-133	100.738	85.9779	91.1439	ANAC042	gbpln	Arabidopsis lyrata	AT2G43000.1 | Symbols: anac042, NAC042 | NAC domain containing protein 42 | chr2:17880617-17882584 REVERSE LENGTH=275	271	275	1e-132	101.476	85.6089	91.1439
Rsa1.0_02246.1.g33182.t2	ref|XP_002880016.1| hypothetical protein ARALYDRAFT_483401 [Arabidopsis lyrata subsp. lyrata] gi|297325855|gb|EFH56275.1| hypothetical protein ARALYDRAFT_483401 [Arabidopsis lyrata subsp. lyrata]	447	422	1e-125	94.4072	60.4027	67.5615	hypothetical protein ARALYDRAFT_483401	gbpln	Arabidopsis lyrata	AT2G43010.2 | Symbols: PIF4, SRL2, AtPIF4 | phytochrome interacting factor 4 | chr2:17887003-17888823 FORWARD LENGTH=428	447	428	1e-117	95.7494	59.7315	67.3378
Rsa1.0_02247.1.g33183.t2	ref|XP_002877044.1| hypothetical protein ARALYDRAFT_904974 [Arabidopsis lyrata subsp. lyrata] gi|297322882|gb|EFH53303.1| hypothetical protein ARALYDRAFT_904974 [Arabidopsis lyrata subsp. lyrata]	212	157	2e-42	74.0566	49.0566	56.1321	hypothetical protein ARALYDRAFT_904974	gbpln	Arabidopsis lyrata	AT5G40690.1 | Symbols: | CONTAINS InterPro DOMAIN/s: EF-Hand 1, calcium-binding site (InterPro:IPR018247); BEST Arabidopsis thaliana protein match is: unknown protein (TAIR:AT2G41730.1); Has 1807 Blast hits to 1807 proteins in 277 species: Archae - 0; Bacteria - 0; Metazoa - 736; Fungi - 347; Plants - 385; Viruses - 0; Other Eukaryotes - 339 (source: NCBI BLink). | chr5:16290770-16291402 FORWARD …	212	210	5e-14	99.0566	36.3208	46.2264
Rsa1.0_02247.1.g33184.t1	gb|AAG51783.1|AC079679_3 reverse transcriptase, putative; 16838-20266 [Arabidopsis thaliana]	810	1142	1e-101	140.988	22.5926	29.8765	reverse transcriptase, putative; 16838-20266	gbpln	Arabidopsis thaliana	AT3G27350.1 | Symbols: | unknown protein; FUNCTIONS IN: molecular_function unknown; INVOLVED IN: biological_process unknown; LOCATED IN: plasma membrane; EXPRESSED IN: 24 plant structures; EXPRESSED DURING: 15 growth stages; BEST Arabidopsis thaliana protein match is: unknown protein (TAIR:AT5G40700.1); Has 230 Blast hits to 202 proteins in 35 species: Archae - 0; Bacteria - 3; Metazoa - 77; Fung…	810	274	1e-82	33.8272	22.3457	26.0494
Rsa1.0_02247.1.g33185.t1	#	#	#	#	#	#	#	-	----	----	#	#	#	#	#	#	#
Rsa1.0_02247.1.g33186.t1	ref|NP_189370.1| uncharacterized protein [Arabidopsis thaliana] gi|98961083|gb|ABF59025.1| At3g27340 [Arabidopsis thaliana] gi|332643781|gb|AEE77302.1| uncharacterized protein AT3G27340 [Arabidopsis thaliana]	153	141	2e-65	92.1569	81.0458	86.9281	uncharacterized protein	gbpln	Arabidopsis thaliana	AT3G27340.1 | Symbols: | FUNCTIONS IN: molecular_function unknown; INVOLVED IN: oxidation reduction; EXPRESSED IN: 23 plant structures; EXPRESSED DURING: 15 growth stages; CONTAINS InterPro DOMAIN/s: Gamma-butyrobetaine dioxygenase/Trimethyllysine dioxygenase, N-terminal (InterPro:IPR010376); Has 1035 Blast hits to 1035 proteins in 399 species: Archae - 0; Bacteria - 765; Metazoa - 0; Fungi - 0; …	153	141	5e-68	92.1569	81.0458	86.9281
Rsa1.0_02247.1.g33187.t1	ref|XP_002877042.1| zinc finger family protein [Arabidopsis lyrata subsp. lyrata] gi|297322880|gb|EFH53301.1| zinc finger family protein [Arabidopsis lyrata subsp. lyrata]	563	917	0	162.877	84.7247	92.3623	zinc finger family protein	gbpln	Arabidopsis lyrata	AT3G27330.1 | Symbols: | zinc finger (C3HC4-type RING finger) family protein | chr3:10116950-10120516 REVERSE LENGTH=913	563	913	0	162.167	83.3037	90.7638
Rsa1.0_02247.1.g33188.t1	gb|EOA17087.1| hypothetical protein CARUB_v10005335mg, partial [Capsella rubella]	127	304	6e-34	239.37	70.8661	77.1654	hypothetical protein CARUB_v10005335mg, partial	gbpln	Capsella rubella	AT4G14410.1 | Symbols: bHLH104 | basic helix-loop-helix (bHLH) DNA-binding superfamily protein | chr4:8300077-8301503 FORWARD LENGTH=283	127	283	1e-34	222.835	70.0787	79.5276
Rsa1.0_02247.1.g33189.t1	ref|XP_002877040.1| hypothetical protein ARALYDRAFT_904964 [Arabidopsis lyrata subsp. lyrata] gi|297322878|gb|EFH53299.1| hypothetical protein ARALYDRAFT_904964 [Arabidopsis lyrata subsp. lyrata]	59	61	4e-14	103.39	67.7966	79.661	hypothetical protein ARALYDRAFT_904964	gbpln	Arabidopsis lyrata	#	#	#	#	#	#	#
Rsa1.0_02247.1.g33190.t1	ref|NP_001189986.1| hydrolase [Arabidopsis thaliana] gi|332643776|gb|AEE77297.1| hydrolase [Arabidopsis thaliana]	1087	1121	0	103.128	87.4885	92.3643	hydrolase	gbpln	Arabidopsis thaliana	AT3G27325.2 | Symbols: | hydrolases, acting on ester bonds | chr3:10095956-10102087 FORWARD LENGTH=1121	1087	1121	0	103.128	87.4885	92.3643
Rsa1.0_02247.1.g33191.t1	gb|EOA25150.1| hypothetical protein CARUB_v10018460mg [Capsella rubella]	316	252	1e-106	79.7468	60.7595	68.038	hypothetical protein CARUB_v10018460mg	gbpln	Capsella rubella	AT3G27310.1 | Symbols: PUX1 | plant UBX domain-containing protein 1 | chr3:10087360-10089077 REVERSE LENGTH=251	316	251	1e-103	79.4304	56.962	62.9747
Rsa1.0_02248.1.g33192.t1	ref|NP_179742.2| SUMO-activating enzyme subunit 2 [Arabidopsis thaliana] gi|26450535|dbj|BAC42380.1| putative ubiquitin activating enzyme [Arabidopsis thaliana] gi|208879522|gb|ACI31306.1| At2g21470 [Arabidopsis thaliana] gi|330252087|gb|AEC07181.1| SUMO-activating enzyme subunit 2 [Arabidopsis thaliana]	646	625	0	96.7492	89.3189	93.808	SUMO-activating enzyme subunit 2	gbpln	Arabidopsis thaliana	AT2G21470.1 | Symbols: SAE2, ATSAE2, EMB2764 | SUMO-activating enzyme 2 | chr2:9198752-9202136 FORWARD LENGTH=625	646	625	0	96.7492	89.3189	93.808
Rsa1.0_02248.1.g33193.t1	sp|P21298.1|DHLE_RAPSA RecName: Full=Late embryogenesis abundant protein; Short=Protein LEA gi|21120|emb|CAA39727.1| unnamed protein product [Raphanus sativus]	187	184	4e-61	98.3957	95.7219	97.3262	RecName: Full=Late embryogenesis abundant protein; Short=Protein LEA gi|21120|emb|CAA39727.1| unnamed protein product	gbpln	Raphanus sativus	AT2G21490.1 | Symbols: LEA | dehydrin LEA | chr2:9206209-9207040 REVERSE LENGTH=185	187	185	2e-41	98.9305	67.9144	75.4011
Rsa1.0_02248.1.g33194.t1	gb|EOA27184.1| hypothetical protein CARUB_v10023294mg [Capsella rubella]	440	418	1e-166	95	75	82.0455	hypothetical protein CARUB_v10023294mg	gbpln	Capsella rubella	AT2G21500.1 | Symbols: | RING/U-box superfamily protein | chr2:9207965-9209575 REVERSE LENGTH=421	440	421	1e-152	95.6818	73.8636	81.3636
Rsa1.0_02248.1.g33195.t1	ref|XP_002880388.1| DNAJ heat shock N-terminal domain-containing protein [Arabidopsis lyrata subsp. lyrata] gi|297326227|gb|EFH56647.1| DNAJ heat shock N-terminal domain-containing protein [Arabidopsis lyrata subsp. lyrata]	344	345	0	100.291	92.1512	96.8023	DNAJ heat shock N-terminal domain-containing protein	gbpln	Arabidopsis lyrata	AT2G21510.1 | Symbols: | DNAJ heat shock N-terminal domain-containing protein | chr2:9210841-9212699 REVERSE LENGTH=346	344	346	0	100.581	91.5698	96.5116
Rsa1.0_02248.1.g33196.t1	gb|EOA32658.1| hypothetical protein CARUB_v10015956mg, partial [Capsella rubella]	507	352	1e-104	69.428	40.0394	49.1124	hypothetical protein CARUB_v10015956mg, partial	gbpln	Capsella rubella	AT1G34070.1 | Symbols: | CONTAINS InterPro DOMAIN/s: Retrotransposon gag protein (InterPro:IPR005162); BEST Arabidopsis thaliana protein match is: unknown protein (TAIR:AT5G48050.1); Has 648 Blast hits to 647 proteins in 29 species: Archae - 0; Bacteria - 0; Metazoa - 16; Fungi - 25; Plants - 607; Viruses - 0; Other Eukaryotes - 0 (source: NCBI BLink). | chr1:12402283-12403209 FORWARD LENGTH=308	507	308	4e-78	60.7495	26.8245	35.8974
Rsa1.0_02248.1.g33197.t1	ref|XP_002489074.1| hypothetical protein SORBIDRAFT_0139s002040 [Sorghum bicolor] gi|241947124|gb|EES20269.1| hypothetical protein SORBIDRAFT_0139s002040 [Sorghum bicolor]	562	1822	0	324.199	58.5409	72.4199	hypothetical protein SORBIDRAFT_0139s002040	gbpln	Sorghum bicolor	AT4G23160.1 | Symbols: CRK8 | cysteine-rich RLK (RECEPTOR-like protein kinase) 8 | chr4:12129485-12134086 FORWARD LENGTH=1262	562	1262	1e-102	224.555	32.0285	50.7117
Rsa1.0_02248.1.g33198.t2	gb|EOA29328.1| hypothetical protein CARUB_v10025610mg [Capsella rubella]	638	635	0	99.5298	89.4984	93.2602	hypothetical protein CARUB_v10025610mg	gbpln	Capsella rubella	AT2G21520.2 | Symbols: | Sec14p-like phosphatidylinositol transfer family protein | chr2:9215956-9218953 FORWARD LENGTH=637	638	637	0	99.8433	89.4984	93.2602
Rsa1.0_02248.1.g33199.t3	ref|XP_002878556.1| forkhead-associated domain-containing protein [Arabidopsis lyrata subsp. lyrata] gi|297324395|gb|EFH54815.1| forkhead-associated domain-containing protein [Arabidopsis lyrata subsp. lyrata]	320	204	7e-84	63.75	53.4375	55.625	forkhead-associated domain-containing protein	gbpln	Arabidopsis lyrata	AT2G21530.1 | Symbols: | SMAD/FHA domain-containing protein | chr2:9219372-9220464 FORWARD LENGTH=209	320	209	2e-84	65.3125	54.0625	56.5625
Rsa1.0_02248.1.g33200.t1	gb|EOA29347.1| hypothetical protein CARUB_v10025632mg [Capsella rubella]	354	366	1e-92	103.39	51.9774	65.5367	hypothetical protein CARUB_v10025632mg	gbpln	Capsella rubella	AT2G44700.1 | Symbols: | Galactose oxidase/kelch repeat superfamily protein | chr2:18431015-18432121 FORWARD LENGTH=368	354	368	4e-89	103.955	50	64.9718
Rsa1.0_02248.1.g33201.t1	ref|NP_179751.1| uncharacterized protein [Arabidopsis thaliana] gi|4567233|gb|AAD23648.1| unknown protein [Arabidopsis thaliana] gi|110738256|dbj|BAF01057.1| hypothetical protein [Arabidopsis thaliana] gi|330252102|gb|AEC07196.1| uncharacterized protein AT2G21560 [Arabidopsis thaliana]	242	274	3e-89	113.223	74.7934	83.8843	uncharacterized protein	gbpln	Arabidopsis thaliana	AT2G21560.1 | Symbols: | unknown protein; BEST Arabidopsis thaliana protein match is: unknown protein (TAIR:AT4G39190.1); Has 3685 Blast hits to 2305 proteins in 270 species: Archae - 0; Bacteria - 156; Metazoa - 1145; Fungi - 322; Plants - 177; Viruses - 6; Other Eukaryotes - 1879 (source: NCBI BLink). | chr2:9230473-9231297 REVERSE LENGTH=274	242	274	9e-92	113.223	74.7934	83.8843
Rsa1.0_02249.1.g33202.t1	#	#	#	#	#	#	#	-	----	----	#	#	#	#	#	#	#
Rsa1.0_02249.1.g33203.t1	#	#	#	#	#	#	#	-	----	----	#	#	#	#	#	#	#
Rsa1.0_02249.1.g33204.t1	#	#	#	#	#	#	#	-	----	----	#	#	#	#	#	#	#
Rsa1.0_02249.1.g33205.t1	dbj|BAB08714.1| non-LTR retroelement reverse transcriptase-like protein [Arabidopsis thaliana]	526	1197	5e-85	227.567	42.0152	58.365	non-LTR retroelement reverse transcriptase-like protein	gbpln	Arabidopsis thaliana	AT4G29090.1 | Symbols: | Ribonuclease H-like superfamily protein | chr4:14333528-14335255 FORWARD LENGTH=575	526	575	6e-17	109.316	11.4068	19.5817
Rsa1.0_02250.1.g33206.t3	ref|NP_174198.2| Apoptosis inhibitory protein 5 [Arabidopsis thaliana] gi|26451531|dbj|BAC42863.1| unknown protein [Arabidopsis thaliana] gi|28973375|gb|AAO64012.1| unknown protein [Arabidopsis thaliana] gi|332192910|gb|AEE31031.1| Apoptosis inhibitory protein 5 [Arabidopsis thaliana]	285	556	6e-30	195.088	28.4211	42.807	Apoptosis inhibitory protein 5	gbpln	Arabidopsis thaliana	AT1G29030.1 | Symbols: | Apoptosis inhibitory protein 5 (API5) | chr1:10129201-10133697 REVERSE LENGTH=556	285	556	2e-32	195.088	28.4211	42.807
Rsa1.0_02250.1.g33207.t1	ref|NP_849702.1| uncharacterized protein [Arabidopsis thaliana] gi|75164930|sp|Q94A88.1|Y1397_ARATH RecName: Full=UPF0725 protein At1g23970 gi|15146262|gb|AAK83614.1| At1g23970/T23E23_15 [Arabidopsis thaliana] gi|22136590|gb|AAM91081.1| At1g23970/T23E23_15 [Arabidopsis thaliana] gi|332192341|gb|AEE30462.1| uncharacterized protein AT1G23970 [Arabidopsis thaliana]	341	378	3e-75	110.85	47.5073	62.7566	uncharacterized protein	gbpln	Arabidopsis thaliana	AT1G23970.2 | Symbols: | Protein of unknown function (DUF626) | chr1:8482145-8483829 REVERSE LENGTH=378	341	378	7e-78	110.85	47.5073	62.7566
Rsa1.0_02250.1.g33208.t2	ref|XP_002877574.1| predicted protein [Arabidopsis lyrata subsp. lyrata] gi|297323412|gb|EFH53833.1| predicted protein [Arabidopsis lyrata subsp. lyrata]	402	548	6e-19	136.318	25.1244	35.0746	predicted protein	gbpln	Arabidopsis lyrata	AT2G07190.1 | Symbols: | Domain of unknown function (DUF1985) | chr2:2987367-2988945 FORWARD LENGTH=452	402	452	4e-16	112.438	14.6766	23.8806
Rsa1.0_02250.1.g33209.t2	ref|XP_002893313.1| hypothetical protein ARALYDRAFT_472658 [Arabidopsis lyrata subsp. lyrata] gi|297339155|gb|EFH69572.1| hypothetical protein ARALYDRAFT_472658 [Arabidopsis lyrata subsp. lyrata]	410	378	2e-63	92.1951	40.9756	55.6098	hypothetical protein ARALYDRAFT_472658	gbpln	Arabidopsis lyrata	AT1G23970.2 | Symbols: | Protein of unknown function (DUF626) | chr1:8482145-8483829 REVERSE LENGTH=378	410	378	1e-59	92.1951	36.0976	50.4878
Rsa1.0_02250.1.g33210.t1	ref|NP_849702.1| uncharacterized protein [Arabidopsis thaliana] gi|75164930|sp|Q94A88.1|Y1397_ARATH RecName: Full=UPF0725 protein At1g23970 gi|15146262|gb|AAK83614.1| At1g23970/T23E23_15 [Arabidopsis thaliana] gi|22136590|gb|AAM91081.1| At1g23970/T23E23_15 [Arabidopsis thaliana] gi|332192341|gb|AEE30462.1| uncharacterized protein AT1G23970 [Arabidopsis thaliana]	340	378	5e-76	111.176	49.1176	62.3529	uncharacterized protein	gbpln	Arabidopsis thaliana	AT1G23970.2 | Symbols: | Protein of unknown function (DUF626) | chr1:8482145-8483829 REVERSE LENGTH=378	340	378	1e-78	111.176	49.1176	62.3529
Rsa1.0_02251.1.g33211.t1	ref|XP_002883994.1| hypothetical protein ARALYDRAFT_343256 [Arabidopsis lyrata subsp. lyrata] gi|297329834|gb|EFH60253.1| hypothetical protein ARALYDRAFT_343256 [Arabidopsis lyrata subsp. lyrata]	529	527	0	99.6219	92.0605	95.2741	hypothetical protein ARALYDRAFT_343256	gbpln	Arabidopsis lyrata	AT2G19400.1 | Symbols: | AGC (cAMP-dependent, cGMP-dependent and protein kinase C) kinase family protein | chr2:8399523-8402481 REVERSE LENGTH=527	529	527	0	99.6219	91.4934	94.707
Rsa1.0_02251.1.g33212.t1	ref|NP_190521.1| putative F-box protein [Arabidopsis thaliana] gi|75265622|sp|Q9SCK7.1|FB199_ARATH RecName: Full=Putative F-box protein At3g49520 gi|6561952|emb|CAB62456.1| putative protein [Arabidopsis thaliana] gi|332645031|gb|AEE78552.1| putative F-box protein [Arabidopsis thaliana]	318	388	1e-67	122.013	53.1447	71.3836	putative F-box protein	gbpln	Arabidopsis thaliana	AT3G49520.1 | Symbols: | F-box and associated interaction domains-containing protein | chr3:18359584-18360750 FORWARD LENGTH=388	318	388	3e-70	122.013	53.1447	71.3836
Rsa1.0_02251.1.g33213.t1	gb|AAG50652.1|AC073433_4 transposase, putative [Arabidopsis thaliana]	213	659	2e-55	309.39	53.9906	74.6479	transposase, putative	gbpln	Arabidopsis thaliana	AT3G42170.1 | Symbols: | BED zinc finger ;hAT family dimerisation domain | chr3:14321838-14323928 FORWARD LENGTH=696	213	696	1e-20	326.761	24.4131	45.5399
Rsa1.0_02251.1.g33214.t1	ref|NP_190521.1| putative F-box protein [Arabidopsis thaliana] gi|75265622|sp|Q9SCK7.1|FB199_ARATH RecName: Full=Putative F-box protein At3g49520 gi|6561952|emb|CAB62456.1| putative protein [Arabidopsis thaliana] gi|332645031|gb|AEE78552.1| putative F-box protein [Arabidopsis thaliana]	202	388	1e-13	192.079	30.198	36.1386	putative F-box protein	gbpln	Arabidopsis thaliana	AT3G49520.1 | Symbols: | F-box and associated interaction domains-containing protein | chr3:18359584-18360750 FORWARD LENGTH=388	202	388	5e-16	192.079	30.198	36.1386
Rsa1.0_02251.1.g33215.t1	gb|AAD32898.1| putative retroelement pol polyprotein [Arabidopsis thaliana]	1310	1307	0	99.771	57.4046	72.8244	putative retroelement pol polyprotein	gbpln	Arabidopsis thaliana	AT4G23160.1 | Symbols: CRK8 | cysteine-rich RLK (RECEPTOR-like protein kinase) 8 | chr4:12129485-12134086 FORWARD LENGTH=1262	1310	1262	7e-88	96.3359	13.3588	21.6031
Rsa1.0_02251.1.g33216.t1	gb|EOA32948.1| hypothetical protein CARUB_v10016276mg [Capsella rubella]	530	521	0	98.3019	85.8491	90.566	hypothetical protein CARUB_v10016276mg	gbpln	Capsella rubella	AT4G29840.1 | Symbols: MTO2, TS | Pyridoxal-5'-phosphate-dependent enzyme family protein | chr4:14599434-14601014 REVERSE LENGTH=526	530	526	0	99.2453	84.1509	90.9434
Rsa1.0_02251.1.g33217.t1	ref|XP_002886047.1| hypothetical protein ARALYDRAFT_480536 [Arabidopsis lyrata subsp. lyrata] gi|297331887|gb|EFH62306.1| hypothetical protein ARALYDRAFT_480536 [Arabidopsis lyrata subsp. lyrata]	103	103	5e-47	100	92.233	97.0874	hypothetical protein ARALYDRAFT_480536	gbpln	Arabidopsis lyrata	AT2G19350.1 | Symbols: | Eukaryotic protein of unknown function (DUF872) | chr2:8376329-8377097 FORWARD LENGTH=103	103	103	2e-48	100	90.2913	95.1456
Rsa1.0_02251.1.g33218.t1	gb|EOA14381.1| hypothetical protein CARUB_v10027574mg [Capsella rubella]	515	618	1e-140	120	57.4757	72.4272	hypothetical protein CARUB_v10027574mg	gbpln	Capsella rubella	AT5G56560.1 | Symbols: | FBD, F-box and Leucine Rich Repeat domains containing protein | chr5:22899724-22901985 FORWARD LENGTH=607	515	607	1e-138	117.864	55.534	71.068
Rsa1.0_02251.1.g33219.t1	gb|ABO36622.1| copia LTR rider [Solanum lycopersicum] gi|133711819|gb|ABO36636.1| copia LTR rider [Solanum lycopersicum]	74	1307	3e-23	1766.22	70.2703	79.7297	copia LTR rider	gbpln	Solanum lycopersicum	#	#	#	#	#	#	#
Rsa1.0_02251.1.g33220.t2	emb|CAB40067.1| putative retrotransposon polyprotein [Arabidopsis thaliana] gi|7267797|emb|CAB81200.1| putative retrotransposon polyprotein [Arabidopsis thaliana]	152	1203	5e-46	791.447	55.9211	63.1579	putative retrotransposon polyprotein	gbpln	Arabidopsis thaliana	AT4G23160.1 | Symbols: CRK8 | cysteine-rich RLK (RECEPTOR-like protein kinase) 8 | chr4:12129485-12134086 FORWARD LENGTH=1262	152	1262	3e-32	830.263	40.1316	53.2895
Rsa1.0_02252.1.g33221.t1	#	#	#	#	#	#	#	-	----	----	#	#	#	#	#	#	#
Rsa1.0_02252.1.g33222.t1	gb|AAC49002.1| Br FatA1 [Brassica rapa]	365	362	0	99.1781	95.3425	96.7123	Br FatA1	gbpln	Brassica rapa	AT3G25110.1 | Symbols: AtFaTA, FaTA | fatA acyl-ACP thioesterase | chr3:9146589-9148273 REVERSE LENGTH=362	365	362	0	99.1781	89.589	92.3288
Rsa1.0_02252.1.g33223.t1	ref|XP_002883573.1| hypothetical protein ARALYDRAFT_480015 [Arabidopsis lyrata subsp. lyrata] gi|297329413|gb|EFH59832.1| hypothetical protein ARALYDRAFT_480015 [Arabidopsis lyrata subsp. lyrata]	579	600	0	103.627	91.1917	95.5095	hypothetical protein ARALYDRAFT_480015	gbpln	Arabidopsis lyrata	AT3G25100.1 | Symbols: CDC45 | cell division cycle 45 | chr3:9144292-9146082 FORWARD LENGTH=596	579	596	0	102.936	91.3644	95.5095
Rsa1.0_02252.1.g33224.t1	gb|ACG60684.1| maize transposon MuDR-like protein [Brassica oleracea var. alboglabra]	186	622	1e-34	334.409	45.6989	61.828	maize transposon MuDR-like protein	gbpln	Brassica oleracea	#	#	#	#	#	#	#
Rsa1.0_02252.1.g33225.t1	ref|NP_200365.1| protein tornado 1 [Arabidopsis thaliana] gi|75262539|sp|Q9FJ57.1|TRN1_ARATH RecName: Full=Protein TORNADO 1; AltName: Full=Protein LOPPED 1 gi|9758186|dbj|BAB08571.1| unnamed protein product [Arabidopsis thaliana] gi|332009261|gb|AED96644.1| protein tornado 1 [Arabidopsis thaliana]	231	1380	6e-17	597.403	25.1082	32.0346	protein tornado 1	gbpln	Arabidopsis thaliana	AT5G55540.1 | Symbols: TRN1, LOP1 | tornado 1 | chr5:22496322-22500543 REVERSE LENGTH=1380	231	1380	2e-19	597.403	25.1082	32.0346
Rsa1.0_02252.1.g33226.t1	ref|XP_002883572.1| RPM1-interacting protein 4 [Arabidopsis lyrata subsp. lyrata] gi|149939809|gb|ABR46111.1| RPM1-interacting protein 4 [Arabidopsis lyrata] gi|149939811|gb|ABR46112.1| RPM1-interacting protein 4 [Arabidopsis lyrata] gi|297329412|gb|EFH59831.1| RPM1-interacting protein 4 [Arabidopsis lyrata subsp. lyrata]	204	208	3e-77	101.961	75	83.8235	RPM1-interacting protein 4	gbpln	Arabidopsis lyrata	AT3G25070.1 | Symbols: RIN4 | RPM1 interacting protein 4 | chr3:9132458-9133747 FORWARD LENGTH=211	204	211	7e-78	103.431	74.5098	83.3333
Rsa1.0_02252.1.g33227.t1	ref|XP_002883570.1| hypothetical protein ARALYDRAFT_899104 [Arabidopsis lyrata subsp. lyrata] gi|297329410|gb|EFH59829.1| hypothetical protein ARALYDRAFT_899104 [Arabidopsis lyrata subsp. lyrata]	265	290	1e-113	109.434	75.0943	87.5472	hypothetical protein ARALYDRAFT_899104	gbpln	Arabidopsis lyrata	AT3G25050.1 | Symbols: XTH3 | xyloglucan endotransglucosylase/hydrolase 3 | chr3:9126872-9128218 FORWARD LENGTH=290	265	290	1e-114	109.434	74.3396	86.0377
Rsa1.0_02252.1.g33228.t1	emb|CAB10225.1| retrovirus-related like polyprotein [Arabidopsis thaliana] gi|7268152|emb|CAB78488.1| retrovirus-related like polyprotein [Arabidopsis thaliana]	128	1489	3e-28	1163.28	48.4375	58.5938	retrovirus-related like polyprotein	gbpln	Arabidopsis thaliana	AT4G23160.1 | Symbols: CRK8 | cysteine-rich RLK (RECEPTOR-like protein kinase) 8 | chr4:12129485-12134086 FORWARD LENGTH=1262	128	1262	1e-14	985.938	33.5938	42.9688
Rsa1.0_02252.1.g33229.t1	gb|AAM64352.1| ER lumen retaining receptor (HDEL receptor), putative [Arabidopsis thaliana]	231	215	1e-113	93.0736	89.6104	91.342	ER lumen retaining receptor (HDEL receptor), putative	gbpln	Arabidopsis thaliana	AT3G25040.1 | Symbols: ERD2B | endoplasmic reticulum retention defective 2B | chr3:9124479-9126051 FORWARD LENGTH=215	231	215	1e-115	93.0736	89.1775	90.9091
Rsa1.0_02253.1.g33230.t1	ref|XP_002974570.1| hypothetical protein SELMODRAFT_442529 [Selaginella moellendorffii] gi|300157465|gb|EFJ24090.1| hypothetical protein SELMODRAFT_442529 [Selaginella moellendorffii]	384	516	7e-34	134.375	56.5104	66.4062	hypothetical protein SELMODRAFT_442529	gbpln	Selaginella moellendorffii	AT4G13390.1 | Symbols: | Proline-rich extensin-like family protein | chr4:7783856-7785145 FORWARD LENGTH=429	384	429	9e-14	111.719	16.9271	18.2292
Rsa1.0_02253.1.g33231.t1	ref|NP_173785.1| beta carbonic anhydrase 3 [Arabidopsis thaliana] gi|4056455|gb|AAC98028.1| Similar to gb|L19255 carbonic anhydrase from Nicotiana tabacum and a member of the prokaryotic-type carbonic anhydrase family PF|00484. EST gb|Z235745 comes from this gene [Arabidopsis thaliana] gi|19698837|gb|AAL91154.1| putative carbonic anhydrase [Arabidopsis thaliana] gi|21386933|gb|AAM47870.1| putativ…	145	258	2e-64	177.931	79.3103	87.5862	beta carbonic anhydrase 3	gbpln	Arabidopsis thaliana	AT1G23730.1 | Symbols: ATBCA3, BCA3 | beta carbonic anhydrase 3 | chr1:8395965-8398014 FORWARD LENGTH=258	145	258	7e-67	177.931	79.3103	87.5862
Rsa1.0_02253.1.g33232.t1	ref|NP_173786.1| quinone oxidoreductase-like protein [Arabidopsis thaliana] gi|55584187|sp|Q9ZUC1.2|QORL_ARATH RecName: Full=Quinone oxidoreductase-like protein At1g23740, chloroplastic; Flags: Precursor gi|15724193|gb|AAL06488.1|AF411799_1 At1g23740/F5O8_27 [Arabidopsis thaliana] gi|20334864|gb|AAM16188.1| At1g23740/F5O8_27 [Arabidopsis thaliana] gi|332192306|gb|AEE30427.1| quinone oxidoreductas…	388	386	0	99.4845	88.9175	92.268	quinone oxidoreductase-like protein	gbpln	Arabidopsis thaliana	AT1G23740.1 | Symbols: | Oxidoreductase, zinc-binding dehydrogenase family protein | chr1:8398245-8399656 REVERSE LENGTH=386	388	386	0	99.4845	88.9175	92.268
Rsa1.0_02253.1.g33233.t1	ref|NP_564202.1| OB-fold nucleic acid binding domain-containing protein [Arabidopsis thaliana] gi|4056457|gb|AAC98030.1| ESTs gb|234051 and gb|F13722 come from this gene [Arabidopsis thaliana] gi|21553633|gb|AAM62726.1| unknown [Arabidopsis thaliana] gi|27754651|gb|AAO22770.1| unknown protein [Arabidopsis thaliana] gi|28394047|gb|AAO42431.1| unknown protein [Arabidopsis thaliana] gi|332192307|gb|…	136	137	2e-67	100.735	91.9118	96.3235	OB-fold nucleic acid binding domain-containing protein	gbpln	Arabidopsis thaliana	AT1G23750.1 | Symbols: | Nucleic acid-binding, OB-fold-like protein | chr1:8400638-8401171 FORWARD LENGTH=137	136	137	6e-70	100.735	91.9118	96.3235
Rsa1.0_02253.1.g33234.t1	#	#	#	#	#	#	#	-	----	----	#	#	#	#	#	#	#
Rsa1.0_02253.1.g33235.t1	gb|EOA40104.1| hypothetical protein CARUB_v10008797mg [Capsella rubella]	525	538	0	102.476	82.2857	89.9048	hypothetical protein CARUB_v10008797mg	gbpln	Capsella rubella	AT1G23790.1 | Symbols: | Plant protein of unknown function (DUF936) | chr1:8410099-8411917 FORWARD LENGTH=518	525	518	0	98.6667	80.7619	87.0476
Rsa1.0_02253.1.g33236.t1	gb|EOA40114.1| hypothetical protein CARUB_v10008816mg [Capsella rubella]	522	532	0	101.916	90.4215	96.1686	hypothetical protein CARUB_v10008816mg	gbpln	Capsella rubella	AT1G23800.1 | Symbols: ALDH2B7, ALDH2B | aldehyde dehydrogenase 2B7 | chr1:8412238-8414804 REVERSE LENGTH=534	522	534	0	102.299	90.9962	95.977
Rsa1.0_02253.1.g33237.t1	ref|XP_002890597.1| hypothetical protein ARALYDRAFT_889925 [Arabidopsis lyrata subsp. lyrata] gi|297336439|gb|EFH66856.1| hypothetical protein ARALYDRAFT_889925 [Arabidopsis lyrata subsp. lyrata]	428	378	1e-176	88.3178	71.028	73.8318	hypothetical protein ARALYDRAFT_889925	gbpln	Arabidopsis lyrata	AT1G23820.1 | Symbols: SPDS1 | spermidine synthase 1 | chr1:8420278-8422724 FORWARD LENGTH=378	428	378	1e-178	88.3178	70.7944	73.3645
Rsa1.0_02253.1.g33238.t1	ref|NP_564206.1| uncharacterized protein [Arabidopsis thaliana] gi|4056465|gb|AAC98038.1| F5O8.40 [Arabidopsis thaliana] gi|14335018|gb|AAK59773.1| At1g23840/F5O8_37 [Arabidopsis thaliana] gi|22655414|gb|AAM98299.1| At1g23840/F5O8_37 [Arabidopsis thaliana] gi|332192317|gb|AEE30438.1| uncharacterized protein AT1G23840 [Arabidopsis thaliana]	335	338	1e-109	100.896	68.9552	78.209	uncharacterized protein	gbpln	Arabidopsis thaliana	AT1G23840.1 | Symbols: | unknown protein; LOCATED IN: endomembrane system; EXPRESSED IN: 18 plant structures; EXPRESSED DURING: 12 growth stages; BEST Arabidopsis thaliana protein match is: unknown protein (TAIR:AT1G23850.1); Has 53 Blast hits to 48 proteins in 5 species: Archae - 0; Bacteria - 0; Metazoa - 0; Fungi - 0; Plants - 53; Viruses - 0; Other Eukaryotes - 0 (source: NCBI BLink). | chr1:…	335	338	1e-112	100.896	68.9552	78.209
Rsa1.0_02253.1.g33239.t1	ref|XP_002893310.1| hypothetical protein ARALYDRAFT_889928 [Arabidopsis lyrata subsp. lyrata] gi|297339152|gb|EFH69569.1| hypothetical protein ARALYDRAFT_889928 [Arabidopsis lyrata subsp. lyrata]	367	355	1e-141	96.7302	68.6649	81.4714	hypothetical protein ARALYDRAFT_889928	gbpln	Arabidopsis lyrata	AT1G23850.1 | Symbols: | unknown protein; BEST Arabidopsis thaliana protein match is: unknown protein (TAIR:AT1G23840.1); Has 47 Blast hits to 40 proteins in 5 species: Archae - 0; Bacteria - 0; Metazoa - 0; Fungi - 0; Plants - 47; Viruses - 0; Other Eukaryotes - 0 (source: NCBI BLink). | chr1:8425981-8427045 REVERSE LENGTH=354	367	354	1e-139	96.4578	67.5749	79.8365
Rsa1.0_02253.1.g33240.t1	gb|AAM65156.1| unknown [Arabidopsis thaliana]	121	354	3e-36	292.562	65.2893	79.3388	unknown	gbpln	Arabidopsis thaliana	AT1G23850.1 | Symbols: | unknown protein; BEST Arabidopsis thaliana protein match is: unknown protein (TAIR:AT1G23840.1); Has 47 Blast hits to 40 proteins in 5 species: Archae - 0; Bacteria - 0; Metazoa - 0; Fungi - 0; Plants - 47; Viruses - 0; Other Eukaryotes - 0 (source: NCBI BLink). | chr1:8425981-8427045 REVERSE LENGTH=354	121	354	1e-38	292.562	64.4628	77.686
Rsa1.0_02253.1.g33241.t1	ref|NP_564208.1| RS-containing zinc finger protein 21 [Arabidopsis thaliana] gi|42571621|ref|NP_973901.1| RS-containing zinc finger protein 21 [Arabidopsis thaliana] gi|75318747|sp|O81127.1|RZP21_ARATH RecName: Full=Serine/arginine-rich splicing factor RSZ21; AltName: Full=RS-containing zinc finger protein 21; Short=At-RSZ21; Short=At-RSZp21 gi|3435096|gb|AAD12770.1| SRZ21 [Arabidopsis thaliana] …	241	187	4e-50	77.5934	70.1245	70.9544	RS-containing zinc finger protein 21	gbpln	Arabidopsis thaliana	AT1G23860.2 | Symbols: SRZ-21, SRZ21, RSZ21, At-RSZ21 | RS-containing zinc finger protein 21 | chr1:8428091-8429164 REVERSE LENGTH=187	241	187	1e-52	77.5934	70.1245	70.9544
Rsa1.0_02254.1.g33242.t1	ref|NP_850267.1| Sulfite exporter TauE/SafE family protein [Arabidopsis thaliana] gi|18700129|gb|AAL77676.1| At2g36630/F1O11.26 [Arabidopsis thaliana] gi|22137236|gb|AAM91463.1| At2g36630/F1O11.26 [Arabidopsis thaliana] gi|330254181|gb|AEC09275.1| Sulfite exporter TauE/SafE family protein [Arabidopsis thaliana]	463	459	0	99.1361	87.473	91.7927	Sulfite exporter TauE/SafE family protein	gbpln	Arabidopsis thaliana	AT2G36630.1 | Symbols: | Sulfite exporter TauE/SafE family protein | chr2:15352767-15355050 REVERSE LENGTH=459	463	459	0	99.1361	87.473	91.7927
Rsa1.0_02254.1.g33243.t1	ref|NP_565851.1| 60S ribosomal protein L24-1 [Arabidopsis thaliana] gi|109893257|sp|Q42347.2|RL241_ARATH RecName: Full=60S ribosomal protein L24-1 gi|9755849|emb|CAC01930.1| 60S ribosomal protein L24 (RL24) [Arabidopsis thaliana] gi|16604376|gb|AAL24194.1| At2g36620/F1O11.25 [Arabidopsis thaliana] gi|18252831|gb|AAL62342.1| 60S ribosomal protein L24 [Arabidopsis thaliana] gi|20197729|gb|AAD20138.…	163	164	6e-69	100.613	88.3436	92.0245	60S ribosomal protein L24-1	gbpln	Arabidopsis thaliana	AT2G36620.1 | Symbols: RPL24A | ribosomal protein L24 | chr2:15350548-15351819 REVERSE LENGTH=164	163	164	2e-71	100.613	88.3436	92.0245
Rsa1.0_02254.1.g33244.t1	ref|XP_002879619.1| predicted protein [Arabidopsis lyrata subsp. lyrata] gi|297325458|gb|EFH55878.1| predicted protein [Arabidopsis lyrata subsp. lyrata]	139	179	2e-51	128.777	76.259	83.4532	predicted protein	gbpln	Arabidopsis lyrata	AT2G36610.1 | Symbols: ATHB22, HB22 | homeobox protein 22 | chr2:15349327-15350088 FORWARD LENGTH=185	139	185	2e-51	133.094	76.9784	84.1727
Rsa1.0_02254.1.g33245.t1	gb|EOA28908.1| hypothetical protein CARUB_v10025154mg [Capsella rubella]	269	263	9e-90	97.7695	66.171	78.4387	hypothetical protein CARUB_v10025154mg	gbpln	Capsella rubella	AT2G36540.1 | Symbols: | Haloacid dehalogenase-like hydrolase (HAD) superfamily protein | chr2:15325237-15326449 FORWARD LENGTH=249	269	249	1e-84	92.5651	66.171	74.7212
Rsa1.0_02254.1.g33246.t1	gb|ABD92697.1| los [Brassica rapa subsp. chinensis]	357	444	0	124.37	93.8375	94.3978	los	gbpln	Brassica rapa	AT2G36530.1 | Symbols: LOS2, ENO2 | Enolase | chr2:15321081-15323786 REVERSE LENGTH=444	357	444	0	124.37	92.1569	94.1176
Rsa1.0_02254.1.g33247.t1	ref|XP_002879614.1| CBS domain-containing protein [Arabidopsis lyrata subsp. lyrata] gi|297325453|gb|EFH55873.1| CBS domain-containing protein [Arabidopsis lyrata subsp. lyrata]	168	536	1e-48	319.048	64.2857	72.619	CBS domain-containing protein	gbpln	Arabidopsis lyrata	AT2G36500.1 | Symbols: | CBS / octicosapeptide/Phox/Bemp1 (PB1) domains-containing protein | chr2:15318473-15320083 FORWARD LENGTH=536	168	536	2e-49	319.048	62.5	72.0238
Rsa1.0_02254.1.g33248.t1	gb|EOA28463.1| hypothetical protein CARUB_v10024677mg [Capsella rubella]	1336	1483	0	111.003	67.8892	78.2934	hypothetical protein CARUB_v10024677mg	gbpln	Capsella rubella	AT2G36490.1 | Symbols: DML1, ROS1 | demeter-like 1 | chr2:15308259-15314272 REVERSE LENGTH=1393	1336	1393	0	104.266	65.494	74.6257
Rsa1.0_02255.1.g33249.t1	ref|NP_178423.5| phosphate transporter PHO1-5 [Arabidopsis thaliana] gi|306756300|sp|Q6R8G5.2|PHO15_ARATH RecName: Full=Phosphate transporter PHO1 homolog 5; AltName: Full=Protein PHO1 homolog 5; Short=AtPHO1;H5 gi|330250584|gb|AEC05678.1| phosphate transporter PHO1-5 [Arabidopsis thaliana]	782	823	0	105.243	81.5857	90.4092	phosphate transporter PHO1-5	gbpln	Arabidopsis thaliana	AT2G03240.1 | Symbols: | EXS (ERD1/XPR1/SYG1) family protein | chr2:973693-977337 REVERSE LENGTH=823	782	823	0	105.243	81.5857	90.4092
Rsa1.0_02255.1.g33250.t1	#	#	#	#	#	#	#	-	----	----	#	#	#	#	#	#	#
Rsa1.0_02255.1.g33251.t7	ref|NP_178425.2| phosphate transporter PHO1-2 [Arabidopsis thaliana] gi|306756306|sp|Q6R8G8.2|PHO12_ARATH RecName: Full=Phosphate transporter PHO1 homolog 2; AltName: Full=Protein PHO1 homolog 2; Short=AtPHO1;H2 gi|330250586|gb|AEC05680.1| phosphate transporter PHO1-2 [Arabidopsis thaliana]	754	807	0	107.029	79.7082	89.7878	phosphate transporter PHO1-2	gbpln	Arabidopsis thaliana	AT2G03260.1 | Symbols: | EXS (ERD1/XPR1/SYG1) family protein | chr2:988106-992332 REVERSE LENGTH=807	754	807	0	107.029	79.7082	89.7878
Rsa1.0_02255.1.g33252.t1	dbj|BAF01687.1| hypothetical protein [Arabidopsis thaliana]	513	1072	1e-134	208.967	45.809	62.768	hypothetical protein	gbpln	Arabidopsis thaliana	AT3G24255.1 | Symbols: | RNA-directed DNA polymerase (reverse transcriptase)-related family protein | chr3:8789471-8793208 FORWARD LENGTH=746	513	746	1e-61	145.419	28.2651	41.3255
Rsa1.0_02255.1.g33253.t1	gb|EOA23673.1| hypothetical protein CARUB_v10016880mg [Capsella rubella]	557	602	0	108.079	82.0467	89.228	hypothetical protein CARUB_v10016880mg	gbpln	Capsella rubella	AT2G03260.1 | Symbols: | EXS (ERD1/XPR1/SYG1) family protein | chr2:988106-992332 REVERSE LENGTH=807	557	807	0	144.883	82.5853	90.8438
Rsa1.0_02256.1.g33254.t1	ref|NP_001078194.1| RING-finger domain-containing protein [Arabidopsis thaliana] gi|98961805|gb|ABF59232.1| unknown protein [Arabidopsis thaliana] gi|332642852|gb|AEE76373.1| RING-finger domain-containing protein [Arabidopsis thaliana]	312	223	4e-65	71.4744	39.4231	45.5128	RING-finger domain-containing protein	gbpln	Arabidopsis thaliana	AT3G20395.1 | Symbols: | RING/U-box superfamily protein | chr3:7112020-7113792 REVERSE LENGTH=223	312	223	1e-67	71.4744	39.4231	45.5128
Rsa1.0_02256.1.g33255.t1	ref|NP_566661.1| RNAse THREE-like protein 2 [Arabidopsis thaliana] gi|75274109|sp|Q9LTQ0.1|RTL2_ARATH RecName: Full=Ribonuclease 3-like protein 2; AltName: Full=Ribonuclease III-like protein 2; Short=RNase III-like protein 2; AltName: Full=Ribonuclease three-like protein 2 gi|9294562|dbj|BAB02825.1| unnamed protein product [Arabidopsis thaliana] gi|332642855|gb|AEE76376.1| RNAse THREE-like protei…	335	391	1e-144	116.716	75.2239	87.4627	RNAse THREE-like protein 2	gbpln	Arabidopsis thaliana	AT3G20420.1 | Symbols: RTL2, ATRTL2 | RNAse THREE-like protein 2 | chr3:7119371-7120895 REVERSE LENGTH=391	335	391	1e-147	116.716	75.2239	87.4627
Rsa1.0_02256.1.g33256.t1	#	#	#	#	#	#	#	-	----	----	#	#	#	#	#	#	#
Rsa1.0_02256.1.g33257.t1	ref|NP_188678.1| uncharacterized protein [Arabidopsis thaliana] gi|9294563|dbj|BAB02826.1| unnamed protein product [Arabidopsis thaliana] gi|25054915|gb|AAN71936.1| unknown protein [Arabidopsis thaliana] gi|332642856|gb|AEE76377.1| uncharacterized protein AT3G20430 [Arabidopsis thaliana]	266	265	1e-105	99.6241	77.4436	84.5865	uncharacterized protein	gbpln	Arabidopsis thaliana	AT3G20430.1 | Symbols: | CONTAINS InterPro DOMAIN/s: Phosphorylated adapter RNA export protein, RNA-binding domain (InterPro:IPR019385); Has 110 Blast hits to 110 proteins in 51 species: Archae - 0; Bacteria - 3; Metazoa - 56; Fungi - 0; Plants - 36; Viruses - 0; Other Eukaryotes - 15 (source: NCBI BLink). | chr3:7121480-7123074 FORWARD LENGTH=265	266	265	1e-108	99.6241	77.4436	84.5865
Rsa1.0_02256.1.g33258.t1	gb|EOA29842.1| hypothetical protein CARUB_v10012936mg [Capsella rubella]	871	899	0	103.215	90.0115	95.4076	hypothetical protein CARUB_v10012936mg	gbpln	Capsella rubella	AT3G20440.2 | Symbols: EMB2729, BE1 | Alpha amylase family protein | chr3:7123603-7130364 REVERSE LENGTH=899	871	899	0	103.215	89.3226	94.9483
Rsa1.0_02256.1.g33259.t1	gb|EOA31681.1| hypothetical protein CARUB_v10014885mg [Capsella rubella]	137	137	6e-65	100	89.781	94.1606	hypothetical protein CARUB_v10014885mg	gbpln	Capsella rubella	AT3G20450.1 | Symbols: | B-cell receptor-associated protein 31-like | chr3:7130723-7131239 REVERSE LENGTH=137	137	137	7e-66	100	89.0511	93.4307
Rsa1.0_02256.1.g33260.t1	gb|EOA30477.1| hypothetical protein CARUB_v10013612mg [Capsella rubella]	54	473	7e-14	875.926	74.0741	81.4815	hypothetical protein CARUB_v10013612mg	gbpln	Capsella rubella	AT3G20460.1 | Symbols: | Major facilitator superfamily protein | chr3:7135050-7139469 FORWARD LENGTH=488	54	488	1e-13	903.704	64.8148	75.9259
Rsa1.0_02257.1.g33261.t1	#	#	#	#	#	#	#	-	----	----	#	#	#	#	#	#	#
Rsa1.0_02257.1.g33262.t1	ref|XP_002867708.1| zinc finger family protein [Arabidopsis lyrata subsp. lyrata] gi|297313544|gb|EFH43967.1| zinc finger family protein [Arabidopsis lyrata subsp. lyrata]	164	155	1e-55	94.5122	69.5122	79.2683	zinc finger family protein	gbpln	Arabidopsis lyrata	AT4G23450.3 | Symbols: AIRP1, AtAIRP1 | RING/U-box superfamily protein | chr4:12241113-12242190 REVERSE LENGTH=208	164	208	1e-56	126.829	68.2927	77.439
Rsa1.0_02257.1.g33263.t1	ref|NP_194075.1| TIR-NBS class of disease resistance protein [Arabidopsis thaliana] gi|3451069|emb|CAA20465.1| hypothetical protein [Arabidopsis thaliana] gi|7269192|emb|CAB79299.1| hypothetical protein [Arabidopsis thaliana] gi|332659357|gb|AEE84757.1| TIR-NBS class of disease resistance protein [Arabidopsis thaliana]	952	964	0	101.261	85.7143	91.8067	TIR-NBS class of disease resistance protein	gbpln	Arabidopsis thaliana	AT4G23440.1 | Symbols: | Disease resistance protein (TIR-NBS class) | chr4:12237765-12240659 FORWARD LENGTH=964	952	964	0	101.261	85.7143	91.8067
Rsa1.0_02257.1.g33264.t1	gb|EOA24914.1| hypothetical protein CARUB_v10018205mg [Capsella rubella]	70	142	2e-12	202.857	51.4286	57.1429	hypothetical protein CARUB_v10018205mg	gbpln	Capsella rubella	AT3G58680.1 | Symbols: MBF1B, ATMBF1B | multiprotein bridging factor 1B | chr3:21707367-21708625 FORWARD LENGTH=142	70	142	2e-14	202.857	48.5714	57.1429
Rsa1.0_02257.1.g33265.t1	gb|ACC91270.1| short-chain dehydrogenase/reductase family protein [Capsella rubella] gi|482552824|gb|EOA17017.1| hypothetical protein CARUB_v10005252mg [Capsella rubella]	344	322	1e-167	93.6047	83.1395	86.9186	short-chain dehydrogenase/reductase family protein	gbpln	Capsella rubella	AT4G23430.2 | Symbols: | NAD(P)-binding Rossmann-fold superfamily protein | chr4:12229171-12231493 FORWARD LENGTH=322	344	322	1e-166	93.6047	81.1047	85.4651
Rsa1.0_02257.1.g33266.t1	gb|EOA16770.1| hypothetical protein CARUB_v10004983mg, partial [Capsella rubella]	382	397	1e-140	103.927	63.8743	76.7016	hypothetical protein CARUB_v10004983mg, partial	gbpln	Capsella rubella	AT4G23370.1 | Symbols: | unknown protein; FUNCTIONS IN: molecular_function unknown; INVOLVED IN: biological_process unknown; LOCATED IN: endomembrane system; CONTAINS InterPro DOMAIN/s: Protein of unknown function DUF239, plant (InterPro:IPR004314); BEST Arabidopsis thaliana protein match is: unknown protein (TAIR:AT4G23360.1); Has 2365 Blast hits to 710 proteins in 27 species: Archae - 0; Bacter…	382	1038	1e-130	271.728	58.1152	69.1099
Rsa1.0_02257.1.g33267.t1	gb|EOA17605.1| hypothetical protein CARUB_v10005965mg [Capsella rubella]	148	147	2e-60	99.3243	83.7838	89.1892	hypothetical protein CARUB_v10005965mg	gbpln	Capsella rubella	AT4G23330.2 | Symbols: | unknown protein; FUNCTIONS IN: molecular_function unknown; INVOLVED IN: biological_process unknown; LOCATED IN: cellular_component unknown; EXPRESSED IN: 17 plant structures; EXPRESSED DURING: 9 growth stages; CONTAINS InterPro DOMAIN/s: Protein of unknown function DUF2365 (InterPro:IPR019314). | chr4:12192136-12193383 FORWARD LENGTH=147	148	147	5e-62	99.3243	81.0811	88.5135
Rsa1.0_02257.1.g33268.t1	gb|AFJ66186.1| hypothetical protein 11M19.5 [Arabidopsis halleri]	1519	1557	0	102.502	64.7136	78.2093	hypothetical protein 11M19.5	gbpln	Arabidopsis halleri	ATMG00860.1 | Symbols: ORF158 | DNA/RNA polymerases superfamily protein | chrM:235916-236392 FORWARD LENGTH=158	1519	158	2e-29	10.4016	4.08163	5.13496
Rsa1.0_02258.1.g33269.t1	gb|AAC33226.1| putative non-LTR retroelement reverse transcriptase [Arabidopsis thaliana]	1395	1529	0	109.606	35.7706	51.1828	putative non-LTR retroelement reverse transcriptase	gbpln	Arabidopsis thaliana	AT1G43760.1 | Symbols: | DNAse I-like superfamily protein | chr1:16528880-16531065 REVERSE LENGTH=626	1395	626	3e-75	44.8746	10.2509	17.3477
Rsa1.0_02258.1.g33270.t1	ref|NP_564006.1| uncharacterized protein [Arabidopsis thaliana] gi|79318091|ref|NP_001031060.1| uncharacterized protein [Arabidopsis thaliana] gi|9802781|gb|AAF99850.1|AC051629_17 Unknown protein [Arabidopsis thaliana] gi|15146198|gb|AAK83582.1| F17F16.8/F17F16.8 [Arabidopsis thaliana] gi|21593835|gb|AAM65802.1| unknown [Arabidopsis thaliana] gi|22655462|gb|AAM98323.1| At1g16810/F17F16.8 [Arabido…	105	144	1e-12	137.143	30.4762	33.3333	uncharacterized protein	gbpln	Arabidopsis thaliana	AT1G16810.2 | Symbols: | unknown protein; CONTAINS InterPro DOMAIN/s: Protein of unknown function DUF1754, eukaryotic (InterPro:IPR013865); Has 35333 Blast hits to 34131 proteins in 2444 species: Archae - 798; Bacteria - 22429; Metazoa - 974; Fungi - 991; Plants - 531; Viruses - 0; Other Eukaryotes - 9610 (source: NCBI BLink). | chr1:5756150-5756694 FORWARD LENGTH=144	105	144	2e-15	137.143	30.4762	33.3333
Rsa1.0_02258.1.g33271.t1	gb|AFJ66169.1| hypothetical protein 11M19.13 [Arabidopsis halleri]	354	1273	9e-27	359.605	19.774	26.5537	hypothetical protein 11M19.13	gbpln	Arabidopsis halleri	#	#	#	#	#	#	#
Rsa1.0_02258.1.g33272.t2	ref|XP_002886831.1| hypothetical protein ARALYDRAFT_893907 [Arabidopsis lyrata subsp. lyrata] gi|297332672|gb|EFH63090.1| hypothetical protein ARALYDRAFT_893907 [Arabidopsis lyrata subsp. lyrata]	408	329	1e-168	80.6373	75	77.2059	hypothetical protein ARALYDRAFT_893907	gbpln	Arabidopsis lyrata	AT1G65260.1 | Symbols: PTAC4, VIPP1 | plastid transcriptionally active 4 | chr1:24236329-24240428 FORWARD LENGTH=330	408	330	1e-171	80.8824	75	76.7157
Rsa1.0_02258.1.g33273.t2	#	#	#	#	#	#	#	-	----	----	#	#	#	#	#	#	#
Rsa1.0_02259.1.g33274.t1	#	#	#	#	#	#	#	-	----	----	#	#	#	#	#	#	#
Rsa1.0_02259.1.g33275.t1	gb|AAG51783.1|AC079679_3 reverse transcriptase, putative; 16838-20266 [Arabidopsis thaliana]	1124	1142	0	101.601	49.5552	62.7224	reverse transcriptase, putative; 16838-20266	gbpln	Arabidopsis thaliana	AT4G29090.1 | Symbols: | Ribonuclease H-like superfamily protein | chr4:14333528-14335255 FORWARD LENGTH=575	1124	575	2e-73	51.1566	16.1922	25.3559
Rsa1.0_02259.1.g33276.t1	gb|EOA29603.1| hypothetical protein CARUB_v10013521mg, partial [Capsella rubella]	547	498	3e-36	91.042	19.7441	26.691	hypothetical protein CARUB_v10013521mg, partial	gbpln	Capsella rubella	#	#	#	#	#	#	#
Rsa1.0_02259.1.g33277.t1	emb|CAA65749.1| lamin [Brassica oleracea]	140	165	9e-72	117.857	93.5714	95	lamin	gbpln	Brassica oleracea	AT5G15350.1 | Symbols: ENODL17, AtENODL17 | early nodulin-like protein 17 | chr5:4985184-4986154 REVERSE LENGTH=172	140	172	1e-64	122.857	80	87.8571
Rsa1.0_02259.1.g33278.t1	gb|EOA15148.1| hypothetical protein CARUB_v10028524mg [Capsella rubella]	97	319	4e-31	328.866	80.4124	84.5361	hypothetical protein CARUB_v10028524mg	gbpln	Capsella rubella	AT5G43860.1 | Symbols: ATCLH2, CLH2 | chlorophyllase 2 | chr5:17630492-17632184 FORWARD LENGTH=318	97	318	9e-31	327.835	76.2887	84.5361
Rsa1.0_02259.1.g33279.t1	gb|AAF79483.1|AC022492_27 F1L3.20 [Arabidopsis thaliana]	1039	1188	0	114.341	51.7806	66.8912	F1L3.20	gbpln	Arabidopsis thaliana	AT4G23160.1 | Symbols: CRK8 | cysteine-rich RLK (RECEPTOR-like protein kinase) 8 | chr4:12129485-12134086 FORWARD LENGTH=1262	1039	1262	4e-70	121.463	13.4745	21.1742
Rsa1.0_02259.1.g33280.t1	ref|XP_002865397.1| chlorophyll-chlorophyllido hydrolase 2 [Arabidopsis lyrata subsp. lyrata] gi|297311232|gb|EFH41656.1| chlorophyll-chlorophyllido hydrolase 2 [Arabidopsis lyrata subsp. lyrata]	240	318	1e-120	132.5	86.6667	90.8333	chlorophyll-chlorophyllido hydrolase 2	gbpln	Arabidopsis lyrata	AT5G43860.1 | Symbols: ATCLH2, CLH2 | chlorophyllase 2 | chr5:17630492-17632184 FORWARD LENGTH=318	240	318	1e-120	132.5	85	89.1667
Rsa1.0_02259.1.g33281.t1	#	#	#	#	#	#	#	-	----	----	#	#	#	#	#	#	#
Rsa1.0_02260.1.g33282.t1	ref|NP_198725.1| HXXXD-type acyl-transferase-like protein [Arabidopsis thaliana] gi|10177552|dbj|BAB10831.1| anthocyanin acyltransferase-like protein [Arabidopsis thaliana] gi|20466678|gb|AAM20656.1| acyltransferase-like protein [Arabidopsis thaliana] gi|31376379|gb|AAP49516.1| At5g39090 [Arabidopsis thaliana] gi|332007010|gb|AED94393.1| HXXXD-type acyl-transferase-like protein [Arabidopsis thali…	95	448	5e-30	471.579	60	71.5789	HXXXD-type acyl-transferase-like protein	gbpln	Arabidopsis thaliana	AT5G39090.1 | Symbols: | HXXXD-type acyl-transferase family protein | chr5:15643612-15644958 FORWARD LENGTH=448	95	448	8e-33	471.579	60	71.5789
Rsa1.0_02260.1.g33283.t1	ref|XP_002868737.1| predicted protein [Arabidopsis lyrata subsp. lyrata] gi|297314573|gb|EFH44996.1| predicted protein [Arabidopsis lyrata subsp. lyrata]	194	197	5e-58	101.546	65.4639	76.8041	predicted protein	gbpln	Arabidopsis lyrata	AT5G39200.1 | Symbols: | unknown protein; BEST Arabidopsis thaliana protein match is: unknown protein (TAIR:AT5G39140.1); Has 65 Blast hits to 65 proteins in 10 species: Archae - 0; Bacteria - 0; Metazoa - 0; Fungi - 0; Plants - 65; Viruses - 0; Other Eukaryotes - 0 (source: NCBI BLink). | chr5:15694307-15695042 REVERSE LENGTH=201	194	201	8e-59	103.608	64.9485	75.2577
Rsa1.0_02260.1.g33284.t1	gb|AAM62952.1| unknown [Arabidopsis thaliana]	157	156	1e-63	99.3631	75.7962	85.3503	unknown	gbpln	Arabidopsis thaliana	AT5G39210.1 | Symbols: CRR7 | chlororespiratory reduction 7 | chr5:15703231-15703999 FORWARD LENGTH=156	157	156	1e-65	99.3631	75.7962	84.7134
Rsa1.0_02260.1.g33285.t1	emb|CAB39638.1| RNA-directed DNA polymerase-like protein [Arabidopsis thaliana] gi|7267666|emb|CAB78094.1| RNA-directed DNA polymerase-like protein [Arabidopsis thaliana]	450	1274	2e-74	283.111	37.7778	51.5556	RNA-directed DNA polymerase-like protein	gbpln	Arabidopsis thaliana	AT1G10000.1 | Symbols: | Ribonuclease H-like superfamily protein | chr1:3263877-3264788 REVERSE LENGTH=303	450	303	8e-33	67.3333	22.2222	30.8889
Rsa1.0_02260.1.g33286.t1	ref|NP_198738.2| hydrolase, alpha/beta fold family protein [Arabidopsis thaliana] gi|28393576|gb|AAO42208.1| unknown protein [Arabidopsis thaliana] gi|28973005|gb|AAO63827.1| unknown protein [Arabidopsis thaliana] gi|332007026|gb|AED94409.1| hydrolase, alpha/beta fold family protein [Arabidopsis thaliana]	128	330	1e-56	257.812	83.5938	89.8438	hydrolase, alpha/beta fold family protein	gbpln	Arabidopsis thaliana	AT5G39220.1 | Symbols: | alpha/beta-Hydrolases superfamily protein | chr5:15705913-15708039 FORWARD LENGTH=330	128	330	3e-59	257.812	83.5938	89.8438
Rsa1.0_02261.1.g33287.t1	ref|XP_002893424.1| hypothetical protein ARALYDRAFT_313386 [Arabidopsis lyrata subsp. lyrata] gi|297339266|gb|EFH69683.1| hypothetical protein ARALYDRAFT_313386 [Arabidopsis lyrata subsp. lyrata]	114	95	1e-29	83.3333	62.2807	66.6667	hypothetical protein ARALYDRAFT_313386	gbpln	Arabidopsis lyrata	AT1G25425.1 | Symbols: CLE43 | CLAVATA3/ESR-RELATED 43 | chr1:8922832-8923122 FORWARD LENGTH=96	114	96	2e-30	84.2105	61.4035	66.6667
Rsa1.0_02261.1.g33288.t1	ref|XP_002890672.1| importin beta-2 subunit family protein [Arabidopsis lyrata subsp. lyrata] gi|297336514|gb|EFH66931.1| importin beta-2 subunit family protein [Arabidopsis lyrata subsp. lyrata]	1937	1029	0	53.1234	43.366	45.7925	importin beta-2 subunit family protein	gbpln	Arabidopsis lyrata	AT1G26170.1 | Symbols: | ARM repeat superfamily protein | chr1:9047539-9054438 REVERSE LENGTH=1022	1937	1022	0	52.762	43.0563	45.7925
Rsa1.0_02261.1.g33289.t6	#	#	#	#	#	#	#	-	----	----	#	#	#	#	#	#	#
Rsa1.0_02261.1.g33290.t1	#	#	#	#	#	#	#	-	----	----	#	#	#	#	#	#	#
Rsa1.0_02262.1.g33291.t1	gb|AAD17398.1| putative non-LTR retroelement reverse transcriptase [Arabidopsis thaliana]	349	1225	7e-48	351.003	27.5072	35.2436	putative non-LTR retroelement reverse transcriptase	gbpln	Arabidopsis thaliana	#	#	#	#	#	#	#
Rsa1.0_02262.1.g33292.t1	emb|CAA79989.2| myrosinase, thioglucoside glucohydrolase [Brassica napus]	543	527	0	97.0534	76.7956	84.5304	myrosinase, thioglucoside glucohydrolase	gbpln	Brassica napus	AT5G26000.1 | Symbols: TGG1, BGLU38 | thioglucoside glucohydrolase 1 | chr5:9079678-9082347 REVERSE LENGTH=541	543	541	0	99.6317	66.2983	75.6906
Rsa1.0_02262.1.g33293.t2	gb|AAC95173.1| putative retroelement pol polyprotein [Arabidopsis thaliana]	334	1200	1e-62	359.281	49.1018	65.2695	putative retroelement pol polyprotein	gbpln	Arabidopsis thaliana	AT4G23160.1 | Symbols: CRK8 | cysteine-rich RLK (RECEPTOR-like protein kinase) 8 | chr4:12129485-12134086 FORWARD LENGTH=1262	334	1262	2e-21	377.844	12.8743	17.0659
Rsa1.0_02262.1.g33294.t1	ref|XP_002870258.1| hypothetical protein ARALYDRAFT_493374 [Arabidopsis lyrata subsp. lyrata] gi|297316094|gb|EFH46517.1| hypothetical protein ARALYDRAFT_493374 [Arabidopsis lyrata subsp. lyrata]	305	451	8e-41	147.869	27.8689	30.8197	hypothetical protein ARALYDRAFT_493374	gbpln	Arabidopsis lyrata	AT4G15160.2 | Symbols: | Bifunctional inhibitor/lipid-transfer protein/seed storage 2S albumin superfamily protein | chr4:8646192-8647019 FORWARD LENGTH=193	305	193	5e-40	63.2787	27.2131	28.8525
Rsa1.0_02263.1.g33295.t1	ref|XP_002870708.1| hypothetical protein ARALYDRAFT_493946 [Arabidopsis lyrata subsp. lyrata] gi|297316544|gb|EFH46967.1| hypothetical protein ARALYDRAFT_493946 [Arabidopsis lyrata subsp. lyrata]	111	1111	4e-29	1000.9	51.3514	57.6577	hypothetical protein ARALYDRAFT_493946	gbpln	Arabidopsis lyrata	AT5G40405.1 | Symbols: | Tetratricopeptide repeat (TPR)-like superfamily protein | chr5:16169315-16171153 FORWARD LENGTH=612	111	612	8e-31	551.351	51.3514	57.6577
Rsa1.0_02263.1.g33296.t1	ref|XP_002865546.1| hypothetical protein ARALYDRAFT_494806 [Arabidopsis lyrata subsp. lyrata] gi|297311381|gb|EFH41805.1| hypothetical protein ARALYDRAFT_494806 [Arabidopsis lyrata subsp. lyrata]	175	473	4e-67	270.286	66.8571	76.5714	hypothetical protein ARALYDRAFT_494806	gbpln	Arabidopsis lyrata	AT5G42240.1 | Symbols: scpl42 | serine carboxypeptidase-like 42 | chr5:16888717-16890931 FORWARD LENGTH=473	175	473	2e-67	270.286	65.7143	74.2857
Rsa1.0_02263.1.g33297.t1	#	#	#	#	#	#	#	-	----	----	#	#	#	#	#	#	#
Rsa1.0_02263.1.g33298.t1	gb|EOA38578.1| hypothetical protein CARUB_v10010398mg [Capsella rubella]	184	184	4e-71	100	71.1957	79.8913	hypothetical protein CARUB_v10010398mg	gbpln	Capsella rubella	AT1G31720.1 | Symbols: | Protein of unknown function (DUF1218) | chr1:11356169-11356960 FORWARD LENGTH=194	184	194	6e-64	105.435	68.4783	77.1739
Rsa1.0_02263.1.g33299.t1	#	#	#	#	#	#	#	-	----	----	#	#	#	#	#	#	#
Rsa1.0_02263.1.g33300.t1	gb|AAD32906.1| putative retroelement pol polyprotein [Arabidopsis thaliana]	404	822	1e-80	203.465	35.6436	40.3465	putative retroelement pol polyprotein	gbpln	Arabidopsis thaliana	AT4G23160.1 | Symbols: CRK8 | cysteine-rich RLK (RECEPTOR-like protein kinase) 8 | chr4:12129485-12134086 FORWARD LENGTH=1262	404	1262	9e-29	312.376	16.5842	26.2376
Rsa1.0_02264.1.g33301.t1	ref|NP_190940.1| cation/H(+) antiporter 20 [Arabidopsis thaliana] gi|75311818|sp|Q9M353.1|CHX20_ARATH RecName: Full=Cation/H(+) antiporter 20; AltName: Full=Protein CATION/H+ EXCHANGER 20; Short=AtCHX20 gi|7629992|emb|CAB88334.1| putative protein [Arabidopsis thaliana] gi|27311847|gb|AAO00889.1| putative protein [Arabidopsis thaliana] gi|38603806|gb|AAR24648.1| At3g53720 [Arabidopsis thaliana] gi…	348	842	1e-175	241.954	85.6322	92.5287	cation/H(+) antiporter 20	gbpln	Arabidopsis thaliana	AT3G53720.1 | Symbols: ATCHX20, CHX20 | cation/H+ exchanger 20 | chr3:19905826-19910027 REVERSE LENGTH=842	348	842	1e-177	241.954	85.6322	92.5287
Rsa1.0_02264.1.g33302.t1	gb|EOA24767.1| hypothetical protein CARUB_v10018046mg [Capsella rubella]	198	202	3e-59	102.02	69.1919	84.8485	hypothetical protein CARUB_v10018046mg	gbpln	Capsella rubella	AT3G53670.2 | Symbols: | unknown protein; FUNCTIONS IN: molecular_function unknown; INVOLVED IN: biological_process unknown; LOCATED IN: cellular_component unknown; EXPRESSED IN: sperm cell, male gametophyte, pollen tube; EXPRESSED DURING: L mature pollen stage, M germinated pollen stage; BEST Arabidopsis thaliana protein match is: unknown protein (TAIR:AT2G37480.1). | chr3:19891104-19892214 FORW…	198	203	4e-60	102.525	71.2121	83.3333
Rsa1.0_02264.1.g33303.t1	ref|NP_191277.4| GTP binding protein [Arabidopsis thaliana] gi|17064928|gb|AAL32618.1| putative protein [Arabidopsis thaliana] gi|28059086|gb|AAO29986.1| putative protein [Arabidopsis thaliana] gi|332646103|gb|AEE79624.1| GTP binding protein [Arabidopsis thaliana]	94	660	2e-16	702.128	45.7447	54.2553	GTP binding protein	gbpln	Arabidopsis thaliana	AT3G57180.1 | Symbols: BPG2 | P-loop containing nucleoside triphosphate hydrolases superfamily protein | chr3:21163663-21166006 REVERSE LENGTH=660	94	660	3e-19	702.128	45.7447	54.2553
Rsa1.0_02264.1.g33304.t1	gb|EOA24122.1| hypothetical protein CARUB_v10017356mg [Capsella rubella]	188	409	1e-102	217.553	95.2128	96.8085	hypothetical protein CARUB_v10017356mg	gbpln	Capsella rubella	AT3G53580.1 | Symbols: | diaminopimelate epimerase family protein | chr3:19864784-19866907 FORWARD LENGTH=362	188	362	1e-104	192.553	94.6809	96.2766
Rsa1.0_02265.1.g33305.t1	dbj|BAB01161.1| receptor protein kinase-like protein [Arabidopsis thaliana]	355	377	0	106.197	90.9859	95.7746	receptor protein kinase-like protein	gbpln	Arabidopsis thaliana	AT3G20530.1 | Symbols: | Protein kinase superfamily protein | chr3:7166318-7167806 FORWARD LENGTH=386	355	386	0	108.732	89.2958	94.0845
Rsa1.0_02265.1.g33306.t3	gb|EOA30868.1| hypothetical protein CARUB_v10014011mg, partial [Capsella rubella]	489	366	1e-105	74.8466	44.5808	50.5112	hypothetical protein CARUB_v10014011mg, partial	gbpln	Capsella rubella	AT3G20550.1 | Symbols: DDL | SMAD/FHA domain-containing protein | chr3:7174695-7177600 REVERSE LENGTH=314	489	314	2e-98	64.2127	45.8078	51.1247
Rsa1.0_02265.1.g33307.t1	ref|XP_002883258.1| hypothetical protein ARALYDRAFT_479582 [Arabidopsis lyrata subsp. lyrata] gi|297329098|gb|EFH59517.1| hypothetical protein ARALYDRAFT_479582 [Arabidopsis lyrata subsp. lyrata]	484	483	0	99.7934	85.124	92.7686	hypothetical protein ARALYDRAFT_479582	gbpln	Arabidopsis lyrata	AT3G20560.1 | Symbols: ATPDIL5-3, PDI12, ATPDI12, PDIL5-3 | PDI-like 5-3 | chr3:7182182-7186390 FORWARD LENGTH=483	484	483	0	99.7934	84.9174	92.3554
Rsa1.0_02265.1.g33308.t1	gb|ABB97040.1| unknown [Brassica rapa]	208	204	2e-99	98.0769	91.3462	93.75	unknown	gbpln	Brassica rapa	AT3G20570.1 | Symbols: ENODL9, AtENODL9 | early nodulin-like protein 9 | chr3:7186754-7187453 REVERSE LENGTH=203	208	203	1e-78	97.5962	78.3654	84.6154
Rsa1.0_02265.1.g33309.t1	ref|XP_002885386.1| hypothetical protein ARALYDRAFT_479584 [Arabidopsis lyrata subsp. lyrata] gi|297331226|gb|EFH61645.1| hypothetical protein ARALYDRAFT_479584 [Arabidopsis lyrata subsp. lyrata]	652	671	0	102.914	88.4969	94.6319	hypothetical protein ARALYDRAFT_479584	gbpln	Arabidopsis lyrata	AT3G20580.1 | Symbols: COBL10 | COBRA-like protein 10 precursor | chr3:7188063-7190416 REVERSE LENGTH=672	652	672	0	103.067	87.4233	93.5583
Rsa1.0_02265.1.g33310.t1	gb|ABR45916.1| non-race specific disease resistance 1 [Arabidopsis thaliana] gi|149939421|gb|ABR45917.1| non-race specific disease resistance 1 [Arabidopsis thaliana] gi|149939423|gb|ABR45918.1| non-race specific disease resistance 1 [Arabidopsis thaliana] gi|149939425|gb|ABR45919.1| non-race specific disease resistance 1 [Arabidopsis thaliana] gi|149939427|gb|ABR45920.1| non-race specific diseas…	210	219	8e-89	104.286	80.4762	86.6667	non-race specific disease resistance 1	gbpln	Arabidopsis thaliana	AT3G20600.1 | Symbols: NDR1 | Late embryogenesis abundant (LEA) hydroxyproline-rich glycoprotein family | chr3:7194877-7195536 FORWARD LENGTH=219	210	219	2e-90	104.286	80	86.1905
Rsa1.0_02265.1.g33311.t1	ref|XP_002885390.1| ubiquitin-specific protease 14 [Arabidopsis lyrata subsp. lyrata] gi|297331230|gb|EFH61649.1| ubiquitin-specific protease 14 [Arabidopsis lyrata subsp. lyrata]	797	797	0	100	89.335	95.3576	ubiquitin-specific protease 14	gbpln	Arabidopsis lyrata	AT3G20630.1 | Symbols: UBP14, TTN6, ATUBP14, PER1 | ubiquitin-specific protease 14 | chr3:7203001-7208340 REVERSE LENGTH=797	797	797	0	100	89.2095	95.3576
Rsa1.0_02265.1.g33312.t1	gb|EOA30509.1| hypothetical protein CARUB_v10013632mg, partial [Capsella rubella]	447	467	0	104.474	83.8926	89.4855	hypothetical protein CARUB_v10013632mg, partial	gbpln	Capsella rubella	AT3G20640.1 | Symbols: | basic helix-loop-helix (bHLH) DNA-binding superfamily protein | chr3:7210654-7213199 REVERSE LENGTH=454	447	454	1e-176	101.566	82.5503	86.5772
Rsa1.0_02266.1.g33313.t1	ref|XP_002871076.1| phosphoglycerate/bisphosphoglycerate mutase family protein [Arabidopsis lyrata subsp. lyrata] gi|297316913|gb|EFH47335.1| phosphoglycerate/bisphosphoglycerate mutase family protein [Arabidopsis lyrata subsp. lyrata]	236	238	1e-122	100.847	92.3729	96.1864	phosphoglycerate/bisphosphoglycerate mutase family protein	gbpln	Arabidopsis lyrata	AT5G04120.1 | Symbols: | Phosphoglycerate mutase family protein | chr5:1120091-1121605 FORWARD LENGTH=238	236	238	1e-123	100.847	90.678	95.7627
Rsa1.0_02266.1.g33314.t1	gb|EOA19780.1| hypothetical protein CARUB_v10000026mg [Capsella rubella]	1651	1721	0	104.24	94.0036	96.0024	hypothetical protein CARUB_v10000026mg	gbpln	Capsella rubella	AT5G04140.1 | Symbols: GLU1, GLS1, GLUS, FD-GOGAT | glutamate synthase 1 | chr5:1130031-1138186 FORWARD LENGTH=1622	1651	1622	0	98.2435	94.2459	96.3658
Rsa1.0_02266.1.g33315.t1	ref|XP_002894673.1| hypothetical protein ARALYDRAFT_892874 [Arabidopsis lyrata subsp. lyrata] gi|297340515|gb|EFH70932.1| hypothetical protein ARALYDRAFT_892874 [Arabidopsis lyrata subsp. lyrata]	108	354	7e-16	327.778	40.7407	50.9259	hypothetical protein ARALYDRAFT_892874	gbpln	Arabidopsis lyrata	AT5G49000.1 | Symbols: | Galactose oxidase/kelch repeat superfamily protein | chr5:19864527-19865645 FORWARD LENGTH=328	108	328	4e-13	303.704	31.4815	41.6667
Rsa1.0_02266.1.g33316.t1	gb|EOA20690.1| hypothetical protein CARUB_v10001004mg [Capsella rubella]	308	432	1e-172	140.26	97.4026	99.026	hypothetical protein CARUB_v10001004mg	gbpln	Capsella rubella	AT5G04160.1 | Symbols: | Nucleotide-sugar transporter family protein | chr5:1143033-1144777 REVERSE LENGTH=309	308	309	1e-173	100.325	96.7532	99.026
Rsa1.0_02266.1.g33317.t1	ref|NP_196037.2| putative calcium-binding protein CML50 [Arabidopsis thaliana] gi|75334517|sp|Q9FYE4.1|CML50_ARATH RecName: Full=Probable calcium-binding protein CML50; AltName: Full=Calmodulin-like protein 50 gi|9955572|emb|CAC05499.1| EF-hand Calcium binding protein-like [Arabidopsis thaliana] gi|19698991|gb|AAL91231.1| EF-hand calcium binding protein-like [Arabidopsis thaliana] gi|31711842|gb|…	335	354	1e-126	105.672	85.6716	88.0597	putative calcium-binding protein CML50	gbpln	Arabidopsis thaliana	AT5G04170.1 | Symbols: | Calcium-binding EF-hand family protein | chr5:1145579-1147519 FORWARD LENGTH=354	335	354	1e-129	105.672	85.6716	88.0597
Rsa1.0_02266.1.g33318.t1	ref|XP_002873139.1| carbonic anhydrase family protein [Arabidopsis lyrata subsp. lyrata] gi|297318976|gb|EFH49398.1| carbonic anhydrase family protein [Arabidopsis lyrata subsp. lyrata]	277	275	1e-126	99.278	77.6173	87.7256	carbonic anhydrase family protein	gbpln	Arabidopsis lyrata	AT5G04180.1 | Symbols: ATACA3, ACA3 | alpha carbonic anhydrase 3 | chr5:1147907-1149237 REVERSE LENGTH=277	277	277	1e-126	100	76.1733	87.3646
Rsa1.0_02266.1.g33319.t1	gb|EOA19406.1| hypothetical protein CARUB_v10001066mg [Capsella rubella]	395	415	1e-153	105.063	76.962	83.038	hypothetical protein CARUB_v10001066mg	gbpln	Capsella rubella	AT5G04190.1 | Symbols: PKS4 | phytochrome kinase substrate 4 | chr5:1151114-1152334 FORWARD LENGTH=406	395	406	1e-154	102.785	74.9367	81.519
Rsa1.0_02266.1.g33320.t1	#	#	#	#	#	#	#	-	----	----	#	#	#	#	#	#	#
Rsa1.0_02266.1.g33321.t1	ref|NP_196040.1| metacaspase 9 [Arabidopsis thaliana] gi|75263209|sp|Q9FYE1.1|MCA9_ARATH RecName: Full=Metacaspase-9; Short=AtMC9; Contains: RecName: Full=Metacaspase-9 subunit p20; Contains: RecName: Full=Metacaspase-9 subunit p10; AltName: Full=Metacaspase 2f; Short=AtMCP2f gi|9955575|emb|CAC05502.1| latex-abundant protein-like [Arabidopsis thaliana] gi|17380712|gb|AAL36186.1| putative latex-ab…	324	325	1e-157	100.309	83.642	91.9753	metacaspase 9	gbpln	Arabidopsis thaliana	AT5G04200.1 | Symbols: AtMC9, MC9 | metacaspase 9 | chr5:1153893-1154870 FORWARD LENGTH=325	324	325	1e-160	100.309	83.642	91.9753
Rsa1.0_02266.1.g33322.t1	ref|XP_002873140.1| plant synaptotagmin [Arabidopsis lyrata subsp. lyrata] gi|297318977|gb|EFH49399.1| plant synaptotagmin [Arabidopsis lyrata subsp. lyrata]	536	549	0	102.425	87.8731	95.3358	plant synaptotagmin	gbpln	Arabidopsis lyrata	AT5G04220.2 | Symbols: SYTC, ATSYTC, NTMC2TYPE1.3, NTMC2T1.3, SYT3 | Calcium-dependent lipid-binding (CaLB domain) family protein | chr5:1155985-1158620 REVERSE LENGTH=540	536	540	0	100.746	87.3134	94.5896
Rsa1.0_02267.1.g33323.t1	ref|XP_004246839.1| PREDICTED: uncharacterized protein LOC101266258 [Solanum lycopersicum]	463	471	8e-71	101.728	32.1814	42.1166	PREDICTED: uncharacterized protein LOC101266258	gbpln	Solanum lycopersicum	AT1G40087.1 | Symbols: | Plant transposase (Ptta/En/Spm family) | chr1:14999762-15001868 REVERSE LENGTH=390	463	390	5e-48	84.2333	20.3024	23.3261
Rsa1.0_02267.1.g33324.t1	gb|EEE64478.1| hypothetical protein OsJ_19328 [Oryza sativa Japonica Group]	73	976	2e-41	1336.99	97.2603	100	hypothetical protein OsJ_19328	gbpln	Oryza sativa	AT5G11770.1 | Symbols: | NADH-ubiquinone oxidoreductase 20 kDa subunit, mitochondrial | chr5:3791148-3792929 REVERSE LENGTH=218	73	218	2e-40	298.63	100	100
Rsa1.0_02267.1.g33325.t1	gb|AFO66496.1| putative 50S ribosomal protein L19 [Brassica napus]	231	260	6e-91	112.554	82.684	85.2814	putative 50S ribosomal protein L19	gbpln	Brassica napus	AT4G11630.1 | Symbols: | Ribosomal protein L19 family protein | chr4:7019793-7021068 FORWARD LENGTH=225	231	225	1e-81	97.4026	76.6234	81.3853
Rsa1.0_02267.1.g33326.t1	gb|AFO66495.1| hypothetical protein [Brassica napus]	64	59	1e-11	92.1875	85.9375	90.625	hypothetical protein	gbpln	Brassica napus	#	#	#	#	#	#	#
Rsa1.0_02267.1.g33327.t1	ref|XP_002878905.1| predicted protein [Arabidopsis lyrata subsp. lyrata] gi|297324744|gb|EFH55164.1| predicted protein [Arabidopsis lyrata subsp. lyrata]	554	480	2e-11	86.6426	9.9278	15.343	predicted protein	gbpln	Arabidopsis lyrata	#	#	#	#	#	#	#
Rsa1.0_02267.1.g33328.t1	ref|XP_002889573.1| hypothetical protein ARALYDRAFT_470601 [Arabidopsis lyrata subsp. lyrata] gi|297335415|gb|EFH65832.1| hypothetical protein ARALYDRAFT_470601 [Arabidopsis lyrata subsp. lyrata]	543	557	0	102.578	65.7459	78.8214	hypothetical protein ARALYDRAFT_470601	gbpln	Arabidopsis lyrata	AT1G05890.1 | Symbols: ARI5, ATARI5 | RING/U-box superfamily protein | chr1:1779631-1784166 FORWARD LENGTH=552	543	552	0	101.657	65.0092	76.6114
Rsa1.0_02267.1.g33329.t1	ref|NP_196732.2| clathrin interactor EPSIN 1 [Arabidopsis thaliana] gi|75161393|sp|Q8VY07.1|EPN1_ARATH RecName: Full=Clathrin interactor EPSIN 1; AltName: Full=EPSIN-related 1 gi|18377702|gb|AAL67001.1| putative clathrin binding protein [Arabidopsis thaliana] gi|20465545|gb|AAM20255.1| putative clathrin binding protein [Arabidopsis thaliana] gi|110735797|dbj|BAE99875.1| clathrin binding protein -…	518	560	0	108.108	89.1892	93.6293	clathrin interactor EPSIN 1	gbpln	Arabidopsis thaliana	AT5G11710.1 | Symbols: | ENTH/VHS family protein | chr5:3772981-3776316 FORWARD LENGTH=560	518	560	0	108.108	89.1892	93.6293
Rsa1.0_02267.1.g33330.t1	ref|NP_563798.1| Sas10/Utp3/C1D family [Arabidopsis thaliana] gi|42571389|ref|NP_973785.1| Sas10/Utp3/C1D family [Arabidopsis thaliana] gi|15810573|gb|AAL07174.1| unknown protein [Arabidopsis thaliana] gi|20259573|gb|AAM14129.1| unknown protein [Arabidopsis thaliana] gi|222423697|dbj|BAH19815.1| AT1G07840 [Arabidopsis thaliana] gi|332190069|gb|AEE28190.1| Sas10/Utp3/C1D family [Arabidopsis thalia…	335	312	1e-135	93.1343	75.2239	81.4925	Sas10/Utp3/C1D family	gbpln	Arabidopsis thaliana	AT1G07840.1 | Symbols: | Sas10/Utp3/C1D family | chr1:2424603-2426425 FORWARD LENGTH=312	335	312	1e-138	93.1343	75.2239	81.4925
Rsa1.0_02267.1.g33331.t1	gb|EOA23062.1| hypothetical protein CARUB_v10003832mg [Capsella rubella]	588	588	0	100	96.5986	98.9796	hypothetical protein CARUB_v10003832mg	gbpln	Capsella rubella	AT5G11670.1 | Symbols: ATNADP-ME2, NADP-ME2 | NADP-malic enzyme 2 | chr5:3754456-3758040 FORWARD LENGTH=588	588	588	0	100	95.2381	97.619
Rsa1.0_02268.1.g33332.t2	ref|XP_002871919.1| phospholipase/carboxylesterase family protein [Arabidopsis lyrata subsp. lyrata] gi|297317756|gb|EFH48178.1| phospholipase/carboxylesterase family protein [Arabidopsis lyrata subsp. lyrata]	291	252	1e-131	86.5979	78.0069	81.7869	phospholipase/carboxylesterase family protein	gbpln	Arabidopsis lyrata	AT5G20060.3 | Symbols: | alpha/beta-Hydrolases superfamily protein | chr5:6776800-6779447 FORWARD LENGTH=252	291	252	1e-133	86.5979	77.6632	81.7869
Rsa1.0_02268.1.g33333.t1	gb|EOA20671.1| hypothetical protein CARUB_v10000983mg [Capsella rubella]	416	438	0	105.288	83.4135	89.1827	hypothetical protein CARUB_v10000983mg	gbpln	Capsella rubella	AT5G20070.1 | Symbols: ATNUDT19, ATNUDX19, NUDX19 | nudix hydrolase homolog 19 | chr5:6779893-6782308 FORWARD LENGTH=438	416	438	0	105.288	82.4519	89.4231
Rsa1.0_02268.1.g33334.t1	ref|XP_002871921.1| hypothetical protein ARALYDRAFT_910048 [Arabidopsis lyrata subsp. lyrata] gi|297317758|gb|EFH48180.1| hypothetical protein ARALYDRAFT_910048 [Arabidopsis lyrata subsp. lyrata]	328	328	1e-180	100	92.0732	95.4268	hypothetical protein ARALYDRAFT_910048	gbpln	Arabidopsis lyrata	AT5G20080.1 | Symbols: | FAD/NAD(P)-binding oxidoreductase | chr5:6782708-6786360 FORWARD LENGTH=328	328	328	0	100	91.7683	95.4268
Rsa1.0_02268.1.g33335.t2	ref|XP_002873981.1| hypothetical protein ARALYDRAFT_488911 [Arabidopsis lyrata subsp. lyrata] gi|297319818|gb|EFH50240.1| hypothetical protein ARALYDRAFT_488911 [Arabidopsis lyrata subsp. lyrata]	119	110	4e-55	92.437	90.7563	91.5966	hypothetical protein ARALYDRAFT_488911	gbpln	Arabidopsis lyrata	AT5G20090.2 | Symbols: | Uncharacterised protein family (UPF0041) | chr5:6787246-6788000 REVERSE LENGTH=110	119	110	1e-57	92.437	89.916	91.5966
Rsa1.0_02268.1.g33336.t1	ref|XP_002873982.1| hypothetical protein ARALYDRAFT_488913 [Arabidopsis lyrata subsp. lyrata] gi|297319819|gb|EFH50241.1| hypothetical protein ARALYDRAFT_488913 [Arabidopsis lyrata subsp. lyrata]	212	207	2e-92	97.6415	82.0755	88.2075	hypothetical protein ARALYDRAFT_488913	gbpln	Arabidopsis lyrata	AT5G20110.1 | Symbols: | Dynein light chain type 1 family protein | chr5:6791542-6793253 REVERSE LENGTH=209	212	209	3e-94	98.5849	82.0755	88.2075
Rsa1.0_02268.1.g33337.t1	gb|EOA19288.1| hypothetical protein CARUB_v10001993mg [Capsella rubella]	139	203	8e-36	146.043	70.5036	74.8201	hypothetical protein CARUB_v10001993mg	gbpln	Capsella rubella	AT5G20130.1 | Symbols: | unknown protein; Has 30201 Blast hits to 17322 proteins in 780 species: Archae - 12; Bacteria - 1396; Metazoa - 17338; Fungi - 3422; Plants - 5037; Viruses - 0; Other Eukaryotes - 2996 (source: NCBI BLink). | chr5:6797485-6798700 FORWARD LENGTH=202	139	202	2e-37	145.324	71.223	77.6978
Rsa1.0_02268.1.g33338.t1	ref|XP_002871925.1| SPX domain-containing protein [Arabidopsis lyrata subsp. lyrata] gi|297317762|gb|EFH48184.1| SPX domain-containing protein [Arabidopsis lyrata subsp. lyrata]	260	257	1e-117	98.8462	84.6154	88.8462	SPX domain-containing protein	gbpln	Arabidopsis lyrata	AT5G20150.1 | Symbols: ATSPX1, SPX1 | SPX domain gene 1 | chr5:6802429-6803367 FORWARD LENGTH=256	260	256	1e-118	98.4615	83.4615	88.4615
Rsa1.0_02268.1.g33339.t1	gb|EMJ03952.1| hypothetical protein PRUPE_ppa013336mg [Prunus persica] gi|462405498|gb|EMJ10962.1| hypothetical protein PRUPE_ppa013346mg [Prunus persica]	132	128	2e-48	96.9697	73.4848	85.6061	hypothetical protein PRUPE_ppa013336mg	gbpln	Prunus persica	AT5G20160.1 | Symbols: | Ribosomal protein L7Ae/L30e/S12e/Gadd45 family protein | chr5:6804075-6805102 REVERSE LENGTH=128	132	128	6e-47	96.9697	76.5152	86.3636
Rsa1.0_02269.1.g33340.t14	ref|XP_002871342.1| transmembrane CLPTM1 family protein [Arabidopsis lyrata subsp. lyrata] gi|297317179|gb|EFH47601.1| transmembrane CLPTM1 family protein [Arabidopsis lyrata subsp. lyrata]	807	590	0	73.1103	64.5601	67.9058	transmembrane CLPTM1 family protein	gbpln	Arabidopsis lyrata	AT5G08500.1 | Symbols: | Transmembrane CLPTM1 family protein | chr5:2748261-2751590 FORWARD LENGTH=590	807	590	0	73.1103	64.684	67.7819
Rsa1.0_02269.1.g33341.t1	ref|XP_002871343.1| pentatricopeptide repeat-containing protein [Arabidopsis lyrata subsp. lyrata] gi|297317180|gb|EFH47602.1| pentatricopeptide repeat-containing protein [Arabidopsis lyrata subsp. lyrata]	505	511	0	101.188	86.7327	92.8713	pentatricopeptide repeat-containing protein	gbpln	Arabidopsis lyrata	AT5G08510.1 | Symbols: | Pentatricopeptide repeat (PPR) superfamily protein | chr5:2753099-2754731 FORWARD LENGTH=511	505	511	0	101.188	85.3465	92.0792
Rsa1.0_02269.1.g33342.t1	dbj|BAJ34067.1| unnamed protein product [Thellungiella halophila]	299	305	1e-144	102.007	88.2943	92.9766	unnamed protein product	----	----	AT5G08520.1 | Symbols: | Duplicated homeodomain-like superfamily protein | chr5:2755470-2757741 REVERSE LENGTH=298	299	298	1e-131	99.6656	82.2742	87.291
Rsa1.0_02269.1.g33343.t1	gb|EOA20331.1| hypothetical protein CARUB_v10000637mg, partial [Capsella rubella]	493	546	0	110.751	96.7546	97.3631	hypothetical protein CARUB_v10000637mg, partial	gbpln	Capsella rubella	AT5G08530.1 | Symbols: CI51 | 51 kDa subunit of complex I | chr5:2759848-2761726 REVERSE LENGTH=486	493	486	0	98.5801	96.5517	97.3631
Rsa1.0_02269.1.g33344.t1	dbj|BAB10003.1| unnamed protein product [Arabidopsis thaliana]	480	471	1e-176	98.125	75.4167	82.2917	unnamed protein product	gbpln	Arabidopsis thaliana	AT5G08540.1 | Symbols: | unknown protein; FUNCTIONS IN: molecular_function unknown; INVOLVED IN: biological_process unknown; LOCATED IN: chloroplast thylakoid membrane, chloroplast, chloroplast envelope; EXPRESSED IN: 24 plant structures; EXPRESSED DURING: 13 growth stages; Has 30201 Blast hits to 17322 proteins in 780 species: Archae - 12; Bacteria - 1396; Metazoa - 17338; Fungi - 3422; Plants -…	480	346	1e-149	72.0833	58.75	63.9583
Rsa1.0_02269.1.g33345.t1	ref|XP_002873370.1| increased level of polyploidy1-1D [Arabidopsis lyrata subsp. lyrata] gi|297319207|gb|EFH49629.1| increased level of polyploidy1-1D [Arabidopsis lyrata subsp. lyrata]	907	908	0	100.11	83.2415	89.3054	increased level of polyploidy1-1D	gbpln	Arabidopsis lyrata	AT5G08550.1 | Symbols: ILP1 | GC-rich sequence DNA-binding factor-like protein | chr5:2765981-2770282 REVERSE LENGTH=908	907	908	0	100.11	81.8082	88.3131
Rsa1.0_02269.1.g33346.t3	ref|XP_002873372.1| transducin family protein [Arabidopsis lyrata subsp. lyrata] gi|297319209|gb|EFH49631.1| transducin family protein [Arabidopsis lyrata subsp. lyrata]	622	587	0	94.373	81.8328	87.1383	transducin family protein	gbpln	Arabidopsis lyrata	AT5G08560.2 | Symbols: | transducin family protein / WD-40 repeat family protein | chr5:2771104-2773827 REVERSE LENGTH=589	622	589	0	94.6945	81.8328	86.8167
Rsa1.0_02269.1.g33347.t1	ref|XP_002871348.1| hypothetical protein ARALYDRAFT_487699 [Arabidopsis lyrata subsp. lyrata] gi|297317185|gb|EFH47607.1| hypothetical protein ARALYDRAFT_487699 [Arabidopsis lyrata subsp. lyrata]	510	510	0	100	96.8627	99.0196	hypothetical protein ARALYDRAFT_487699	gbpln	Arabidopsis lyrata	AT5G08570.1 | Symbols: | Pyruvate kinase family protein | chr5:2778433-2780300 FORWARD LENGTH=510	510	510	0	100	96.4706	99.0196
Rsa1.0_02269.1.g33348.t1	ref|NP_568202.1| EF-hand, calcium binding motif-containing protein [Arabidopsis thaliana] gi|9759352|dbj|BAB10007.1| unnamed protein product [Arabidopsis thaliana] gi|16648869|gb|AAL24286.1| Unknown protein [Arabidopsis thaliana] gi|23197652|gb|AAN15353.1| Unknown protein [Arabidopsis thaliana] gi|332003942|gb|AED91325.1| EF-hand, calcium binding motif-containing protein [Arabidopsis thaliana]	342	391	1e-158	114.327	88.8889	95.0292	EF-hand, calcium binding motif-containing protein	gbpln	Arabidopsis thaliana	AT5G08580.1 | Symbols: | Calcium-binding EF hand family protein | chr5:2780976-2782961 REVERSE LENGTH=391	342	391	1e-160	114.327	88.8889	95.0292
Rsa1.0_02270.1.g33349.t1	ref|XP_002890752.1| hypothetical protein ARALYDRAFT_890328 [Arabidopsis lyrata subsp. lyrata] gi|297336594|gb|EFH67011.1| hypothetical protein ARALYDRAFT_890328 [Arabidopsis lyrata subsp. lyrata]	196	197	1e-80	100.51	81.6327	88.2653	hypothetical protein ARALYDRAFT_890328	gbpln	Arabidopsis lyrata	AT1G27950.1 | Symbols: LTPG1 | glycosylphosphatidylinositol-anchored lipid protein transfer 1 | chr1:9740740-9741991 FORWARD LENGTH=193	196	193	2e-79	98.4694	80.102	85.7143
Rsa1.0_02270.1.g33350.t1	gb|EOA36728.1| hypothetical protein CARUB_v10012496mg [Capsella rubella]	355	374	6e-85	105.352	40.5634	51.831	hypothetical protein CARUB_v10012496mg	gbpln	Capsella rubella	AT3G31430.1 | Symbols: | unknown protein; FUNCTIONS IN: molecular_function unknown; INVOLVED IN: biological_process unknown; LOCATED IN: endomembrane system; BEST Arabidopsis thaliana protein match is: unknown protein (TAIR:AT5G18636.1); Has 295 Blast hits to 291 proteins in 12 species: Archae - 0; Bacteria - 0; Metazoa - 0; Fungi - 0; Plants - 295; Viruses - 0; Other Eukaryotes - 0 (source: NCBI…	355	336	1e-85	94.6479	40.5634	50.1408
Rsa1.0_02270.1.g33351.t1	gb|EOA36105.1| hypothetical protein CARUB_v10011293mg [Capsella rubella]	608	608	0	100	93.4211	97.3684	hypothetical protein CARUB_v10011293mg	gbpln	Capsella rubella	AT1G28130.1 | Symbols: GH3.17 | Auxin-responsive GH3 family protein | chr1:9825431-9827883 FORWARD LENGTH=609	608	609	0	100.164	93.0921	98.0263
Rsa1.0_02270.1.g33352.t2	gb|AAD32898.1| putative retroelement pol polyprotein [Arabidopsis thaliana]	239	1307	7e-42	546.862	40.1674	57.3222	putative retroelement pol polyprotein	gbpln	Arabidopsis thaliana	#	#	#	#	#	#	#
Rsa1.0_02270.1.g33353.t1	ref|XP_002893507.1| hypothetical protein ARALYDRAFT_473023 [Arabidopsis lyrata subsp. lyrata] gi|297339349|gb|EFH69766.1| hypothetical protein ARALYDRAFT_473023 [Arabidopsis lyrata subsp. lyrata]	126	129	5e-42	102.381	69.8413	84.127	hypothetical protein ARALYDRAFT_473023	gbpln	Arabidopsis lyrata	AT1G28150.1 | Symbols: | unknown protein; FUNCTIONS IN: molecular_function unknown; INVOLVED IN: biological_process unknown; LOCATED IN: plastoglobule; EXPRESSED IN: 22 plant structures; EXPRESSED DURING: 13 growth stages; Has 96 Blast hits to 96 proteins in 44 species: Archae - 0; Bacteria - 56; Metazoa - 0; Fungi - 0; Plants - 40; Viruses - 0; Other Eukaryotes - 0 (source: NCBI BLink). | chr1:9…	126	123	3e-43	97.619	68.254	84.9206
Rsa1.0_02270.1.g33354.t1	gb|AAD32898.1| putative retroelement pol polyprotein [Arabidopsis thaliana]	1386	1307	0	94.3001	60.8225	74.0981	putative retroelement pol polyprotein	gbpln	Arabidopsis thaliana	AT4G23160.1 | Symbols: CRK8 | cysteine-rich RLK (RECEPTOR-like protein kinase) 8 | chr4:12129485-12134086 FORWARD LENGTH=1262	1386	1262	1e-103	91.0534	14.2136	21.5729
Rsa1.0_02271.1.g33355.t4	#	#	#	#	#	#	#	-	----	----	#	#	#	#	#	#	#
Rsa1.0_02271.1.g33356.t4	#	#	#	#	#	#	#	-	----	----	#	#	#	#	#	#	#
Rsa1.0_02271.1.g33357.t1	ref|XP_002315217.1| predicted protein [Populus trichocarpa] gi|222864257|gb|EEF01388.1| predicted protein [Populus trichocarpa]	178	485	4e-30	272.472	39.8876	44.382	predicted protein	gbpln	Populus trichocarpa	AT5G13840.2 | Symbols: FZR3 | FIZZY-related 3 | chr5:4468677-4470706 REVERSE LENGTH=481	178	481	7e-28	270.225	36.5169	38.764
Rsa1.0_02271.1.g33358.t2	#	#	#	#	#	#	#	-	----	----	#	#	#	#	#	#	#
Rsa1.0_02271.1.g33359.t1	gb|ACP30598.1| disease resistance protein [Brassica rapa subsp. pekinensis]	1336	2301	0	172.231	47.3054	58.3084	disease resistance protein	gbpln	Brassica rapa	AT4G23160.1 | Symbols: CRK8 | cysteine-rich RLK (RECEPTOR-like protein kinase) 8 | chr4:12129485-12134086 FORWARD LENGTH=1262	1336	1262	3e-52	94.4611	8.98204	13.997
Rsa1.0_02271.1.g33360.t1	#	#	#	#	#	#	#	-	----	----	#	#	#	#	#	#	#
Rsa1.0_02271.1.g33361.t1	#	#	#	#	#	#	#	-	----	----	#	#	#	#	#	#	#
Rsa1.0_02271.1.g33362.t1	#	#	#	#	#	#	#	-	----	----	#	#	#	#	#	#	#
Rsa1.0_02271.1.g33363.t2	dbj|BAF00918.1| putative reverse transcriptase [Arabidopsis thaliana]	1543	910	0	58.976	32.4044	41.9313	putative reverse transcriptase	gbpln	Arabidopsis thaliana	AT1G43760.1 | Symbols: | DNAse I-like superfamily protein | chr1:16528880-16531065 REVERSE LENGTH=626	1543	626	1e-136	40.5703	15.2949	21.7758
Rsa1.0_02272.1.g33364.t1	ref|XP_002877680.1| hypothetical protein ARALYDRAFT_906237 [Arabidopsis lyrata subsp. lyrata] gi|297323518|gb|EFH53939.1| hypothetical protein ARALYDRAFT_906237 [Arabidopsis lyrata subsp. lyrata]	718	910	1e-178	126.741	52.507	61.6992	hypothetical protein ARALYDRAFT_906237	gbpln	Arabidopsis lyrata	AT3G49490.1 | Symbols: | unknown protein; Has 722 Blast hits to 186 proteins in 64 species: Archae - 0; Bacteria - 30; Metazoa - 72; Fungi - 48; Plants - 38; Viruses - 0; Other Eukaryotes - 534 (source: NCBI BLink). | chr3:18344926-18348648 REVERSE LENGTH=953	718	953	1e-179	132.73	52.507	62.3955
Rsa1.0_02272.1.g33365.t1	gb|ACB59223.1| glutathione S-transferase [Brassica oleracea]	155	523	7e-35	337.419	50.9677	61.2903	glutathione S-transferase	gbpln	Brassica oleracea	#	#	#	#	#	#	#
Rsa1.0_02272.1.g33366.t1	gb|EOA24458.1| hypothetical protein CARUB_v10017715mg [Capsella rubella]	282	303	1e-99	107.447	78.3688	81.5603	hypothetical protein CARUB_v10017715mg	gbpln	Capsella rubella	AT3G49430.3 | Symbols: SRp34a, SR34a, At-SR34a | SER/ARG-rich protein 34A | chr3:18332668-18334829 FORWARD LENGTH=300	282	300	1e-102	106.383	83.6879	88.2979
Rsa1.0_02272.1.g33367.t2	ref|XP_002875963.1| hypothetical protein ARALYDRAFT_485301 [Arabidopsis lyrata subsp. lyrata] gi|297321801|gb|EFH52222.1| hypothetical protein ARALYDRAFT_485301 [Arabidopsis lyrata subsp. lyrata]	577	571	0	98.9601	81.9757	88.3882	hypothetical protein ARALYDRAFT_485301	gbpln	Arabidopsis lyrata	AT3G49410.1 | Symbols: | Transcription factor IIIC, subunit 5 | chr3:18325015-18328858 FORWARD LENGTH=574	577	574	0	99.4801	81.4558	88.2149
Rsa1.0_02272.1.g33368.t4	ref|XP_002877673.1| transducin family protein [Arabidopsis lyrata subsp. lyrata] gi|297323511|gb|EFH53932.1| transducin family protein [Arabidopsis lyrata subsp. lyrata]	922	893	0	96.8547	80.8026	87.744	transducin family protein	gbpln	Arabidopsis lyrata	AT3G49400.1 | Symbols: | Transducin/WD40 repeat-like superfamily protein | chr3:18319249-18324373 REVERSE LENGTH=892	922	892	0	96.7462	79.3926	86.7679
Rsa1.0_02272.1.g33369.t3	gb|AAG51754.1|AC068667_33 reverse transcriptase, putative; 100033-105622 [Arabidopsis thaliana]	463	1557	1e-39	336.285	21.5983	30.8855	reverse transcriptase, putative; 100033-105622	gbpln	Arabidopsis thaliana	AT5G19270.1 | Symbols: | unknown protein; BEST Arabidopsis thaliana protein match is: unknown protein (TAIR:AT4G03566.1); Has 30201 Blast hits to 17322 proteins in 780 species: Archae - 12; Bacteria - 1396; Metazoa - 17338; Fungi - 3422; Plants - 5037; Viruses - 0; Other Eukaryotes - 2996 (source: NCBI BLink). | chr5:6485617-6487009 REVERSE LENGTH=365	463	365	3e-17	78.8337	8.85529	12.527
Rsa1.0_02273.1.g33370.t1	emb|CAD48306.1| MADS-box protein AGL6-a [Brassica oleracea var. botrytis]	279	252	1e-125	90.3226	81.362	83.871	MADS-box protein AGL6-a	gbpln	Brassica oleracea	AT2G45650.1 | Symbols: AGL6 | AGAMOUS-like 6 | chr2:18804453-18806291 FORWARD LENGTH=252	279	252	1e-127	90.3226	80.2867	85.3047
Rsa1.0_02273.1.g33371.t1	gb|AFM77896.1| MADS-box protein AGL20/SOC1 [Brassica juncea]	213	213	1e-116	100	96.2441	98.5915	MADS-box protein AGL20/SOC1	gbpln	Brassica juncea	AT2G45660.1 | Symbols: AGL20, SOC1, ATSOC1 | AGAMOUS-like 20 | chr2:18807799-18810193 REVERSE LENGTH=214	213	214	1e-108	100.469	94.8357	97.6526
Rsa1.0_02273.1.g33372.t1	emb|CAB39638.1| RNA-directed DNA polymerase-like protein [Arabidopsis thaliana] gi|7267666|emb|CAB78094.1| RNA-directed DNA polymerase-like protein [Arabidopsis thaliana]	1205	1274	0	105.726	54.4398	68.4647	RNA-directed DNA polymerase-like protein	gbpln	Arabidopsis thaliana	AT4G29090.1 | Symbols: | Ribonuclease H-like superfamily protein | chr4:14333528-14335255 FORWARD LENGTH=575	1205	575	5e-71	47.7178	14.7718	22.6556
Rsa1.0_02273.1.g33373.t1	gb|AAZ20121.1| putative shrunken seed protein [Brassica napus]	367	366	1e-178	99.7275	88.0109	92.3706	putative shrunken seed protein	gbpln	Brassica napus	AT2G45690.1 | Symbols: SSE1, SSE, PEX16, ATPEX16 | shrunken seed protein (SSE1) | chr2:18823465-18825601 REVERSE LENGTH=367	367	367	1e-162	100	80.109	87.4659
Rsa1.0_02273.1.g33374.t1	ref|NP_182096.1| armadillo/beta-catenin repeat-containing protein [Arabidopsis thaliana] gi|79324917|ref|NP_001031543.1| armadillo/beta-catenin repeat-containing protein [Arabidopsis thaliana] gi|3386623|gb|AAC28553.1| unknown protein [Arabidopsis thaliana] gi|20197052|gb|AAM14897.1| unknown protein [Arabidopsis thaliana] gi|51536482|gb|AAU05479.1| At2g45720 [Arabidopsis thaliana] gi|53850495|gb|…	346	553	1e-135	159.827	72.8324	80.6358	armadillo/beta-catenin repeat-containing protein	gbpln	Arabidopsis thaliana	AT2G45720.2 | Symbols: | ARM repeat superfamily protein | chr2:18834468-18836129 FORWARD LENGTH=553	346	553	1e-137	159.827	72.8324	80.6358
Rsa1.0_02273.1.g33375.t1	ref|XP_002880227.1| BCL-2-associated athanogene 6 [Arabidopsis lyrata subsp. lyrata] gi|297326066|gb|EFH56486.1| BCL-2-associated athanogene 6 [Arabidopsis lyrata subsp. lyrata]	562	1050	6e-64	186.833	27.2242	33.6299	BCL-2-associated athanogene 6	gbpln	Arabidopsis lyrata	AT2G46240.1 | Symbols: BAG6, ATBAG6 | BCL-2-associated athanogene 6 | chr2:18986586-18989827 FORWARD LENGTH=1043	562	1043	5e-64	185.587	26.8683	32.9181
Rsa1.0_02273.1.g33376.t2	gb|EOA26994.1| hypothetical protein CARUB_v10023089mg [Capsella rubella]	135	491	1e-30	363.704	63.7037	71.8519	hypothetical protein CARUB_v10023089mg	gbpln	Capsella rubella	AT2G46250.1 | Symbols: | myosin heavy chain-related | chr2:18991386-18993201 FORWARD LENGTH=468	135	468	1e-26	346.667	54.8148	62.963
Rsa1.0_02274.1.g33377.t1	ref|XP_002891896.1| hypothetical protein ARALYDRAFT_337734 [Arabidopsis lyrata subsp. lyrata] gi|297337738|gb|EFH68155.1| hypothetical protein ARALYDRAFT_337734 [Arabidopsis lyrata subsp. lyrata]	216	681	5e-60	315.278	61.5741	73.1481	hypothetical protein ARALYDRAFT_337734	gbpln	Arabidopsis lyrata	AT5G35910.1 | Symbols: | Polynucleotidyl transferase, ribonuclease H fold protein with HRDC domain | chr5:14029871-14035405 REVERSE LENGTH=870	216	870	5e-52	402.778	59.7222	75
Rsa1.0_02274.1.g33378.t1	gb|EOA30966.1| hypothetical protein CARUB_v10014112mg [Capsella rubella]	323	341	1e-133	105.573	77.3994	86.3777	hypothetical protein CARUB_v10014112mg	gbpln	Capsella rubella	AT2G20410.1 | Symbols: | RNA-binding ASCH domain protein | chr2:8802561-8804194 FORWARD LENGTH=339	323	339	1e-131	104.954	73.3746	82.3529
Rsa1.0_02274.1.g33379.t1	ref|NP_974078.1| uncharacterized protein [Arabidopsis thaliana] gi|332195998|gb|AEE34119.1| uncharacterized protein AT1G63610 [Arabidopsis thaliana]	310	341	1e-130	110	81.2903	88.7097	uncharacterized protein	gbpln	Arabidopsis thaliana	AT1G63610.2 | Symbols: | unknown protein; FUNCTIONS IN: molecular_function unknown; INVOLVED IN: biological_process unknown; LOCATED IN: chloroplast; EXPRESSED IN: 22 plant structures; EXPRESSED DURING: 13 growth stages; BEST Arabidopsis thaliana protein match is: unknown protein (TAIR:AT2G14910.1); Has 35333 Blast hits to 34131 proteins in 2444 species: Archae - 798; Bacteria - 22429; Metazoa - …	310	341	1e-132	110	81.2903	88.7097
Rsa1.0_02274.1.g33380.t1	ref|XP_002865554.1| ubiquitin family protein [Arabidopsis lyrata subsp. lyrata] gi|297311389|gb|EFH41813.1| ubiquitin family protein [Arabidopsis lyrata subsp. lyrata]	152	879	2e-20	578.289	36.1842	38.8158	ubiquitin family protein	gbpln	Arabidopsis lyrata	AT5G42220.1 | Symbols: | Ubiquitin-like superfamily protein | chr5:16872962-16877455 FORWARD LENGTH=879	152	879	4e-22	578.289	30.9211	34.2105
Rsa1.0_02274.1.g33381.t1	ref|XP_002874388.1| hypothetical protein ARALYDRAFT_489599 [Arabidopsis lyrata subsp. lyrata] gi|297320225|gb|EFH50647.1| hypothetical protein ARALYDRAFT_489599 [Arabidopsis lyrata subsp. lyrata]	216	220	2e-80	101.852	80.0926	84.7222	hypothetical protein ARALYDRAFT_489599	gbpln	Arabidopsis lyrata	AT5G27280.1 | Symbols: | Zim17-type zinc finger protein | chr5:9617548-9618369 FORWARD LENGTH=212	216	212	8e-78	98.1481	77.7778	82.8704
Rsa1.0_02274.1.g33382.t1	gb|AAF67366.1| Hypothetical protein T32B20.i [Arabidopsis thaliana]	532	724	2e-39	136.09	16.7293	25	Hypothetical protein T32B20.i	gbpln	Arabidopsis thaliana	#	#	#	#	#	#	#
Rsa1.0_02275.1.g33383.t1	ref|NP_188169.1| NAC domain-containing protein 55 [Arabidopsis thaliana] gi|75273159|sp|Q9LDY8.1|NAC55_ARATH RecName: Full=NAC domain-containing protein 55; Short=ANAC055; AltName: Full=NAC domain-containing protein 3; Short=AtNAC3 gi|7021735|gb|AAF35416.1| putative jasmonic acid regulatory protein [Arabidopsis thaliana] gi|12060424|dbj|BAB20599.1| AtNAC3 [Arabidopsis thaliana] gi|15795115|dbj|BA…	333	317	1e-153	95.1952	82.8829	87.6877	NAC domain-containing protein 55	gbpln	Arabidopsis thaliana	AT3G15500.1 | Symbols: ATNAC3, ANAC055, NAC055, NAC3 | NAC domain containing protein 3 | chr3:5234731-5235882 FORWARD LENGTH=317	333	317	1e-156	95.1952	82.8829	87.6877
Rsa1.0_02275.1.g33384.t1	ref|XP_002882945.1| hypothetical protein ARALYDRAFT_318329 [Arabidopsis lyrata subsp. lyrata] gi|297328785|gb|EFH59204.1| hypothetical protein ARALYDRAFT_318329 [Arabidopsis lyrata subsp. lyrata]	233	271	5e-77	116.309	63.9485	77.2532	hypothetical protein ARALYDRAFT_318329	gbpln	Arabidopsis lyrata	AT3G15490.1 | Symbols: | Regulator of Vps4 activity in the MVB pathway protein | chr3:5229785-5230646 FORWARD LENGTH=211	233	211	4e-59	90.5579	48.927	58.3691
Rsa1.0_02275.1.g33385.t2	gb|EOA31572.1| hypothetical protein CARUB_v10014764mg [Capsella rubella]	155	175	3e-76	112.903	92.2581	99.3548	hypothetical protein CARUB_v10014764mg	gbpln	Capsella rubella	AT3G15480.1 | Symbols: | Protein of unknown function (DUF1218) | chr3:5226489-5227666 REVERSE LENGTH=175	155	175	4e-77	112.903	90.3226	98.7097
Rsa1.0_02276.1.g33386.t1	gb|AAF18630.1|AC006228_1 F5J5.1 [Arabidopsis thaliana]	488	1463	7e-44	299.795	16.5984	20.082	F5J5.1	gbpln	Arabidopsis thaliana	#	#	#	#	#	#	#
Rsa1.0_02276.1.g33387.t1	ref|NP_201434.1| leucine-rich repeat-containing protein [Arabidopsis thaliana] gi|10177427|dbj|BAB10712.1| unnamed protein product [Arabidopsis thaliana] gi|17529198|gb|AAL38825.1| unknown protein [Arabidopsis thaliana] gi|21436283|gb|AAM51280.1| unknown protein [Arabidopsis thaliana] gi|332010817|gb|AED98200.1| leucine-rich repeat-containing protein [Arabidopsis thaliana]	418	418	0	100	81.5789	88.756	leucine-rich repeat-containing protein	gbpln	Arabidopsis thaliana	AT5G66330.1 | Symbols: | Leucine-rich repeat (LRR) family protein | chr5:26500531-26501787 REVERSE LENGTH=418	418	418	0	100	81.5789	88.756
Rsa1.0_02276.1.g33388.t1	gb|EOA12552.1| hypothetical protein CARUB_v10026802mg [Capsella rubella]	308	316	1e-144	102.597	80.1948	87.987	hypothetical protein CARUB_v10026802mg	gbpln	Capsella rubella	AT5G55560.1 | Symbols: | Protein kinase superfamily protein | chr5:22506477-22507757 REVERSE LENGTH=314	308	314	1e-145	101.948	81.4935	89.6104
Rsa1.0_02276.1.g33389.t1	ref|XP_002866101.1| hypothetical protein ARALYDRAFT_495640 [Arabidopsis lyrata subsp. lyrata] gi|297311936|gb|EFH42360.1| hypothetical protein ARALYDRAFT_495640 [Arabidopsis lyrata subsp. lyrata]	1380	1388	0	100.58	87.5362	93.913	hypothetical protein ARALYDRAFT_495640	gbpln	Arabidopsis lyrata	AT5G55540.1 | Symbols: TRN1, LOP1 | tornado 1 | chr5:22496322-22500543 REVERSE LENGTH=1380	1380	1380	0	100	87.029	93.1159
Rsa1.0_02276.1.g33390.t1	ref|XP_002864397.1| C2 domain-containing protein [Arabidopsis lyrata subsp. lyrata] gi|297310232|gb|EFH40656.1| C2 domain-containing protein [Arabidopsis lyrata subsp. lyrata]	404	405	0	100.248	86.8812	94.3069	C2 domain-containing protein	gbpln	Arabidopsis lyrata	AT5G55530.2 | Symbols: | Calcium-dependent lipid-binding (CaLB domain) family protein | chr5:22494439-22495656 FORWARD LENGTH=405	404	405	0	100.248	87.3762	95.297
Rsa1.0_02276.1.g33391.t1	ref|XP_002866099.1| protein translocase [Arabidopsis lyrata subsp. lyrata] gi|297311934|gb|EFH42358.1| protein translocase [Arabidopsis lyrata subsp. lyrata]	81	213	3e-16	262.963	59.2593	66.6667	protein translocase	gbpln	Arabidopsis lyrata	AT5G55510.1 | Symbols: | Mitochondrial import inner membrane translocase subunit Tim17/Tim22/Tim23 family protein | chr5:22486525-22487916 REVERSE LENGTH=214	81	214	1e-16	264.198	55.5556	67.9012
Rsa1.0_02276.1.g33392.t1	ref|XP_002864396.1| AtXylT [Arabidopsis lyrata subsp. lyrata] gi|297310231|gb|EFH40655.1| AtXylT [Arabidopsis lyrata subsp. lyrata]	245	534	4e-98	217.959	79.5918	87.3469	AtXylT	gbpln	Arabidopsis lyrata	AT5G55500.1 | Symbols: ATXYLT, XYLT | beta-1,2-xylosyltransferase | chr5:22482386-22484417 FORWARD LENGTH=534	245	534	6e-97	217.959	77.1429	84.898
Rsa1.0_02277.1.g33393.t1	dbj|BAA85462.1| transposon-like ORF [Brassica rapa]	462	703	4e-39	152.165	19.0476	20.5628	transposon-like ORF	gbpln	Brassica rapa	#	#	#	#	#	#	#
Rsa1.0_02277.1.g33394.t8	gb|AAC28189.1| contains similarity to Arabidopsis thaliana retrotransposon Athila (GB:X81801) [Arabidopsis thaliana]	1619	940	2e-60	58.0605	7.41198	9.88264	contains similarity to Arabidopsis thaliana retrotransposon Athila (GB:X81801)	gbpln	Arabidopsis thaliana	AT4G23160.1 | Symbols: CRK8 | cysteine-rich RLK (RECEPTOR-like protein kinase) 8 | chr4:12129485-12134086 FORWARD LENGTH=1262	1619	1262	1e-23	77.9494	4.44719	7.65905
Rsa1.0_02277.1.g33395.t1	gb|AAX62802.1| lipase 2 [Brassica napus]	387	389	0	100.517	86.3049	90.9561	lipase 2	gbpln	Brassica napus	AT1G28670.1 | Symbols: ARAB-1 | GDSL-like Lipase/Acylhydrolase superfamily protein | chr1:10074669-10076250 REVERSE LENGTH=384	387	384	1e-178	99.2248	77.5194	86.3049
Rsa1.0_02277.1.g33396.t1	#	#	#	#	#	#	#	-	----	----	#	#	#	#	#	#	#
Rsa1.0_02278.1.g33397.t1	gb|EOA23725.1| hypothetical protein CARUB_v10016938mg [Capsella rubella]	567	567	0	100	90.6526	94.709	hypothetical protein CARUB_v10016938mg	gbpln	Capsella rubella	AT2G01480.1 | Symbols: | O-fucosyltransferase family protein | chr2:216980-220341 FORWARD LENGTH=567	567	567	0	100	89.418	94.5326
Rsa1.0_02278.1.g33398.t1	dbj|BAA97287.1| retroelement pol polyprotein-like [Arabidopsis thaliana]	1471	1491	0	101.36	60.9789	74.3032	retroelement pol polyprotein-like	gbpln	Arabidopsis thaliana	AT4G23160.1 | Symbols: CRK8 | cysteine-rich RLK (RECEPTOR-like protein kinase) 8 | chr4:12129485-12134086 FORWARD LENGTH=1262	1471	1262	1e-142	85.792	16.4514	23.7254
Rsa1.0_02278.1.g33399.t1	ref|XP_002876752.1| hypothetical protein ARALYDRAFT_484065 [Arabidopsis lyrata subsp. lyrata] gi|297322590|gb|EFH53011.1| hypothetical protein ARALYDRAFT_484065 [Arabidopsis lyrata subsp. lyrata]	397	397	1e-149	100	71.7884	80.6045	hypothetical protein ARALYDRAFT_484065	gbpln	Arabidopsis lyrata	AT2G01470.1 | Symbols: STL2P, ATSEC12 | SEC12P-like 2 protein | chr2:212215-214435 REVERSE LENGTH=393	397	393	1e-150	98.9924	70.7809	80.6045
Rsa1.0_02278.1.g33400.t1	#	#	#	#	#	#	#	-	----	----	#	#	#	#	#	#	#
Rsa1.0_02278.1.g33401.t1	#	#	#	#	#	#	#	-	----	----	#	#	#	#	#	#	#
Rsa1.0_02279.1.g33402.t1	ref|XP_002888855.1| hypothetical protein ARALYDRAFT_476326 [Arabidopsis lyrata subsp. lyrata] gi|297334696|gb|EFH65114.1| hypothetical protein ARALYDRAFT_476326 [Arabidopsis lyrata subsp. lyrata]	663	661	1e-141	99.6983	38.6124	42.2323	hypothetical protein ARALYDRAFT_476326	gbpln	Arabidopsis lyrata	AT1G71960.1 | Symbols: ABCG25, ATABCG25 | ATP-binding casette family G25 | chr1:27082587-27088163 REVERSE LENGTH=662	663	662	1e-142	99.8492	37.8582	41.629
Rsa1.0_02279.1.g33403.t1	gb|AAK92745.1| putative ABC transporter protein [Arabidopsis thaliana]	325	662	1e-160	203.692	87.6923	91.0769	putative ABC transporter protein	gbpln	Arabidopsis thaliana	AT1G71960.1 | Symbols: ABCG25, ATABCG25 | ATP-binding casette family G25 | chr1:27082587-27088163 REVERSE LENGTH=662	325	662	1e-162	203.692	87.3846	91.0769
Rsa1.0_02279.1.g33404.t1	gb|AAF18630.1|AC006228_1 F5J5.1 [Arabidopsis thaliana]	448	1463	1e-59	326.562	33.4821	49.7768	F5J5.1	gbpln	Arabidopsis thaliana	AT4G05360.1 | Symbols: | Zinc knuckle (CCHC-type) family protein | chr4:2728204-2732337 FORWARD LENGTH=735	448	735	1e-11	164.062	13.1696	22.9911
Rsa1.0_02279.1.g33405.t1	gb|EOA35691.1| hypothetical protein CARUB_v10020917mg [Capsella rubella]	211	222	3e-65	105.213	73.9336	80.5687	hypothetical protein CARUB_v10020917mg	gbpln	Capsella rubella	AT1G71970.1 | Symbols: | unknown protein; FUNCTIONS IN: molecular_function unknown; INVOLVED IN: biological_process unknown; LOCATED IN: chloroplast; EXPRESSED IN: 22 plant structures; EXPRESSED DURING: 13 growth stages; BEST Arabidopsis thaliana protein match is: unknown protein (TAIR:AT1G22680.1); Has 58 Blast hits to 58 proteins in 13 species: Archae - 0; Bacteria - 0; Metazoa - 4; Fungi - 0; …	211	225	3e-57	106.635	72.5118	80.5687
Rsa1.0_02279.1.g33406.t1	#	#	#	#	#	#	#	-	----	----	#	#	#	#	#	#	#
Rsa1.0_02280.1.g33407.t1	gb|EJP69747.1| hypothetical protein BBA_01712 [Beauveria bassiana ARSEF 2860]	251	318	6e-63	126.693	46.6135	64.5418	hypothetical protein BBA_01712	gbenv/gbpln	Beauveria bassiana	#	#	#	#	#	#	#
Rsa1.0_02280.1.g33408.t1	gb|EJP69747.1| hypothetical protein BBA_01712 [Beauveria bassiana ARSEF 2860]	250	318	2e-67	127.2	50.4	67.6	hypothetical protein BBA_01712	gbenv/gbpln	Beauveria bassiana	#	#	#	#	#	#	#
Rsa1.0_02280.1.g33409.t1	gb|AAD17398.1| putative non-LTR retroelement reverse transcriptase [Arabidopsis thaliana]	342	1225	8e-65	358.187	42.9825	53.5088	putative non-LTR retroelement reverse transcriptase	gbpln	Arabidopsis thaliana	AT2G22440.1 | Symbols: | BEST Arabidopsis thaliana protein match is: Ribonuclease H-like superfamily protein (TAIR:AT4G29090.1); Has 208 Blast hits to 191 proteins in 10 species: Archae - 0; Bacteria - 0; Metazoa - 0; Fungi - 0; Plants - 208; Viruses - 0; Other Eukaryotes - 0 (source: NCBI BLink). | chr2:9528910-9529917 FORWARD LENGTH=256	342	256	4e-43	74.8538	30.4094	41.5205
Rsa1.0_02280.1.g33410.t1	#	#	#	#	#	#	#	-	----	----	AT1G05230.4 | Symbols: HDG2 | homeodomain GLABROUS 2 | chr1:1513388-1517024 REVERSE LENGTH=721	65	721	1e-12	1109.23	52.3077	73.8462
Rsa1.0_02280.1.g33411.t1	emb|CAB39638.1| RNA-directed DNA polymerase-like protein [Arabidopsis thaliana] gi|7267666|emb|CAB78094.1| RNA-directed DNA polymerase-like protein [Arabidopsis thaliana]	590	1274	1e-161	215.932	50.5085	65.7627	RNA-directed DNA polymerase-like protein	gbpln	Arabidopsis thaliana	AT4G29090.1 | Symbols: | Ribonuclease H-like superfamily protein | chr4:14333528-14335255 FORWARD LENGTH=575	590	575	3e-69	97.4576	29.322	46.6102
Rsa1.0_02280.1.g33412.t1	#	#	#	#	#	#	#	-	----	----	#	#	#	#	#	#	#
Rsa1.0_02280.1.g33413.t1	#	#	#	#	#	#	#	-	----	----	#	#	#	#	#	#	#
Rsa1.0_02280.1.g33414.t1	dbj|BAF00918.1| putative reverse transcriptase [Arabidopsis thaliana]	1324	910	0	68.7311	31.6465	44.5619	putative reverse transcriptase	gbpln	Arabidopsis thaliana	AT1G43760.1 | Symbols: | DNAse I-like superfamily protein | chr1:16528880-16531065 REVERSE LENGTH=626	1324	626	1e-108	47.281	14.9547	21.9033
Rsa1.0_02280.1.g33415.t1	ref|NP_974165.1| uncharacterized protein [Arabidopsis thaliana] gi|110739441|dbj|BAF01630.1| hypothetical protein [Arabidopsis thaliana] gi|332197919|gb|AEE36040.1| uncharacterized protein AT1G77885 [Arabidopsis thaliana]	80	77	3e-21	96.25	73.75	75	uncharacterized protein	gbpln	Arabidopsis thaliana	AT1G77885.1 | Symbols: | unknown protein; BEST Arabidopsis thaliana protein match is: unknown protein (TAIR:AT1G22065.1); Has 35333 Blast hits to 34131 proteins in 2444 species: Archae - 798; Bacteria - 22429; Metazoa - 974; Fungi - 991; Plants - 531; Viruses - 0; Other Eukaryotes - 9610 (source: NCBI BLink). | chr1:29290371-29290604 FORWARD LENGTH=77	80	77	5e-24	96.25	73.75	75
Rsa1.0_02280.1.g33416.t1	ref|NP_974165.1| uncharacterized protein [Arabidopsis thaliana] gi|110739441|dbj|BAF01630.1| hypothetical protein [Arabidopsis thaliana] gi|332197919|gb|AEE36040.1| uncharacterized protein AT1G77885 [Arabidopsis thaliana]	78	77	1e-24	98.7179	78.2051	82.0513	uncharacterized protein	gbpln	Arabidopsis thaliana	AT1G77885.1 | Symbols: | unknown protein; BEST Arabidopsis thaliana protein match is: unknown protein (TAIR:AT1G22065.1); Has 35333 Blast hits to 34131 proteins in 2444 species: Archae - 798; Bacteria - 22429; Metazoa - 974; Fungi - 991; Plants - 531; Viruses - 0; Other Eukaryotes - 9610 (source: NCBI BLink). | chr1:29290371-29290604 FORWARD LENGTH=77	78	77	2e-27	98.7179	78.2051	82.0513
Rsa1.0_02281.1.g33417.t1	gb|ADH82125.1| pectinesterase [Brassica rapa subsp. pekinensis]	345	363	0	105.217	93.0435	95.942	pectinesterase	gbpln	Brassica rapa	AT1G69940.1 | Symbols: ATPPME1, PPME1 | Pectin lyase-like superfamily protein | chr1:26343549-26344971 REVERSE LENGTH=361	345	361	1e-173	104.638	82.3188	88.9855
Rsa1.0_02281.1.g33418.t1	ref|XP_002871268.1| predicted protein [Arabidopsis lyrata subsp. lyrata] gi|297317105|gb|EFH47527.1| predicted protein [Arabidopsis lyrata subsp. lyrata]	1063	1083	0	101.881	80.6209	87.8645	predicted protein	gbpln	Arabidopsis lyrata	AT5G07400.1 | Symbols: | forkhead-associated domain-containing protein / FHA domain-containing protein | chr5:2340814-2345321 FORWARD LENGTH=1084	1063	1084	0	101.976	80.4327	87.9586
Rsa1.0_02281.1.g33419.t1	gb|EOA19890.1| hypothetical protein CARUB_v10000137mg [Capsella rubella]	990	991	0	100.101	89.697	95.7576	hypothetical protein CARUB_v10000137mg	gbpln	Capsella rubella	AT5G07350.1 | Symbols: Tudor1, AtTudor1, TSN1 | TUDOR-SN protein 1 | chr5:2320344-2324892 REVERSE LENGTH=991	990	991	0	100.101	89.1919	94.9495
Rsa1.0_02281.1.g33420.t1	ref|NP_568173.2| uncharacterized protein [Arabidopsis thaliana] gi|9759298|dbj|BAB09804.1| unnamed protein product [Arabidopsis thaliana] gi|110738760|dbj|BAF01304.1| hypothetical protein [Arabidopsis thaliana] gi|332003669|gb|AED91052.1| uncharacterized protein AT5G06700 [Arabidopsis thaliana]	509	608	0	119.45	83.1041	90.9627	uncharacterized protein	gbpln	Arabidopsis thaliana	AT5G06700.1 | Symbols: TBR | Plant protein of unknown function (DUF828) | chr5:2063638-2065810 FORWARD LENGTH=608	509	608	0	119.45	83.1041	90.9627
Rsa1.0_02281.1.g33421.t1	gb|AAF97969.1|AC000103_19 F21J9.30 [Arabidopsis thaliana]	935	1270	3e-55	135.829	13.5829	18.8235	F21J9.30	gbpln	Arabidopsis thaliana	AT2G17920.1 | Symbols: | nucleic acid binding;zinc ion binding | chr2:7782808-7783731 FORWARD LENGTH=307	935	307	3e-34	32.8342	7.80749	12.7273
Rsa1.0_02281.1.g33422.t1	ref|NP_196286.1| spindle pole body component 98 [Arabidopsis thaliana] gi|9759296|dbj|BAB09802.1| gamma-tubulin interacting protein-like [Arabidopsis thaliana] gi|20466522|gb|AAM20578.1| gamma-tubulin interacting protein-like [Arabidopsis thaliana] gi|34365713|gb|AAQ65168.1| At5g06680 [Arabidopsis thaliana] gi|332003666|gb|AED91049.1| spindle pole body component 98 [Arabidopsis thaliana]	851	838	0	98.4724	88.6016	92.9495	spindle pole body component 98	gbpln	Arabidopsis thaliana	AT5G06680.1 | Symbols: SPC98, ATGCP3, ATSPC98, GCP3 | spindle pole body component 98 | chr5:2056741-2059369 FORWARD LENGTH=838	851	838	0	98.4724	88.6016	92.9495
Rsa1.0_02281.1.g33423.t1	ref|XP_002873271.1| hypothetical protein ARALYDRAFT_487477 [Arabidopsis lyrata subsp. lyrata] gi|297319108|gb|EFH49530.1| hypothetical protein ARALYDRAFT_487477 [Arabidopsis lyrata subsp. lyrata]	1006	989	0	98.3101	81.1133	86.4811	hypothetical protein ARALYDRAFT_487477	gbpln	Arabidopsis lyrata	AT5G06670.1 | Symbols: | P-loop containing nucleoside triphosphate hydrolases superfamily protein | chr5:2048243-2055019 REVERSE LENGTH=986	1006	986	0	98.0119	80.9145	87.2763
Rsa1.0_02281.1.g33424.t1	ref|NP_196283.1| C2H2 and C2HC zinc finger-containing protein [Arabidopsis thaliana] gi|10178121|dbj|BAB11414.1| zinc finger-like protein [Arabidopsis thaliana] gi|225898895|dbj|BAH30578.1| hypothetical protein [Arabidopsis thaliana] gi|332003663|gb|AED91046.1| C2H2 and C2HC zinc finger-containing protein [Arabidopsis thaliana]	176	191	3e-63	108.523	74.4318	83.5227	C2H2 and C2HC zinc finger-containing protein	gbpln	Arabidopsis thaliana	AT5G06650.1 | Symbols: GIS2 | C2H2 and C2HC zinc fingers superfamily protein | chr5:2043486-2044061 FORWARD LENGTH=191	176	191	1e-65	108.523	74.4318	83.5227
Rsa1.0_02281.1.g33425.t1	ref|XP_002871216.1| hypothetical protein ARALYDRAFT_908566 [Arabidopsis lyrata subsp. lyrata] gi|297317053|gb|EFH47475.1| hypothetical protein ARALYDRAFT_908566 [Arabidopsis lyrata subsp. lyrata]	155	146	2e-37	94.1935	63.2258	72.2581	hypothetical protein ARALYDRAFT_908566	gbpln	Arabidopsis lyrata	AT5G06380.1 | Symbols: | unknown protein; BEST Arabidopsis thaliana protein match is: unknown protein (TAIR:AT3G11690.1); Has 1807 Blast hits to 1807 proteins in 277 species: Archae - 0; Bacteria - 0; Metazoa - 736; Fungi - 347; Plants - 385; Viruses - 0; Other Eukaryotes - 339 (source: NCBI BLink). | chr5:1949632-1950072 FORWARD LENGTH=146	155	146	5e-37	94.1935	61.2903	69.0323
Rsa1.0_02281.1.g33426.t1	ref|XP_002871214.1| ribosomal protein S8e family protein [Arabidopsis lyrata subsp. lyrata] gi|297317051|gb|EFH47473.1| ribosomal protein S8e family protein [Arabidopsis lyrata subsp. lyrata]	254	260	1e-111	102.362	78.7402	81.4961	ribosomal protein S8e family protein	gbpln	Arabidopsis lyrata	AT5G06360.1 | Symbols: | Ribosomal protein S8e family protein | chr5:1944835-1946512 FORWARD LENGTH=260	254	260	1e-113	102.362	78.7402	81.4961
Rsa1.0_02281.1.g33427.t1	dbj|BAA97287.1| retroelement pol polyprotein-like [Arabidopsis thaliana]	172	1491	5e-43	866.86	48.2558	64.5349	retroelement pol polyprotein-like	gbpln	Arabidopsis thaliana	AT1G21280.1 | Symbols: | CONTAINS InterPro DOMAIN/s: Retrotransposon gag protein (InterPro:IPR005162); Has 707 Blast hits to 705 proteins in 25 species: Archae - 0; Bacteria - 0; Metazoa - 4; Fungi - 0; Plants - 703; Viruses - 0; Other Eukaryotes - 0 (source: NCBI BLink). | chr1:7447690-7448403 REVERSE LENGTH=237	172	237	4e-19	137.791	29.0698	48.2558
Rsa1.0_02281.1.g33428.t1	ref|XP_002873247.1| carboxy-lyase [Arabidopsis lyrata subsp. lyrata] gi|297319084|gb|EFH49506.1| carboxy-lyase [Arabidopsis lyrata subsp. lyrata]	183	217	6e-98	118.579	96.1749	96.7213	carboxy-lyase	gbpln	Arabidopsis lyrata	AT5G06300.1 | Symbols: | Putative lysine decarboxylase family protein | chr5:1922042-1925278 REVERSE LENGTH=217	183	217	1e-100	118.579	95.6284	96.7213
Rsa1.0_02281.1.g33429.t1	#	#	#	#	#	#	#	-	----	----	#	#	#	#	#	#	#
Rsa1.0_02281.1.g33430.t1	#	#	#	#	#	#	#	-	----	----	#	#	#	#	#	#	#
Rsa1.0_02282.1.g33431.t1	gb|EOA36857.1| hypothetical protein CARUB_v10008803mg [Capsella rubella]	610	536	4e-85	87.8689	32.9508	46.2295	hypothetical protein CARUB_v10008803mg	gbpln	Capsella rubella	AT2G07760.1 | Symbols: | Zinc knuckle (CCHC-type) family protein | chr2:3584420-3586278 REVERSE LENGTH=530	610	530	2e-51	86.8852	14.4262	18.5246
Rsa1.0_02282.1.g33432.t1	gb|ABW74558.1| putative laccase [Boechera divaricarpa]	578	573	0	99.1349	91.0035	93.9446	putative laccase	gbpln	Boechera divaricarpa	AT2G29130.1 | Symbols: LAC2, ATLAC2 | laccase 2 | chr2:12525189-12527699 REVERSE LENGTH=573	578	573	0	99.1349	89.7924	93.5986
Rsa1.0_02282.1.g33433.t1	gb|ABW81113.1| proline-rich protein [Boechera divaricarpa]	808	883	0	109.282	71.4109	76.8564	proline-rich protein	gbpln	Boechera divaricarpa	AT2G29210.1 | Symbols: | splicing factor PWI domain-containing protein | chr2:12558156-12562168 FORWARD LENGTH=878	808	878	0	108.663	74.3812	80.3218
Rsa1.0_02282.1.g33434.t1	ref|XP_002862602.1| hypothetical protein ARALYDRAFT_920494 [Arabidopsis lyrata subsp. lyrata] gi|297308228|gb|EFH38860.1| hypothetical protein ARALYDRAFT_920494 [Arabidopsis lyrata subsp. lyrata]	630	628	0	99.6825	84.4444	90.7937	hypothetical protein ARALYDRAFT_920494	gbpln	Arabidopsis lyrata	AT2G29220.1 | Symbols: | Concanavalin A-like lectin protein kinase family protein | chr2:12562781-12564664 REVERSE LENGTH=627	630	627	0	99.5238	81.9048	90
Rsa1.0_02282.1.g33435.t1	gb|ABW81170.1| tropinone reductase-like protein [Arabidopsis cebennensis]	262	262	1e-126	100	83.2061	89.6947	tropinone reductase-like protein	gbpln	Arabidopsis cebennensis	AT2G29300.1 | Symbols: | NAD(P)-binding Rossmann-fold superfamily protein | chr2:12588214-12589372 FORWARD LENGTH=263	262	263	1e-127	100.382	83.5878	88.9313
Rsa1.0_02282.1.g33436.t2	gb|ABW81048.1| tropinoe-reductase-like33_2 [Arabidopsis lyrata subsp. lyrata]	267	262	1e-126	98.1273	82.0225	88.3895	tropinoe-reductase-like33_2	gbpln	Arabidopsis lyrata	AT2G29330.1 | Symbols: TRI | tropinone reductase | chr2:12594604-12596196 FORWARD LENGTH=260	267	260	1e-126	97.3783	80.1498	86.8914
Rsa1.0_02282.1.g33437.t1	ref|XP_002879209.1| hypothetical protein ARALYDRAFT_481846 [Arabidopsis lyrata subsp. lyrata] gi|297325048|gb|EFH55468.1| hypothetical protein ARALYDRAFT_481846 [Arabidopsis lyrata subsp. lyrata]	262	262	1e-125	100	83.5878	88.9313	hypothetical protein ARALYDRAFT_481846	gbpln	Arabidopsis lyrata	AT2G29310.1 | Symbols: | NAD(P)-binding Rossmann-fold superfamily protein | chr2:12590068-12591260 FORWARD LENGTH=262	262	262	1e-125	100	81.2977	88.1679
Rsa1.0_02282.1.g33438.t1	gb|ABW81041.1| protein-phosphatase-2C [Arabidopsis lyrata subsp. lyrata]	615	381	1e-161	61.9512	48.1301	52.0325	protein-phosphatase-2C	gbpln	Arabidopsis lyrata	AT2G29380.1 | Symbols: HAI3 | highly ABA-induced PP2C gene 3 | chr2:12608855-12610124 FORWARD LENGTH=362	615	362	1e-159	58.8618	46.9919	51.2195
Rsa1.0_02282.1.g33439.t1	ref|XP_002881123.1| hypothetical protein ARALYDRAFT_902059 [Arabidopsis lyrata subsp. lyrata] gi|297326962|gb|EFH57382.1| hypothetical protein ARALYDRAFT_902059 [Arabidopsis lyrata subsp. lyrata]	171	262	3e-79	153.216	84.7953	89.4737	hypothetical protein ARALYDRAFT_902059	gbpln	Arabidopsis lyrata	AT2G30670.1 | Symbols: | NAD(P)-binding Rossmann-fold superfamily protein | chr2:13069313-13070904 REVERSE LENGTH=262	171	262	2e-79	153.216	82.4561	88.3041
Rsa1.0_02283.1.g33440.t1	ref|XP_002890243.1| hypothetical protein ARALYDRAFT_471977 [Arabidopsis lyrata subsp. lyrata] gi|297336085|gb|EFH66502.1| hypothetical protein ARALYDRAFT_471977 [Arabidopsis lyrata subsp. lyrata]	281	892	4e-83	317.438	54.0925	59.4306	hypothetical protein ARALYDRAFT_471977	gbpln	Arabidopsis lyrata	AT1G17680.2 | Symbols: | tetratricopeptide repeat (TPR)-containing protein | chr1:6076388-6082160 FORWARD LENGTH=896	281	896	2e-83	318.861	53.0249	59.4306
Rsa1.0_02283.1.g33441.t10	ref|XP_002875023.1| predicted protein [Arabidopsis lyrata subsp. lyrata] gi|297320860|gb|EFH51282.1| predicted protein [Arabidopsis lyrata subsp. lyrata]	430	425	0	98.8372	75.5814	86.9767	predicted protein	gbpln	Arabidopsis lyrata	AT4G00520.2 | Symbols: | Acyl-CoA thioesterase family protein | chr4:227726-231494 FORWARD LENGTH=425	430	425	0	98.8372	72.3256	85.1163
Rsa1.0_02283.1.g33442.t1	ref|NP_191959.2| lipase class 3 family protein / calmodulin-binding heat-shock protein-related [Arabidopsis thaliana] gi|42572787|ref|NP_974490.1| lipase class 3 family protein / calmodulin-binding heat-shock protein-related [Arabidopsis thaliana] gi|17065322|gb|AAL32815.1| Unknown protein [Arabidopsis thaliana] gi|23197858|gb|AAN15456.1| Unknown protein [Arabidopsis thaliana] gi|332656490|gb|AEE…	456	460	0	100.877	83.9912	92.7632	lipase class 3 family protein / calmodulin-binding heat-shock protein-related	gbpln	Arabidopsis thaliana	AT4G00500.2 | Symbols: | alpha/beta-Hydrolases superfamily protein | chr4:225214-226978 REVERSE LENGTH=460	456	460	0	100.877	83.9912	92.7632
Rsa1.0_02283.1.g33443.t1	gb|AEG74480.1| MYC1 [Arabidopsis thaliana]	686	526	0	76.6764	58.1633	64.1399	MYC1	gbpln	Arabidopsis thaliana	AT4G00480.1 | Symbols: ATMYC1, myc1 | basic helix-loop-helix (bHLH) DNA-binding superfamily protein | chr4:217106-219684 REVERSE LENGTH=526	686	526	0	76.6764	57.4344	63.7026
Rsa1.0_02284.1.g33444.t1	#	#	#	#	#	#	#	-	----	----	#	#	#	#	#	#	#
Rsa1.0_02284.1.g33445.t1	#	#	#	#	#	#	#	-	----	----	#	#	#	#	#	#	#
Rsa1.0_02284.1.g33446.t1	gb|ABD65000.1| hypothetical protein 26.t00020 [Brassica oleracea]	94	302	7e-22	321.277	53.1915	70.2128	hypothetical protein 26.t00020	gbpln	Brassica oleracea	#	#	#	#	#	#	#
Rsa1.0_02284.1.g33447.t1	ref|NP_174205.1| heavy-metal-associated domain-containing protein [Arabidopsis thaliana] gi|9502434|gb|AAF88133.1|AC021043_26 Hypothetical protein [Arabidopsis thaliana] gi|332192921|gb|AEE31042.1| heavy-metal-associated domain-containing protein [Arabidopsis thaliana]	147	141	2e-64	95.9184	76.8707	88.4354	heavy-metal-associated domain-containing protein	gbpln	Arabidopsis thaliana	AT1G29100.1 | Symbols: | Heavy metal transport/detoxification superfamily protein | chr1:10169084-10169619 FORWARD LENGTH=141	147	141	4e-67	95.9184	76.8707	88.4354
Rsa1.0_02284.1.g33448.t1	ref|XP_002893548.1| peptidase C1A papain family protein [Arabidopsis lyrata subsp. lyrata] gi|297339390|gb|EFH69807.1| peptidase C1A papain family protein [Arabidopsis lyrata subsp. lyrata]	353	346	1e-160	98.017	76.4873	86.4023	peptidase C1A papain family protein	gbpln	Arabidopsis lyrata	AT1G29090.1 | Symbols: | Cysteine proteinases superfamily protein | chr1:10163103-10164385 REVERSE LENGTH=355	353	355	1e-161	100.567	75.0708	84.9858
Rsa1.0_02284.1.g33449.t4	gb|AAG51783.1|AC079679_3 reverse transcriptase, putative; 16838-20266 [Arabidopsis thaliana]	1905	1142	0	59.9475	26.2467	34.4357	reverse transcriptase, putative; 16838-20266	gbpln	Arabidopsis thaliana	AT4G29090.1 | Symbols: | Ribonuclease H-like superfamily protein | chr4:14333528-14335255 FORWARD LENGTH=575	1905	575	7e-73	30.1837	8.34646	12.8084
Rsa1.0_02284.1.g33450.t1	#	#	#	#	#	#	#	-	----	----	#	#	#	#	#	#	#
Rsa1.0_02284.1.g33451.t1	#	#	#	#	#	#	#	-	----	----	#	#	#	#	#	#	#
Rsa1.0_02285.1.g33452.t1	#	#	#	#	#	#	#	-	----	----	#	#	#	#	#	#	#
Rsa1.0_02285.1.g33453.t1	#	#	#	#	#	#	#	-	----	----	#	#	#	#	#	#	#
Rsa1.0_02285.1.g33454.t1	#	#	#	#	#	#	#	-	----	----	#	#	#	#	#	#	#
Rsa1.0_02285.1.g33455.t2	ref|XP_002879882.1| hypothetical protein ARALYDRAFT_483120 [Arabidopsis lyrata subsp. lyrata] gi|297325721|gb|EFH56141.1| hypothetical protein ARALYDRAFT_483120 [Arabidopsis lyrata subsp. lyrata]	501	542	2e-70	108.184	37.9242	48.503	hypothetical protein ARALYDRAFT_483120	gbpln	Arabidopsis lyrata	AT2G40630.1 | Symbols: | Uncharacterised conserved protein (UCP030365) | chr2:16958442-16960942 FORWARD LENGTH=535	501	535	5e-71	106.786	36.7265	46.9062
Rsa1.0_02285.1.g33456.t1	emb|CAB06697.1| b-Zip DNA binding protein [Arabidopsis thaliana]	359	367	1e-155	102.228	86.0724	89.6936	b-Zip DNA binding protein	gbpln	Arabidopsis thaliana	AT2G40620.1 | Symbols: | Basic-leucine zipper (bZIP) transcription factor family protein | chr2:16954804-16956872 REVERSE LENGTH=367	359	367	1e-157	102.228	86.0724	89.415
Rsa1.0_02286.1.g33457.t1	#	#	#	#	#	#	#	-	----	----	#	#	#	#	#	#	#
Rsa1.0_02286.1.g33458.t1	gb|AAD17398.1| putative non-LTR retroelement reverse transcriptase [Arabidopsis thaliana]	166	1225	3e-31	737.952	40.3614	59.0361	putative non-LTR retroelement reverse transcriptase	gbpln	Arabidopsis thaliana	AT2G22440.1 | Symbols: | BEST Arabidopsis thaliana protein match is: Ribonuclease H-like superfamily protein (TAIR:AT4G29090.1); Has 208 Blast hits to 191 proteins in 10 species: Archae - 0; Bacteria - 0; Metazoa - 0; Fungi - 0; Plants - 208; Viruses - 0; Other Eukaryotes - 0 (source: NCBI BLink). | chr2:9528910-9529917 FORWARD LENGTH=256	166	256	3e-19	154.217	26.506	37.9518
Rsa1.0_02286.1.g33459.t1	gb|AAM47031.1| lipase SIL1 [Brassica rapa subsp. pekinensis]	151	371	5e-50	245.695	65.5629	70.1987	lipase SIL1	gbpln	Brassica rapa	AT5G40990.1 | Symbols: GLIP1 | GDSL lipase 1 | chr5:16418920-16420400 FORWARD LENGTH=374	151	374	4e-47	247.682	60.2649	68.8742
Rsa1.0_02286.1.g33460.t1	gb|AAM47031.1| lipase SIL1 [Brassica rapa subsp. pekinensis]	371	371	0	100	94.3396	97.5741	lipase SIL1	gbpln	Brassica rapa	AT1G53990.1 | Symbols: GLIP3 | GDSL-motif lipase 3 | chr1:20151016-20152752 FORWARD LENGTH=367	371	367	1e-158	98.9218	72.7763	84.097
Rsa1.0_02286.1.g33461.t1	ref|XP_002891781.1| hypothetical protein ARALYDRAFT_314703 [Arabidopsis lyrata subsp. lyrata] gi|297337623|gb|EFH68040.1| hypothetical protein ARALYDRAFT_314703 [Arabidopsis lyrata subsp. lyrata]	184	381	7e-99	207.065	91.3043	95.6522	hypothetical protein ARALYDRAFT_314703	gbpln	Arabidopsis lyrata	AT1G53920.1 | Symbols: GLIP5 | GDSL-motif lipase 5 | chr1:20137725-20139637 FORWARD LENGTH=385	184	385	1e-100	209.239	90.7609	97.8261
Rsa1.0_02286.1.g33462.t1	emb|CAB39638.1| RNA-directed DNA polymerase-like protein [Arabidopsis thaliana] gi|7267666|emb|CAB78094.1| RNA-directed DNA polymerase-like protein [Arabidopsis thaliana]	541	1274	1e-145	235.49	49.7227	64.695	RNA-directed DNA polymerase-like protein	gbpln	Arabidopsis thaliana	AT4G29090.1 | Symbols: | Ribonuclease H-like superfamily protein | chr4:14333528-14335255 FORWARD LENGTH=575	541	575	8e-77	106.285	33.8262	50.8318
Rsa1.0_02286.1.g33463.t1	ref|NP_175795.2| GDSL esterase/lipase 5 [Arabidopsis thaliana] gi|229889777|sp|Q9SSA7.2|GLIP5_ARATH RecName: Full=GDSL esterase/lipase 5; AltName: Full=Extracellular lipase 5; Flags: Precursor gi|332194904|gb|AEE33025.1| GDSL esterase/lipase 5 [Arabidopsis thaliana]	148	385	3e-65	260.135	85.8108	92.5676	GDSL esterase/lipase 5	gbpln	Arabidopsis thaliana	AT1G53920.1 | Symbols: GLIP5 | GDSL-motif lipase 5 | chr1:20137725-20139637 FORWARD LENGTH=385	148	385	1e-67	260.135	85.8108	92.5676
Rsa1.0_02286.1.g33464.t1	dbj|BAJ34297.1| unnamed protein product [Thellungiella halophila]	357	359	1e-118	100.56	75.9104	82.3529	unnamed protein product	----	----	AT1G53910.2 | Symbols: RAP2.12 | related to AP2 12 | chr1:20135242-20136581 FORWARD LENGTH=358	357	358	1e-120	100.28	74.7899	80.112
Rsa1.0_02287.1.g33465.t14	gb|AAA96153.1| AKT3 [Arabidopsis thaliana] gi|1172220|gb|AAA96154.1| AKT3 [Arabidopsis thaliana] gi|2832670|emb|CAA16770.1| potassium channel protein AKT3 [Arabidopsis thaliana] gi|7269065|emb|CAB79175.1| potassium channel protein AKT3 [Arabidopsis thaliana]	843	787	0	93.3571	74.6145	80.7829	AKT3	gbpln	Arabidopsis thaliana	AT4G22200.1 | Symbols: AKT2/3, AKT3, AKT2, KT2/3 | potassium transport 2/3 | chr4:11746666-11750091 REVERSE LENGTH=802	843	802	0	95.1364	74.6145	80.7829
Rsa1.0_02287.1.g33466.t1	ref|NP_001031695.1| PHD finger and bromo-adjacent homology domain-containing protein [Arabidopsis thaliana] gi|62321730|dbj|BAD95354.1| receptor like protein [Arabidopsis thaliana] gi|332659163|gb|AEE84563.1| PHD finger and bromo-adjacent homology domain-containing protein [Arabidopsis thaliana]	217	224	1e-121	103.226	96.3134	97.6959	PHD finger and bromo-adjacent homology domain-containing protein	gbpln	Arabidopsis thaliana	AT4G22140.2 | Symbols: EBS | PHD finger family protein / bromo-adjacent homology (BAH) domain-containing protein | chr4:11728093-11730230 REVERSE LENGTH=224	217	224	1e-124	103.226	96.3134	97.6959
Rsa1.0_02287.1.g33467.t1	ref|XP_002869840.1| kinase [Arabidopsis lyrata subsp. lyrata] gi|297315676|gb|EFH46099.1| kinase [Arabidopsis lyrata subsp. lyrata]	683	703	0	102.928	89.4583	93.8507	kinase	gbpln	Arabidopsis lyrata	AT4G22130.1 | Symbols: SRF8 | STRUBBELIG-receptor family 8 | chr4:11723733-11727331 FORWARD LENGTH=703	683	703	0	102.928	90.0439	93.4114
Rsa1.0_02287.1.g33468.t1	gb|ABD65058.1| GRF zinc finger containing protein [Brassica oleracea]	172	172	1e-35	100	43.0233	66.8605	GRF zinc finger containing protein	gbpln	Brassica oleracea	#	#	#	#	#	#	#
Rsa1.0_02287.1.g33469.t1	gb|AAC26234.1| contains similarity to maize transposon MuDR (GB:M76978) [Arabidopsis thaliana]	955	940	1e-169	98.4293	38.6387	53.7173	contains similarity to maize transposon MuDR (GB:M76978)	gbpln	Arabidopsis thaliana	AT1G64260.1 | Symbols: | MuDR family transposase | chr1:23847756-23849915 FORWARD LENGTH=719	955	719	3e-14	75.288	7.95812	14.6597
Rsa1.0_02287.1.g33470.t2	gb|EOA16064.1| hypothetical protein CARUB_v10004197mg [Capsella rubella]	840	771	0	91.7857	85	89.2857	hypothetical protein CARUB_v10004197mg	gbpln	Capsella rubella	AT4G22120.6 | Symbols: | ERD (early-responsive to dehydration stress) family protein | chr4:11715976-11719144 REVERSE LENGTH=771	840	771	0	91.7857	85.119	89.1667
Rsa1.0_02287.1.g33471.t1	ref|XP_002891749.1| hypothetical protein ARALYDRAFT_337498 [Arabidopsis lyrata subsp. lyrata] gi|297337591|gb|EFH68008.1| hypothetical protein ARALYDRAFT_337498 [Arabidopsis lyrata subsp. lyrata]	106	495	6e-18	466.981	48.1132	57.5472	hypothetical protein ARALYDRAFT_337498	gbpln	Arabidopsis lyrata	AT5G65850.1 | Symbols: | F-box and associated interaction domains-containing protein | chr5:26346317-26347495 FORWARD LENGTH=392	106	392	8e-18	369.811	44.3396	58.4906
Rsa1.0_02288.1.g33472.t1	gb|EOA40496.1| hypothetical protein CARUB_v10009221mg [Capsella rubella]	72	426	1e-12	591.667	63.8889	70.8333	hypothetical protein CARUB_v10009221mg	gbpln	Capsella rubella	AT1G01460.1 | Symbols: ATPIPK11, PIPK11 | Phosphatidylinositol-4-phosphate 5-kinase, core | chr1:169115-171154 FORWARD LENGTH=427	72	427	3e-11	593.056	56.9444	65.2778
Rsa1.0_02288.1.g33473.t1	ref|NP_171654.1| putative desiccation-related protein LEA14 [Arabidopsis thaliana] gi|62286902|sp|O03983.1|LEA14_ARATH RecName: Full=Probable desiccation-related protein LEA14 gi|56554616|pdb|1XO8|A Chain A, Solution Structure Of At1g01470 From Arabidopsis Thaliana gi|8920585|gb|AAF81307.1|AC061957_3 Contains similarity to a late embryogenesis abundant protein LEA14-A from Gossypium hirsutum gi|1…	151	151	3e-72	100	87.4172	94.702	putative desiccation-related protein LEA14	gbpln	Arabidopsis thaliana	AT1G01470.1 | Symbols: LEA14, LSR3 | Late embryogenesis abundant protein | chr1:172295-172826 REVERSE LENGTH=151	151	151	9e-75	100	87.4172	94.702
Rsa1.0_02288.1.g33474.t1	#	#	#	#	#	#	#	-	----	----	#	#	#	#	#	#	#
Rsa1.0_02288.1.g33475.t1	gb|AFP99879.1| 60S acidic ribosomal protein P1 [Brassica juncea]	119	113	7e-55	94.958	94.1176	94.958	60S acidic ribosomal protein P1	gbpln	Brassica juncea	AT5G47700.2 | Symbols: | 60S acidic ribosomal protein family | chr5:19328019-19328724 REVERSE LENGTH=113	119	113	2e-38	94.958	89.916	93.2773
Rsa1.0_02288.1.g33476.t1	ref|XP_002889395.1| hypothetical protein ARALYDRAFT_887368 [Arabidopsis lyrata subsp. lyrata] gi|297335237|gb|EFH65654.1| hypothetical protein ARALYDRAFT_887368 [Arabidopsis lyrata subsp. lyrata]	400	360	0	90	78.5	82.25	hypothetical protein ARALYDRAFT_887368	gbpln	Arabidopsis lyrata	AT1G02305.1 | Symbols: | Cysteine proteinases superfamily protein | chr1:455816-457974 FORWARD LENGTH=362	400	362	0	90.5	77.5	81.25
Rsa1.0_02288.1.g33477.t1	ref|XP_002874967.1| ATEXPA17 [Arabidopsis lyrata subsp. lyrata] gi|297320804|gb|EFH51226.1| ATEXPA17 [Arabidopsis lyrata subsp. lyrata]	269	255	1e-119	94.7955	76.9517	88.1041	ATEXPA17	gbpln	Arabidopsis lyrata	AT4G01630.1 | Symbols: ATEXPA17, ATEXP17, ATHEXP ALPHA 1.13, EXPA17 | expansin A17 | chr4:700653-701527 FORWARD LENGTH=255	269	255	1e-120	94.7955	76.2082	86.9888
Rsa1.0_02288.1.g33478.t1	emb|CAB39638.1| RNA-directed DNA polymerase-like protein [Arabidopsis thaliana] gi|7267666|emb|CAB78094.1| RNA-directed DNA polymerase-like protein [Arabidopsis thaliana]	1542	1274	0	82.62	27.6265	37.9377	RNA-directed DNA polymerase-like protein	gbpln	Arabidopsis thaliana	AT4G29090.1 | Symbols: | Ribonuclease H-like superfamily protein | chr4:14333528-14335255 FORWARD LENGTH=575	1542	575	6e-57	37.2892	8.75486	14.0726
Rsa1.0_02288.1.g33479.t1	ref|NP_171742.1| gibberellin 2-oxidase 6 [Arabidopsis thaliana] gi|9857536|gb|AAG00891.1|AC064879_9 Unknown protein [Arabidopsis thaliana] gi|48427658|gb|AAT42378.1| At1g02400 [Arabidopsis thaliana] gi|57792118|gb|AAW56770.1| gibberellin 2-oxidase [Arabidopsis thaliana] gi|110737568|dbj|BAF00726.1| hypothetical protein [Arabidopsis thaliana] gi|332189304|gb|AEE27425.1| gibberellin 2-oxidase 6 [Ar…	134	329	1e-56	245.522	82.8358	87.3134	gibberellin 2-oxidase 6	gbpln	Arabidopsis thaliana	AT1G02400.1 | Symbols: ATGA2OX4, ATGA2OX6, DTA1, GA2OX6 | gibberellin 2-oxidase 6 | chr1:486964-489391 FORWARD LENGTH=329	134	329	3e-59	245.522	82.8358	87.3134
Rsa1.0_02288.1.g33480.t1	ref|YP_636345.1| hypothetical protein EuglglCp070 [Eucalyptus globulus subsp. globulus] gi|108802701|ref|YP_636358.1| hypothetical protein EuglglCp084 [Eucalyptus globulus subsp. globulus] gi|122219157|sp|Q49KT9.1|YCF68_EUCGG RecName: Full=Uncharacterized protein ycf68; AltName: Full=ORF113 gi|60460854|gb|AAX21074.1| hypothetical protein [Eucalyptus globulus subsp. globulus] gi|60460867|gb|AAX210…	120	113	3e-24	94.1667	47.5	48.3333	hypothetical protein EuglglCp070	gbpln	Eucalyptus globulus	#	#	#	#	#	#	#
Rsa1.0_02289.1.g33481.t1	ref|XP_002889322.1| oxidoreductase family protein [Arabidopsis lyrata subsp. lyrata] gi|297335163|gb|EFH65581.1| oxidoreductase family protein [Arabidopsis lyrata subsp. lyrata]	297	313	1e-143	105.387	88.5522	94.2761	oxidoreductase family protein	gbpln	Arabidopsis lyrata	AT1G79870.1 | Symbols: | D-isomer specific 2-hydroxyacid dehydrogenase family protein | chr1:30044794-30045851 FORWARD LENGTH=313	297	313	1e-145	105.387	88.2155	94.2761
Rsa1.0_02289.1.g33482.t1	ref|XP_002887854.1| ATMBAC2/BAC2 [Arabidopsis lyrata subsp. lyrata] gi|297333695|gb|EFH64113.1| ATMBAC2/BAC2 [Arabidopsis lyrata subsp. lyrata]	312	296	1e-144	94.8718	84.6154	89.4231	ATMBAC2/BAC2	gbpln	Arabidopsis lyrata	AT1G79900.1 | Symbols: ATMBAC2, BAC2 | Mitochondrial substrate carrier family protein | chr1:30052524-30053599 REVERSE LENGTH=296	312	296	1e-145	94.8718	83.6538	89.7436
Rsa1.0_02289.1.g33483.t1	ref|NP_178109.2| Regulator of Vps4 activity in the MVB pathway protein [Arabidopsis thaliana] gi|20466432|gb|AAM20533.1| unknown protein [Arabidopsis thaliana] gi|22136368|gb|AAM91262.1| unknown protein [Arabidopsis thaliana] gi|332198201|gb|AEE36322.1| Regulator of Vps4 activity in the MVB pathway protein [Arabidopsis thaliana]	331	381	1e-128	115.106	77.6435	83.3837	Regulator of Vps4 activity in the MVB pathway protein	gbpln	Arabidopsis thaliana	AT1G79910.1 | Symbols: | Regulator of Vps4 activity in the MVB pathway protein | chr1:30055050-30057011 FORWARD LENGTH=381	331	381	1e-130	115.106	77.6435	83.3837
Rsa1.0_02289.1.g33484.t4	ref|XP_002889317.1| hypothetical protein ARALYDRAFT_477264 [Arabidopsis lyrata subsp. lyrata] gi|297335158|gb|EFH65576.1| hypothetical protein ARALYDRAFT_477264 [Arabidopsis lyrata subsp. lyrata]	1003	1016	1e-143	101.296	27.4177	31.3061	hypothetical protein ARALYDRAFT_477264	gbpln	Arabidopsis lyrata	AT1G79950.1 | Symbols: | RAD3-like DNA-binding helicase protein | chr1:30073580-30079537 FORWARD LENGTH=1040	1003	1040	1e-145	103.689	26.8195	30.9073
Rsa1.0_02289.1.g33485.t1	ref|XP_002887851.1| ATOFP14/OFP14 [Arabidopsis lyrata subsp. lyrata] gi|297333692|gb|EFH64110.1| ATOFP14/OFP14 [Arabidopsis lyrata subsp. lyrata]	281	291	1e-107	103.559	80.427	87.9004	ATOFP14/OFP14	gbpln	Arabidopsis lyrata	AT1G79960.1 | Symbols: ATOFP14, OFP14 | ovate family protein 14 | chr1:30079665-30080549 REVERSE LENGTH=294	281	294	1e-109	104.626	80.0712	87.5445
Rsa1.0_02289.1.g33486.t1	gb|EOA34314.1| hypothetical protein CARUB_v10021832mg [Capsella rubella]	506	491	0	97.0356	83.2016	89.1304	hypothetical protein CARUB_v10021832mg	gbpln	Capsella rubella	AT1G80030.2 | Symbols: | Molecular chaperone Hsp40/DnaJ family protein | chr1:30105398-30108873 REVERSE LENGTH=500	506	500	0	98.8142	83.2016	89.7233
Rsa1.0_02290.1.g33487.t1	dbj|BAA97087.1| copia-type pol polyprotein-like [Arabidopsis thaliana]	93	1123	7e-35	1207.53	74.1935	88.172	copia-type pol polyprotein-like	gbpln	Arabidopsis thaliana	#	#	#	#	#	#	#
Rsa1.0_02290.1.g33488.t2	#	#	#	#	#	#	#	-	----	----	#	#	#	#	#	#	#
Rsa1.0_02290.1.g33489.t1	#	#	#	#	#	#	#	-	----	----	#	#	#	#	#	#	#
Rsa1.0_02290.1.g33490.t1	ref|NP_192948.1| sterol-4alpha-methyl oxidase 1-1 [Arabidopsis thaliana] gi|75154239|sp|Q8L7W5.1|SMO11_ARATH RecName: Full=Methylsterol monooxygenase 1-1; AltName: Full=Sterol 4-alpha-methyl-oxidase 1-1; Short=AtSMO1-1 gi|21928127|gb|AAM78091.1| AT4g12110/F16J13_180 [Arabidopsis thaliana] gi|23308291|gb|AAN18115.1| At4g12110/F16J13_180 [Arabidopsis thaliana] gi|332657697|gb|AEE83097.1| sterol-4al…	298	298	1e-163	100	93.2886	94.9664	sterol-4alpha-methyl oxidase 1-1	gbpln	Arabidopsis thaliana	AT4G12110.1 | Symbols: SMO1-1, ATSMO1, ATSMO1-1 | sterol-4alpha-methyl oxidase 1-1 | chr4:7254197-7256004 FORWARD LENGTH=298	298	298	1e-165	100	93.2886	94.9664
Rsa1.0_02290.1.g33491.t1	#	#	#	#	#	#	#	-	----	----	#	#	#	#	#	#	#
Rsa1.0_02290.1.g33492.t1	ref|XP_002874760.1| UDP-D-glucuronate 4-epimerase 5 [Arabidopsis lyrata subsp. lyrata] gi|297320597|gb|EFH51019.1| UDP-D-glucuronate 4-epimerase 5 [Arabidopsis lyrata subsp. lyrata]	606	436	0	71.9472	64.0264	67.4917	UDP-D-glucuronate 4-epimerase 5	gbpln	Arabidopsis lyrata	AT4G12250.1 | Symbols: GAE5 | UDP-D-glucuronate 4-epimerase 5 | chr4:7289538-7290848 REVERSE LENGTH=436	606	436	0	71.9472	63.8614	67.3267
Rsa1.0_02291.1.g33493.t1	#	#	#	#	#	#	#	-	----	----	#	#	#	#	#	#	#
Rsa1.0_02291.1.g33494.t1	ref|NP_973711.1| Phototropic-responsive NPH3-like protein [Arabidopsis thaliana] gi|330255807|gb|AEC10901.1| Phototropic-responsive NPH3-like protein [Arabidopsis thaliana]	154	517	4e-56	335.714	80.5195	86.3636	Phototropic-responsive NPH3-like protein	gbpln	Arabidopsis thaliana	AT2G47860.2 | Symbols: | Phototropic-responsive NPH3 family protein | chr2:19600465-19602088 FORWARD LENGTH=517	154	517	1e-58	335.714	80.5195	86.3636
Rsa1.0_02291.1.g33495.t1	gb|AAG50751.1|AC079733_19 polyprotein, putative [Arabidopsis thaliana]	1438	1468	0	102.086	49.7914	67.3157	polyprotein, putative	gbpln	Arabidopsis thaliana	AT4G23160.1 | Symbols: CRK8 | cysteine-rich RLK (RECEPTOR-like protein kinase) 8 | chr4:12129485-12134086 FORWARD LENGTH=1262	1438	1262	1e-139	87.7608	16.2031	22.8095
Rsa1.0_02291.1.g33496.t1	#	#	#	#	#	#	#	-	----	----	#	#	#	#	#	#	#
Rsa1.0_02291.1.g33497.t1	ref|XP_002880327.1| phototropic-responsive NPH3 family protein [Arabidopsis lyrata subsp. lyrata] gi|297326166|gb|EFH56586.1| phototropic-responsive NPH3 family protein [Arabidopsis lyrata subsp. lyrata]	647	627	0	96.9088	84.2349	89.9536	phototropic-responsive NPH3 family protein	gbpln	Arabidopsis lyrata	AT2G47860.1 | Symbols: | Phototropic-responsive NPH3 family protein | chr2:19599979-19602088 FORWARD LENGTH=635	647	635	0	98.1453	83.9258	90.2628
Rsa1.0_02291.1.g33498.t1	#	#	#	#	#	#	#	-	----	----	#	#	#	#	#	#	#
Rsa1.0_02291.1.g33499.t1	gb|AAD25847.1| Mutator-like transposase [Arabidopsis thaliana] gi|20198206|gb|AAM15459.1| Mutator-like transposase [Arabidopsis thaliana]	233	764	3e-17	327.897	24.0343	35.6223	Mutator-like transposase	gbpln	Arabidopsis thaliana	#	#	#	#	#	#	#
Rsa1.0_02291.1.g33500.t1	gb|AAM15254.1| putative retroelement pol polyprotein [Arabidopsis thaliana]	470	930	1e-26	197.872	22.3404	35.3191	putative retroelement pol polyprotein	gbpln	Arabidopsis thaliana	AT3G30820.1 | Symbols: | Arabidopsis retrotransposon ORF-1 protein | chr3:12529843-12531235 FORWARD LENGTH=405	470	405	9e-18	86.1702	19.5745	32.9787
Rsa1.0_02292.1.g33501.t1	#	#	#	#	#	#	#	-	----	----	#	#	#	#	#	#	#
Rsa1.0_02292.1.g33502.t1	gb|AAM82604.1|AF525305_2 putative AP endonuclease/reverse transcriptase [Brassica napus]	554	1214	4e-45	219.134	15.1625	18.7726	putative AP endonuclease/reverse transcriptase	gbpln	Brassica napus	AT1G43760.1 | Symbols: | DNAse I-like superfamily protein | chr1:16528880-16531065 REVERSE LENGTH=626	554	626	1e-11	112.996	5.77617	7.94224
Rsa1.0_02292.1.g33503.t1	gb|AAD32898.1| putative retroelement pol polyprotein [Arabidopsis thaliana]	1372	1307	0	95.2624	59.0379	73.2507	putative retroelement pol polyprotein	gbpln	Arabidopsis thaliana	AT4G23160.1 | Symbols: CRK8 | cysteine-rich RLK (RECEPTOR-like protein kinase) 8 | chr4:12129485-12134086 FORWARD LENGTH=1262	1372	1262	1e-102	91.9825	13.9213	22.5219
Rsa1.0_02292.1.g33504.t2	ref|XP_002862523.1| hypothetical protein ARALYDRAFT_333307 [Arabidopsis lyrata subsp. lyrata] gi|297308095|gb|EFH38781.1| hypothetical protein ARALYDRAFT_333307 [Arabidopsis lyrata subsp. lyrata]	151	335	9e-49	221.854	58.2781	73.5099	hypothetical protein ARALYDRAFT_333307	gbpln	Arabidopsis lyrata	AT5G18460.1 | Symbols: | Protein of Unknown Function (DUF239) | chr5:6123205-6126505 FORWARD LENGTH=430	151	430	2e-45	284.768	52.3179	70.1987
Rsa1.0_02293.1.g33505.t4	#	#	#	#	#	#	#	-	----	----	#	#	#	#	#	#	#
Rsa1.0_02293.1.g33506.t1	emb|CAN71221.1| hypothetical protein VITISV_043564 [Vitis vinifera]	114	1145	3e-23	1004.39	50.8772	64.0351	hypothetical protein VITISV_043564	gbpln	Vitis vinifera	#	#	#	#	#	#	#
Rsa1.0_02293.1.g33507.t1	#	#	#	#	#	#	#	-	----	----	#	#	#	#	#	#	#
Rsa1.0_02293.1.g33508.t3	emb|CAN63674.1| hypothetical protein VITISV_021679 [Vitis vinifera]	557	984	6e-82	176.661	34.4704	47.3968	hypothetical protein VITISV_021679	gbpln	Vitis vinifera	#	#	#	#	#	#	#
Rsa1.0_02293.1.g33509.t1	ref|XP_003633313.1| PREDICTED: uncharacterized protein LOC100854367 [Vitis vinifera]	607	955	1e-74	157.331	33.1137	50.5766	PREDICTED: uncharacterized protein LOC100854367	gbpln	Vitis vinifera	#	#	#	#	#	#	#
Rsa1.0_02293.1.g33510.t2	emb|CAN79683.1| hypothetical protein VITISV_011289 [Vitis vinifera]	519	926	1e-108	178.42	40.8478	56.262	hypothetical protein VITISV_011289	gbpln	Vitis vinifera	#	#	#	#	#	#	#
Rsa1.0_02293.1.g33511.t1	#	#	#	#	#	#	#	-	----	----	#	#	#	#	#	#	#
Rsa1.0_02293.1.g33512.t1	#	#	#	#	#	#	#	-	----	----	#	#	#	#	#	#	#
Rsa1.0_02294.1.g33513.t1	dbj|BAJ34269.1| unnamed protein product [Thellungiella halophila]	106	472	4e-11	445.283	44.3396	59.434	unnamed protein product	----	----	#	#	#	#	#	#	#
Rsa1.0_02294.1.g33514.t1	ref|XP_002889073.1| pentatricopeptide repeat-containing protein [Arabidopsis lyrata subsp. lyrata] gi|297334914|gb|EFH65332.1| pentatricopeptide repeat-containing protein [Arabidopsis lyrata subsp. lyrata]	1439	800	0	55.5942	48.2279	50.8687	pentatricopeptide repeat-containing protein	gbpln	Arabidopsis lyrata	AT1G76280.3 | Symbols: | Tetratricopeptide repeat (TPR)-like superfamily protein | chr1:28617948-28622581 REVERSE LENGTH=801	1439	801	0	55.6637	46.8381	49.9653
Rsa1.0_02294.1.g33515.t2	ref|XP_002887631.1| transducin family protein [Arabidopsis lyrata subsp. lyrata] gi|297333472|gb|EFH63890.1| transducin family protein [Arabidopsis lyrata subsp. lyrata]	357	350	0	98.0392	91.8768	93.8375	transducin family protein	gbpln	Arabidopsis lyrata	AT1G76260.1 | Symbols: DWA2 | DWD (DDB1-binding WD40 protein) hypersensitive to ABA 2 | chr1:28610363-28612998 FORWARD LENGTH=350	357	350	0	98.0392	91.8768	93.8375
Rsa1.0_02294.1.g33516.t1	ref|XP_002889071.1| hypothetical protein ARALYDRAFT_895504 [Arabidopsis lyrata subsp. lyrata] gi|297334912|gb|EFH65330.1| hypothetical protein ARALYDRAFT_895504 [Arabidopsis lyrata subsp. lyrata]	431	435	0	100.928	84.4548	92.1114	hypothetical protein ARALYDRAFT_895504	gbpln	Arabidopsis lyrata	AT1G76250.1 | Symbols: | unknown protein; INVOLVED IN: biological_process unknown; LOCATED IN: endomembrane system; EXPRESSED IN: 6 plant structures; EXPRESSED DURING: 4 anthesis, petal differentiation and expansion stage; Has 74 Blast hits to 74 proteins in 16 species: Archae - 0; Bacteria - 0; Metazoa - 1; Fungi - 0; Plants - 69; Viruses - 0; Other Eukaryotes - 4 (source: NCBI BLink). | chr1:28…	431	434	0	100.696	84.4548	91.8794
Rsa1.0_02294.1.g33517.t1	gb|EOA34480.1| hypothetical protein CARUB_v10022021mg [Capsella rubella]	440	308	1e-135	70	54.0909	60.2273	hypothetical protein CARUB_v10022021mg	gbpln	Capsella rubella	AT1G76240.1 | Symbols: | Arabidopsis protein of unknown function (DUF241) | chr1:28602949-28603875 REVERSE LENGTH=308	440	308	1e-137	70	54.0909	59.7727
Rsa1.0_02294.1.g33518.t1	gb|EOA34624.1| hypothetical protein CARUB_v10022187mg [Capsella rubella]	256	259	3e-94	101.172	75	84.375	hypothetical protein CARUB_v10022187mg	gbpln	Capsella rubella	AT1G76220.1 | Symbols: | Arabidopsis protein of unknown function (DUF241) | chr1:28597530-28598300 REVERSE LENGTH=256	256	256	9e-96	100	76.9531	85.9375
Rsa1.0_02294.1.g33519.t1	ref|NP_177748.1| uncharacterized protein [Arabidopsis thaliana] gi|6573723|gb|AAF17643.1|AC009978_19 T23E18.14 [Arabidopsis thaliana] gi|38564294|gb|AAR23726.1| At1g76210 [Arabidopsis thaliana] gi|41349928|gb|AAS00349.1| At1g76210 [Arabidopsis thaliana] gi|332197690|gb|AEE35811.1| uncharacterized protein AT1G76210 [Arabidopsis thaliana]	225	226	1e-104	100.444	85.7778	89.7778	uncharacterized protein	gbpln	Arabidopsis thaliana	AT1G76210.1 | Symbols: | Arabidopsis protein of unknown function (DUF241) | chr1:28595202-28595882 REVERSE LENGTH=226	225	226	1e-107	100.444	85.7778	89.7778
Rsa1.0_02295.1.g33520.t1	dbj|BAC42653.1| putative glycine-rich protein [Arabidopsis thaliana] gi|28416867|gb|AAO42964.1| At4g29030 [Arabidopsis thaliana]	117	115	1e-13	98.2906	32.4786	35.0427	putative glycine-rich protein	gbpln	Arabidopsis thaliana	#	#	#	#	#	#	#
Rsa1.0_02295.1.g33521.t1	#	#	#	#	#	#	#	-	----	----	#	#	#	#	#	#	#
Rsa1.0_02295.1.g33522.t1	ref|NP_194631.1| glycine-rich protein [Arabidopsis thaliana] gi|4972048|emb|CAB43916.1| glycine-rich protein like [Arabidopsis thaliana] gi|7269800|emb|CAB79660.1| glycine-rich protein like [Arabidopsis thaliana] gi|15292933|gb|AAK93577.1| putative glycine-rich protein [Arabidopsis thaliana] gi|20465685|gb|AAM20311.1| putative glycine-rich protein 5 [Arabidopsis thaliana] gi|21592872|gb|AAM64822.…	147	158	2e-14	107.483	24.4898	26.5306	glycine-rich protein	gbpln	Arabidopsis thaliana	AT4G29020.2 | Symbols: | glycine-rich protein | chr4:14305032-14305508 FORWARD LENGTH=113	147	113	7e-17	76.8707	24.4898	26.5306
Rsa1.0_02295.1.g33523.t6	ref|XP_002867428.1| hypothetical protein ARALYDRAFT_491857 [Arabidopsis lyrata subsp. lyrata] gi|297313264|gb|EFH43687.1| hypothetical protein ARALYDRAFT_491857 [Arabidopsis lyrata subsp. lyrata]	796	721	0	90.5779	81.9095	86.1809	hypothetical protein ARALYDRAFT_491857	gbpln	Arabidopsis lyrata	AT4G29010.1 | Symbols: AIM1 | Enoyl-CoA hydratase/isomerase family | chr4:14297312-14302016 REVERSE LENGTH=721	796	721	0	90.5779	81.5327	86.3065
Rsa1.0_02295.1.g33524.t1	gb|EOA18775.1| hypothetical protein CARUB_v10007372mg [Capsella rubella]	581	593	0	102.065	77.1084	82.4441	hypothetical protein CARUB_v10007372mg	gbpln	Capsella rubella	AT4G29000.1 | Symbols: | Tesmin/TSO1-like CXC domain-containing protein | chr4:14293957-14296602 FORWARD LENGTH=603	581	603	0	103.787	77.969	82.9604
Rsa1.0_02295.1.g33525.t1	ref|NP_194628.1| RNA-binding-related protein [Arabidopsis thaliana] gi|4972045|emb|CAB43913.1| putative protein [Arabidopsis thaliana] gi|7269797|emb|CAB79657.1| putative protein [Arabidopsis thaliana] gi|115646852|gb|ABJ17140.1| At4g28990 [Arabidopsis thaliana] gi|332660169|gb|AEE85569.1| RNA-binding-related protein [Arabidopsis thaliana]	324	347	6e-76	107.099	64.1975	71.9136	RNA-binding-related protein	gbpln	Arabidopsis thaliana	AT4G28990.1 | Symbols: | RNA-binding protein-related | chr4:14291205-14293018 FORWARD LENGTH=347	324	347	2e-78	107.099	64.1975	71.9136
Rsa1.0_02295.1.g33526.t1	ref|NP_194627.1| cyclin-dependent kinase F-1 [Arabidopsis thaliana] gi|30688174|ref|NP_849468.1| cyclin-dependent kinase F-1 [Arabidopsis thaliana] gi|75318628|sp|O80345.1|CDKF1_ARATH RecName: Full=Cyclin-dependent kinase F-1; Short=CDKF;1; AltName: Full=CDK-activating kinase 1-At; Short=CAK1-At gi|3218550|dbj|BAA28775.1| Cdk-activating kinase 1At [Arabidopsis thaliana] gi|4972044|emb|CAB43912.1|…	495	479	0	96.7677	83.6364	89.4949	cyclin-dependent kinase F-1	gbpln	Arabidopsis thaliana	AT4G28980.1 | Symbols: CDKF;1, CAK1AT | CDK-activating kinase 1AT | chr4:14288471-14290102 FORWARD LENGTH=479	495	479	0	96.7677	83.6364	89.4949
Rsa1.0_02295.1.g33527.t1	ref|XP_002869462.1| hypothetical protein ARALYDRAFT_913616 [Arabidopsis lyrata subsp. lyrata] gi|297315298|gb|EFH45721.1| hypothetical protein ARALYDRAFT_913616 [Arabidopsis lyrata subsp. lyrata]	209	209	1e-116	100	97.1292	97.6077	hypothetical protein ARALYDRAFT_913616	gbpln	Arabidopsis lyrata	AT4G28950.1 | Symbols: ARAC7, ATROP9, ATRAC7, RAC7, ROP9 | RHO-related protein from plants 9 | chr4:14278289-14279705 FORWARD LENGTH=209	209	209	1e-117	100	95.6938	96.6507
Rsa1.0_02295.1.g33528.t1	gb|EOA29737.1| hypothetical protein CARUB_v10012826mg [Capsella rubella]	1425	1284	0	90.1053	72.9123	80.9825	hypothetical protein CARUB_v10012826mg	gbpln	Capsella rubella	AT3G23890.2 | Symbols: TOPII, ATTOPII | topoisomerase II | chr3:8624931-8631106 FORWARD LENGTH=1438	1425	1438	0	100.912	76.7719	85.8947
Rsa1.0_02295.1.g33529.t1	gb|EOA16694.1| hypothetical protein CARUB_v10004886mg [Capsella rubella]	428	424	0	99.0654	85.0467	88.3178	hypothetical protein CARUB_v10004886mg	gbpln	Capsella rubella	AT4G28910.3 | Symbols: NINJA | novel interactor of JAZ | chr4:14264330-14265680 REVERSE LENGTH=425	428	425	0	99.2991	84.1121	88.3178
Rsa1.0_02295.1.g33530.t1	ref|XP_002867435.1| ring-H2 finger protein ATL4J precursor [Arabidopsis lyrata subsp. lyrata] gi|297313271|gb|EFH43694.1| ring-H2 finger protein ATL4J precursor [Arabidopsis lyrata subsp. lyrata]	425	435	0	102.353	84.9412	90.5882	ring-H2 finger protein ATL4J precursor	gbpln	Arabidopsis lyrata	AT4G28890.1 | Symbols: | RING/U-box superfamily protein | chr4:14256437-14257735 REVERSE LENGTH=432	425	432	0	101.647	85.6471	90.8235
Rsa1.0_02295.1.g33531.t2	ref|XP_002869824.1| predicted protein [Arabidopsis lyrata subsp. lyrata] gi|297315660|gb|EFH46083.1| predicted protein [Arabidopsis lyrata subsp. lyrata]	435	292	1e-143	67.1264	54.2529	59.0805	predicted protein	gbpln	Arabidopsis lyrata	AT4G28850.1 | Symbols: XTH26, ATXTH26 | xyloglucan endotransglucosylase/hydrolase 26 | chr4:14244336-14245781 FORWARD LENGTH=292	435	292	1e-143	67.1264	53.3333	58.6207
Rsa1.0_02295.1.g33532.t1	gb|EOA18729.1| hypothetical protein CARUB_v10007311mg [Capsella rubella]	168	198	2e-64	117.857	75.5952	80.3571	hypothetical protein CARUB_v10007311mg	gbpln	Capsella rubella	AT4G28840.1 | Symbols: | unknown protein; FUNCTIONS IN: molecular_function unknown; INVOLVED IN: biological_process unknown; LOCATED IN: chloroplast; BEST Arabidopsis thaliana protein match is: unknown protein (TAIR:AT2G20080.1); Has 71 Blast hits to 69 proteins in 15 species: Archae - 0; Bacteria - 0; Metazoa - 2; Fungi - 0; Plants - 67; Viruses - 0; Other Eukaryotes - 2 (source: NCBI BLink). | …	168	193	1e-60	114.881	73.8095	76.1905
Rsa1.0_02295.1.g33533.t1	ref|NP_194529.4| AAA-type ATPase family protein [Arabidopsis thaliana] gi|332660018|gb|AEE85418.1| AAA-type ATPase family protein [Arabidopsis thaliana]	150	830	7e-28	553.333	47.3333	52.6667	AAA-type ATPase family protein	gbpln	Arabidopsis thaliana	AT4G28000.1 | Symbols: | P-loop containing nucleoside triphosphate hydrolases superfamily protein | chr4:13925456-13929280 FORWARD LENGTH=830	150	830	2e-30	553.333	47.3333	52.6667
Rsa1.0_02295.1.g33534.t1	ref|NP_194612.2| putative methylase [Arabidopsis thaliana] gi|29028816|gb|AAO64787.1| At4g28830 [Arabidopsis thaliana] gi|110743221|dbj|BAE99501.1| hypothetical protein [Arabidopsis thaliana] gi|332660151|gb|AEE85551.1| putative methylase [Arabidopsis thaliana]	100	208	2e-49	208	94	97	putative methylase	gbpln	Arabidopsis thaliana	AT4G28830.1 | Symbols: | S-adenosyl-L-methionine-dependent methyltransferases superfamily protein | chr4:14232490-14233917 FORWARD LENGTH=208	100	208	3e-52	208	94	97
Rsa1.0_02296.1.g33535.t1	#	#	#	#	#	#	#	-	----	----	#	#	#	#	#	#	#
Rsa1.0_02296.1.g33536.t1	dbj|BAB17726.1| asparagine synthetase [Raphanus sativus]	571	585	0	102.452	97.5482	97.5482	asparagine synthetase	gbpln	Raphanus sativus	AT3G47340.1 | Symbols: ASN1, DIN6, AT-ASN1 | glutamine-dependent asparagine synthase 1 | chr3:17438136-17441043 REVERSE LENGTH=584	571	584	0	102.277	90.718	94.7461
Rsa1.0_02296.1.g33537.t1	gb|AAG51754.1|AC068667_33 reverse transcriptase, putative; 100033-105622 [Arabidopsis thaliana]	648	1557	1e-136	240.278	42.284	58.3333	reverse transcriptase, putative; 100033-105622	gbpln	Arabidopsis thaliana	AT4G29090.1 | Symbols: | Ribonuclease H-like superfamily protein | chr4:14333528-14335255 FORWARD LENGTH=575	648	575	1e-57	88.7346	24.3827	38.1173
Rsa1.0_02296.1.g33538.t1	ref|NP_190301.2| HXXXD-type acyl-transferase-like protein [Arabidopsis thaliana] gi|332644730|gb|AEE78251.1| HXXXD-type acyl-transferase-like protein [Arabidopsis thaliana]	230	468	8e-69	203.478	56.9565	73.0435	HXXXD-type acyl-transferase-like protein	gbpln	Arabidopsis thaliana	AT3G47170.1 | Symbols: | HXXXD-type acyl-transferase family protein | chr3:17368672-17370494 REVERSE LENGTH=468	230	468	2e-71	203.478	56.9565	73.0435
Rsa1.0_02296.1.g33539.t1	gb|AAB87099.1| putative retroelement pol polyprotein [Arabidopsis thaliana]	1575	1496	0	94.9841	54.9841	66.2222	putative retroelement pol polyprotein	gbpln	Arabidopsis thaliana	AT4G23160.1 | Symbols: CRK8 | cysteine-rich RLK (RECEPTOR-like protein kinase) 8 | chr4:12129485-12134086 FORWARD LENGTH=1262	1575	1262	1e-139	80.127	14.6032	21.2063
Rsa1.0_02297.1.g33540.t1	gb|EOA14610.1| hypothetical protein CARUB_v10027862mg [Capsella rubella]	84	369	5e-20	439.286	59.5238	75	hypothetical protein CARUB_v10027862mg	gbpln	Capsella rubella	AT5G54450.1 | Symbols: | Protein of unknown function (DUF295) | chr5:22108273-22109379 REVERSE LENGTH=368	84	368	1e-20	438.095	55.9524	67.8571
Rsa1.0_02297.1.g33541.t1	#	#	#	#	#	#	#	-	----	----	#	#	#	#	#	#	#
Rsa1.0_02297.1.g33542.t1	#	#	#	#	#	#	#	-	----	----	#	#	#	#	#	#	#
Rsa1.0_02297.1.g33543.t1	ref|XP_002863741.1| hypothetical protein ARALYDRAFT_917455 [Arabidopsis lyrata subsp. lyrata] gi|297309576|gb|EFH40000.1| hypothetical protein ARALYDRAFT_917455 [Arabidopsis lyrata subsp. lyrata]	115	390	4e-17	339.13	38.2609	56.5217	hypothetical protein ARALYDRAFT_917455	gbpln	Arabidopsis lyrata	AT4G04650.1 | Symbols: | RNA-directed DNA polymerase (reverse transcriptase)-related family protein | chr4:2353989-2355213 REVERSE LENGTH=332	115	332	5e-12	288.696	33.913	48.6957
Rsa1.0_02297.1.g33544.t1	#	#	#	#	#	#	#	-	----	----	#	#	#	#	#	#	#
Rsa1.0_02297.1.g33545.t1	ref|XP_002864202.1| hypothetical protein ARALYDRAFT_495358 [Arabidopsis lyrata subsp. lyrata] gi|297310037|gb|EFH40461.1| hypothetical protein ARALYDRAFT_495358 [Arabidopsis lyrata subsp. lyrata]	370	355	1e-114	95.9459	60.2703	72.1622	hypothetical protein ARALYDRAFT_495358	gbpln	Arabidopsis lyrata	AT5G54450.1 | Symbols: | Protein of unknown function (DUF295) | chr5:22108273-22109379 REVERSE LENGTH=368	370	368	1e-115	99.4595	59.4595	71.3514
Rsa1.0_02297.1.g33546.t1	ref|XP_002864331.1| hypothetical protein ARALYDRAFT_495522 [Arabidopsis lyrata subsp. lyrata] gi|297310166|gb|EFH40590.1| hypothetical protein ARALYDRAFT_495522 [Arabidopsis lyrata subsp. lyrata]	407	369	1e-117	90.6634	54.5455	64.8649	hypothetical protein ARALYDRAFT_495522	gbpln	Arabidopsis lyrata	AT5G54320.1 | Symbols: | Protein of unknown function (DUF295) | chr5:22062805-22063914 FORWARD LENGTH=369	407	369	1e-114	90.6634	53.0713	63.6364
Rsa1.0_02297.1.g33547.t1	ref|NP_200256.1| uncharacterized protein [Arabidopsis thaliana] gi|8885588|dbj|BAA97518.1| unnamed protein product [Arabidopsis thaliana] gi|60547947|gb|AAX23937.1| hypothetical protein At5g54450 [Arabidopsis thaliana] gi|332009114|gb|AED96497.1| uncharacterized protein AT5G54450 [Arabidopsis thaliana]	362	368	1e-109	101.657	60.7735	72.9282	uncharacterized protein	gbpln	Arabidopsis thaliana	AT5G54450.1 | Symbols: | Protein of unknown function (DUF295) | chr5:22108273-22109379 REVERSE LENGTH=368	362	368	1e-112	101.657	60.7735	72.9282
Rsa1.0_02297.1.g33548.t1	#	#	#	#	#	#	#	-	----	----	#	#	#	#	#	#	#
Rsa1.0_02297.1.g33549.t1	#	#	#	#	#	#	#	-	----	----	#	#	#	#	#	#	#
Rsa1.0_02297.1.g33550.t1	ref|NP_200262.1| indole-3-acetic acid-amido synthetase GH3.6 [Arabidopsis thaliana] gi|62900334|sp|Q9LSQ4.1|GH36_ARATH RecName: Full=Indole-3-acetic acid-amido synthetase GH3.6; AltName: Full=Auxin-responsive GH3-like protein 6; Short=AtGH3-6; AltName: Full=Protein DWARF IN LIGHT 1; Short=DFL-1 gi|8885594|dbj|BAA97524.1| auxin-responsive-like protein [Arabidopsis thaliana] gi|11041726|dbj|BAB1730…	612	612	0	100	94.4444	97.3856	indole-3-acetic acid-amido synthetase GH3.6	gbpln	Arabidopsis thaliana	AT5G54510.1 | Symbols: GH3.6, DFL1 | Auxin-responsive GH3 family protein | chr5:22131321-22133564 REVERSE LENGTH=612	612	612	0	100	94.4444	97.3856
Rsa1.0_02298.1.g33551.t1	ref|XP_002324777.1| predicted protein [Populus trichocarpa] gi|222866211|gb|EEF03342.1| predicted protein [Populus trichocarpa]	251	253	1e-104	100.797	80.4781	90.4382	predicted protein	gbpln	Populus trichocarpa	AT5G20510.1 | Symbols: AL5 | alfin-like 5 | chr5:6939991-6942846 REVERSE LENGTH=260	251	260	3e-92	103.586	72.51	86.0558
Rsa1.0_02298.1.g33552.t1	gb|EOA20430.1| hypothetical protein CARUB_v10000739mg [Capsella rubella]	489	514	0	105.112	85.6851	91.82	hypothetical protein CARUB_v10000739mg	gbpln	Capsella rubella	AT5G26180.2 | Symbols: | S-adenosyl-L-methionine-dependent methyltransferases superfamily protein | chr5:9149253-9152595 FORWARD LENGTH=567	489	567	0	115.951	82.8221	89.3661
Rsa1.0_02298.1.g33553.t1	gb|ACH99807.1| WRKY50 transcription factor [Brassica napus]	169	169	3e-67	100	85.2071	88.7574	WRKY50 transcription factor	gbpln	Brassica napus	AT5G26170.1 | Symbols: WRKY50, ATWRKY50 | WRKY DNA-binding protein 50 | chr5:9147176-9148128 REVERSE LENGTH=173	169	173	5e-69	102.367	79.8817	85.7988
Rsa1.0_02298.1.g33554.t1	ref|NP_197987.1| protein kinase-like protein [Arabidopsis thaliana] gi|332006147|gb|AED93530.1| protein kinase-like protein [Arabidopsis thaliana]	698	703	0	100.716	84.8138	91.6905	protein kinase-like protein	gbpln	Arabidopsis thaliana	AT5G26150.1 | Symbols: | protein kinase family protein | chr5:9137461-9140099 REVERSE LENGTH=703	698	703	0	100.716	84.8138	91.6905
Rsa1.0_02298.1.g33555.t1	#	#	#	#	#	#	#	-	----	----	#	#	#	#	#	#	#
Rsa1.0_02298.1.g33556.t1	gb|ABK28278.1| unknown [Arabidopsis thaliana]	180	183	1e-79	101.667	77.7778	87.2222	unknown	gbpln	Arabidopsis thaliana	AT5G26090.1 | Symbols: | Plant self-incompatibility protein S1 family | chr5:9109026-9113235 REVERSE LENGTH=401	180	401	7e-75	222.778	70.5556	79.4444
Rsa1.0_02298.1.g33557.t1	emb|CAB39638.1| RNA-directed DNA polymerase-like protein [Arabidopsis thaliana] gi|7267666|emb|CAB78094.1| RNA-directed DNA polymerase-like protein [Arabidopsis thaliana]	775	1274	0	164.387	48.9032	66.4516	RNA-directed DNA polymerase-like protein	gbpln	Arabidopsis thaliana	AT4G29090.1 | Symbols: | Ribonuclease H-like superfamily protein | chr4:14333528-14335255 FORWARD LENGTH=575	775	575	1e-48	74.1935	19.3548	31.3548
Rsa1.0_02299.1.g33558.t1	ref|NP_564679.1| PRA1 family protein F2 [Arabidopsis thaliana] gi|75169467|sp|Q9C889.1|PR1F2_ARATH RecName: Full=PRA1 family protein F2; Short=AtPRA1.F2 gi|12323168|gb|AAG51564.1|AC027034_10 hypothetical protein; 89971-89402 [Arabidopsis thaliana] gi|21554296|gb|AAM63371.1| unknown [Arabidopsis thaliana] gi|28393384|gb|AAO42116.1| unknown protein [Arabidopsis thaliana] gi|28827574|gb|AAO50631.1| …	189	189	1e-88	100	84.6561	91.5344	PRA1 family protein F2	gbpln	Arabidopsis thaliana	AT1G55190.1 | Symbols: PRA1.F2, PRA7 | PRA1 (Prenylated rab acceptor) family protein | chr1:20588450-20589019 FORWARD LENGTH=189	189	189	4e-91	100	84.6561	91.5344
Rsa1.0_02299.1.g33559.t2	ref|XP_002891818.1| hypothetical protein ARALYDRAFT_474572 [Arabidopsis lyrata subsp. lyrata] gi|297337660|gb|EFH68077.1| hypothetical protein ARALYDRAFT_474572 [Arabidopsis lyrata subsp. lyrata]	175	273	7e-16	156	32	42.8571	hypothetical protein ARALYDRAFT_474572	gbpln	Arabidopsis lyrata	AT1G55170.1 | Symbols: | unknown protein; BEST Arabidopsis thaliana protein match is: unknown protein (TAIR:AT3G14750.1); Has 13439 Blast hits to 8993 proteins in 828 species: Archae - 344; Bacteria - 1469; Metazoa - 6958; Fungi - 1008; Plants - 683; Viruses - 29; Other Eukaryotes - 2948 (source: NCBI BLink). | chr1:20580578-20581706 FORWARD LENGTH=283	175	283	4e-18	161.714	32	42.8571
Rsa1.0_02299.1.g33560.t1	ref|XP_002891815.1| hypothetical protein ARALYDRAFT_474571 [Arabidopsis lyrata subsp. lyrata] gi|297337657|gb|EFH68074.1| hypothetical protein ARALYDRAFT_474571 [Arabidopsis lyrata subsp. lyrata]	188	189	2e-66	100.532	82.4468	88.8298	hypothetical protein ARALYDRAFT_474571	gbpln	Arabidopsis lyrata	AT1G55160.1 | Symbols: | unknown protein; FUNCTIONS IN: molecular_function unknown; INVOLVED IN: biological_process unknown; LOCATED IN: mitochondrion, plastid; EXPRESSED IN: 24 plant structures; EXPRESSED DURING: 13 growth stages; BEST Arabidopsis thaliana protein match is: unknown protein (TAIR:AT2G19530.1); Has 63 Blast hits to 63 proteins in 14 species: Archae - 0; Bacteria - 0; Metazoa - 0; …	188	188	1e-68	100	80.8511	86.7021
Rsa1.0_02299.1.g33561.t1	ref|XP_002891814.1| hypothetical protein ARALYDRAFT_474570 [Arabidopsis lyrata subsp. lyrata] gi|297337656|gb|EFH68073.1| hypothetical protein ARALYDRAFT_474570 [Arabidopsis lyrata subsp. lyrata]	370	501	0	135.405	97.8378	98.9189	hypothetical protein ARALYDRAFT_474570	gbpln	Arabidopsis lyrata	AT1G55150.1 | Symbols: | DEA(D/H)-box RNA helicase family protein | chr1:20574634-20577141 FORWARD LENGTH=501	370	501	0	135.405	97.027	98.6486
Rsa1.0_02299.1.g33562.t1	gb|EOA39316.1| hypothetical protein CARUB_v10012355mg [Capsella rubella]	119	499	6e-38	419.328	72.2689	80.6723	hypothetical protein CARUB_v10012355mg	gbpln	Capsella rubella	AT1G55150.1 | Symbols: | DEA(D/H)-box RNA helicase family protein | chr1:20574634-20577141 FORWARD LENGTH=501	119	501	7e-34	421.008	64.7059	72.2689
Rsa1.0_02299.1.g33563.t3	gb|EOA38461.1| hypothetical protein CARUB_v10010146mg [Capsella rubella]	261	240	5e-93	91.954	72.4138	79.3103	hypothetical protein CARUB_v10010146mg	gbpln	Capsella rubella	AT1G55140.1 | Symbols: | Ribonuclease III family protein | chr1:20572503-20574332 REVERSE LENGTH=237	261	237	1e-92	90.8046	70.8812	76.2452
Rsa1.0_02299.1.g33564.t2	ref|XP_002894488.1| predicted protein [Arabidopsis lyrata subsp. lyrata] gi|297340330|gb|EFH70747.1| predicted protein [Arabidopsis lyrata subsp. lyrata]	435	456	0	104.828	82.069	87.5862	predicted protein	gbpln	Arabidopsis lyrata	AT1G55110.1 | Symbols: AtIDD7, IDD7 | indeterminate(ID)-domain 7 | chr1:20560406-20562625 REVERSE LENGTH=455	435	455	0	104.598	80.4598	85.7471
Rsa1.0_02300.1.g33565.t2	#	#	#	#	#	#	#	-	----	----	#	#	#	#	#	#	#
Rsa1.0_02300.1.g33566.t1	ref|NP_176377.1| cysteine/histidine-rich C1 domain-containing protein [Arabidopsis thaliana] gi|3367532|gb|AAC28517.1| Strong similarity to unknown protein T28M21.21 gi|2088661 from A. thaliana BAC gb|AF002109 [Arabidopsis thaliana] gi|332195773|gb|AEE33894.1| cysteine/histidine-rich C1 domain-containing protein [Arabidopsis thaliana]	491	814	1e-159	165.784	58.6558	70.6721	cysteine/histidine-rich C1 domain-containing protein	gbpln	Arabidopsis thaliana	AT1G61840.1 | Symbols: | Cysteine/Histidine-rich C1 domain family protein | chr1:22847389-22849833 FORWARD LENGTH=814	491	814	1e-161	165.784	58.6558	70.6721
Rsa1.0_02300.1.g33567.t10	ref|XP_002879562.1| hypothetical protein ARALYDRAFT_482523 [Arabidopsis lyrata subsp. lyrata] gi|297325401|gb|EFH55821.1| hypothetical protein ARALYDRAFT_482523 [Arabidopsis lyrata subsp. lyrata]	1964	1980	0	100.815	90.6314	93.89	hypothetical protein ARALYDRAFT_482523	gbpln	Arabidopsis lyrata	AT2G35630.1 | Symbols: MOR1, GEM1 | ARM repeat superfamily protein | chr2:14966828-14980361 FORWARD LENGTH=1978	1964	1978	0	100.713	90.0713	93.8391
Rsa1.0_02300.1.g33568.t1	ref|NP_181105.2| LRR receptor-like serine/threonine-protein kinase FEI 2 [Arabidopsis thaliana] gi|334184705|ref|NP_001189684.1| LRR receptor-like serine/threonine-protein kinase FEI 2 [Arabidopsis thaliana] gi|263419018|sp|C0LGL9.1|FEI2_ARATH RecName: Full=LRR receptor-like serine/threonine-protein kinase FEI 2; Flags: Precursor gi|224589541|gb|ACN59304.1| leucine-rich repeat receptor-like prote…	609	589	0	96.7159	84.5649	89.491	LRR receptor-like serine/threonine-protein kinase FEI 2	gbpln	Arabidopsis thaliana	AT2G35620.2 | Symbols: FEI2 | Leucine-rich repeat protein kinase family protein | chr2:14961187-14964640 REVERSE LENGTH=589	609	589	0	96.7159	84.5649	89.491
Rsa1.0_02300.1.g33569.t1	ref|NP_850251.1| aspartyl protease-like protein [Arabidopsis thaliana] gi|122215044|sp|Q3EBM5.1|ASPR1_ARATH RecName: Full=Probable aspartic protease At2g35615; Flags: Precursor gi|330254036|gb|AEC09130.1| probable aspartic protease [Arabidopsis thaliana]	457	447	0	97.8118	80.744	88.6214	aspartyl protease-like protein	gbpln	Arabidopsis thaliana	AT2G35615.1 | Symbols: | Eukaryotic aspartyl protease family protein | chr2:14959391-14960734 FORWARD LENGTH=447	457	447	0	97.8118	80.744	88.6214
Rsa1.0_02301.1.g33570.t1	ref|NP_195454.1| Tetratricopeptide repeat (TPR)-like superfamily protein [Arabidopsis thaliana] gi|75213666|sp|Q9SZT8.1|PP354_ARATH RecName: Full=Pentatricopeptide repeat-containing protein At4g37380, chloroplastic; Flags: Precursor gi|4468804|emb|CAB38205.1| putative protein [Arabidopsis thaliana] gi|7270720|emb|CAB80403.1| putative protein [Arabidopsis thaliana] gi|332661386|gb|AEE86786.1| Tetr…	640	632	0	98.75	82.3438	90.3125	Tetratricopeptide repeat (TPR)-like superfamily protein	gbpln	Arabidopsis thaliana	AT4G37380.1 | Symbols: | Tetratricopeptide repeat (TPR)-like superfamily protein | chr4:17572040-17573938 REVERSE LENGTH=632	640	632	0	98.75	82.3438	90.3125
Rsa1.0_02301.1.g33571.t1	#	#	#	#	#	#	#	-	----	----	#	#	#	#	#	#	#
Rsa1.0_02301.1.g33572.t1	sp|P33523.2|CRU1_BRANA RecName: Full=Cruciferin BnC1; AltName: Full=11S globulin; AltName: Full=12S storage protein; Contains: RecName: Full=Cruciferin BnC1 subunit alpha; Contains: RecName: Full=Cruciferin BnC1 subunit beta; Flags: Precursor gi|762919|emb|CAA41984.1| cruciferin storage protein [Brassica napus]	474	490	0	103.376	92.4051	94.9367	RecName: Full=Cruciferin BnC1; AltName: Full=11S globulin; AltName: Full=12S storage protein; Contains: RecName: Full=Cruciferin BnC1 subunit alpha; Contains: RecName: Full=Cruciferin BnC1 subunit beta; Flags: Precursor gi|762919|emb|CAA41984.1| cruciferin storage protein	gbpln	Brassica napus	AT5G44120.3 | Symbols: CRA1, ATCRA1, CRU1 | RmlC-like cupins superfamily protein | chr5:17756460-17758246 REVERSE LENGTH=472	474	472	0	99.5781	83.9662	90.2954
Rsa1.0_02301.1.g33573.t3	gb|EOA23804.1| hypothetical protein CARUB_v10017017mg, partial [Capsella rubella]	1130	521	2e-47	46.1062	9.64602	13.1858	hypothetical protein CARUB_v10017017mg, partial	gbpln	Capsella rubella	#	#	#	#	#	#	#
Rsa1.0_02301.1.g33574.t1	gb|AAN60339.1| unknown [Arabidopsis thaliana]	244	247	1e-97	101.23	72.541	79.918	unknown	gbpln	Arabidopsis thaliana	AT5G44130.1 | Symbols: FLA13 | FASCICLIN-like arabinogalactan protein 13 precursor | chr5:17761128-17761871 FORWARD LENGTH=247	244	247	6e-93	101.23	75.8197	78.6885
Rsa1.0_02301.1.g33575.t1	ref|XP_002863607.1| predicted protein [Arabidopsis lyrata subsp. lyrata] gi|297309442|gb|EFH39866.1| predicted protein [Arabidopsis lyrata subsp. lyrata]	364	371	1e-108	101.923	68.1319	80.2198	predicted protein	gbpln	Arabidopsis lyrata	AT5G44150.1 | Symbols: | unknown protein; FUNCTIONS IN: molecular_function unknown; INVOLVED IN: biological_process unknown; LOCATED IN: chloroplast; EXPRESSED IN: 18 plant structures; EXPRESSED DURING: 13 growth stages; Has 35333 Blast hits to 34131 proteins in 2444 species: Archae - 798; Bacteria - 22429; Metazoa - 974; Fungi - 991; Plants - 531; Viruses - 0; Other Eukaryotes - 9610 (source: NC…	364	355	1e-110	97.5275	66.4835	75.5495
Rsa1.0_02302.1.g33576.t1	ref|NP_177003.1| zinc finger-related protein [Arabidopsis thaliana] gi|12325312|gb|AAG52593.1|AC016447_2 putative zinc finger protein; 21453-22187 [Arabidopsis thaliana] gi|117958743|gb|ABK59680.1| At1g68360 [Arabidopsis thaliana] gi|225898064|dbj|BAH30364.1| hypothetical protein [Arabidopsis thaliana] gi|332196664|gb|AEE34785.1| zinc finger-related protein [Arabidopsis thaliana]	219	244	2e-88	111.416	83.5616	86.3014	zinc finger-related protein	gbpln	Arabidopsis thaliana	AT1G68360.1 | Symbols: | C2H2 and C2HC zinc fingers superfamily protein | chr1:25621678-25622412 REVERSE LENGTH=244	219	244	6e-91	111.416	83.5616	86.3014
Rsa1.0_02302.1.g33577.t1	gb|ABD65177.1| hypothetical protein 40.t00065 [Brassica oleracea]	111	237	3e-23	213.514	59.4595	63.964	hypothetical protein 40.t00065	gbpln	Brassica oleracea	AT4G17440.2 | Symbols: | Protein of unknown function (DUF1639) | chr4:9727848-9728823 FORWARD LENGTH=215	111	215	9e-18	193.694	40.5405	45.045
Rsa1.0_02302.1.g33578.t1	#	#	#	#	#	#	#	-	----	----	#	#	#	#	#	#	#
Rsa1.0_02302.1.g33579.t1	#	#	#	#	#	#	#	-	----	----	#	#	#	#	#	#	#
Rsa1.0_02302.1.g33580.t1	ref|XP_002887178.1| hypothetical protein ARALYDRAFT_475954 [Arabidopsis lyrata subsp. lyrata] gi|297333019|gb|EFH63437.1| hypothetical protein ARALYDRAFT_475954 [Arabidopsis lyrata subsp. lyrata]	163	159	2e-53	97.546	71.1656	82.2086	hypothetical protein ARALYDRAFT_475954	gbpln	Arabidopsis lyrata	AT1G68350.1 | Symbols: | unknown protein; FUNCTIONS IN: molecular_function unknown; INVOLVED IN: biological_process unknown; LOCATED IN: mitochondrion; Has 20 Blast hits to 20 proteins in 7 species: Archae - 0; Bacteria - 0; Metazoa - 0; Fungi - 0; Plants - 20; Viruses - 0; Other Eukaryotes - 0 (source: NCBI BLink). | chr1:25616516-25617004 FORWARD LENGTH=162	163	162	4e-54	99.3865	69.9387	80.3681
Rsa1.0_02302.1.g33581.t1	gb|EOA35561.1| hypothetical protein CARUB_v10020767mg, partial [Capsella rubella]	201	278	4e-38	138.308	52.7363	66.6667	hypothetical protein CARUB_v10020767mg, partial	gbpln	Capsella rubella	AT1G68340.1 | Symbols: | Protein of unknown function (DUF1639) | chr1:25614440-25615335 REVERSE LENGTH=246	201	246	1e-39	122.388	54.7264	68.6567
Rsa1.0_02303.1.g33582.t1	#	#	#	#	#	#	#	-	----	----	#	#	#	#	#	#	#
Rsa1.0_02303.1.g33583.t2	dbj|BAA97287.1| retroelement pol polyprotein-like [Arabidopsis thaliana]	1524	1491	0	97.8346	52.3622	67.126	retroelement pol polyprotein-like	gbpln	Arabidopsis thaliana	AT4G23160.1 | Symbols: CRK8 | cysteine-rich RLK (RECEPTOR-like protein kinase) 8 | chr4:12129485-12134086 FORWARD LENGTH=1262	1524	1262	1e-135	82.8084	15.6824	22.7034
Rsa1.0_02303.1.g33584.t1	ref|XP_002871511.1| hypothetical protein ARALYDRAFT_350399 [Arabidopsis lyrata subsp. lyrata] gi|297317348|gb|EFH47770.1| hypothetical protein ARALYDRAFT_350399 [Arabidopsis lyrata subsp. lyrata]	289	1202	3e-57	415.917	41.1765	50.8651	hypothetical protein ARALYDRAFT_350399	gbpln	Arabidopsis lyrata	AT2G42550.1 | Symbols: | Protein kinase superfamily protein | chr2:17713196-17714230 FORWARD LENGTH=344	289	344	1e-47	119.031	44.2907	57.4394
Rsa1.0_02303.1.g33585.t1	gb|EOA11936.1| hypothetical protein CARUB_v10016547mg, partial [Capsella rubella]	127	149	4e-15	117.323	30.7087	52.7559	hypothetical protein CARUB_v10016547mg, partial	gbpln	Capsella rubella	#	#	#	#	#	#	#
Rsa1.0_02303.1.g33586.t1	gb|EOA40417.1| hypothetical protein CARUB_v10009142mg [Capsella rubella]	423	443	0	104.728	85.3428	88.8889	hypothetical protein CARUB_v10009142mg	gbpln	Capsella rubella	AT1G49600.1 | Symbols: ATRBP47A, RBP47A | RNA-binding protein 47A | chr1:18357236-18360150 REVERSE LENGTH=445	423	445	1e-180	105.201	78.0142	80.6147
Rsa1.0_02303.1.g33587.t1	#	#	#	#	#	#	#	-	----	----	#	#	#	#	#	#	#
Rsa1.0_02303.1.g33588.t1	#	#	#	#	#	#	#	-	----	----	AT5G27510.1 | Symbols: | Protein kinase superfamily protein | chr5:9713173-9714078 FORWARD LENGTH=301	104	301	2e-11	289.423	28.8462	39.4231
Rsa1.0_02304.1.g33589.t11	dbj|BAB09379.1| non-LTR retroelement reverse transcriptase-like protein [Arabidopsis thaliana]	1973	1223	0	61.9868	30.816	40.0912	non-LTR retroelement reverse transcriptase-like protein	gbpln	Arabidopsis thaliana	AT3G24255.1 | Symbols: | RNA-directed DNA polymerase (reverse transcriptase)-related family protein | chr3:8789471-8793208 FORWARD LENGTH=746	1973	746	1e-124	37.8104	10.9985	14.293
Rsa1.0_02304.1.g33590.t1	ref|NP_173493.2| WUSCHEL-related homeobox 14 [Arabidopsis thaliana] gi|61217651|sp|Q9LM84.1|WOX14_ARATH RecName: Full=WUSCHEL-related homeobox 14; AltName: Full=Homeodomain protein PALE-2; Short=AtPALE2 gi|8886930|gb|AAF80616.1|AC069251_9 F2D10.19 [Arabidopsis thaliana] gi|20152544|emb|CAD29665.1| homeodomain protein PALE-2 [Arabidopsis thaliana] gi|332191891|gb|AEE30012.1| WUSCHEL-related homeob…	207	211	1e-83	101.932	78.2609	84.5411	WUSCHEL-related homeobox 14	gbpln	Arabidopsis thaliana	AT1G20700.1 | Symbols: WOX14, ATWOX14 | WUSCHEL related homeobox 14 | chr1:7182558-7183866 FORWARD LENGTH=211	207	211	5e-86	101.932	78.2609	84.5411
Rsa1.0_02304.1.g33591.t1	ref|NP_001077570.1| high mobility group B3 protein [Arabidopsis thaliana] gi|332191890|gb|AEE30011.1| high mobility group B3 protein [Arabidopsis thaliana]	241	140	3e-59	58.0913	49.3776	53.527	high mobility group B3 protein	gbpln	Arabidopsis thaliana	AT1G20696.3 | Symbols: HMGB3, NFD3, NFD03 | high mobility group B3 | chr1:7179825-7181170 FORWARD LENGTH=140	241	140	8e-62	58.0913	49.3776	53.527
Rsa1.0_02304.1.g33592.t1	gb|EOA14690.1| hypothetical protein CARUB_v10027977mg, partial [Capsella rubella]	174	952	1e-13	547.126	32.1839	45.977	hypothetical protein CARUB_v10027977mg, partial	gbpln	Capsella rubella	AT5G49760.1 | Symbols: | Leucine-rich repeat protein kinase family protein | chr5:20216679-20221052 FORWARD LENGTH=953	174	953	7e-13	547.701	31.0345	45.4023
Rsa1.0_02304.1.g33593.t1	gb|EOA39820.1| hypothetical protein CARUB_v10008487mg, partial [Capsella rubella]	660	685	0	103.788	80.303	85.7576	hypothetical protein CARUB_v10008487mg, partial	gbpln	Capsella rubella	AT1G20670.1 | Symbols: | DNA-binding bromodomain-containing protein | chr1:7164537-7167933 REVERSE LENGTH=652	660	652	0	98.7879	76.8182	82.1212
Rsa1.0_02305.1.g33594.t1	#	#	#	#	#	#	#	-	----	----	#	#	#	#	#	#	#
Rsa1.0_02305.1.g33595.t3	gb|ABD65022.1| hypothetical protein 26.t00077 [Brassica oleracea]	228	242	6e-71	106.14	64.4737	74.1228	hypothetical protein 26.t00077	gbpln	Brassica oleracea	#	#	#	#	#	#	#
Rsa1.0_02305.1.g33596.t1	gb|ABD65021.1| hypothetical protein 26.t00076 [Brassica oleracea]	141	107	1e-28	75.8865	52.4823	59.5745	hypothetical protein 26.t00076	gbpln	Brassica oleracea	AT4G04775.1 | Symbols: | zinc ion binding | chr4:2431120-2431695 FORWARD LENGTH=150	141	150	9e-17	106.383	26.9504	41.844
Rsa1.0_02305.1.g33597.t1	gb|ABD65020.1| hypothetical protein 26.t00075 [Brassica oleracea]	315	171	2e-68	54.2857	42.8571	45.3968	hypothetical protein 26.t00075	gbpln	Brassica oleracea	#	#	#	#	#	#	#
Rsa1.0_02305.1.g33598.t1	gb|AAF18641.1|AC006228_12 F5J5.16 [Arabidopsis thaliana]	541	1024	2e-74	189.279	30.4991	40.1109	F5J5.16	gbpln	Arabidopsis thaliana	#	#	#	#	#	#	#
Rsa1.0_02305.1.g33599.t1	gb|EOA32560.1| hypothetical protein CARUB_v10015850mg [Capsella rubella]	124	116	7e-33	93.5484	65.3226	78.2258	hypothetical protein CARUB_v10015850mg	gbpln	Capsella rubella	AT2G06520.1 | Symbols: PSBX | photosystem II subunit X | chr2:2587868-2588218 REVERSE LENGTH=116	124	116	1e-31	93.5484	68.5484	79.0323
Rsa1.0_02305.1.g33600.t3	gb|AAD20658.1| putative retroelement pol polyprotein [Arabidopsis thaliana]	1211	1611	0	133.031	33.2783	39.7192	putative retroelement pol polyprotein	gbpln	Arabidopsis thaliana	#	#	#	#	#	#	#
Rsa1.0_02306.1.g33601.t1	gb|EOA32134.1| hypothetical protein CARUB_v10015385mg, partial [Capsella rubella]	264	581	1e-36	220.076	32.9545	41.2879	hypothetical protein CARUB_v10015385mg, partial	gbpln	Capsella rubella	#	#	#	#	#	#	#
Rsa1.0_02306.1.g33602.t1	gb|EOA32134.1| hypothetical protein CARUB_v10015385mg, partial [Capsella rubella]	222	581	2e-27	261.712	27.9279	32.4324	hypothetical protein CARUB_v10015385mg, partial	gbpln	Capsella rubella	#	#	#	#	#	#	#
Rsa1.0_02306.1.g33603.t1	#	#	#	#	#	#	#	-	----	----	#	#	#	#	#	#	#
Rsa1.0_02306.1.g33604.t1	ref|XP_002890888.1| predicted protein [Arabidopsis lyrata subsp. lyrata] gi|297336730|gb|EFH67147.1| predicted protein [Arabidopsis lyrata subsp. lyrata]	654	546	0	83.4862	63.3028	70.4893	predicted protein	gbpln	Arabidopsis lyrata	AT1G30690.2 | Symbols: | Sec14p-like phosphatidylinositol transfer family protein | chr1:10888284-10890085 FORWARD LENGTH=540	654	540	0	82.5688	62.9969	69.5719
Rsa1.0_02306.1.g33605.t1	gb|AAF69169.1|AC007915_21 F27F5.21 [Arabidopsis thaliana]	255	1023	3e-14	401.176	17.6471	32.1569	F27F5.21	gbpln	Arabidopsis thaliana	AT3G09510.1 | Symbols: | Ribonuclease H-like superfamily protein | chr3:2921804-2923258 FORWARD LENGTH=484	255	484	1e-10	189.804	10.1961	15.6863
Rsa1.0_02307.1.g33606.t1	#	#	#	#	#	#	#	-	----	----	#	#	#	#	#	#	#
Rsa1.0_02307.1.g33607.t1	#	#	#	#	#	#	#	-	----	----	#	#	#	#	#	#	#
Rsa1.0_02307.1.g33608.t1	#	#	#	#	#	#	#	-	----	----	#	#	#	#	#	#	#
Rsa1.0_02307.1.g33609.t1	gb|AAM15254.1| putative retroelement pol polyprotein [Arabidopsis thaliana]	368	930	1e-25	252.717	26.6304	42.9348	putative retroelement pol polyprotein	gbpln	Arabidopsis thaliana	#	#	#	#	#	#	#
Rsa1.0_02308.1.g33610.t1	#	#	#	#	#	#	#	-	----	----	#	#	#	#	#	#	#
Rsa1.0_02308.1.g33611.t1	ref|XP_002882036.1| DNA-binding family protein [Arabidopsis lyrata subsp. lyrata] gi|297327875|gb|EFH58295.1| DNA-binding family protein [Arabidopsis lyrata subsp. lyrata]	141	340	9e-13	241.135	39.7163	43.2624	DNA-binding family protein	gbpln	Arabidopsis lyrata	AT2G45850.2 | Symbols: | AT hook motif DNA-binding family protein | chr2:18871901-18873457 REVERSE LENGTH=348	141	348	1e-11	246.809	46.0993	50.3546
Rsa1.0_02309.1.g33612.t1	ref|NP_001154232.2| regulator of chromosome condensation repeat-containing protein [Arabidopsis thaliana] gi|332658030|gb|AEE83430.1| regulator of chromosome condensation repeat-containing protein [Arabidopsis thaliana]	1044	1106	0	105.939	79.6935	85.6322	regulator of chromosome condensation repeat-containing protein	gbpln	Arabidopsis thaliana	AT4G14368.1 | Symbols: | Regulator of chromosome condensation (RCC1) family protein | chr4:8274279-8278810 REVERSE LENGTH=1106	1044	1106	0	105.939	79.6935	85.6322
Rsa1.0_02309.1.g33613.t11	gb|AAD32898.1| putative retroelement pol polyprotein [Arabidopsis thaliana]	1189	1307	0	109.924	57.8638	72.1615	putative retroelement pol polyprotein	gbpln	Arabidopsis thaliana	AT4G23160.1 | Symbols: CRK8 | cysteine-rich RLK (RECEPTOR-like protein kinase) 8 | chr4:12129485-12134086 FORWARD LENGTH=1262	1189	1262	3e-84	106.14	13.4567	21.2784
Rsa1.0_02309.1.g33614.t1	ref|NP_193174.1| uncharacterized protein [Arabidopsis thaliana] gi|2244794|emb|CAB10217.1| hypothetical protein [Arabidopsis thaliana] gi|7268143|emb|CAB78480.1| hypothetical protein [Arabidopsis thaliana] gi|332658032|gb|AEE83432.1| uncharacterized protein AT4G14380 [Arabidopsis thaliana]	207	200	5e-81	96.6184	79.2271	88.4058	uncharacterized protein	gbpln	Arabidopsis thaliana	AT4G14380.1 | Symbols: | unknown protein; Has 22 Blast hits to 22 proteins in 8 species: Archae - 0; Bacteria - 0; Metazoa - 1; Fungi - 1; Plants - 18; Viruses - 0; Other Eukaryotes - 2 (source: NCBI BLink). | chr4:8285815-8286417 FORWARD LENGTH=200	207	200	2e-83	96.6184	79.2271	88.4058
Rsa1.0_02309.1.g33615.t2	ref|XP_002868285.1| hypothetical protein ARALYDRAFT_915435 [Arabidopsis lyrata subsp. lyrata] gi|297314121|gb|EFH44544.1| hypothetical protein ARALYDRAFT_915435 [Arabidopsis lyrata subsp. lyrata]	162	162	3e-58	100	80.2469	82.716	hypothetical protein ARALYDRAFT_915435	gbpln	Arabidopsis lyrata	AT4G14385.1 | Symbols: | FUNCTIONS IN: molecular_function unknown; INVOLVED IN: biological_process unknown; LOCATED IN: vacuole; EXPRESSED IN: 24 plant structures; EXPRESSED DURING: 15 growth stages; CONTAINS InterPro DOMAIN/s: Histone H4 acetyltransferase, NuA4 complex, Eaf6 (InterPro:IPR015418); Has 30201 Blast hits to 17322 proteins in 780 species: Archae - 12; Bacteria - 1396; Metazoa - 17338…	162	163	6e-60	100.617	80.8642	83.3333
Rsa1.0_02309.1.g33616.t1	dbj|BAJ34382.1| unnamed protein product [Thellungiella halophila]	284	284	1e-136	100	84.8592	91.5493	unnamed protein product	----	----	AT4G14410.1 | Symbols: bHLH104 | basic helix-loop-helix (bHLH) DNA-binding superfamily protein | chr4:8300077-8301503 FORWARD LENGTH=283	284	283	1e-131	99.6479	81.6901	88.7324
Rsa1.0_02310.1.g33617.t1	#	#	#	#	#	#	#	-	----	----	#	#	#	#	#	#	#
Rsa1.0_02310.1.g33618.t1	#	#	#	#	#	#	#	-	----	----	#	#	#	#	#	#	#
Rsa1.0_02310.1.g33619.t1	ref|XP_002873601.1| ATEXO70C1 [Arabidopsis lyrata subsp. lyrata] gi|297319438|gb|EFH49860.1| ATEXO70C1 [Arabidopsis lyrata subsp. lyrata]	197	650	3e-52	329.949	47.7157	52.7919	ATEXO70C1	gbpln	Arabidopsis lyrata	AT5G13150.1 | Symbols: ATEXO70C1, EXO70C1 | exocyst subunit exo70 family protein C1 | chr5:4172969-4174930 REVERSE LENGTH=653	197	653	8e-54	331.472	46.7005	52.2843
Rsa1.0_02310.1.g33620.t1	#	#	#	#	#	#	#	-	----	----	#	#	#	#	#	#	#
Rsa1.0_02310.1.g33621.t1	#	#	#	#	#	#	#	-	----	----	#	#	#	#	#	#	#
Rsa1.0_02310.1.g33622.t1	dbj|BAB02990.1| retroelement pol polyprotein-like [Arabidopsis thaliana]	1270	1250	0	98.4252	59.8425	73.8583	retroelement pol polyprotein-like	gbpln	Arabidopsis thaliana	AT4G23160.1 | Symbols: CRK8 | cysteine-rich RLK (RECEPTOR-like protein kinase) 8 | chr4:12129485-12134086 FORWARD LENGTH=1262	1270	1262	6e-96	99.3701	14.1732	21.4173
Rsa1.0_02310.1.g33623.t1	gb|AAP40445.1| unknown protein [Arabidopsis thaliana]	293	273	4e-15	93.1741	12.628	15.0171	unknown protein	gbpln	Arabidopsis thaliana	AT2G05580.1 | Symbols: | Glycine-rich protein family | chr2:2055578-2056563 FORWARD LENGTH=302	293	302	1e-17	103.072	12.628	15.0171
Rsa1.0_02310.1.g33624.t1	dbj|BAB01195.1| unnamed protein product [Arabidopsis thaliana]	298	552	1e-15	185.235	18.1208	21.8121	unnamed protein product	gbpln	Arabidopsis thaliana	#	#	#	#	#	#	#
Rsa1.0_02310.1.g33625.t2	ref|NP_849938.1| TLD-domain containing nucleolar protein [Arabidopsis thaliana] gi|13569552|gb|AAK31146.1|AF345342_1 unknown [Arabidopsis thaliana] gi|26983854|gb|AAN86179.1| unknown protein [Arabidopsis thaliana] gi|330250861|gb|AEC05955.1| TLD-domain containing nucleolar protein [Arabidopsis thaliana]	233	303	5e-90	130.043	82.8326	89.6996	TLD-domain containing nucleolar protein	gbpln	Arabidopsis thaliana	AT2G05590.2 | Symbols: | TLD-domain containing nucleolar protein | chr2:2067196-2068951 FORWARD LENGTH=303	233	303	1e-92	130.043	82.8326	89.6996
Rsa1.0_02310.1.g33626.t1	gb|AAM62834.1| unknown [Arabidopsis thaliana]	128	133	2e-56	103.906	87.5	92.1875	unknown	gbpln	Arabidopsis thaliana	AT2G05620.1 | Symbols: PGR5 | proton gradient regulation 5 | chr2:2081204-2081687 REVERSE LENGTH=133	128	133	1e-58	103.906	86.7188	92.1875
Rsa1.0_02311.1.g33627.t1	#	#	#	#	#	#	#	-	----	----	#	#	#	#	#	#	#
Rsa1.0_02311.1.g33628.t10	emb|CAB39638.1| RNA-directed DNA polymerase-like protein [Arabidopsis thaliana] gi|7267666|emb|CAB78094.1| RNA-directed DNA polymerase-like protein [Arabidopsis thaliana]	1783	1274	0	71.4526	32.249	44.3073	RNA-directed DNA polymerase-like protein	gbpln	Arabidopsis thaliana	AT4G29090.1 | Symbols: | Ribonuclease H-like superfamily protein | chr4:14333528-14335255 FORWARD LENGTH=575	1783	575	6e-58	32.249	9.25407	14.4139
Rsa1.0_02311.1.g33629.t2	gb|AAC69114.1| putative gag-protease polyprotein [Arabidopsis thaliana]	511	627	2e-33	122.701	22.7006	37.9648	putative gag-protease polyprotein	gbpln	Arabidopsis thaliana	#	#	#	#	#	#	#
Rsa1.0_02311.1.g33630.t2	gb|AAF18630.1|AC006228_1 F5J5.1 [Arabidopsis thaliana]	701	1463	4e-75	208.702	26.2482	39.515	F5J5.1	gbpln	Arabidopsis thaliana	#	#	#	#	#	#	#
Rsa1.0_02311.1.g33631.t2	gb|AAD26943.1| putative retroelement pol polyprotein [Arabidopsis thaliana]	425	1454	1e-100	342.118	54.1176	68	putative retroelement pol polyprotein	gbpln	Arabidopsis thaliana	AT4G23160.1 | Symbols: CRK8 | cysteine-rich RLK (RECEPTOR-like protein kinase) 8 | chr4:12129485-12134086 FORWARD LENGTH=1262	425	1262	3e-80	296.941	40.4706	55.2941
Rsa1.0_02311.1.g33632.t1	#	#	#	#	#	#	#	-	----	----	#	#	#	#	#	#	#
Rsa1.0_02311.1.g33633.t1	gb|EOA15629.1| hypothetical protein CARUB_v10005866mg [Capsella rubella]	255	176	3e-32	69.0196	41.9608	47.8431	hypothetical protein CARUB_v10005866mg	gbpln	Capsella rubella	AT4G38410.1 | Symbols: | Dehydrin family protein | chr4:17981025-17981604 FORWARD LENGTH=163	255	163	6e-28	63.9216	39.6078	45.4902
Rsa1.0_02311.1.g33634.t1	ref|NP_193124.2| receptor like protein 48 [Arabidopsis thaliana] gi|332657940|gb|AEE83340.1| receptor like protein 48 [Arabidopsis thaliana]	170	725	5e-65	426.471	76.4706	80.5882	receptor like protein 48	gbpln	Arabidopsis thaliana	AT4G13880.1 | Symbols: AtRLP48, RLP48 | receptor like protein 48 | chr4:8026151-8028614 FORWARD LENGTH=725	170	725	2e-67	426.471	76.4706	80.5882
Rsa1.0_02311.1.g33635.t1	#	#	#	#	#	#	#	-	----	----	#	#	#	#	#	#	#
Rsa1.0_02312.1.g33636.t1	emb|CAA59963.1| subtilisin-like protease [Arabidopsis thaliana]	357	746	1e-157	208.964	77.0308	86.8347	subtilisin-like protease	gbpln	Arabidopsis thaliana	AT5G67360.1 | Symbols: ARA12 | Subtilase family protein | chr5:26872192-26874465 REVERSE LENGTH=757	357	757	1e-159	212.045	77.0308	86.5546
Rsa1.0_02312.1.g33637.t1	ref|NP_189501.2| AAA-type ATPase family protein [Arabidopsis thaliana] gi|332643943|gb|AEE77464.1| AAA-type ATPase family protein [Arabidopsis thaliana]	482	477	0	98.9627	76.971	87.1369	AAA-type ATPase family protein	gbpln	Arabidopsis thaliana	AT3G28600.1 | Symbols: | P-loop containing nucleoside triphosphate hydrolases superfamily protein | chr3:10722437-10723870 FORWARD LENGTH=477	482	477	0	98.9627	76.971	87.1369
Rsa1.0_02312.1.g33638.t1	ref|NP_189504.2| uncharacterized protein [Arabidopsis thaliana] gi|26451644|dbj|BAC42919.1| unknown protein [Arabidopsis thaliana] gi|28973265|gb|AAO63957.1| unknown protein [Arabidopsis thaliana] gi|332643946|gb|AEE77467.1| uncharacterized protein AT3G28630 [Arabidopsis thaliana]	301	335	1e-133	111.296	82.7243	92.3588	uncharacterized protein	gbpln	Arabidopsis thaliana	AT3G28630.1 | Symbols: | Protein of unknown function (DUF569) | chr3:10729065-10730564 FORWARD LENGTH=335	301	335	1e-135	111.296	82.7243	92.3588
Rsa1.0_02312.1.g33639.t1	gb|EOA23917.1| hypothetical protein CARUB_v10017133mg [Capsella rubella]	443	476	0	107.449	90.0677	93.228	hypothetical protein CARUB_v10017133mg	gbpln	Capsella rubella	AT3G28690.2 | Symbols: | Protein kinase superfamily protein | chr3:10755481-10757494 FORWARD LENGTH=453	443	453	0	102.257	87.8104	92.3251
Rsa1.0_02312.1.g33640.t1	ref|NP_189512.1| V-type proton ATPase subunit d1 [Arabidopsis thaliana] gi|297815166|ref|XP_002875466.1| hypothetical protein ARALYDRAFT_484647 [Arabidopsis lyrata subsp. lyrata] gi|297818484|ref|XP_002877125.1| hypothetical protein ARALYDRAFT_484645 [Arabidopsis lyrata subsp. lyrata] gi|12230764|sp|Q9LJI5.1|VA0D1_ARATH RecName: Full=V-type proton ATPase subunit d1; Short=V-ATPase subunit d1; Alt…	351	351	0	100	99.7151	100	V-type proton ATPase subunit d1	gbpln	Arabidopsis lyrata	AT3G28710.1 | Symbols: | ATPase, V0/A0 complex, subunit C/D | chr3:10773144-10775594 REVERSE LENGTH=351	351	351	0	100	99.7151	100
Rsa1.0_02312.1.g33641.t1	ref|XP_002877129.1| hypothetical protein ARALYDRAFT_484650 [Arabidopsis lyrata subsp. lyrata] gi|297322967|gb|EFH53388.1| hypothetical protein ARALYDRAFT_484650 [Arabidopsis lyrata subsp. lyrata]	284	346	1e-60	121.831	46.831	63.7324	hypothetical protein ARALYDRAFT_484650	gbpln	Arabidopsis lyrata	AT3G28750.1 | Symbols: | unknown protein; LOCATED IN: endomembrane system; EXPRESSED IN: 12 plant structures; EXPRESSED DURING: L mature pollen stage, M germinated pollen stage, 4 anthesis, C globular stage, petal differentiation and expansion stage; CONTAINS InterPro DOMAIN/s: Protein of unknown function DUF1216 (InterPro:IPR009605); BEST Arabidopsis thaliana protein match is: unknown protein (T…	284	333	4e-60	117.254	47.1831	62.6761
Rsa1.0_02312.1.g33642.t1	ref|XP_002875472.1| hypothetical protein ARALYDRAFT_484653 [Arabidopsis lyrata subsp. lyrata] gi|297321310|gb|EFH51731.1| hypothetical protein ARALYDRAFT_484653 [Arabidopsis lyrata subsp. lyrata]	522	518	4e-89	99.2337	38.1226	58.8123	hypothetical protein ARALYDRAFT_484653	gbpln	Arabidopsis lyrata	AT3G28790.1 | Symbols: | Protein of unknown function (DUF1216) | chr3:10813577-10815588 REVERSE LENGTH=608	522	608	1e-58	116.475	19.1571	27.0115
Rsa1.0_02312.1.g33643.t1	ref|XP_002875475.1| glutaredoxin family protein [Arabidopsis lyrata subsp. lyrata] gi|297321313|gb|EFH51734.1| glutaredoxin family protein [Arabidopsis lyrata subsp. lyrata]	427	435	1e-178	101.874	79.8595	89.4614	glutaredoxin family protein	gbpln	Arabidopsis lyrata	AT3G28850.1 | Symbols: | Glutaredoxin family protein | chr3:10848669-10849955 FORWARD LENGTH=428	427	428	1e-179	100.234	80.3279	89.4614
Rsa1.0_02313.1.g33644.t1	ref|XP_002884968.1| hypothetical protein ARALYDRAFT_478733 [Arabidopsis lyrata subsp. lyrata] gi|297330808|gb|EFH61227.1| hypothetical protein ARALYDRAFT_478733 [Arabidopsis lyrata subsp. lyrata]	465	677	0	145.591	78.9247	87.0968	hypothetical protein ARALYDRAFT_478733	gbpln	Arabidopsis lyrata	AT3G13460.1 | Symbols: ECT2 | evolutionarily conserved C-terminal region 2 | chr3:4385274-4388220 REVERSE LENGTH=667	465	667	0	143.441	79.1398	87.0968
Rsa1.0_02313.1.g33645.t1	ref|NP_187956.1| TCP-1/cpn60 chaperonin family protein [Arabidopsis thaliana] gi|75311214|sp|Q9LJE4.1|CPNB2_ARATH RecName: Full=Chaperonin 60 subunit beta 2, chloroplastic; Short=CPN-60 beta 2; Flags: Precursor gi|9280299|dbj|BAB01754.1| GloEL protein; chaperonin, 60 kDa [Arabidopsis thaliana] gi|332641841|gb|AEE75362.1| TCP-1/cpn60 chaperonin family protein [Arabidopsis thaliana]	539	596	0	110.575	90.9091	94.8052	TCP-1/cpn60 chaperonin family protein	gbpln	Arabidopsis thaliana	AT3G13470.1 | Symbols: | TCP-1/cpn60 chaperonin family protein | chr3:4389685-4392624 FORWARD LENGTH=596	539	596	0	110.575	90.9091	94.8052
Rsa1.0_02313.1.g33646.t1	ref|XP_002884970.1| MAPKKK7 [Arabidopsis lyrata subsp. lyrata] gi|297330810|gb|EFH61229.1| MAPKKK7 [Arabidopsis lyrata subsp. lyrata]	1358	1365	0	100.515	90.7953	93.5199	MAPKKK7	gbpln	Arabidopsis lyrata	AT3G13530.1 | Symbols: MAPKKK7, MAP3KE1 | mitogen-activated protein kinase kinase kinase 7 | chr3:4411934-4419320 REVERSE LENGTH=1368	1358	1368	0	100.736	90.648	93.7408
Rsa1.0_02313.1.g33647.t1	#	#	#	#	#	#	#	-	----	----	#	#	#	#	#	#	#
Rsa1.0_02313.1.g33648.t1	#	#	#	#	#	#	#	-	----	----	#	#	#	#	#	#	#
Rsa1.0_02314.1.g33649.t1	ref|NP_565615.1| transducin/WD-40 repeat-containing protein [Arabidopsis thaliana] gi|20197268|gb|AAC31230.2| expressed protein [Arabidopsis thaliana] gi|20260510|gb|AAM13153.1| unknown protein [Arabidopsis thaliana] gi|21553416|gb|AAM62509.1| unknown [Arabidopsis thaliana] gi|28059424|gb|AAO30057.1| unknown protein [Arabidopsis thaliana] gi|330252696|gb|AEC07790.1| transducin/WD-40 repeat-contai…	214	352	2e-86	164.486	74.2991	79.9065	transducin/WD-40 repeat-containing protein	gbpln	Arabidopsis thaliana	AT2G26060.1 | Symbols: emb1345 | Transducin/WD40 repeat-like superfamily protein | chr2:11102400-11105127 FORWARD LENGTH=352	214	352	6e-89	164.486	74.2991	79.9065
Rsa1.0_02314.1.g33650.t1	ref|XP_002880740.1| reversion-to-ethylene sensitivity1 [Arabidopsis lyrata subsp. lyrata] gi|297326579|gb|EFH56999.1| reversion-to-ethylene sensitivity1 [Arabidopsis lyrata subsp. lyrata]	251	248	1e-115	98.8048	80.0797	88.4462	reversion-to-ethylene sensitivity1	gbpln	Arabidopsis lyrata	AT2G26070.1 | Symbols: RTE1 | Protein of unknown function (DUF778) | chr2:11105741-11106607 REVERSE LENGTH=250	251	250	1e-116	99.6016	79.6813	90.4382
Rsa1.0_02314.1.g33651.t1	dbj|BAJ33733.1| unnamed protein product [Thellungiella halophila]	718	717	0	99.8607	93.3148	95.961	unnamed protein product	----	----	AT2G26140.1 | Symbols: ftsh4 | FTSH protease 4 | chr2:11131939-11135126 REVERSE LENGTH=717	718	717	0	99.8607	88.5794	93.3148
Rsa1.0_02314.1.g33652.t1	ref|NP_180192.1| Transmembrane proteins 14C [Arabidopsis thaliana] gi|9910942|sp|O64847.1|U136_ARATH RecName: Full=UPF0136 membrane protein At2g26240 gi|3075402|gb|AAC14534.1| unknown protein [Arabidopsis thaliana] gi|18252993|gb|AAL62423.1| unknown protein [Arabidopsis thaliana] gi|23198126|gb|AAN15590.1| unknown protein [Arabidopsis thaliana] gi|330252718|gb|AEC07812.1| Transmembrane proteins 1…	108	108	3e-47	100	91.6667	97.2222	Transmembrane proteins 14C	gbpln	Arabidopsis thaliana	AT2G26240.1 | Symbols: | Transmembrane proteins 14C | chr2:11167496-11168373 REVERSE LENGTH=108	108	108	5e-50	100	91.6667	97.2222
Rsa1.0_02314.1.g33653.t1	ref|XP_002891861.1| zinc ion binding protein [Arabidopsis lyrata subsp. lyrata] gi|297337703|gb|EFH68120.1| zinc ion binding protein [Arabidopsis lyrata subsp. lyrata]	144	401	1e-45	278.472	68.0556	72.2222	zinc ion binding protein	gbpln	Arabidopsis lyrata	AT1G55915.1 | Symbols: | zinc ion binding | chr1:20907663-20909429 FORWARD LENGTH=404	144	404	5e-47	280.556	66.6667	72.9167
Rsa1.0_02314.1.g33654.t1	ref|NP_180193.1| 3-ketoacyl-CoA synthase 10 [Arabidopsis thaliana] gi|114149941|sp|Q570B4.2|KCS10_ARATH RecName: Full=3-ketoacyl-CoA synthase 10; Short=KCS-10; AltName: Full=Protein FIDDLEHEAD; AltName: Full=Very long-chain fatty acid condensing enzyme 10; Short=VLCFA condensing enzyme 10 gi|8177699|gb|AAF73973.1|AF214490_1 fiddlehead protein [Arabidopsis thaliana] gi|12597467|gb|AAG60062.1|AF337…	541	550	0	101.664	95.3789	97.4122	3-ketoacyl-CoA synthase 10	gbpln	Arabidopsis thaliana	AT2G26250.1 | Symbols: FDH, KCS10 | 3-ketoacyl-CoA synthase 10 | chr2:11170799-11173059 REVERSE LENGTH=550	541	550	0	101.664	95.3789	97.4122
Rsa1.0_02314.1.g33655.t1	ref|XP_002878951.1| 3beta-hydroxysteroid-dehydrogenase/decarboxylase isoform 2 [Arabidopsis lyrata subsp. lyrata] gi|297324790|gb|EFH55210.1| 3beta-hydroxysteroid-dehydrogenase/decarboxylase isoform 2 [Arabidopsis lyrata subsp. lyrata]	564	564	0	100	88.4752	94.6809	3beta-hydroxysteroid-dehydrogenase/decarboxylase isoform 2	gbpln	Arabidopsis lyrata	AT2G26260.1 | Symbols: AT3BETAHSD/D2, 3BETAHSD/D2 | 3beta-hydroxysteroid-dehydrogenase/decarboxylase isoform 2 | chr2:11178237-11182872 FORWARD LENGTH=564	564	564	0	100	88.1206	94.5035
Rsa1.0_02314.1.g33656.t1	gb|EOA26805.1| hypothetical protein CARUB_v10022901mg [Capsella rubella] gi|482562617|gb|EOA26807.1| hypothetical protein CARUB_v10022901mg [Capsella rubella] gi|482562618|gb|EOA26808.1| hypothetical protein CARUB_v10022901mg [Capsella rubella]	552	574	0	103.986	79.8913	87.5	hypothetical protein CARUB_v10022901mg	gbpln	Capsella rubella	AT2G26280.1 | Symbols: CID7 | CTC-interacting domain 7 | chr2:11188143-11190579 REVERSE LENGTH=567	552	567	0	102.717	80.4348	88.0435
Rsa1.0_02315.1.g33657.t1	ref|NP_188681.1| putative sugar transporter ERD6-like 13 [Arabidopsis thaliana] gi|118572293|sp|Q9LTP6.2|EDL13_ARATH RecName: Full=Putative sugar transporter ERD6-like 13 gi|332642861|gb|AEE76382.1| putative sugar transporter ERD6-like 13 [Arabidopsis thaliana]	171	488	4e-52	285.38	63.1579	69.5906	putative sugar transporter ERD6-like 13	gbpln	Arabidopsis thaliana	AT3G20460.1 | Symbols: | Major facilitator superfamily protein | chr3:7135050-7139469 FORWARD LENGTH=488	171	488	1e-54	285.38	63.1579	69.5906
Rsa1.0_02315.1.g33658.t25	emb|CAB51200.1| putative protein [Arabidopsis thaliana]	301	739	3e-20	245.515	16.2791	28.5714	putative protein	gbpln	Arabidopsis thaliana	#	#	#	#	#	#	#
Rsa1.0_02315.1.g33659.t1	#	#	#	#	#	#	#	-	----	----	AT1G55880.2 | Symbols: | Pyridoxal-5'-phosphate-dependent enzyme family protein | chr1:20899619-20901140 REVERSE LENGTH=348	93	348	1e-12	374.194	32.2581	33.3333
Rsa1.0_02315.1.g33660.t1	ref|XP_002885375.1| predicted protein [Arabidopsis lyrata subsp. lyrata] gi|297331215|gb|EFH61634.1| predicted protein [Arabidopsis lyrata subsp. lyrata]	195	174	8e-17	89.2308	20.5128	21.0256	predicted protein	gbpln	Arabidopsis lyrata	AT3G20470.1 | Symbols: GRP-5, ATGRP-5, GRP5, ATGRP5 | glycine-rich protein 5 | chr3:7140625-7141149 REVERSE LENGTH=174	195	174	3e-19	89.2308	20.5128	21.0256
Rsa1.0_02316.1.g33661.t2	ref|XP_002866223.1| hypothetical protein ARALYDRAFT_495865 [Arabidopsis lyrata subsp. lyrata] gi|297312058|gb|EFH42482.1| hypothetical protein ARALYDRAFT_495865 [Arabidopsis lyrata subsp. lyrata]	146	148	1e-64	101.37	89.726	95.2055	hypothetical protein ARALYDRAFT_495865	gbpln	Arabidopsis lyrata	AT5G57685.1 | Symbols: ATGDU3, GDU3, LSB1 | glutamine dumper 3 | chr5:23366356-23366802 REVERSE LENGTH=148	146	148	9e-66	101.37	87.6712	93.1507
Rsa1.0_02316.1.g33662.t1	ref|NP_200577.2| diacylglycerol kinase 4 [Arabidopsis thaliana] gi|122180031|sp|Q1PDI2.1|DGK4_ARATH RecName: Full=Diacylglycerol kinase 4; Short=AtDGK4; Short=DAG kinase 4; AltName: Full=Diglyceride kinase 4; Short=DGK 4 gi|91807058|gb|ABE66256.1| diacylglycerol kinase [Arabidopsis thaliana] gi|332009553|gb|AED96936.1| diacylglycerol kinase 4 [Arabidopsis thaliana]	482	487	0	101.037	92.3237	96.473	diacylglycerol kinase 4	gbpln	Arabidopsis thaliana	AT5G57690.1 | Symbols: ATDGK4, DGK4 | diacylglycerol kinase 4 | chr5:23372063-23374469 REVERSE LENGTH=487	482	487	0	101.037	92.3237	96.473
Rsa1.0_02316.1.g33663.t1	ref|XP_002864525.1| hypothetical protein ARALYDRAFT_495867 [Arabidopsis lyrata subsp. lyrata] gi|297310360|gb|EFH40784.1| hypothetical protein ARALYDRAFT_495867 [Arabidopsis lyrata subsp. lyrata]	369	347	1e-173	94.0379	81.5718	84.8238	hypothetical protein ARALYDRAFT_495867	gbpln	Arabidopsis lyrata	AT5G57700.1 | Symbols: | BNR/Asp-box repeat family protein | chr5:23375275-23376943 FORWARD LENGTH=352	369	352	1e-174	95.393	80.2168	84.5528
Rsa1.0_02316.1.g33664.t1	ref|NP_200584.1| uncharacterized protein [Arabidopsis thaliana] gi|9759273|dbj|BAB09594.1| unnamed protein product [Arabidopsis thaliana] gi|34365677|gb|AAQ65150.1| At5g57760 [Arabidopsis thaliana] gi|51968522|dbj|BAD42953.1| unknown protein [Arabidopsis thaliana] gi|332009564|gb|AED96947.1| uncharacterized protein AT5G57760 [Arabidopsis thaliana]	130	78	9e-20	60	36.9231	44.6154	uncharacterized protein	gbpln	Arabidopsis thaliana	AT5G57760.1 | Symbols: | unknown protein; Has 5 Blast hits to 5 proteins in 2 species: Archae - 0; Bacteria - 0; Metazoa - 0; Fungi - 0; Plants - 5; Viruses - 0; Other Eukaryotes - 0 (source: NCBI BLink). | chr5:23400725-23400961 FORWARD LENGTH=78	130	78	2e-22	60	36.9231	44.6154
Rsa1.0_02316.1.g33665.t2	gb|EOA14005.1| hypothetical protein CARUB_v10027137mg [Capsella rubella]	258	208	3e-24	80.6202	27.907	37.2093	hypothetical protein CARUB_v10027137mg	gbpln	Capsella rubella	AT5G57790.2 | Symbols: | unknown protein; Has 13 Blast hits to 11 proteins in 5 species: Archae - 0; Bacteria - 0; Metazoa - 0; Fungi - 0; Plants - 13; Viruses - 0; Other Eukaryotes - 0 (source: NCBI BLink). | chr5:23412243-23413442 REVERSE LENGTH=192	258	192	5e-23	74.4186	27.907	37.5969
Rsa1.0_02317.1.g33666.t1	gb|AAX19659.1| inward rectifying potassium channel [Brassica rapa subsp. pekinensis]	260	685	1e-115	263.462	77.3077	81.9231	inward rectifying potassium channel	gbpln	Brassica rapa	AT4G18290.1 | Symbols: KAT2 | potassium channel in Arabidopsis thaliana 2 | chr4:10115418-10118477 FORWARD LENGTH=697	260	697	1e-113	268.077	75.3846	80
Rsa1.0_02317.1.g33667.t1	gb|AAK53013.1|AF375429_1 AT4g18280/T9A21_130 [Arabidopsis thaliana] gi|19548065|gb|AAL87396.1| AT4g18280/T9A21_130 [Arabidopsis thaliana]	149	148	2e-11	99.3289	29.5302	34.2282	AT4g18280/T9A21_130	gbpln	Arabidopsis thaliana	#	#	#	#	#	#	#
Rsa1.0_02317.1.g33668.t1	ref|XP_002868005.1| hypothetical protein ARALYDRAFT_493041 [Arabidopsis lyrata subsp. lyrata] gi|297313841|gb|EFH44264.1| hypothetical protein ARALYDRAFT_493041 [Arabidopsis lyrata subsp. lyrata]	459	852	1e-175	185.621	65.7952	76.9063	hypothetical protein ARALYDRAFT_493041	gbpln	Arabidopsis lyrata	AT4G18250.1 | Symbols: | receptor serine/threonine kinase, putative | chr4:10087343-10091963 REVERSE LENGTH=853	459	853	1e-172	185.839	65.1416	76.9063
Rsa1.0_02317.1.g33669.t3	gb|AFJ66169.1| hypothetical protein 11M19.13 [Arabidopsis halleri]	701	1273	2e-90	181.598	23.6805	30.8131	hypothetical protein 11M19.13	gbpln	Arabidopsis halleri	AT4G23160.1 | Symbols: CRK8 | cysteine-rich RLK (RECEPTOR-like protein kinase) 8 | chr4:12129485-12134086 FORWARD LENGTH=1262	701	1262	4e-34	180.029	11.8402	20.1141
Rsa1.0_02317.1.g33670.t1	gb|EOA15732.1| hypothetical protein CARUB_v10006677mg, partial [Capsella rubella]	265	246	2e-97	92.8302	64.9057	75.4717	hypothetical protein CARUB_v10006677mg, partial	gbpln	Capsella rubella	AT4G18250.1 | Symbols: | receptor serine/threonine kinase, putative | chr4:10087343-10091963 REVERSE LENGTH=853	265	853	8e-91	321.887	57.7358	69.0566
Rsa1.0_02318.1.g33671.t2	#	#	#	#	#	#	#	-	----	----	#	#	#	#	#	#	#
Rsa1.0_02319.1.g33672.t1	gb|EOA32639.1| hypothetical protein CARUB_v10015934mg [Capsella rubella]	344	708	1e-124	205.814	83.4302	88.0814	hypothetical protein CARUB_v10015934mg	gbpln	Capsella rubella	AT3G15550.1 | Symbols: | unknown protein; Has 25732 Blast hits to 16979 proteins in 961 species: Archae - 144; Bacteria - 1801; Metazoa - 12681; Fungi - 1868; Plants - 912; Viruses - 94; Other Eukaryotes - 8232 (source: NCBI BLink). | chr3:5267351-5270095 FORWARD LENGTH=729	344	729	1e-122	211.919	83.4302	89.8256
Rsa1.0_02319.1.g33673.t1	gb|EOA30559.1| hypothetical protein CARUB_v10013684mg [Capsella rubella]	451	453	0	100.443	87.1397	92.6829	hypothetical protein CARUB_v10013684mg	gbpln	Capsella rubella	AT3G15570.1 | Symbols: | Phototropic-responsive NPH3 family protein | chr3:5270267-5271700 REVERSE LENGTH=452	451	452	0	100.222	83.8137	89.1353
Rsa1.0_02319.1.g33674.t1	ref|NP_188178.2| pentatricopeptide repeat-containing protein [Arabidopsis thaliana] gi|75273796|sp|Q9LRP6.1|PP234_ARATH RecName: Full=Pentatricopeptide repeat-containing protein At3g15590, mitochondrial; Flags: Precursor gi|11994226|dbj|BAB01348.1| DNA-binding protein [Arabidopsis thaliana] gi|20856658|gb|AAM26678.1| AT3g15590/MQD17_5 [Arabidopsis thaliana] gi|27363266|gb|AAO11552.1| At3g15590/MQ…	730	610	0	83.5616	62.6027	71.9178	pentatricopeptide repeat-containing protein	gbpln	Arabidopsis thaliana	AT3G15590.1 | Symbols: | Tetratricopeptide repeat (TPR)-like superfamily protein | chr3:5275568-5277658 REVERSE LENGTH=610	730	610	0	83.5616	62.6027	71.9178
Rsa1.0_02319.1.g33675.t3	ref|XP_002882953.1| predicted protein [Arabidopsis lyrata subsp. lyrata] gi|297328793|gb|EFH59212.1| predicted protein [Arabidopsis lyrata subsp. lyrata]	538	502	1e-154	93.3086	53.9033	63.5688	predicted protein	gbpln	Arabidopsis lyrata	AT3G15605.4 | Symbols: | nucleic acid binding | chr3:5288291-5290941 FORWARD LENGTH=481	538	481	1e-128	89.4052	48.3271	57.4349
Rsa1.0_02319.1.g33676.t1	ref|NP_188185.1| cytochrome c oxidase subunit Vb [Arabidopsis thaliana] gi|75274420|sp|Q9LW15.1|CX5B1_ARATH RecName: Full=Cytochrome c oxidase subunit 5b-1, mitochondrial; Short=AtCOX5b-1; Flags: Precursor gi|14194105|gb|AAK56247.1|AF367258_1 AT3g15640/MSJ11_4 [Arabidopsis thaliana] gi|11994336|dbj|BAB02295.1| cytochrome c oxidase subunit Vb precursor-like protein [Arabidopsis thaliana] gi|157778…	174	176	2e-65	101.149	87.3563	91.3793	cytochrome c oxidase subunit Vb	gbpln	Arabidopsis thaliana	AT3G15640.1 | Symbols: | Rubredoxin-like superfamily protein | chr3:5299273-5301371 FORWARD LENGTH=176	174	176	6e-68	101.149	87.3563	91.3793
Rsa1.0_02319.1.g33677.t1	ref|XP_002882955.1| hypothetical protein ARALYDRAFT_479016 [Arabidopsis lyrata subsp. lyrata] gi|297328795|gb|EFH59214.1| hypothetical protein ARALYDRAFT_479016 [Arabidopsis lyrata subsp. lyrata]	173	177	1e-68	102.312	91.9075	94.7977	hypothetical protein ARALYDRAFT_479016	gbpln	Arabidopsis lyrata	AT3G15640.1 | Symbols: | Rubredoxin-like superfamily protein | chr3:5299273-5301371 FORWARD LENGTH=176	173	176	2e-70	101.734	90.1734	93.0636
Rsa1.0_02319.1.g33678.t1	#	#	#	#	#	#	#	-	----	----	#	#	#	#	#	#	#
Rsa1.0_02319.1.g33679.t1	ref|NP_001189903.1| phospholipase/carboxylesterase family protein [Arabidopsis thaliana] gi|332642188|gb|AEE75709.1| phospholipase/carboxylesterase family protein [Arabidopsis thaliana]	270	274	1e-132	101.481	89.2593	90.7407	phospholipase/carboxylesterase family protein	gbpln	Arabidopsis thaliana	AT3G15650.2 | Symbols: | alpha/beta-Hydrolases superfamily protein | chr3:5306006-5307764 FORWARD LENGTH=274	270	274	1e-135	101.481	89.2593	90.7407
Rsa1.0_02319.1.g33680.t1	ref|XP_002885102.1| glutaredoxin family protein [Arabidopsis lyrata subsp. lyrata] gi|297330942|gb|EFH61361.1| glutaredoxin family protein [Arabidopsis lyrata subsp. lyrata]	142	169	1e-58	119.014	78.8732	86.6197	glutaredoxin family protein	gbpln	Arabidopsis lyrata	AT3G15660.2 | Symbols: ATGRX4, GRX4 | glutaredoxin 4 | chr3:5308134-5309383 REVERSE LENGTH=169	142	169	6e-60	119.014	78.169	85.9155
Rsa1.0_02319.1.g33681.t1	dbj|BAB01155.1| unnamed protein product [Arabidopsis thaliana] gi|49823524|gb|AAT68745.1| hypothetical protein At3g17200 [Arabidopsis thaliana] gi|60547763|gb|AAX23845.1| hypothetical protein At3g17200 [Arabidopsis thaliana]	230	310	6e-53	134.783	43.4783	64.3478	unnamed protein product	gbpln	Arabidopsis thaliana	AT3G24255.1 | Symbols: | RNA-directed DNA polymerase (reverse transcriptase)-related family protein | chr3:8789471-8793208 FORWARD LENGTH=746	230	746	2e-31	324.348	32.1739	44.7826
Rsa1.0_02320.1.g33682.t1	gb|EOA24680.1| hypothetical protein CARUB_v10017962mg [Capsella rubella]	232	234	1e-94	100.862	78.8793	87.5	hypothetical protein CARUB_v10017962mg	gbpln	Capsella rubella	AT3G57040.1 | Symbols: ARR9, ATRR4 | response regulator 9 | chr3:21110059-21111228 FORWARD LENGTH=234	232	234	5e-89	100.862	76.7241	83.1897
Rsa1.0_02320.1.g33683.t1	ref|NP_191264.1| cystathionine beta-lyase [Arabidopsis thaliana] gi|1708993|sp|P53780.1|METC_ARATH RecName: Full=Cystathionine beta-lyase, chloroplastic; Short=CBL; AltName: Full=Beta-cystathionase; AltName: Full=Cysteine lyase; Flags: Precursor gi|13786771|pdb|1IBJ|A Chain A, Crystal Structure Of Cystathionine Beta-Lyase From Arabidopsis Thaliana gi|13786772|pdb|1IBJ|C Chain C, Crystal Structure…	467	464	0	99.3576	90.1499	96.1456	cystathionine beta-lyase	gbpln	Arabidopsis thaliana	AT3G57050.1 | Symbols: CBL | cystathionine beta-lyase | chr3:21111939-21114521 REVERSE LENGTH=464	467	464	0	99.3576	90.1499	96.1456
Rsa1.0_02320.1.g33684.t7	emb|CAB72176.1| putative protein [Arabidopsis thaliana]	358	1439	5e-55	401.955	33.2402	40.5028	putative protein	gbpln	Arabidopsis thaliana	AT3G57060.2 | Symbols: | binding | chr3:21115078-21121051 REVERSE LENGTH=1415	358	1415	4e-40	395.251	27.933	34.3575
Rsa1.0_02320.1.g33685.t1	ref|XP_002876394.1| hypothetical protein ARALYDRAFT_486152 [Arabidopsis lyrata subsp. lyrata] gi|297322232|gb|EFH52653.1| hypothetical protein ARALYDRAFT_486152 [Arabidopsis lyrata subsp. lyrata]	392	414	1e-135	105.612	70.9184	77.2959	hypothetical protein ARALYDRAFT_486152	gbpln	Arabidopsis lyrata	AT3G57070.1 | Symbols: | Glutaredoxin family protein | chr3:21124174-21125427 FORWARD LENGTH=417	392	417	1e-133	106.378	68.8776	76.2755
Rsa1.0_02320.1.g33686.t1	#	#	#	#	#	#	#	-	----	----	#	#	#	#	#	#	#
Rsa1.0_02320.1.g33687.t1	gb|EOA24004.1| hypothetical protein CARUB_v10017217mg, partial [Capsella rubella]	119	456	2e-46	383.193	79.8319	84.0336	hypothetical protein CARUB_v10017217mg, partial	gbpln	Capsella rubella	AT3G57220.1 | Symbols: | Glycosyl transferase family 4 protein | chr3:21174516-21176904 FORWARD LENGTH=426	119	426	3e-41	357.983	81.5126	87.395
Rsa1.0_02320.1.g33688.t1	ref|NP_191281.1| UDP-N-acetylglucosamine--dolichyl-phosphate [Arabidopsis thaliana] gi|6735301|emb|CAB68128.1| UDP-GlcNAc:dolichol phosphate N-acetylglucosamine-1-phosphate transferase-like protein [Arabidopsis thaliana] gi|21618187|gb|AAM67237.1| UDP-GlcNAc:dolichol phosphate N-acetylglucosamine-1-phosphate transferase-like protein [Arabidopsis thaliana] gi|51968478|dbj|BAD42931.1| UDP-GlcNAc:do…	276	426	1e-153	154.348	96.0145	97.8261	UDP-N-acetylglucosamine--dolichyl-phosphate	gbpln	Arabidopsis thaliana	AT3G57220.1 | Symbols: | Glycosyl transferase family 4 protein | chr3:21174516-21176904 FORWARD LENGTH=426	276	426	1e-156	154.348	96.0145	97.8261
Rsa1.0_02320.1.g33689.t1	gb|AFN85666.1| glucanase 1 [Brassica rapa subsp. pekinensis]	318	341	1e-107	107.233	61.3208	73.8994	glucanase 1	gbpln	Brassica rapa	AT3G57240.1 | Symbols: BG3 | beta-1,3-glucanase 3 | chr3:21181916-21183045 REVERSE LENGTH=341	318	341	1e-100	107.233	56.9182	68.239
Rsa1.0_02320.1.g33690.t1	gb|AAX76839.1| beta-1,3-glucanase [Brassica rapa subsp. chinensis]	349	363	1e-141	104.011	76.5043	85.1003	beta-1,3-glucanase	gbpln	Brassica rapa	AT3G57260.1 | Symbols: BGL2, PR2, BG2, PR-2 | beta-1,3-glucanase 2 | chr3:21188709-21189822 REVERSE LENGTH=339	349	339	1e-105	97.1347	59.0258	73.9255
Rsa1.0_02321.1.g33691.t1	gb|EOA38616.1| hypothetical protein CARUB_v10010468mg [Capsella rubella]	163	171	2e-57	104.908	75.4601	80.9816	hypothetical protein CARUB_v10010468mg	gbpln	Capsella rubella	AT1G13390.2 | Symbols: | unknown protein; BEST Arabidopsis thaliana protein match is: unknown protein (TAIR:AT1G68490.1); Has 114 Blast hits to 114 proteins in 18 species: Archae - 0; Bacteria - 0; Metazoa - 0; Fungi - 0; Plants - 114; Viruses - 0; Other Eukaryotes - 0 (source: NCBI BLink). | chr1:4592829-4593549 REVERSE LENGTH=176	163	176	4e-56	107.975	74.8466	80.9816
Rsa1.0_02321.1.g33692.t1	ref|NP_683304.1| uncharacterized protein [Arabidopsis thaliana] gi|9958057|gb|AAG09546.1|AC011810_5 Unknown Protein [Arabidopsis thaliana] gi|27754364|gb|AAO22631.1| unknown protein [Arabidopsis thaliana] gi|28393909|gb|AAO42362.1| unknown protein [Arabidopsis thaliana] gi|332190884|gb|AEE29005.1| uncharacterized protein AT1G13360 [Arabidopsis thaliana]	189	194	3e-67	102.646	81.4815	86.7725	uncharacterized protein	gbpln	Arabidopsis thaliana	AT1G13360.1 | Symbols: | unknown protein; BEST Arabidopsis thaliana protein match is: unknown protein (TAIR:AT3G25870.1); Has 69 Blast hits to 69 proteins in 16 species: Archae - 0; Bacteria - 0; Metazoa - 6; Fungi - 0; Plants - 63; Viruses - 0; Other Eukaryotes - 0 (source: NCBI BLink). | chr1:4577229-4577813 REVERSE LENGTH=194	189	194	1e-69	102.646	81.4815	86.7725
Rsa1.0_02321.1.g33693.t2	ref|NP_563927.3| Endosomal targeting BRO1-like domain-containing protein [Arabidopsis thaliana] gi|9958070|gb|AAG09559.1|AC011810_18 Hypothetical Protein [Arabidopsis thaliana] gi|332190876|gb|AEE28997.1| Endosomal targeting BRO1-like domain-containing protein [Arabidopsis thaliana]	380	374	1e-140	98.4211	67.6316	76.3158	Endosomal targeting BRO1-like domain-containing protein	gbpln	Arabidopsis thaliana	AT1G13310.1 | Symbols: | Endosomal targeting BRO1-like domain-containing protein | chr1:4561217-4562929 REVERSE LENGTH=374	380	374	1e-142	98.4211	67.6316	76.3158
Rsa1.0_02321.1.g33694.t1	gb|ABD65172.1| hypothetical protein 40.t00059 [Brassica oleracea]	520	828	3e-36	159.231	14.2308	14.6154	hypothetical protein 40.t00059	gbpln	Brassica oleracea	#	#	#	#	#	#	#
Rsa1.0_02322.1.g33695.t1	#	#	#	#	#	#	#	-	----	----	#	#	#	#	#	#	#
Rsa1.0_02322.1.g33696.t1	gb|EOA36999.1| hypothetical protein CARUB_v10010029mg [Capsella rubella]	265	265	1e-149	100	96.2264	99.2453	hypothetical protein CARUB_v10010029mg	gbpln	Capsella rubella	AT1G32050.1 | Symbols: | SCAMP family protein | chr1:11528616-11530974 FORWARD LENGTH=264	265	264	1e-148	99.6226	95.4717	98.1132
Rsa1.0_02322.1.g33697.t1	ref|XP_002890967.1| hypothetical protein ARALYDRAFT_890765 [Arabidopsis lyrata subsp. lyrata] gi|297336809|gb|EFH67226.1| hypothetical protein ARALYDRAFT_890765 [Arabidopsis lyrata subsp. lyrata]	401	395	0	98.5037	93.5162	95.7606	hypothetical protein ARALYDRAFT_890765	gbpln	Arabidopsis lyrata	AT1G32060.1 | Symbols: PRK | phosphoribulokinase | chr1:11532668-11534406 FORWARD LENGTH=395	401	395	0	98.5037	93.5162	95.7606
Rsa1.0_02322.1.g33698.t1	gb|ACP30609.1| disease resistance protein [Brassica rapa subsp. pekinensis]	1533	2726	0	177.821	49.0541	66.7319	disease resistance protein	gbpln	Brassica rapa	ATMG00860.1 | Symbols: ORF158 | DNA/RNA polymerases superfamily protein | chrM:235916-236392 FORWARD LENGTH=158	1533	158	2e-38	10.3066	4.82714	5.93607
Rsa1.0_02322.1.g33699.t1	gb|EOA31219.1| hypothetical protein CARUB_v10014386mg [Capsella rubella]	112	270	2e-14	241.071	35.7143	38.3929	hypothetical protein CARUB_v10014386mg	gbpln	Capsella rubella	AT2G19580.1 | Symbols: TET2 | tetraspanin2 | chr2:8472393-8475021 REVERSE LENGTH=270	112	270	3e-11	241.071	35.7143	38.3929
Rsa1.0_02322.1.g33700.t1	dbj|BAJ34591.1| unnamed protein product [Thellungiella halophila]	350	389	1e-147	111.143	82.5714	88.2857	unnamed protein product	----	----	AT1G32150.1 | Symbols: bZIP68, AtbZIP68 | basic region/leucine zipper transcription factor 68 | chr1:11566022-11568317 FORWARD LENGTH=389	350	389	1e-138	111.143	77.7143	85.7143
Rsa1.0_02323.1.g33701.t1	ref|XP_002872697.1| predicted protein [Arabidopsis lyrata subsp. lyrata] gi|297318534|gb|EFH48956.1| predicted protein [Arabidopsis lyrata subsp. lyrata]	611	659	0	107.856	73.6498	83.9607	predicted protein	gbpln	Arabidopsis lyrata	AT4G04540.1 | Symbols: CRK39 | cysteine-rich RLK (RECEPTOR-like protein kinase) 39 | chr4:2259580-2262138 FORWARD LENGTH=659	611	659	0	107.856	72.8314	83.1424
Rsa1.0_02323.1.g33702.t1	#	#	#	#	#	#	#	-	----	----	#	#	#	#	#	#	#
Rsa1.0_02323.1.g33703.t2	ref|XP_002872697.1| predicted protein [Arabidopsis lyrata subsp. lyrata] gi|297318534|gb|EFH48956.1| predicted protein [Arabidopsis lyrata subsp. lyrata]	644	659	0	102.329	69.0994	79.3478	predicted protein	gbpln	Arabidopsis lyrata	AT4G04540.1 | Symbols: CRK39 | cysteine-rich RLK (RECEPTOR-like protein kinase) 39 | chr4:2259580-2262138 FORWARD LENGTH=659	644	659	0	102.329	68.7888	78.7267
Rsa1.0_02323.1.g33704.t1	gb|EOA19365.1| hypothetical protein CARUB_v10000412mg [Capsella rubella]	590	659	0	111.695	71.8644	81.8644	hypothetical protein CARUB_v10000412mg	gbpln	Capsella rubella	AT4G04570.1 | Symbols: CRK40 | cysteine-rich RLK (RECEPTOR-like protein kinase) 40 | chr4:2290045-2292717 FORWARD LENGTH=654	590	654	0	110.847	72.2034	82.8814
Rsa1.0_02323.1.g33705.t1	ref|NP_174481.1| myosin heavy chain-like protein [Arabidopsis thaliana] gi|12321466|gb|AAG50791.1|AC074309_8 hypothetical protein [Arabidopsis thaliana] gi|332193305|gb|AEE31426.1| myosin heavy chain-like protein [Arabidopsis thaliana]	924	835	4e-37	90.368	21.7532	37.1212	myosin heavy chain-like protein	gbpln	Arabidopsis thaliana	AT1G32010.1 | Symbols: | myosin heavy chain-related | chr1:11509341-11512040 REVERSE LENGTH=835	924	835	1e-39	90.368	21.7532	37.1212
Rsa1.0_02324.1.g33706.t1	ref|XP_003540882.1| PREDICTED: uncharacterized protein LOC100786509 [Glycine max]	559	507	1e-128	90.6977	43.6494	60.644	PREDICTED: uncharacterized protein LOC100786509	gbenv/gbpln	Glycine max	#	#	#	#	#	#	#
Rsa1.0_02324.1.g33707.t1	gb|EOA29259.1| hypothetical protein CARUB_v10025533mg, partial [Capsella rubella]	261	293	3e-62	112.261	41.7625	48.2759	hypothetical protein CARUB_v10025533mg, partial	gbpln	Capsella rubella	AT1G34070.1 | Symbols: | CONTAINS InterPro DOMAIN/s: Retrotransposon gag protein (InterPro:IPR005162); BEST Arabidopsis thaliana protein match is: unknown protein (TAIR:AT5G48050.1); Has 648 Blast hits to 647 proteins in 29 species: Archae - 0; Bacteria - 0; Metazoa - 16; Fungi - 25; Plants - 607; Viruses - 0; Other Eukaryotes - 0 (source: NCBI BLink). | chr1:12402283-12403209 FORWARD LENGTH=308	261	308	7e-50	118.008	33.3333	44.8276
Rsa1.0_02324.1.g33708.t1	ref|NP_001078675.1| cysteine-rich repeat secretory protein 60 [Arabidopsis thaliana] gi|122242482|sp|Q0WPN8.1|CRR60_ARATH RecName: Full=Cysteine-rich repeat secretory protein 60; Flags: Precursor gi|110737948|dbj|BAF00911.1| hypothetical protein [Arabidopsis thaliana] gi|332006833|gb|AED94216.1| cysteine-rich repeat secretory protein 60 [Arabidopsis thaliana]	248	298	1e-123	120.161	88.7097	92.3387	cysteine-rich repeat secretory protein 60	gbpln	Arabidopsis thaliana	AT5G37660.2 | Symbols: PDLP7 | plasmodesmata-located protein 7 | chr5:14959842-14961165 FORWARD LENGTH=298	248	298	1e-126	120.161	88.7097	92.3387
Rsa1.0_02324.1.g33709.t1	pir||T00833 RNA-directed DNA polymerase homolog T13L16.7 - Arabidopsis thaliana (fragment)	1706	1365	0	80.0117	32.7081	44.6659	RNA-directed DNA polymerase homolog T13L16.7 - Arabidopsis thaliana (fragment)	----	----	AT4G29090.1 | Symbols: | Ribonuclease H-like superfamily protein | chr4:14333528-14335255 FORWARD LENGTH=575	1706	575	3e-66	33.7046	9.73036	15.2989
Rsa1.0_02325.1.g33710.t1	gb|EOA29603.1| hypothetical protein CARUB_v10013521mg, partial [Capsella rubella]	747	498	1e-76	66.6667	23.0254	30.7898	hypothetical protein CARUB_v10013521mg, partial	gbpln	Capsella rubella	AT3G31430.1 | Symbols: | unknown protein; FUNCTIONS IN: molecular_function unknown; INVOLVED IN: biological_process unknown; LOCATED IN: endomembrane system; BEST Arabidopsis thaliana protein match is: unknown protein (TAIR:AT5G18636.1); Has 295 Blast hits to 291 proteins in 12 species: Archae - 0; Bacteria - 0; Metazoa - 0; Fungi - 0; Plants - 295; Viruses - 0; Other Eukaryotes - 0 (source: NCBI…	747	336	4e-25	44.9799	11.6466	18.8755
Rsa1.0_02325.1.g33711.t1	gb|AAG51783.1|AC079679_3 reverse transcriptase, putative; 16838-20266 [Arabidopsis thaliana]	551	1142	1e-130	207.26	40.1089	50.9982	reverse transcriptase, putative; 16838-20266	gbpln	Arabidopsis thaliana	AT1G43760.1 | Symbols: | DNAse I-like superfamily protein | chr1:16528880-16531065 REVERSE LENGTH=626	551	626	1e-40	113.612	21.5971	36.2976
Rsa1.0_02325.1.g33712.t1	gb|AAG51783.1|AC079679_3 reverse transcriptase, putative; 16838-20266 [Arabidopsis thaliana]	451	1142	1e-137	253.215	53.8803	68.2927	reverse transcriptase, putative; 16838-20266	gbpln	Arabidopsis thaliana	AT4G29090.1 | Symbols: | Ribonuclease H-like superfamily protein | chr4:14333528-14335255 FORWARD LENGTH=575	451	575	5e-68	127.494	34.3681	53.8803
Rsa1.0_02325.1.g33713.t1	gb|EOA35863.1| hypothetical protein CARUB_v10021103mg, partial [Capsella rubella]	164	150	2e-48	91.4634	63.4146	72.561	hypothetical protein CARUB_v10021103mg, partial	gbpln	Capsella rubella	AT5G09570.1 | Symbols: | Cox19-like CHCH family protein | chr5:2970733-2971970 FORWARD LENGTH=139	164	139	4e-20	84.7561	37.1951	48.1707
Rsa1.0_02325.1.g33714.t1	gb|AAF18538.1|AC006551_24 Very similar to retrotransposon reverse transcriptase [Arabidopsis thaliana]	378	1231	3e-83	325.661	43.9153	62.6984	Very similar to retrotransposon reverse transcriptase	gbpln	Arabidopsis thaliana	AT4G29090.1 | Symbols: | Ribonuclease H-like superfamily protein | chr4:14333528-14335255 FORWARD LENGTH=575	378	575	6e-47	152.116	29.6296	44.1799
Rsa1.0_02325.1.g33715.t1	ref|XP_004140807.1| PREDICTED: uncharacterized protein LOC101203557 [Cucumis sativus]	367	1406	7e-48	383.106	22.8883	27.248	PREDICTED: uncharacterized protein LOC101203557	gbpln	Cucumis sativus	#	#	#	#	#	#	#
Rsa1.0_02325.1.g33716.t2	ref|XP_002887258.1| hypothetical protein ARALYDRAFT_476109 [Arabidopsis lyrata subsp. lyrata] gi|297333099|gb|EFH63517.1| hypothetical protein ARALYDRAFT_476109 [Arabidopsis lyrata subsp. lyrata]	223	387	1e-112	173.543	86.9955	90.1345	hypothetical protein ARALYDRAFT_476109	gbpln	Arabidopsis lyrata	AT1G69790.1 | Symbols: | Protein kinase superfamily protein | chr1:26266838-26268818 FORWARD LENGTH=387	223	387	1e-113	173.543	85.6502	89.6861
Rsa1.0_02325.1.g33717.t1	dbj|BAA97287.1| retroelement pol polyprotein-like [Arabidopsis thaliana]	1483	1491	0	100.539	66.8914	79.7033	retroelement pol polyprotein-like	gbpln	Arabidopsis thaliana	AT4G23160.1 | Symbols: CRK8 | cysteine-rich RLK (RECEPTOR-like protein kinase) 8 | chr4:12129485-12134086 FORWARD LENGTH=1262	1483	1262	1e-141	85.0978	16.1834	22.4545
Rsa1.0_02326.1.g33718.t1	ref|NP_200664.1| putative phytol kinase 2 [Arabidopsis thaliana] gi|92039771|sp|Q67ZM7.2|PHYK2_ARATH RecName: Full=Probable phytol kinase 2, chloroplastic; Flags: Precursor gi|51970576|dbj|BAD43980.1| unknown protein [Arabidopsis thaliana] gi|332009686|gb|AED97069.1| putative phytol kinase 2 [Arabidopsis thaliana]	304	307	1e-128	100.987	78.2895	83.8816	putative phytol kinase 2	gbpln	Arabidopsis thaliana	AT5G58560.1 | Symbols: | Phosphatidate cytidylyltransferase family protein | chr5:23670513-23672570 FORWARD LENGTH=307	304	307	1e-131	100.987	78.2895	83.8816
Rsa1.0_02326.1.g33719.t1	ref|NP_200666.1| RING-H2 finger protein ATL63 [Arabidopsis thaliana] gi|68565312|sp|Q9LUZ9.1|ATL63_ARATH RecName: Full=RING-H2 finger protein ATL63; AltName: Full=Protein ARABIDOPSIS TOXICOS EN LEVADURA 63; Short=Protein ATL63 gi|8843779|dbj|BAA97327.1| unnamed protein product [Arabidopsis thaliana] gi|67633892|gb|AAY78870.1| zinc finger (C3HC4-type RING finger) family protein [Arabidopsis thalia…	300	308	9e-66	102.667	67.3333	77	RING-H2 finger protein ATL63	gbpln	Arabidopsis thaliana	AT5G58580.1 | Symbols: ATL63, TL63 | TOXICOS EN LEVADURA 63 | chr5:23676906-23677832 REVERSE LENGTH=308	300	308	3e-68	102.667	67.3333	77
Rsa1.0_02326.1.g33720.t1	#	#	#	#	#	#	#	-	----	----	#	#	#	#	#	#	#
Rsa1.0_02326.1.g33721.t1	ref|XP_004295772.1| PREDICTED: mitogen-activated protein kinase kinase kinase A-like [Fragaria vesca subsp. vesca]	455	488	1e-104	107.253	46.3736	57.1429	PREDICTED: mitogen-activated protein kinase kinase kinase A-like	gbpln	Fragaria vesca	AT1G07150.2 | Symbols: MAPKKK13 | mitogen-activated protein kinase kinase kinase 13 | chr1:2193983-2195736 REVERSE LENGTH=493	455	493	1e-101	108.352	42.4176	52.7473
Rsa1.0_02326.1.g33722.t1	ref|XP_002866280.1| hypothetical protein ARALYDRAFT_495984 [Arabidopsis lyrata subsp. lyrata] gi|297312115|gb|EFH42539.1| hypothetical protein ARALYDRAFT_495984 [Arabidopsis lyrata subsp. lyrata]	399	399	0	100	88.9724	93.7343	hypothetical protein ARALYDRAFT_495984	gbpln	Arabidopsis lyrata	AT5G58600.1 | Symbols: PMR5, TBL44 | Plant protein of unknown function (DUF828) | chr5:23683944-23685679 REVERSE LENGTH=402	399	402	0	100.752	87.4687	91.7293
Rsa1.0_02326.1.g33723.t1	dbj|BAA97331.1| unnamed protein product [Arabidopsis thaliana]	1132	1095	0	96.7314	68.5512	77.6502	unnamed protein product	gbpln	Arabidopsis thaliana	AT5G58610.1 | Symbols: | PHD finger transcription factor, putative | chr5:23686771-23691053 REVERSE LENGTH=1065	1132	1065	0	94.0813	62.8092	71.2898
Rsa1.0_02327.1.g33724.t1	gb|EOA36913.1| hypothetical protein CARUB_v10011480mg [Capsella rubella]	345	527	1e-162	152.754	85.5072	93.0435	hypothetical protein CARUB_v10011480mg	gbpln	Capsella rubella	AT1G30720.1 | Symbols: | FAD-binding Berberine family protein | chr1:10898197-10899780 FORWARD LENGTH=527	345	527	1e-163	152.754	84.9275	90.1449
Rsa1.0_02327.1.g33725.t1	gb|AAD19784.1| putative retroelement pol polyprotein [Arabidopsis thaliana]	1419	1501	0	105.779	57.012	73.432	putative retroelement pol polyprotein	gbpln	Arabidopsis thaliana	AT4G23160.1 | Symbols: CRK8 | cysteine-rich RLK (RECEPTOR-like protein kinase) 8 | chr4:12129485-12134086 FORWARD LENGTH=1262	1419	1262	1e-134	88.9359	16.4905	23.3263
Rsa1.0_02327.1.g33726.t1	ref|XP_002890890.1| FAD-binding domain-containing protein [Arabidopsis lyrata subsp. lyrata] gi|297336732|gb|EFH67149.1| FAD-binding domain-containing protein [Arabidopsis lyrata subsp. lyrata]	256	531	3e-76	207.422	58.2031	64.0625	FAD-binding domain-containing protein	gbpln	Arabidopsis lyrata	AT1G34575.1 | Symbols: | FAD-binding Berberine family protein | chr1:12657149-12658732 REVERSE LENGTH=527	256	527	9e-78	205.859	57.0312	63.2812
Rsa1.0_02327.1.g33727.t1	gb|AAF99727.1|AC004557_6 F17L21.7 [Arabidopsis thaliana]	1247	1534	0	123.015	50.7618	59.3424	F17L21.7	gbpln	Arabidopsis thaliana	AT4G23160.1 | Symbols: CRK8 | cysteine-rich RLK (RECEPTOR-like protein kinase) 8 | chr4:12129485-12134086 FORWARD LENGTH=1262	1247	1262	3e-87	101.203	13.9535	21.1708
Rsa1.0_02327.1.g33728.t1	#	#	#	#	#	#	#	-	----	----	#	#	#	#	#	#	#
Rsa1.0_02327.1.g33729.t1	ref|NP_174357.1| FAD-binding and BBE domain-containing protein [Arabidopsis thaliana] gi|4587526|gb|AAD25757.1|AC007060_15 Strong similarity to F19I3.2 gi|3033375 putative berberine bridge enzyme from Arabidopsis thaliana BAC gb|AC004238. ESTs gb|F19886, gb|Z30784 and gb|Z30785 come from this gene [Arabidopsis thaliana] gi|16930507|gb|AAL31939.1|AF419607_1 At1g30700/T5I8_15 [Arabidopsis thaliana]…	533	527	0	98.8743	81.4259	91.5572	FAD-binding and BBE domain-containing protein	gbpln	Arabidopsis thaliana	AT1G30700.1 | Symbols: | FAD-binding Berberine family protein | chr1:10892623-10894437 FORWARD LENGTH=527	533	527	0	98.8743	81.4259	91.5572
Rsa1.0_02327.1.g33730.t1	ref|XP_002874895.1| hypothetical protein ARALYDRAFT_911921 [Arabidopsis lyrata subsp. lyrata] gi|297320732|gb|EFH51154.1| hypothetical protein ARALYDRAFT_911921 [Arabidopsis lyrata subsp. lyrata]	98	333	6e-22	339.796	63.2653	69.3878	hypothetical protein ARALYDRAFT_911921	gbpln	Arabidopsis lyrata	AT4G02800.1 | Symbols: | unknown protein; FUNCTIONS IN: molecular_function unknown; INVOLVED IN: biological_process unknown; LOCATED IN: chloroplast; EXPRESSED IN: 16 plant structures; EXPRESSED DURING: 9 growth stages; BEST Arabidopsis thaliana protein match is: unknown protein (TAIR:AT5G01970.1); Has 3209 Blast hits to 2720 proteins in 308 species: Archae - 13; Bacteria - 213; Metazoa - 1207; F…	98	333	5e-20	339.796	57.1429	65.3061
Rsa1.0_02328.1.g33731.t1	gb|EOA13460.1| hypothetical protein CARUB_v10026503mg, partial [Capsella rubella]	312	411	1e-79	131.731	51.6026	62.5	hypothetical protein CARUB_v10026503mg, partial	gbpln	Capsella rubella	AT5G53870.1 | Symbols: ENODL1, AtENODL1 | early nodulin-like protein 1 | chr5:21870033-21871228 REVERSE LENGTH=370	312	370	1e-77	118.59	44.2308	52.2436
Rsa1.0_02328.1.g33732.t2	gb|EOA12461.1| hypothetical protein CARUB_v10025797mg [Capsella rubella]	622	1036	0	166.559	58.6817	63.8264	hypothetical protein CARUB_v10025797mg	gbpln	Capsella rubella	AT5G53890.1 | Symbols: PSKR2, AtPSKR2 | phytosylfokine-alpha receptor 2 | chr5:21877235-21880345 FORWARD LENGTH=1036	622	1036	0	166.559	58.5209	63.0225
Rsa1.0_02328.1.g33733.t1	#	#	#	#	#	#	#	-	----	----	#	#	#	#	#	#	#
Rsa1.0_02328.1.g33734.t1	gb|EOA14167.1| hypothetical protein CARUB_v10027317mg, partial [Capsella rubella]	169	148	1e-51	87.574	66.8639	70.4142	hypothetical protein CARUB_v10027317mg, partial	gbpln	Capsella rubella	AT5G53940.1 | Symbols: | Yippee family putative zinc-binding protein | chr5:21897164-21898589 REVERSE LENGTH=129	169	129	1e-53	76.3314	66.2722	70.4142
Rsa1.0_02329.1.g33735.t1	ref|XP_002869851.1| hypothetical protein ARALYDRAFT_492672 [Arabidopsis lyrata subsp. lyrata] gi|297315687|gb|EFH46110.1| hypothetical protein ARALYDRAFT_492672 [Arabidopsis lyrata subsp. lyrata]	153	158	5e-59	103.268	77.7778	88.2353	hypothetical protein ARALYDRAFT_492672	gbpln	Arabidopsis lyrata	AT4G21970.1 | Symbols: | Protein of unknown function, DUF584 | chr4:11653633-11654106 FORWARD LENGTH=157	153	157	2e-55	102.614	72.549	81.0458
Rsa1.0_02329.1.g33736.t1	gb|ABU54828.1| peroxidase [Eutrema halophilum]	331	331	0	100	98.1873	99.3958	peroxidase	gbpln	Eutrema halophilum	AT4G21960.1 | Symbols: PRXR1 | Peroxidase superfamily protein | chr4:11646613-11648312 REVERSE LENGTH=330	331	330	0	99.6979	96.3746	98.1873
Rsa1.0_02329.1.g33737.t3	ref|XP_002869856.1| calcium-dependent protein kinase 15 [Arabidopsis lyrata subsp. lyrata] gi|297315692|gb|EFH46115.1| calcium-dependent protein kinase 15 [Arabidopsis lyrata subsp. lyrata]	640	550	0	85.9375	74.5312	79.5312	calcium-dependent protein kinase 15	gbpln	Arabidopsis lyrata	AT4G21940.1 | Symbols: CPK15 | calcium-dependent protein kinase 15 | chr4:11640847-11643387 FORWARD LENGTH=554	640	554	0	86.5625	74.5312	79.8438
Rsa1.0_02329.1.g33738.t1	#	#	#	#	#	#	#	-	----	----	#	#	#	#	#	#	#
Rsa1.0_02330.1.g33739.t1	gb|EOA12960.1| hypothetical protein CARUB_v10025942mg [Capsella rubella]	754	752	0	99.7347	92.7056	96.6844	hypothetical protein CARUB_v10025942mg	gbpln	Capsella rubella	AT5G49830.1 | Symbols: EXO84B | exocyst complex component 84B | chr5:20250803-20254766 REVERSE LENGTH=752	754	752	0	99.7347	93.1034	96.9496
Rsa1.0_02330.1.g33740.t1	gb|ACG60682.1| transposon-like ORF [Brassica oleracea var. alboglabra]	302	704	3e-98	233.113	54.6358	59.6026	transposon-like ORF	gbpln	Brassica oleracea	#	#	#	#	#	#	#
Rsa1.0_02330.1.g33741.t1	gb|ABD65636.1| hypothetical protein 23.t00055 [Brassica oleracea]	434	414	2e-88	95.3917	47.4654	52.9954	hypothetical protein 23.t00055	gbpln	Brassica oleracea	#	#	#	#	#	#	#
Rsa1.0_02330.1.g33742.t1	ref|XP_002450403.1| hypothetical protein SORBIDRAFT_05g004780 [Sorghum bicolor] gi|241936246|gb|EES09391.1| hypothetical protein SORBIDRAFT_05g004780 [Sorghum bicolor]	578	801	1e-118	138.581	42.0415	56.9204	hypothetical protein SORBIDRAFT_05g004780	gbpln	Sorghum bicolor	AT5G31412.1 | Symbols: | hAT transposon superfamily protein | chr5:11541463-11543768 REVERSE LENGTH=433	578	433	1e-69	74.9135	32.699	44.4637
Rsa1.0_02330.1.g33743.t2	gb|EOA12495.1| hypothetical protein CARUB_v10026110mg [Capsella rubella]	597	604	0	101.173	86.4322	91.4573	hypothetical protein CARUB_v10026110mg	gbpln	Capsella rubella	AT5G49840.1 | Symbols: | ATP-dependent Clp protease | chr5:20255243-20259035 FORWARD LENGTH=608	597	608	0	101.843	86.2647	90.7873
Rsa1.0_02330.1.g33744.t1	gb|AAC28189.1| contains similarity to Arabidopsis thaliana retrotransposon Athila (GB:X81801) [Arabidopsis thaliana]	734	940	4e-18	128.065	6.81199	11.3079	contains similarity to Arabidopsis thaliana retrotransposon Athila (GB:X81801)	gbpln	Arabidopsis thaliana	#	#	#	#	#	#	#
Rsa1.0_02331.1.g33745.t1	ref|XP_002894207.1| ARP protein [Arabidopsis lyrata subsp. lyrata] gi|297340049|gb|EFH70466.1| ARP protein [Arabidopsis lyrata subsp. lyrata]	629	634	0	100.795	89.5072	95.3895	ARP protein	gbpln	Arabidopsis lyrata	AT1G49670.1 | Symbols: NQR | ARP protein (REF) | chr1:18381591-18386021 REVERSE LENGTH=629	629	629	0	100	88.5533	94.7536
Rsa1.0_02331.1.g33746.t1	gb|EOA38872.1| hypothetical protein CARUB_v10011237mg [Capsella rubella]	589	375	1e-151	63.6672	46.3497	53.3107	hypothetical protein CARUB_v10011237mg	gbpln	Capsella rubella	AT1G49650.1 | Symbols: | alpha/beta-Hydrolases superfamily protein | chr1:18377363-18378487 REVERSE LENGTH=374	589	374	1e-150	63.4975	46.8591	53.6503
Rsa1.0_02331.1.g33747.t1	gb|EOA22498.1| hypothetical protein CARUB_v10003153mg, partial [Capsella rubella]	297	380	5e-63	127.946	52.1886	66.6667	hypothetical protein CARUB_v10003153mg, partial	gbpln	Capsella rubella	AT2G42550.1 | Symbols: | Protein kinase superfamily protein | chr2:17713196-17714230 FORWARD LENGTH=344	297	344	7e-58	115.825	50.1684	63.6364
Rsa1.0_02331.1.g33748.t1	gb|EOA38872.1| hypothetical protein CARUB_v10011237mg [Capsella rubella]	151	375	7e-67	248.344	77.4834	88.7417	hypothetical protein CARUB_v10011237mg	gbpln	Capsella rubella	AT1G49650.1 | Symbols: | alpha/beta-Hydrolases superfamily protein | chr1:18377363-18378487 REVERSE LENGTH=374	151	374	1e-62	247.682	77.4834	90.0662
Rsa1.0_02331.1.g33749.t1	#	#	#	#	#	#	#	-	----	----	#	#	#	#	#	#	#
Rsa1.0_02332.1.g33750.t3	gb|AAF24529.1|AC007534_10 F7F22.15 [Arabidopsis thaliana]	1185	1862	1e-123	157.131	17.9747	21.7722	F7F22.15	gbpln	Arabidopsis thaliana	AT3G30820.1 | Symbols: | Arabidopsis retrotransposon ORF-1 protein | chr3:12529843-12531235 FORWARD LENGTH=405	1185	405	9e-15	34.1772	5.90717	10.1266
Rsa1.0_02332.1.g33751.t1	#	#	#	#	#	#	#	-	----	----	#	#	#	#	#	#	#
Rsa1.0_02332.1.g33752.t1	dbj|BAB10790.1| retroelement pol polyprotein-like [Arabidopsis thaliana]	880	1864	1e-110	211.818	30	38.1818	retroelement pol polyprotein-like	gbpln	Arabidopsis thaliana	ATMG00860.1 | Symbols: ORF158 | DNA/RNA polymerases superfamily protein | chrM:235916-236392 FORWARD LENGTH=158	880	158	8e-15	17.9545	4.43182	6.25
Rsa1.0_02332.1.g33753.t1	gb|AAD15532.1| putative retroelement pol polyprotein [Arabidopsis thaliana]	570	1274	5e-77	223.509	24.5614	31.9298	putative retroelement pol polyprotein	gbpln	Arabidopsis thaliana	AT5G45570.1 | Symbols: | Ulp1 protease family protein | chr5:18472301-18475574 FORWARD LENGTH=921	570	921	3e-49	161.579	17.3684	24.5614
Rsa1.0_02332.1.g33754.t1	gb|AAD15532.1| putative retroelement pol polyprotein [Arabidopsis thaliana]	513	1274	3e-50	248.343	19.1033	25.5361	putative retroelement pol polyprotein	gbpln	Arabidopsis thaliana	AT5G45570.1 | Symbols: | Ulp1 protease family protein | chr5:18472301-18475574 FORWARD LENGTH=921	513	921	4e-32	179.532	13.0604	19.4932
Rsa1.0_02333.1.g33755.t4	ref|XP_002865608.1| binding protein [Arabidopsis lyrata subsp. lyrata] gi|297311443|gb|EFH41867.1| binding protein [Arabidopsis lyrata subsp. lyrata]	1115	1127	0	101.076	75.3363	83.3184	binding protein	gbpln	Arabidopsis lyrata	AT5G48120.1 | Symbols: | ARM repeat superfamily protein | chr5:19508210-19514774 REVERSE LENGTH=1134	1115	1134	0	101.704	74.4395	82.4215
Rsa1.0_02333.1.g33756.t1	gb|AEK27154.1| transparent testa 10-1B [Brassica rapa subsp. oleifera] gi|340026070|gb|AEK27155.1| transparent testa 10-1B [Brassica rapa subsp. oleifera]	559	559	0	100	90.161	96.0644	transparent testa 10-1B	gbpln	Brassica rapa	AT5G48100.1 | Symbols: TT10, LAC15, ATLAC15 | Laccase/Diphenol oxidase family protein | chr5:19489530-19492582 REVERSE LENGTH=565	559	565	0	101.073	80.8587	90.5188
Rsa1.0_02333.1.g33757.t1	ref|XP_002865590.1| hypothetical protein ARALYDRAFT_494855 [Arabidopsis lyrata subsp. lyrata] gi|297311425|gb|EFH41849.1| hypothetical protein ARALYDRAFT_494855 [Arabidopsis lyrata subsp. lyrata]	423	455	0	107.565	87.4704	93.617	hypothetical protein ARALYDRAFT_494855	gbpln	Arabidopsis lyrata	AT5G48030.1 | Symbols: GFA2 | gametophytic factor 2 | chr5:19466298-19469753 REVERSE LENGTH=456	423	456	0	107.801	86.9976	93.1442
Rsa1.0_02333.1.g33758.t1	gb|EOA24972.1| hypothetical protein CARUB_v10018269mg, partial [Capsella rubella]	114	115	4e-42	100.877	71.9298	74.5614	hypothetical protein CARUB_v10018269mg, partial	gbpln	Capsella rubella	AT3G61110.1 | Symbols: ARS27A, RS27A | ribosomal protein S27 | chr3:22611710-22612632 FORWARD LENGTH=86	114	86	1e-43	75.4386	70.1754	72.807
Rsa1.0_02334.1.g33759.t1	ref|XP_002864803.1| predicted protein [Arabidopsis lyrata subsp. lyrata] gi|297310638|gb|EFH41062.1| predicted protein [Arabidopsis lyrata subsp. lyrata]	558	607	0	108.781	79.3907	87.4552	predicted protein	gbpln	Arabidopsis lyrata	AT5G62580.1 | Symbols: | ARM repeat superfamily protein | chr5:25120010-25122259 FORWARD LENGTH=615	558	615	0	110.215	79.5699	86.7384
Rsa1.0_02334.1.g33760.t1	ref|NP_201062.1| U-box domain-containing protein 41 [Arabidopsis thaliana] gi|122242631|sp|Q0WUF6.1|PUB41_ARATH RecName: Full=U-box domain-containing protein 41; AltName: Full=Plant U-box protein 41 gi|110742660|dbj|BAE99242.1| hypothetical protein [Arabidopsis thaliana] gi|332010239|gb|AED97622.1| U-box domain-containing protein 41 [Arabidopsis thaliana]	552	559	0	101.268	82.4275	87.8623	U-box domain-containing protein 41	gbpln	Arabidopsis thaliana	AT5G62560.1 | Symbols: | RING/U-box superfamily protein with ARM repeat domain | chr5:25110073-25111752 FORWARD LENGTH=559	552	559	0	101.268	82.4275	87.8623
Rsa1.0_02334.1.g33761.t1	gb|EOA17932.1| hypothetical protein CARUB_v10006341mg [Capsella rubella]	136	136	2e-48	100	66.1765	75.7353	hypothetical protein CARUB_v10006341mg	gbpln	Capsella rubella	AT1G51250.1 | Symbols: | Plant self-incompatibility protein S1 family | chr1:19001733-19002152 REVERSE LENGTH=139	136	139	3e-24	102.206	41.1765	57.3529
Rsa1.0_02335.1.g33762.t1	#	#	#	#	#	#	#	-	----	----	#	#	#	#	#	#	#
Rsa1.0_02335.1.g33763.t1	ref|NP_199972.1| AT hook motif DNA-binding family protein [Arabidopsis thaliana] gi|9758201|dbj|BAB08675.1| unnamed protein product [Arabidopsis thaliana] gi|119657352|tpd|FAA00275.1| TPA: AT-hook motif nuclear localized protein 4 [Arabidopsis thaliana] gi|225879112|dbj|BAH30626.1| hypothetical protein [Arabidopsis thaliana] gi|332008718|gb|AED96101.1| AT hook motif DNA-binding family protein [Ar…	141	419	4e-25	297.163	40.4255	41.844	AT hook motif DNA-binding family protein	gbpln	Arabidopsis thaliana	AT5G51590.1 | Symbols: | AT hook motif DNA-binding family protein | chr5:20956863-20958929 REVERSE LENGTH=419	141	419	1e-27	297.163	40.4255	41.844
Rsa1.0_02335.1.g33764.t1	#	#	#	#	#	#	#	-	----	----	#	#	#	#	#	#	#
Rsa1.0_02335.1.g33765.t1	ref|XP_002862982.1| hypothetical protein ARALYDRAFT_920855 [Arabidopsis lyrata subsp. lyrata] gi|297308773|gb|EFH39241.1| hypothetical protein ARALYDRAFT_920855 [Arabidopsis lyrata subsp. lyrata]	645	680	0	105.426	88.3721	95.3488	hypothetical protein ARALYDRAFT_920855	gbpln	Arabidopsis lyrata	AT5G51560.1 | Symbols: | Leucine-rich repeat protein kinase family protein | chr5:20945807-20948613 FORWARD LENGTH=680	645	680	0	105.426	87.907	94.2636
Rsa1.0_02336.1.g33766.t1	gb|EOA30360.1| hypothetical protein CARUB_v10013481mg [Capsella rubella]	528	511	0	96.7803	77.4621	84.2803	hypothetical protein CARUB_v10013481mg	gbpln	Capsella rubella	AT2G15860.1 | Symbols: | unknown protein; FUNCTIONS IN: molecular_function unknown; INVOLVED IN: biological_process unknown; LOCATED IN: cellular_component unknown; EXPRESSED IN: 24 plant structures; EXPRESSED DURING: 13 growth stages; Has 30201 Blast hits to 17322 proteins in 780 species: Archae - 12; Bacteria - 1396; Metazoa - 17338; Fungi - 3422; Plants - 5037; Viruses - 0; Other Eukaryotes - …	528	512	0	96.9697	78.4091	84.8485
Rsa1.0_02336.1.g33767.t1	gb|AAD32866.1|AC005489_4 F14N23.4 [Arabidopsis thaliana]	985	1161	1e-120	117.868	26.599	41.2183	F14N23.4	gbpln	Arabidopsis thaliana	AT2G42570.1 | Symbols: TBL39 | TRICHOME BIREFRINGENCE-LIKE 39 | chr2:17717498-17719921 REVERSE LENGTH=367	985	367	2e-35	37.2589	7.61421	9.23858
Rsa1.0_02336.1.g33768.t1	gb|AAF79618.1|AC027665_19 F5M15.26 [Arabidopsis thaliana]	362	1838	1e-43	507.735	24.5856	39.779	F5M15.26	gbpln	Arabidopsis thaliana	#	#	#	#	#	#	#
Rsa1.0_02336.1.g33769.t1	gb|AAF79618.1|AC027665_19 F5M15.26 [Arabidopsis thaliana]	1463	1838	0	125.632	33.3561	41.8319	F5M15.26	gbpln	Arabidopsis thaliana	#	#	#	#	#	#	#
Rsa1.0_02336.1.g33770.t1	gb|AAQ82842.1| At4g20730 [Arabidopsis thaliana] gi|51970840|dbj|BAD44112.1| putative protein [Arabidopsis thaliana]	832	800	3e-20	96.1538	8.29327	12.3798	At4g20730	gbpln	Arabidopsis thaliana	AT4G32200.1 | Symbols: ASY2 | DNA-binding HORMA family protein | chr4:15548840-15554962 FORWARD LENGTH=1399	832	1399	9e-23	168.149	9.25481	14.1827
Rsa1.0_02336.1.g33771.t1	gb|EOA17966.1| hypothetical protein CARUB_v10006381mg [Capsella rubella]	155	226	1e-37	145.806	51.6129	66.4516	hypothetical protein CARUB_v10006381mg	gbpln	Capsella rubella	AT2G07200.1 | Symbols: | Cysteine proteinases superfamily protein | chr2:2989205-2989878 FORWARD LENGTH=151	155	151	2e-15	97.4194	21.9355	29.6774
Rsa1.0_02336.1.g33772.t1	gb|AAD25571.1| Mutator-like transposase [Arabidopsis thaliana]	488	580	1e-47	118.852	31.7623	44.2623	Mutator-like transposase	gbpln	Arabidopsis thaliana	#	#	#	#	#	#	#
Rsa1.0_02336.1.g33773.t1	gb|ABD65065.1| hypothetical protein 27.t00043 [Brassica oleracea]	155	117	1e-11	75.4839	32.2581	43.2258	hypothetical protein 27.t00043	gbpln	Brassica oleracea	#	#	#	#	#	#	#
Rsa1.0_02337.1.g33774.t1	#	#	#	#	#	#	#	-	----	----	#	#	#	#	#	#	#
Rsa1.0_02337.1.g33775.t1	#	#	#	#	#	#	#	-	----	----	#	#	#	#	#	#	#
Rsa1.0_02337.1.g33776.t1	#	#	#	#	#	#	#	-	----	----	#	#	#	#	#	#	#
Rsa1.0_02338.1.g33777.t3	ref|XP_002884114.1| hypothetical protein ARALYDRAFT_480715 [Arabidopsis lyrata subsp. lyrata] gi|297329954|gb|EFH60373.1| hypothetical protein ARALYDRAFT_480715 [Arabidopsis lyrata subsp. lyrata]	687	667	0	97.0888	64.0466	68.1223	hypothetical protein ARALYDRAFT_480715	gbpln	Arabidopsis lyrata	AT2G18100.1 | Symbols: | Protein of unknown function (DUF726) | chr2:7867929-7871337 FORWARD LENGTH=656	687	656	0	95.4876	62.8821	66.8122
Rsa1.0_02338.1.g33778.t1	ref|XP_002886149.1| ATPAP11/PAP11 [Arabidopsis lyrata subsp. lyrata] gi|297331989|gb|EFH62408.1| ATPAP11/PAP11 [Arabidopsis lyrata subsp. lyrata]	174	461	2e-45	264.943	48.8506	55.7471	ATPAP11/PAP11	gbpln	Arabidopsis lyrata	AT1G52940.1 | Symbols: PAP5, ATPAP5 | purple acid phosphatase 5 | chr1:19716402-19723716 FORWARD LENGTH=396	174	396	5e-46	227.586	47.1264	55.7471
Rsa1.0_02338.1.g33779.t1	#	#	#	#	#	#	#	-	----	----	#	#	#	#	#	#	#
Rsa1.0_02338.1.g33780.t1	#	#	#	#	#	#	#	-	----	----	#	#	#	#	#	#	#
Rsa1.0_02339.1.g33781.t3	gb|AAF79618.1|AC027665_19 F5M15.26 [Arabidopsis thaliana]	1043	1838	1e-156	176.222	31.5436	45.35	F5M15.26	gbpln	Arabidopsis thaliana	#	#	#	#	#	#	#
Rsa1.0_02339.1.g33782.t3	emb|CAN83791.1| hypothetical protein VITISV_031681 [Vitis vinifera]	1892	968	0	51.1628	21.9873	30.1268	hypothetical protein VITISV_031681	gbpln	Vitis vinifera	#	#	#	#	#	#	#
Rsa1.0_02339.1.g33783.t2	dbj|BAB02259.1| retroelement pol polyprotein-like [Arabidopsis thaliana]	1141	777	3e-22	68.0982	7.18668	11.3059	retroelement pol polyprotein-like	gbpln	Arabidopsis thaliana	#	#	#	#	#	#	#
[truncated: 5,544 more rows]
