# Supplementary material for: Draft Sequences of the Radish (Raphanus sativus L.) Genome
Source: DNA Res. 2014 May 16;21(5):481–90. doi: 10.1093/dnares/dsu014 (PMC4195494; doi:10.1093/dnares/dsu014)
Supplement: Supplementary Data [file supp_dsu014_dsu014supp_tables4d.xls]

## Sheet: RSA_r1001-8_vs_nr.bp+.allinfo_e
Table S4-5 Genes of 80,521 predicted by Augsutaus. (continued)
	vs NR (Non Redundant Database: http://blast.ncbi.nlm.nih.gov/Blast.cgi?PAGE=Proteins)										vs TAIR10 of A. thaliana
Query	NR	Length (query)	Length (subject)	E-value	Length%	Identity%	Positive%	Product	Genbank	Species	Subject	Query	Subject	E-value	Length%	Identity%	Positve%
Rsa1.0_03380.1.g39298.t1	ref|XP_002885751.1| hypothetical protein ARALYDRAFT_342776 [Arabidopsis lyrata subsp. lyrata] gi|297331591|gb|EFH62010.1| hypothetical protein ARALYDRAFT_342776 [Arabidopsis lyrata subsp. lyrata]	322	327	1e-144	101.553	81.677	88.5093	hypothetical protein ARALYDRAFT_342776	gbpln	Arabidopsis lyrata	AT2G04360.1 | Symbols: | unknown protein; FUNCTIONS IN: molecular_function unknown; LOCATED IN: chloroplast; EXPRESSED IN: 22 plant structures; EXPRESSED DURING: 13 growth stages; Has 35333 Blast hits to 34131 proteins in 2444 species: Archae - 798; Bacteria - 22429; Metazoa - 974; Fungi - 991; Plants - 531; Viruses - 0; Other Eukaryotes - 9610 (source: NCBI BLink). | chr2:1519645-1521030 REVERSE…	322	320	1e-140	99.3789	80.7453	87.8882
Rsa1.0_03380.1.g39299.t1	ref|NP_565311.1| uncharacterized protein [Arabidopsis thaliana] gi|20197972|gb|AAD25844.2| expressed protein [Arabidopsis thaliana] gi|20198213|gb|AAM15465.1| expressed protein [Arabidopsis thaliana] gi|51971539|dbj|BAD44434.1| unknown protein [Arabidopsis thaliana] gi|51971797|dbj|BAD44563.1| unknown protein [Arabidopsis thaliana] gi|107738176|gb|ABF83655.1| At2g04340 [Arabidopsis thaliana] gi|3…	173	173	3e-90	100	95.3757	98.2659	uncharacterized protein	gbpln	Arabidopsis thaliana	AT2G04340.1 | Symbols: | unknown protein; Has 24 Blast hits to 24 proteins in 10 species: Archae - 0; Bacteria - 0; Metazoa - 0; Fungi - 0; Plants - 24; Viruses - 0; Other Eukaryotes - 0 (source: NCBI BLink). | chr2:1514411-1515203 FORWARD LENGTH=173	173	173	1e-92	100	95.3757	98.2659
Rsa1.0_03380.1.g39300.t1	gb|AAC23765.1| Mutator-like transposase [Arabidopsis thaliana]	856	784	1e-136	91.5888	35.8645	47.6636	Mutator-like transposase	gbpln	Arabidopsis thaliana	AT1G49920.1 | Symbols: | MuDR family transposase | chr1:18481798-18484233 REVERSE LENGTH=785	856	785	1e-11	91.7056	5.49065	9.81308
Rsa1.0_03380.1.g39301.t1	ref|XP_002888744.1| hypothetical protein ARALYDRAFT_894782 [Arabidopsis lyrata subsp. lyrata] gi|297334585|gb|EFH65003.1| hypothetical protein ARALYDRAFT_894782 [Arabidopsis lyrata subsp. lyrata]	119	177	4e-17	148.739	41.1765	54.6218	hypothetical protein ARALYDRAFT_894782	gbpln	Arabidopsis lyrata	#	#	#	#	#	#	#
Rsa1.0_03380.1.g39302.t1	#	#	#	#	#	#	#	-	----	----	#	#	#	#	#	#	#
Rsa1.0_03380.1.g39303.t1	emb|CAB77996.1| putative protein [Arabidopsis thaliana] gi|7321060|emb|CAB82107.1| putative protein [Arabidopsis thaliana]	574	715	6e-69	124.564	26.6551	36.9338	putative protein	gbpln	Arabidopsis thaliana	AT2G06420.1 | Symbols: | Domain of unknown function (DUF1985) | chr2:2539083-2539985 FORWARD LENGTH=249	574	249	1e-46	43.3798	17.0732	22.9965
Rsa1.0_03380.1.g39304.t1	emb|CAA66812.1| non-ltr retrotransposon reverse transcriptase-like protein [Arabidopsis thaliana]	355	893	2e-36	251.549	25.0704	32.9577	non-ltr retrotransposon reverse transcriptase-like protein	gbpln	Arabidopsis thaliana	#	#	#	#	#	#	#
Rsa1.0_03381.1.g39305.t1	gb|AAF19226.1|AC007505_2 Highly similar to Ta1-3 polyprotein [Arabidopsis thaliana]	809	1356	0	167.614	55.5006	73.424	Highly similar to Ta1-3 polyprotein	gbpln	Arabidopsis thaliana	AT4G23160.1 | Symbols: CRK8 | cysteine-rich RLK (RECEPTOR-like protein kinase) 8 | chr4:12129485-12134086 FORWARD LENGTH=1262	809	1262	1e-87	155.995	22.7441	34.6106
Rsa1.0_03381.1.g39306.t1	#	#	#	#	#	#	#	-	----	----	#	#	#	#	#	#	#
Rsa1.0_03381.1.g39307.t1	gb|EOA27927.1| hypothetical protein CARUB_v10024098mg [Capsella rubella]	196	197	8e-95	100.51	85.2041	92.8571	hypothetical protein CARUB_v10024098mg	gbpln	Capsella rubella	AT2G38640.1 | Symbols: | Protein of unknown function (DUF567) | chr2:16157725-16158474 REVERSE LENGTH=196	196	196	3e-96	100	82.6531	92.8571
Rsa1.0_03381.1.g39308.t1	ref|XP_002881608.1| GAUT7/LGT7 [Arabidopsis lyrata subsp. lyrata] gi|297327447|gb|EFH57867.1| GAUT7/LGT7 [Arabidopsis lyrata subsp. lyrata]	617	617	0	100	81.1994	88.9789	GAUT7/LGT7	gbpln	Arabidopsis lyrata	AT2G38650.2 | Symbols: GAUT7 | galacturonosyltransferase 7 | chr2:16161856-16165523 REVERSE LENGTH=619	617	619	0	100.324	81.3614	88.3306
Rsa1.0_03381.1.g39309.t1	gb|EOA27393.1| hypothetical protein CARUB_v10023524mg [Capsella rubella]	116	352	3e-24	303.448	53.4483	61.2069	hypothetical protein CARUB_v10023524mg	gbpln	Capsella rubella	AT2G38660.3 | Symbols: | Amino acid dehydrogenase family protein | chr2:16166392-16168194 FORWARD LENGTH=352	116	352	9e-26	303.448	52.5862	60.3448
Rsa1.0_03382.1.g39310.t1	ref|NP_566248.1| sugar transporter ERD6-like 11 [Arabidopsis thaliana] gi|42572259|ref|NP_974225.1| sugar transporter ERD6-like 11 [Arabidopsis thaliana] gi|79313121|ref|NP_001030640.1| sugar transporter ERD6-like 11 [Arabidopsis thaliana] gi|118572292|sp|Q94AF9.2|EDL11_ARATH RecName: Full=Sugar transporter ERD6-like 11 gi|222423627|dbj|BAH19782.1| AT3G05165 [Arabidopsis thaliana] gi|332640674|gb…	406	467	1e-180	115.025	79.3103	88.9163	sugar transporter ERD6-like 11	gbpln	Arabidopsis thaliana	AT3G05165.3 | Symbols: | Major facilitator superfamily protein | chr3:1458287-1462737 REVERSE LENGTH=467	406	467	0	115.025	79.3103	88.9163
Rsa1.0_03382.1.g39311.t1	ref|NP_187168.1| phosphoglycerate mutase-like protein [Arabidopsis thaliana] gi|6729027|gb|AAF27023.1|AC009177_13 unknown protein [Arabidopsis thaliana] gi|332640679|gb|AEE74200.1| phosphoglycerate mutase-like protein [Arabidopsis thaliana]	316	316	1e-160	100	90.8228	93.9873	phosphoglycerate mutase-like protein	gbpln	Arabidopsis thaliana	AT3G05170.1 | Symbols: | Phosphoglycerate mutase family protein | chr3:1466738-1468219 FORWARD LENGTH=316	316	316	1e-163	100	90.8228	93.9873
Rsa1.0_03382.1.g39312.t1	gb|AAM62882.1| putative nodulin [Arabidopsis thaliana]	380	379	1e-178	99.7368	78.1579	87.1053	putative nodulin	gbpln	Arabidopsis thaliana	AT3G05180.1 | Symbols: | GDSL-like Lipase/Acylhydrolase superfamily protein | chr3:1468599-1470529 REVERSE LENGTH=379	380	379	1e-179	99.7368	77.8947	86.8421
Rsa1.0_03382.1.g39313.t1	ref|NP_566249.1| E3 ubiquitin-protein ligase ATL6 [Arabidopsis thaliana] gi|68565231|sp|Q8RXX9.2|ATL6_ARATH RecName: Full=E3 ubiquitin-protein ligase ATL6; AltName: Full=RING-H2 finger protein ATL6; Flags: Precursor gi|70905101|gb|AAZ14076.1| At3g05200 [Arabidopsis thaliana] gi|332640683|gb|AEE74204.1| E3 ubiquitin-protein ligase ATL6 [Arabidopsis thaliana]	382	398	1e-170	104.188	81.1518	89.0052	E3 ubiquitin-protein ligase ATL6	gbpln	Arabidopsis thaliana	AT3G05200.1 | Symbols: ATL6 | RING/U-box superfamily protein | chr3:1477377-1478573 FORWARD LENGTH=398	382	398	1e-173	104.188	81.1518	89.0052
Rsa1.0_03383.1.g39314.t1	emb|CAA18125.1| putative protein [Arabidopsis thaliana] gi|7270572|emb|CAB80290.1| putative protein [Arabidopsis thaliana]	229	852	6e-21	372.052	26.6376	28.821	putative protein	gbpln	Arabidopsis thaliana	AT4G36195.2 | Symbols: | Serine carboxypeptidase S28 family protein | chr4:17127202-17129787 FORWARD LENGTH=477	229	477	9e-23	208.297	25.7642	27.9476
Rsa1.0_03383.1.g39315.t1	#	#	#	#	#	#	#	-	----	----	#	#	#	#	#	#	#
Rsa1.0_03383.1.g39316.t5	gb|AAG50806.1|AC079281_8 unknown protein [Arabidopsis thaliana]	1359	1213	0	89.2568	40.3974	52.5386	unknown protein	gbpln	Arabidopsis thaliana	AT1G43760.1 | Symbols: | DNAse I-like superfamily protein | chr1:16528880-16531065 REVERSE LENGTH=626	1359	626	7e-70	46.0633	11.479	17.66
Rsa1.0_03383.1.g39317.t6	gb|AAD20646.1| putative TNP2-like transposon protein [Arabidopsis thaliana]	759	1040	1e-158	137.022	39.6574	46.1133	putative TNP2-like transposon protein	gbpln	Arabidopsis thaliana	#	#	#	#	#	#	#
Rsa1.0_03383.1.g39318.t1	gb|ABD65100.1| hypothetical protein 31.t00077 [Brassica oleracea]	222	391	5e-54	176.126	56.7568	65.3153	hypothetical protein 31.t00077	gbpln	Brassica oleracea	#	#	#	#	#	#	#
Rsa1.0_03384.1.g39319.t1	ref|XP_002880019.1| pectinesterase family protein [Arabidopsis lyrata subsp. lyrata] gi|297325858|gb|EFH56278.1| pectinesterase family protein [Arabidopsis lyrata subsp. lyrata]	507	518	0	102.17	82.2485	91.9132	pectinesterase family protein	gbpln	Arabidopsis lyrata	AT2G43050.1 | Symbols: ATPMEPCRD | Plant invertase/pectin methylesterase inhibitor superfamily | chr2:17902508-17904174 FORWARD LENGTH=518	507	518	0	102.17	80.4734	91.3215
Rsa1.0_03384.1.g39320.t1	ref|XP_002881885.1| hypothetical protein ARALYDRAFT_483406 [Arabidopsis lyrata subsp. lyrata] gi|297327724|gb|EFH58144.1| hypothetical protein ARALYDRAFT_483406 [Arabidopsis lyrata subsp. lyrata]	689	704	0	102.177	92.7431	95.9361	hypothetical protein ARALYDRAFT_483406	gbpln	Arabidopsis lyrata	AT2G43040.1 | Symbols: NPG1 | tetratricopeptide repeat (TPR)-containing protein | chr2:17896049-17898524 REVERSE LENGTH=704	689	704	0	102.177	92.3077	95.5007
Rsa1.0_03384.1.g39321.t1	gb|EOA26995.1| hypothetical protein CARUB_v10023090mg [Capsella rubella]	486	485	0	99.7942	96.2963	98.1481	hypothetical protein CARUB_v10023090mg	gbpln	Capsella rubella	AT2G43020.1 | Symbols: ATPAO2, PAO2 | polyamine oxidase 2 | chr2:17891945-17894440 FORWARD LENGTH=490	486	490	0	100.823	95.8848	98.3539
Rsa1.0_03385.1.g39322.t1	#	#	#	#	#	#	#	-	----	----	#	#	#	#	#	#	#
Rsa1.0_03385.1.g39323.t1	ref|XP_002886527.1| hypothetical protein ARALYDRAFT_475168 [Arabidopsis lyrata subsp. lyrata] gi|297332368|gb|EFH62786.1| hypothetical protein ARALYDRAFT_475168 [Arabidopsis lyrata subsp. lyrata]	414	424	0	102.415	89.1304	93.7198	hypothetical protein ARALYDRAFT_475168	gbpln	Arabidopsis lyrata	AT1G61590.1 | Symbols: | Protein kinase superfamily protein | chr1:22723691-22726022 REVERSE LENGTH=424	414	424	0	102.415	88.6473	93.2367
Rsa1.0_03385.1.g39324.t1	gb|EOA35262.1| hypothetical protein CARUB_v10020431mg [Capsella rubella]	389	390	0	100.257	95.3728	97.6864	hypothetical protein CARUB_v10020431mg	gbpln	Capsella rubella	AT1G61580.1 | Symbols: RPL3B, ARP2 | R-protein L3 B | chr1:22720833-22722402 REVERSE LENGTH=390	389	390	0	100.257	93.5733	97.9434
Rsa1.0_03385.1.g39325.t1	ref|XP_002886530.1| hypothetical protein ARALYDRAFT_893357 [Arabidopsis lyrata subsp. lyrata] gi|297332371|gb|EFH62789.1| hypothetical protein ARALYDRAFT_893357 [Arabidopsis lyrata subsp. lyrata]	73	81	5e-20	110.959	65.7534	76.7123	hypothetical protein ARALYDRAFT_893357	gbpln	Arabidopsis lyrata	AT1G61566.1 | Symbols: RALFL9 | ralf-like 9 | chr1:22717265-22717492 REVERSE LENGTH=75	73	75	2e-21	102.74	63.0137	78.0822
Rsa1.0_03385.1.g39326.t1	#	#	#	#	#	#	#	-	----	----	#	#	#	#	#	#	#
Rsa1.0_03385.1.g39327.t1	#	#	#	#	#	#	#	-	----	----	#	#	#	#	#	#	#
Rsa1.0_03387.1.g39328.t1	gb|EOA16910.1| hypothetical protein CARUB_v10005134mg [Capsella rubella]	333	354	1e-88	106.306	73.5736	78.3784	hypothetical protein CARUB_v10005134mg	gbpln	Capsella rubella	AT4G16830.1 | Symbols: | Hyaluronan / mRNA binding family | chr4:9470621-9472308 FORWARD LENGTH=355	333	355	1e-84	106.607	72.3724	77.7778
Rsa1.0_03387.1.g39329.t1	gb|EOA15746.1| hypothetical protein CARUB_v10006791mg [Capsella rubella]	743	662	0	89.0983	72.2746	78.6003	hypothetical protein CARUB_v10006791mg	gbpln	Capsella rubella	AT4G16835.1 | Symbols: | Tetratricopeptide repeat (TPR)-like superfamily protein | chr4:9472763-9474803 FORWARD LENGTH=656	743	656	0	88.2907	74.1588	80.2153
Rsa1.0_03387.1.g39330.t1	ref|XP_002870128.1| hypothetical protein ARALYDRAFT_493182 [Arabidopsis lyrata subsp. lyrata] gi|297315964|gb|EFH46387.1| hypothetical protein ARALYDRAFT_493182 [Arabidopsis lyrata subsp. lyrata]	313	313	1e-165	100	90.0958	95.8466	hypothetical protein ARALYDRAFT_493182	gbpln	Arabidopsis lyrata	AT4G16850.1 | Symbols: | unknown protein; BEST Arabidopsis thaliana protein match is: unknown protein (TAIR:AT1G31130.1); Has 30201 Blast hits to 17322 proteins in 780 species: Archae - 12; Bacteria - 1396; Metazoa - 17338; Fungi - 3422; Plants - 5037; Viruses - 0; Other Eukaryotes - 2996 (source: NCBI BLink). | chr4:9480699-9481640 FORWARD LENGTH=313	313	313	1e-164	100	89.4569	94.8882
Rsa1.0_03387.1.g39331.t2	ref|NP_193430.3| cell division control protein 7 [Arabidopsis thaliana] gi|110738029|dbj|BAF00949.1| kinase like protein [Arabidopsis thaliana] gi|332658429|gb|AEE83829.1| protein kinase superfamily protein [Arabidopsis thaliana]	896	889	0	99.2188	71.7634	79.6875	cell division control protein 7	gbpln	Arabidopsis thaliana	AT4G16970.1 | Symbols: | Protein kinase superfamily protein | chr4:9551516-9555766 REVERSE LENGTH=889	896	889	0	99.2188	71.7634	79.6875
Rsa1.0_03387.1.g39332.t1	ref|XP_002868092.1| hypothetical protein ARALYDRAFT_493177 [Arabidopsis lyrata subsp. lyrata] gi|297313928|gb|EFH44351.1| hypothetical protein ARALYDRAFT_493177 [Arabidopsis lyrata subsp. lyrata]	631	679	0	107.607	75.4358	83.0428	hypothetical protein ARALYDRAFT_493177	gbpln	Arabidopsis lyrata	AT4G17000.1 | Symbols: | unknown protein; Has 2862 Blast hits to 2331 proteins in 349 species: Archae - 6; Bacteria - 408; Metazoa - 833; Fungi - 223; Plants - 134; Viruses - 7; Other Eukaryotes - 1251 (source: NCBI BLink). | chr4:9567046-9569913 REVERSE LENGTH=674	631	674	0	106.815	74.168	82.7258
Rsa1.0_03387.1.g39333.t1	ref|XP_002870125.1| hypothetical protein ARALYDRAFT_493176 [Arabidopsis lyrata subsp. lyrata] gi|297315961|gb|EFH46384.1| hypothetical protein ARALYDRAFT_493176 [Arabidopsis lyrata subsp. lyrata]	160	160	2e-74	100	86.875	92.5	hypothetical protein ARALYDRAFT_493176	gbpln	Arabidopsis lyrata	AT4G17010.1 | Symbols: | unknown protein; Has 30201 Blast hits to 17322 proteins in 780 species: Archae - 12; Bacteria - 1396; Metazoa - 17338; Fungi - 3422; Plants - 5037; Viruses - 0; Other Eukaryotes - 2996 (source: NCBI BLink). | chr4:9576442-9577627 FORWARD LENGTH=160	160	160	1e-76	100	86.25	92.5
Rsa1.0_03387.1.g39334.t1	ref|NP_193435.2| transcription initiation factor TFIIH subunit H4 [Arabidopsis thaliana] gi|51969678|dbj|BAD43531.1| unnamed protein product [Arabidopsis thaliana] gi|115646777|gb|ABJ17114.1| At4g17020 [Arabidopsis thaliana] gi|332658439|gb|AEE83839.1| transcription initiation factor TFIIH subunit H4 [Arabidopsis thaliana]	455	452	0	99.3407	89.8901	94.5055	transcription initiation factor TFIIH subunit H4	gbpln	Arabidopsis thaliana	AT4G17020.1 | Symbols: | transcription factor-related | chr4:9578152-9581082 REVERSE LENGTH=452	455	452	0	99.3407	89.8901	94.5055
Rsa1.0_03388.1.g39335.t1	ref|NP_197752.1| putative cation-transporting ATPase [Arabidopsis thaliana] gi|12229714|sp|Q9LT02.1|ATY1_ARATH RecName: Full=Probable cation-transporting ATPase gi|8809697|dbj|BAA97238.1| cation-transporting ATPase [Arabidopsis thaliana] gi|332005809|gb|AED93192.1| putative cation-transporting ATPase [Arabidopsis thaliana]	1819	1179	0	64.8158	58.8785	61.5173	putative cation-transporting ATPase	gbpln	Arabidopsis thaliana	AT5G23630.1 | Symbols: PDR2, MIA | phosphate deficiency response 2 | chr5:7960756-7967644 REVERSE LENGTH=1179	1819	1179	0	64.8158	58.8785	61.5173
Rsa1.0_03388.1.g39336.t1	emb|CAB40035.1| retrotransposon like protein [Arabidopsis thaliana] gi|7267767|emb|CAB81170.1| retrotransposon like protein [Arabidopsis thaliana]	1461	1515	0	103.696	58.4531	73.0322	retrotransposon like protein	gbpln	Arabidopsis thaliana	AT4G23160.1 | Symbols: CRK8 | cysteine-rich RLK (RECEPTOR-like protein kinase) 8 | chr4:12129485-12134086 FORWARD LENGTH=1262	1461	1262	1e-111	86.3792	13.4839	20.6023
Rsa1.0_03388.1.g39337.t1	ref|XP_002877428.1| hypothetical protein ARALYDRAFT_484952 [Arabidopsis lyrata subsp. lyrata] gi|297323266|gb|EFH53687.1| hypothetical protein ARALYDRAFT_484952 [Arabidopsis lyrata subsp. lyrata]	277	285	1e-142	102.888	90.2527	95.3069	hypothetical protein ARALYDRAFT_484952	gbpln	Arabidopsis lyrata	AT5G23660.1 | Symbols: MTN3, SWEET12, AtSWEET12 | homolog of Medicago truncatula MTN3 | chr5:7971936-7973796 REVERSE LENGTH=285	277	285	1e-144	102.888	89.5307	94.9458
Rsa1.0_03388.1.g39338.t1	#	#	#	#	#	#	#	-	----	----	#	#	#	#	#	#	#
Rsa1.0_03389.1.g39339.t2	gb|AAD17398.1| putative non-LTR retroelement reverse transcriptase [Arabidopsis thaliana]	1160	1225	1e-146	105.603	25.5172	35.3448	putative non-LTR retroelement reverse transcriptase	gbpln	Arabidopsis thaliana	AT1G43760.1 | Symbols: | DNAse I-like superfamily protein | chr1:16528880-16531065 REVERSE LENGTH=626	1160	626	2e-17	53.9655	7.24138	11.8103
Rsa1.0_03389.1.g39340.t1	#	#	#	#	#	#	#	-	----	----	#	#	#	#	#	#	#
Rsa1.0_03389.1.g39341.t1	#	#	#	#	#	#	#	-	----	----	#	#	#	#	#	#	#
Rsa1.0_03389.1.g39342.t2	gb|AAG50806.1|AC079281_8 unknown protein [Arabidopsis thaliana]	1696	1213	0	71.5212	25.4127	37.7948	unknown protein	gbpln	Arabidopsis thaliana	AT1G43760.1 | Symbols: | DNAse I-like superfamily protein | chr1:16528880-16531065 REVERSE LENGTH=626	1696	626	2e-57	36.9104	7.60613	12.0873
Rsa1.0_03390.1.g39343.t1	gb|AAD32898.1| putative retroelement pol polyprotein [Arabidopsis thaliana]	1205	1307	0	108.465	59.834	74.2739	putative retroelement pol polyprotein	gbpln	Arabidopsis thaliana	AT4G23160.1 | Symbols: CRK8 | cysteine-rich RLK (RECEPTOR-like protein kinase) 8 | chr4:12129485-12134086 FORWARD LENGTH=1262	1205	1262	2e-74	104.73	12.4481	20.249
Rsa1.0_03390.1.g39344.t1	dbj|BAL48824.1| lectin [Arabidopsis thaliana] gi|374346926|dbj|BAL48825.1| lectin [Arabidopsis thaliana] gi|374346930|dbj|BAL48827.1| lectin [Arabidopsis thaliana]	149	157	2e-54	105.369	72.4832	81.8792	lectin	gbpln	Arabidopsis thaliana	AT2G25980.1 | Symbols: | Mannose-binding lectin superfamily protein | chr2:11077718-11079642 REVERSE LENGTH=449	149	449	4e-44	301.342	59.0604	72.4832
Rsa1.0_03390.1.g39345.t1	gb|EOA37102.1| hypothetical protein CARUB_v10010292mg [Capsella rubella]	212	211	2e-99	99.5283	86.3208	90.0943	hypothetical protein CARUB_v10010292mg	gbpln	Capsella rubella	AT1G52140.1 | Symbols: | unknown protein; BEST Arabidopsis thaliana protein match is: unknown protein (TAIR:AT3G16330.1); Has 114 Blast hits to 114 proteins in 15 species: Archae - 0; Bacteria - 0; Metazoa - 0; Fungi - 0; Plants - 114; Viruses - 0; Other Eukaryotes - 0 (source: NCBI BLink). | chr1:19407559-19408185 REVERSE LENGTH=208	212	208	1e-97	98.1132	82.0755	87.7358
Rsa1.0_03390.1.g39346.t1	ref|NP_175627.1| homeobox-leucine zipper protein ATHB-15 [Arabidopsis thaliana] gi|75216693|sp|Q9ZU11.1|ATB15_ARATH RecName: Full=Homeobox-leucine zipper protein ATHB-15; AltName: Full=HD-ZIP protein ATHB-15; AltName: Full=Homeodomain transcription factor ATHB-15; AltName: Full=Protein CORONA; AltName: Full=Protein INCURVATA 4 gi|4220462|gb|AAD12689.1| Strong similarity to gb|Z50851 HD-zip (athb-…	838	836	0	99.7613	96.1814	98.0907	homeobox-leucine zipper protein ATHB-15	gbpln	Arabidopsis thaliana	AT1G52150.1 | Symbols: ATHB-15, ATHB15, CNA, ICU4 | Homeobox-leucine zipper family protein / lipid-binding START domain-containing protein | chr1:19409913-19413961 REVERSE LENGTH=836	838	836	0	99.7613	96.1814	98.0907
Rsa1.0_03391.1.g39347.t1	gb|AAT71986.1| At5g41860 [Arabidopsis thaliana]	195	172	2e-43	88.2051	56.9231	63.0769	At5g41860	gbpln	Arabidopsis thaliana	AT5G41860.1 | Symbols: | unknown protein; Has 1807 Blast hits to 1807 proteins in 277 species: Archae - 0; Bacteria - 0; Metazoa - 736; Fungi - 347; Plants - 385; Viruses - 0; Other Eukaryotes - 339 (source: NCBI BLink). | chr5:16757951-16758529 FORWARD LENGTH=192	195	192	9e-46	98.4615	56.9231	63.5897
Rsa1.0_03391.1.g39348.t1	ref|NP_199002.1| glycoside hydrolase family 28 protein / polygalacturonase (pectinase) family protein [Arabidopsis thaliana] gi|10177371|dbj|BAB10662.1| polygalacturonase-like protein [Arabidopsis thaliana] gi|50897172|gb|AAT85725.1| At5g41870 [Arabidopsis thaliana] gi|332007355|gb|AED94738.1| glycoside hydrolase family 28 protein / polygalacturonase (pectinase) family protein [Arabidopsis thalia…	450	449	0	99.7778	86.6667	92.2222	glycoside hydrolase family 28 protein / polygalacturonase (pectinase) family protein	gbpln	Arabidopsis thaliana	AT5G41870.1 | Symbols: | Pectin lyase-like superfamily protein | chr5:16758817-16760490 REVERSE LENGTH=449	450	449	0	99.7778	86.6667	92.2222
Rsa1.0_03391.1.g39349.t1	ref|NP_199003.5| DNA primase small subunit [Arabidopsis thaliana] gi|332007356|gb|AED94739.1| POLA3/POLA4 [Arabidopsis thaliana]	371	451	1e-130	121.563	66.3073	71.4286	DNA primase small subunit	gbpln	Arabidopsis thaliana	AT5G41880.1 | Symbols: POLA3, POLA4 | DNA primases;DNA primases | chr5:16761071-16764074 FORWARD LENGTH=451	371	451	1e-133	121.563	66.3073	71.4286
Rsa1.0_03391.1.g39350.t1	ref|XP_004244729.1| PREDICTED: GDSL esterase/lipase At5g41890-like [Solanum lycopersicum]	312	358	2e-99	114.744	59.6154	71.7949	PREDICTED: GDSL esterase/lipase At5g41890-like	gbpln	Solanum lycopersicum	AT5G41890.1 | Symbols: | GDSL-like Lipase/Acylhydrolase superfamily protein | chr5:16764292-16766680 REVERSE LENGTH=375	312	375	2e-83	120.192	46.4744	49.359
Rsa1.0_03391.1.g39351.t1	ref|NP_199005.1| hydrolase, alpha/beta fold family protein [Arabidopsis thaliana] gi|10177374|dbj|BAB10665.1| unnamed protein product [Arabidopsis thaliana] gi|26449651|dbj|BAC41950.1| unknown protein [Arabidopsis thaliana] gi|28951051|gb|AAO63449.1| At5g41900 [Arabidopsis thaliana] gi|332007358|gb|AED94741.1| hydrolase, alpha/beta fold family protein [Arabidopsis thaliana]	475	471	0	99.1579	84	92	hydrolase, alpha/beta fold family protein	gbpln	Arabidopsis thaliana	AT5G41900.1 | Symbols: | alpha/beta-Hydrolases superfamily protein | chr5:16769032-16771567 FORWARD LENGTH=471	475	471	0	99.1579	84	92
Rsa1.0_03392.1.g39352.t1	dbj|BAA07842.1| beta-amylase [Arabidopsis thaliana] gi|998369|gb|AAB34026.1| beta-amylase [Arabidopsis thaliana]	686	498	1e-107	72.5948	30.1749	37.7551	beta-amylase	gbpln	Arabidopsis thaliana	AT4G15210.1 | Symbols: ATBETA-AMY, AT-BETA-AMY, RAM1, BMY1, BAM5 | beta-amylase 5 | chr4:8666734-8669357 REVERSE LENGTH=498	686	498	1e-109	72.5948	30.1749	37.6093
Rsa1.0_03392.1.g39353.t1	gb|EOA14884.1| hypothetical protein CARUB_v10028212mg, partial [Capsella rubella]	597	665	1e-130	111.39	45.5611	59.799	hypothetical protein CARUB_v10028212mg, partial	gbpln	Capsella rubella	AT1G55700.1 | Symbols: | Cysteine/Histidine-rich C1 domain family protein | chr1:20821601-20823640 FORWARD LENGTH=679	597	679	1e-132	113.735	44.2211	57.1189
Rsa1.0_03392.1.g39354.t1	gb|EOA22736.1| hypothetical protein CARUB_v10003443mg [Capsella rubella]	375	754	1e-128	201.067	62.6667	67.7333	hypothetical protein CARUB_v10003443mg	gbpln	Capsella rubella	AT4G09020.1 | Symbols: ATISA3, ISA3 | isoamylase 3 | chr4:5784099-5788839 FORWARD LENGTH=764	375	764	1e-127	203.733	61.8667	66.4
Rsa1.0_03393.1.g39355.t1	gb|EOA17764.1| hypothetical protein CARUB_v10006154mg [Capsella rubella] gi|482553572|gb|EOA17765.1| hypothetical protein CARUB_v10006154mg [Capsella rubella]	79	79	1e-20	100	78.481	88.6076	hypothetical protein CARUB_v10006154mg	gbpln	Capsella rubella	AT4G28290.1 | Symbols: | unknown protein; FUNCTIONS IN: molecular_function unknown; INVOLVED IN: biological_process unknown; LOCATED IN: chloroplast; EXPRESSED IN: 23 plant structures; EXPRESSED DURING: 15 growth stages; Has 45 Blast hits to 45 proteins in 11 species: Archae - 0; Bacteria - 0; Metazoa - 0; Fungi - 0; Plants - 45; Viruses - 0; Other Eukaryotes - 0 (source: NCBI BLink). | chr4:1401…	79	80	2e-21	101.266	77.2152	89.8734
Rsa1.0_03393.1.g39356.t1	ref|NP_567804.1| uncharacterized protein [Arabidopsis thaliana] gi|21553910|gb|AAM62993.1| unknown [Arabidopsis thaliana] gi|51972009|dbj|BAD44669.1| unknown protein [Arabidopsis thaliana] gi|105829831|gb|ABF74705.1| At4g28310 [Arabidopsis thaliana] gi|332660068|gb|AEE85468.1| uncharacterized protein AT4G28310 [Arabidopsis thaliana]	206	202	3e-79	98.0583	77.6699	85.9223	uncharacterized protein	gbpln	Arabidopsis thaliana	AT4G28310.1 | Symbols: | unknown protein; BEST Arabidopsis thaliana protein match is: unknown protein (TAIR:AT1G52270.1); Has 30201 Blast hits to 17322 proteins in 780 species: Archae - 12; Bacteria - 1396; Metazoa - 17338; Fungi - 3422; Plants - 5037; Viruses - 0; Other Eukaryotes - 2996 (source: NCBI BLink). | chr4:14017458-14018066 FORWARD LENGTH=202	206	202	1e-81	98.0583	77.6699	85.9223
Rsa1.0_03393.1.g39357.t1	ref|XP_002867454.1| hypothetical protein ARALYDRAFT_491939 [Arabidopsis lyrata subsp. lyrata] gi|297313290|gb|EFH43713.1| hypothetical protein ARALYDRAFT_491939 [Arabidopsis lyrata subsp. lyrata]	150	158	4e-39	105.333	71.3333	78	hypothetical protein ARALYDRAFT_491939	gbpln	Arabidopsis lyrata	AT4G28330.1 | Symbols: | unknown protein; BEST Arabidopsis thaliana protein match is: unknown protein (TAIR:AT4G28340.1); Has 48 Blast hits to 48 proteins in 10 species: Archae - 0; Bacteria - 0; Metazoa - 0; Fungi - 0; Plants - 48; Viruses - 0; Other Eukaryotes - 0 (source: NCBI BLink). | chr4:14022452-14022928 REVERSE LENGTH=158	150	158	2e-41	105.333	71.3333	78
Rsa1.0_03393.1.g39358.t1	ref|XP_002867454.1| hypothetical protein ARALYDRAFT_491939 [Arabidopsis lyrata subsp. lyrata] gi|297313290|gb|EFH43713.1| hypothetical protein ARALYDRAFT_491939 [Arabidopsis lyrata subsp. lyrata]	161	158	6e-51	98.1366	77.0186	83.2298	hypothetical protein ARALYDRAFT_491939	gbpln	Arabidopsis lyrata	AT4G28330.1 | Symbols: | unknown protein; BEST Arabidopsis thaliana protein match is: unknown protein (TAIR:AT4G28340.1); Has 48 Blast hits to 48 proteins in 10 species: Archae - 0; Bacteria - 0; Metazoa - 0; Fungi - 0; Plants - 48; Viruses - 0; Other Eukaryotes - 0 (source: NCBI BLink). | chr4:14022452-14022928 REVERSE LENGTH=158	161	158	3e-53	98.1366	77.0186	83.2298
Rsa1.0_03393.1.g39359.t1	gb|EOA16149.1| hypothetical protein CARUB_v10004287mg [Capsella rubella]	686	680	0	99.1254	78.5714	88.1924	hypothetical protein CARUB_v10004287mg	gbpln	Capsella rubella	AT4G28350.1 | Symbols: | Concanavalin A-like lectin protein kinase family protein | chr4:14026577-14028622 FORWARD LENGTH=649	686	649	0	94.6064	75.9475	84.5481
Rsa1.0_03393.1.g39360.t1	pir||T04605 hypothetical protein F20O9.30 - Arabidopsis thaliana	205	508	1e-76	247.805	71.7073	79.0244	hypothetical protein F20O9.30 - Arabidopsis thaliana	----	----	AT4G28365.1 | Symbols: ENODL3, AtENODL3 | early nodulin-like protein 3 | chr4:14033012-14033688 REVERSE LENGTH=199	205	199	2e-78	97.0732	72.1951	80.9756
Rsa1.0_03393.1.g39361.t1	ref|NP_194566.3| RING/U-box domain-containing protein [Arabidopsis thaliana] gi|56236078|gb|AAV84495.1| At4g28370 [Arabidopsis thaliana] gi|332660075|gb|AEE85475.1| RING/U-box domain-containing protein [Arabidopsis thaliana]	561	562	0	100.178	90.7308	95.3654	RING/U-box domain-containing protein	gbpln	Arabidopsis thaliana	AT4G28370.1 | Symbols: | RING/U-box superfamily protein | chr4:14035016-14039122 FORWARD LENGTH=562	561	562	0	100.178	90.7308	95.3654
Rsa1.0_03393.1.g39362.t1	ref|NP_194568.1| ADP/ATP carrier 3 protein [Arabidopsis thaliana] gi|75219626|sp|O49447.1|ADT3_ARATH RecName: Full=ADP,ATP carrier protein 3, mitochondrial; AltName: Full=ADP/ATP translocase 3; AltName: Full=Adenine nucleotide translocator 3; Short=ANT 3; Flags: Precursor gi|2842480|emb|CAA16877.1| ADP, ATP carrier-like protein [Arabidopsis thaliana] gi|7269693|emb|CAB79641.1| ADP, ATP carrier-li…	381	379	0	99.4751	87.664	93.4383	ADP/ATP carrier 3 protein	gbpln	Arabidopsis thaliana	AT4G28390.1 | Symbols: AAC3, ATAAC3 | ADP/ATP carrier 3 | chr4:14041486-14042781 REVERSE LENGTH=379	381	379	0	99.4751	87.664	93.4383
Rsa1.0_03394.1.g39363.t1	ref|XP_002893671.1| single-stranded DNA binding protein [Arabidopsis lyrata subsp. lyrata] gi|297339513|gb|EFH69930.1| single-stranded DNA binding protein [Arabidopsis lyrata subsp. lyrata]	347	357	1e-128	102.882	69.4524	81.268	single-stranded DNA binding protein	gbpln	Arabidopsis lyrata	AT1G31010.1 | Symbols: OSB4 | organellar single-stranded DNA binding protein 4 | chr1:11054926-11056873 REVERSE LENGTH=360	347	360	1e-122	103.746	66.8588	79.8271
Rsa1.0_03394.1.g39364.t1	ref|NP_564371.1| thioredoxin O2 [Arabidopsis thaliana] gi|75163186|sp|Q93VQ9.1|TRXO2_ARATH RecName: Full=Thioredoxin O2, mitochondrial; Short=AtTrxo2; Flags: Precursor gi|15081459|gb|AAK83918.1| thioredoxin o [Arabidopsis thaliana] gi|15215812|gb|AAK91451.1| At1g31020/F17F8_6 [Arabidopsis thaliana] gi|20147405|gb|AAM10412.1| At2g20920/F5H14.11 [Arabidopsis thaliana] gi|332193186|gb|AEE31307.1| th…	156	159	9e-71	101.923	82.0513	89.7436	thioredoxin O2	gbpln	Arabidopsis thaliana	AT1G31020.1 | Symbols: ATO2, TO2 | thioredoxin O2 | chr1:11057252-11058703 FORWARD LENGTH=159	156	159	3e-73	101.923	82.0513	89.7436
Rsa1.0_03394.1.g39365.t1	#	#	#	#	#	#	#	-	----	----	#	#	#	#	#	#	#
Rsa1.0_03394.1.g39366.t1	ref|NP_174390.2| PLATZ transcription factor family protein [Arabidopsis thaliana] gi|332193187|gb|AEE31308.1| PLATZ transcription factor family protein [Arabidopsis thaliana]	212	243	7e-86	114.623	79.717	85.8491	PLATZ transcription factor family protein	gbpln	Arabidopsis thaliana	AT1G31040.1 | Symbols: | PLATZ transcription factor family protein | chr1:11069793-11072182 REVERSE LENGTH=243	212	243	2e-88	114.623	79.717	85.8491
Rsa1.0_03395.1.g39367.t2	#	#	#	#	#	#	#	-	----	----	#	#	#	#	#	#	#
Rsa1.0_03395.1.g39368.t1	ref|NP_564988.1| uncharacterized protein [Arabidopsis thaliana] gi|3176675|gb|AAC18798.1| F17O7.4 [Arabidopsis thaliana] gi|15010576|gb|AAK73947.1| At1g70420/F17O7_4 [Arabidopsis thaliana] gi|21700801|gb|AAM70524.1| At1g70420/F17O7_4 [Arabidopsis thaliana] gi|332196939|gb|AEE35060.1| uncharacterized protein AT1G70420 [Arabidopsis thaliana]	265	272	4e-82	102.642	64.9057	79.2453	uncharacterized protein	gbpln	Arabidopsis thaliana	AT1G70420.1 | Symbols: | Protein of unknown function (DUF1645) | chr1:26539840-26540658 REVERSE LENGTH=272	265	272	1e-84	102.642	64.9057	79.2453
Rsa1.0_03395.1.g39369.t1	gb|EOA34786.1| hypothetical protein CARUB_v10022362mg [Capsella rubella]	258	258	1e-133	100	89.5349	93.4109	hypothetical protein CARUB_v10022362mg	gbpln	Capsella rubella	AT1G70410.1 | Symbols: ATBCA4, BCA4, CA4 | beta carbonic anhydrase 4 | chr1:26534167-26536505 REVERSE LENGTH=258	258	258	1e-134	100	88.3721	93.4109
Rsa1.0_03395.1.g39370.t1	ref|NP_195402.3| galactose oxidase/kelch motif-containing protein [Arabidopsis thaliana] gi|26452634|dbj|BAC43400.1| unknown protein [Arabidopsis thaliana] gi|332661308|gb|AEE86708.1| galactose oxidase/kelch motif-containing protein [Arabidopsis thaliana]	177	238	8e-17	134.463	35.0282	41.8079	galactose oxidase/kelch motif-containing protein	gbpln	Arabidopsis thaliana	AT4G36840.1 | Symbols: | Galactose oxidase/kelch repeat superfamily protein | chr4:17352166-17352882 FORWARD LENGTH=238	177	238	3e-19	134.463	35.0282	41.8079
Rsa1.0_03396.1.g39371.t1	gb|EOA13253.1| hypothetical protein CARUB_v10026288mg [Capsella rubella]	491	492	0	100.204	93.89	95.9267	hypothetical protein CARUB_v10026288mg	gbpln	Capsella rubella	AT5G54860.1 | Symbols: | Major facilitator superfamily protein | chr5:22284721-22287025 FORWARD LENGTH=491	491	491	0	100	93.6864	96.5377
Rsa1.0_03396.1.g39372.t1	ref|XP_002864359.1| pollen ole e 1 allergen and extensin family protein [Arabidopsis lyrata subsp. lyrata] gi|297310194|gb|EFH40618.1| pollen ole e 1 allergen and extensin family protein [Arabidopsis lyrata subsp. lyrata]	60	146	3e-17	243.333	73.3333	75	pollen ole e 1 allergen and extensin family protein	gbpln	Arabidopsis lyrata	AT5G54855.1 | Symbols: | Pollen Ole e 1 allergen and extensin family protein | chr5:22282902-22284251 FORWARD LENGTH=146	60	146	2e-19	243.333	71.6667	73.3333
Rsa1.0_03396.1.g39373.t1	gb|EOA14086.1| hypothetical protein CARUB_v10027223mg [Capsella rubella] gi|482549893|gb|EOA14087.1| hypothetical protein CARUB_v10027223mg [Capsella rubella]	153	178	2e-59	116.34	88.2353	92.8105	hypothetical protein CARUB_v10027223mg	gbpln	Capsella rubella	AT5G54850.1 | Symbols: | unknown protein; Has 1807 Blast hits to 1807 proteins in 277 species: Archae - 0; Bacteria - 0; Metazoa - 736; Fungi - 347; Plants - 385; Viruses - 0; Other Eukaryotes - 339 (source: NCBI BLink). | chr5:22280755-22281363 REVERSE LENGTH=202	153	202	2e-54	132.026	86.9281	92.8105
Rsa1.0_03396.1.g39374.t1	gb|EOA11936.1| hypothetical protein CARUB_v10016547mg, partial [Capsella rubella]	130	149	1e-14	114.615	33.8462	48.4615	hypothetical protein CARUB_v10016547mg, partial	gbpln	Capsella rubella	AT2G34320.1 | Symbols: | Polynucleotidyl transferase, ribonuclease H-like superfamily protein | chr2:14484959-14485837 FORWARD LENGTH=292	130	292	9e-11	224.615	28.4615	43.8462
Rsa1.0_03396.1.g39375.t1	#	#	#	#	#	#	#	-	----	----	#	#	#	#	#	#	#
Rsa1.0_03397.1.g39376.t1	ref|XP_002879095.1| predicted protein [Arabidopsis lyrata subsp. lyrata] gi|297324934|gb|EFH55354.1| predicted protein [Arabidopsis lyrata subsp. lyrata]	690	818	1e-121	118.551	35.7971	41.0145	predicted protein	gbpln	Arabidopsis lyrata	AT2G28450.2 | Symbols: | zinc finger (CCCH-type) family protein | chr2:12162180-12165761 REVERSE LENGTH=804	690	804	1e-122	116.522	36.6667	42.029
Rsa1.0_03397.1.g39377.t1	gb|AAM61687.1| unknown [Arabidopsis thaliana]	360	351	1e-157	97.5	86.3889	90.2778	unknown	gbpln	Arabidopsis thaliana	AT5G65640.1 | Symbols: bHLH093 | beta HLH protein 93 | chr5:26237137-26238904 FORWARD LENGTH=351	360	351	1e-159	97.5	86.1111	90
Rsa1.0_03398.1.g39378.t14	gb|EOA18977.1| hypothetical protein CARUB_v10007615mg [Capsella rubella]	645	1923	8e-32	298.14	12.7132	15.3488	hypothetical protein CARUB_v10007615mg	gbpln	Capsella rubella	AT5G40480.1 | Symbols: EMB3012 | embryo defective 3012 | chr5:16213361-16223982 FORWARD LENGTH=1923	645	1923	1e-33	298.14	11.7829	13.9535
Rsa1.0_03398.1.g39379.t2	gb|EOA17846.1| hypothetical protein CARUB_v10006250mg [Capsella rubella]	706	262	4e-30	37.1105	13.5977	15.7224	hypothetical protein CARUB_v10006250mg	gbpln	Capsella rubella	AT4G36020.1 | Symbols: CSDP1 | cold shock domain protein 1 | chr4:17043443-17044342 REVERSE LENGTH=299	706	299	7e-31	42.3513	13.0312	16.4306
Rsa1.0_03399.1.g39380.t1	ref|XP_002893522.1| hypothetical protein ARALYDRAFT_473042 [Arabidopsis lyrata subsp. lyrata] gi|297339364|gb|EFH69781.1| hypothetical protein ARALYDRAFT_473042 [Arabidopsis lyrata subsp. lyrata]	312	321	1e-114	102.885	84.2949	88.4615	hypothetical protein ARALYDRAFT_473042	gbpln	Arabidopsis lyrata	AT1G28310.2 | Symbols: | Dof-type zinc finger DNA-binding family protein | chr1:9912534-9913685 REVERSE LENGTH=325	312	325	1e-115	104.167	84.9359	88.7821
Rsa1.0_03399.1.g39381.t1	ref|NP_001117368.1| VQ motif-containing protein [Arabidopsis thaliana] gi|332192820|gb|AEE30941.1| VQ motif-containing protein [Arabidopsis thaliana]	240	243	6e-93	101.25	83.3333	89.1667	VQ motif-containing protein	gbpln	Arabidopsis thaliana	AT1G28280.2 | Symbols: | VQ motif-containing protein | chr1:9886297-9887395 REVERSE LENGTH=243	240	243	2e-95	101.25	83.3333	89.1667
Rsa1.0_03399.1.g39382.t1	ref|NP_174148.1| protein ralf-like 4 [Arabidopsis thaliana] gi|297845772|ref|XP_002890767.1| hypothetical protein ARALYDRAFT_473036 [Arabidopsis lyrata subsp. lyrata] gi|75173390|sp|Q9FZA0.1|RLF4_ARATH RecName: Full=Protein RALF-like 4; Flags: Precursor gi|9795610|gb|AAF98428.1|AC021044_7 Hypothetical protein [Arabidopsis thaliana] gi|28973673|gb|AAO64155.1| unknown protein [Arabidopsis thaliana]…	111	110	1e-54	99.0991	92.7928	97.2973	protein ralf-like 4	gbpln	Arabidopsis lyrata	AT1G28270.1 | Symbols: RALFL4 | ralf-like 4 | chr1:9883165-9883497 FORWARD LENGTH=110	111	110	2e-57	99.0991	92.7928	97.2973
Rsa1.0_03399.1.g39383.t1	gb|EOA37416.1| hypothetical protein CARUB_v10011353mg [Capsella rubella]	1173	914	0	77.9199	55.3282	60.4433	hypothetical protein CARUB_v10011353mg	gbpln	Capsella rubella	AT1G28260.2 | Symbols: | Telomerase activating protein Est1 | chr1:9875776-9878782 REVERSE LENGTH=880	1173	880	0	75.0213	54.3905	60.2728
Rsa1.0_03400.1.g39384.t1	gb|AAP92453.1| S-adenosyl-L-homocystein hydrolase [Arabidopsis thaliana]	279	485	1e-138	173.835	87.0968	88.172	S-adenosyl-L-homocystein hydrolase	gbpln	Arabidopsis thaliana	AT3G23810.1 | Symbols: SAHH2, ATSAHH2 | S-adenosyl-l-homocysteine (SAH) hydrolase 2 | chr3:8588013-8589671 REVERSE LENGTH=485	279	485	1e-140	173.835	86.7384	87.8136
Rsa1.0_03400.1.g39385.t1	emb|CAA54951.1| ribosomal protein S19 [Arabidopsis thaliana] gi|459422|emb|CAA54965.1| mitochondrial ribosomal protein S19, nuclear encoded [Arabidopsis thaliana]	245	212	2e-86	86.5306	69.3878	78.7755	ribosomal protein S19	gbpln	Arabidopsis thaliana	AT5G47320.1 | Symbols: RPS19 | ribosomal protein S19 | chr5:19203801-19204951 FORWARD LENGTH=212	245	212	6e-89	86.5306	69.3878	78.7755
Rsa1.0_03400.1.g39386.t1	#	#	#	#	#	#	#	-	----	----	#	#	#	#	#	#	#
Rsa1.0_03400.1.g39387.t1	ref|XP_002883465.1| hypothetical protein ARALYDRAFT_898926 [Arabidopsis lyrata subsp. lyrata] gi|297329305|gb|EFH59724.1| hypothetical protein ARALYDRAFT_898926 [Arabidopsis lyrata subsp. lyrata]	454	461	0	101.542	93.1718	96.2555	hypothetical protein ARALYDRAFT_898926	gbpln	Arabidopsis lyrata	AT3G23820.1 | Symbols: GAE6 | UDP-D-glucuronate 4-epimerase 6 | chr3:8603645-8605027 FORWARD LENGTH=460	454	460	0	101.322	92.7313	96.0352
Rsa1.0_03400.1.g39388.t1	#	#	#	#	#	#	#	-	----	----	#	#	#	#	#	#	#
Rsa1.0_03400.1.g39389.t1	ref|XP_002868336.1| hypothetical protein ARALYDRAFT_493534 [Arabidopsis lyrata subsp. lyrata] gi|297314172|gb|EFH44595.1| hypothetical protein ARALYDRAFT_493534 [Arabidopsis lyrata subsp. lyrata]	334	336	1e-153	100.599	85.6287	90.1198	hypothetical protein ARALYDRAFT_493534	gbpln	Arabidopsis lyrata	AT4G13800.1 | Symbols: | Protein of unknown function (DUF803) | chr4:8002129-8003858 REVERSE LENGTH=336	334	336	1e-154	100.599	85.0299	89.521
Rsa1.0_03401.1.g39390.t1	#	#	#	#	#	#	#	-	----	----	#	#	#	#	#	#	#
Rsa1.0_03401.1.g39391.t1	ref|XP_002881249.1| hypothetical protein ARALYDRAFT_482229 [Arabidopsis lyrata subsp. lyrata] gi|297327088|gb|EFH57508.1| hypothetical protein ARALYDRAFT_482229 [Arabidopsis lyrata subsp. lyrata]	306	313	3e-77	102.288	52.9412	65.0327	hypothetical protein ARALYDRAFT_482229	gbpln	Arabidopsis lyrata	AT2G32870.1 | Symbols: | TRAF-like family protein | chr2:13944968-13946776 REVERSE LENGTH=416	306	416	1e-79	135.948	52.9412	64.7059
Rsa1.0_03401.1.g39392.t1	ref|NP_180848.1| protein ralf-like 17 [Arabidopsis thaliana] gi|75098498|sp|O48776.1|RLF17_ARATH RecName: Full=Protein RALF-like 17; Flags: Precursor gi|2702275|gb|AAB91978.1| hypothetical protein [Arabidopsis thaliana] gi|330253664|gb|AEC08758.1| protein ralf-like 17 [Arabidopsis thaliana]	75	77	2e-13	102.667	85.3333	92	protein ralf-like 17	gbpln	Arabidopsis thaliana	AT2G32890.1 | Symbols: RALFL17 | RALF-like 17 | chr2:13953058-13953291 REVERSE LENGTH=77	75	77	2e-16	102.667	85.3333	92
Rsa1.0_03401.1.g39393.t2	ref|NP_565757.2| centromere/kinetochore protein ZW10 [Arabidopsis thaliana] gi|12643613|sp|O48626.1|ZW10_ARATH RecName: Full=Centromere/kinetochore protein zw10 homolog gi|2661179|gb|AAB88246.1| AtZW10 [Arabidopsis thaliana] gi|17978942|gb|AAL47437.1| At2g32900/T21L14.16 [Arabidopsis thaliana] gi|330253665|gb|AEC08759.1| centromere/kinetochore protein ZW10-like protein [Arabidopsis thaliana]	755	742	0	98.2781	82.7815	92.3179	centromere/kinetochore protein ZW10	gbpln	Arabidopsis thaliana	AT2G32900.1 | Symbols: ATZW10 | centromere/kinetochore protein, putative (ZW10) | chr2:13953807-13957470 FORWARD LENGTH=742	755	742	0	98.2781	82.7815	92.3179
Rsa1.0_03401.1.g39394.t1	gb|EOA27077.1| hypothetical protein CARUB_v10023174mg [Capsella rubella]	135	458	2e-46	339.259	74.8148	80.7407	hypothetical protein CARUB_v10023174mg	gbpln	Capsella rubella	AT2G32930.1 | Symbols: ZFN2 | zinc finger nuclease 2 | chr2:13965990-13968419 REVERSE LENGTH=453	135	453	1e-45	335.556	66.6667	75.5556
Rsa1.0_03402.1.g39395.t1	#	#	#	#	#	#	#	-	----	----	AT3G31430.1 | Symbols: | unknown protein; FUNCTIONS IN: molecular_function unknown; INVOLVED IN: biological_process unknown; LOCATED IN: endomembrane system; BEST Arabidopsis thaliana protein match is: unknown protein (TAIR:AT5G18636.1); Has 295 Blast hits to 291 proteins in 12 species: Archae - 0; Bacteria - 0; Metazoa - 0; Fungi - 0; Plants - 295; Viruses - 0; Other Eukaryotes - 0 (source: NCBI…	80	336	6e-11	420	30	52.5
Rsa1.0_03402.1.g39396.t9	gb|AAG03119.1|AC004133_13 F5A9.24 [Arabidopsis thaliana]	1488	1254	1e-141	84.2742	19.7581	25.5376	F5A9.24	gbpln	Arabidopsis thaliana	AT2G26810.2 | Symbols: | Putative methyltransferase family protein | chr2:11433900-11436078 REVERSE LENGTH=256	1488	256	1e-114	17.2043	14.5161	15.3226
Rsa1.0_03403.1.g39397.t1	emb|CAN83240.1| hypothetical protein VITISV_021676 [Vitis vinifera]	335	549	3e-25	163.881	24.1791	39.7015	hypothetical protein VITISV_021676	gbpln	Vitis vinifera	#	#	#	#	#	#	#
Rsa1.0_03403.1.g39398.t1	#	#	#	#	#	#	#	-	----	----	#	#	#	#	#	#	#
Rsa1.0_03403.1.g39399.t2	emb|CAN78819.1| hypothetical protein VITISV_015506 [Vitis vinifera]	1169	1706	0	145.937	35.1583	49.8717	hypothetical protein VITISV_015506	gbpln	Vitis vinifera	ATMG00860.1 | Symbols: ORF158 | DNA/RNA polymerases superfamily protein | chrM:235916-236392 FORWARD LENGTH=158	1169	158	6e-17	13.5158	3.59281	4.87596
Rsa1.0_03403.1.g39400.t1	gb|AAF79348.1|AC007887_7 F15O4.13 [Arabidopsis thaliana]	171	1887	3e-20	1103.51	40.3509	54.386	F15O4.13	gbpln	Arabidopsis thaliana	#	#	#	#	#	#	#
Rsa1.0_03403.1.g39401.t1	gb|ABD65034.1| Ulp1 protease family protein [Brassica oleracea]	108	863	1e-24	799.074	50.9259	70.3704	Ulp1 protease family protein	gbpln	Brassica oleracea	#	#	#	#	#	#	#
Rsa1.0_03404.1.g39402.t1	ref|NP_849538.2| Leucine-rich repeat-containing protein [Arabidopsis thaliana] gi|281185491|sp|Q8VZG8.3|Y4885_ARATH RecName: Full=Probable LRR receptor-like serine/threonine-protein kinase At4g08850; Flags: Precursor gi|18086327|gb|AAL57627.1| AT4g08850/T32A17_160 [Arabidopsis thaliana] gi|224589610|gb|ACN59338.1| leucine-rich repeat receptor-like protein kinase [Arabidopsis thaliana] gi|33265728…	1034	1045	0	101.064	81.1412	89.0716	Leucine-rich repeat-containing protein	gbpln	Arabidopsis thaliana	AT4G08850.1 | Symbols: | Leucine-rich repeat receptor-like protein kinase family protein | chr4:5636693-5640496 REVERSE LENGTH=1045	1034	1045	0	101.064	81.1412	89.0716
Rsa1.0_03404.1.g39403.t1	#	#	#	#	#	#	#	-	----	----	#	#	#	#	#	#	#
Rsa1.0_03406.1.g39404.t1	gb|EMJ11389.1| hypothetical protein PRUPE_ppa017790mg [Prunus persica]	1477	1485	0	100.542	44.4144	59.851	hypothetical protein PRUPE_ppa017790mg	gbpln	Prunus persica	ATMG00860.1 | Symbols: ORF158 | DNA/RNA polymerases superfamily protein | chrM:235916-236392 FORWARD LENGTH=158	1477	158	6e-25	10.6974	3.52065	5.21327
Rsa1.0_03406.1.g39405.t1	gb|EOA27398.1| hypothetical protein CARUB_v10023531mg [Capsella rubella]	357	351	1e-180	98.3193	88.7955	93.8375	hypothetical protein CARUB_v10023531mg	gbpln	Capsella rubella	AT2G43320.2 | Symbols: | S-adenosyl-L-methionine-dependent methyltransferases superfamily protein | chr2:17996874-17999158 REVERSE LENGTH=351	357	351	1e-178	98.3193	86.8347	92.437
Rsa1.0_03406.1.g39406.t1	gb|EOA26935.1| hypothetical protein CARUB_v10023029mg [Capsella rubella]	489	509	0	104.09	93.2515	96.319	hypothetical protein CARUB_v10023029mg	gbpln	Capsella rubella	AT2G43330.1 | Symbols: ATINT1, INT1 | inositol transporter 1 | chr2:18001135-18003854 FORWARD LENGTH=509	489	509	0	104.09	92.229	96.728
Rsa1.0_03406.1.g39407.t1	gb|EOA27961.1| hypothetical protein CARUB_v10024131mg [Capsella rubella]	173	186	5e-68	107.514	84.9711	89.0173	hypothetical protein CARUB_v10024131mg	gbpln	Capsella rubella	AT2G43340.1 | Symbols: | Protein of unknown function (DUF1685) | chr2:18007769-18008416 FORWARD LENGTH=189	173	189	1e-62	109.249	84.3931	91.3295
Rsa1.0_03406.1.g39408.t1	gb|ABI63585.1| biotin synthase [Brassica rapa subsp. pekinensis]	161	375	4e-44	232.919	63.354	68.9441	biotin synthase	gbpln	Brassica rapa	AT2G43360.1 | Symbols: BIO2, BIOB | Radical SAM superfamily protein | chr2:18010918-18013129 REVERSE LENGTH=378	161	378	7e-45	234.783	61.4907	68.323
Rsa1.0_03407.1.g39409.t1	gb|EOA26399.1| hypothetical protein CARUB_v10023763mg [Capsella rubella]	300	293	1e-124	97.6667	74.6667	82.6667	hypothetical protein CARUB_v10023763mg	gbpln	Capsella rubella	AT2G42240.3 | Symbols: | RNA-binding (RRM/RBD/RNP motifs) family protein | chr2:17596844-17598972 FORWARD LENGTH=289	300	289	1e-122	96.3333	75.3333	83
Rsa1.0_03407.1.g39410.t1	ref|NP_181760.1| uncharacterized protein [Arabidopsis thaliana] gi|297824191|ref|XP_002879978.1| hypothetical protein ARALYDRAFT_903579 [Arabidopsis lyrata subsp. lyrata] gi|4567303|gb|AAD23714.1| unknown protein [Arabidopsis thaliana] gi|18176258|gb|AAL60012.1| unknown protein [Arabidopsis thaliana] gi|20465315|gb|AAM20061.1| unknown protein [Arabidopsis thaliana] gi|297325817|gb|EFH56237.1| hyp…	139	114	5e-48	82.0144	70.5036	73.3813	uncharacterized protein	gbpln	Arabidopsis lyrata	AT2G42310.1 | Symbols: | unknown protein; BEST Arabidopsis thaliana protein match is: unknown protein (TAIR:AT3G57785.1); Has 115 Blast hits to 115 proteins in 48 species: Archae - 0; Bacteria - 0; Metazoa - 4; Fungi - 44; Plants - 67; Viruses - 0; Other Eukaryotes - 0 (source: NCBI BLink). | chr2:17625251-17625595 FORWARD LENGTH=114	139	114	1e-50	82.0144	70.5036	73.3813
Rsa1.0_03407.1.g39411.t1	gb|EOA27505.1| hypothetical protein CARUB_v10023644mg [Capsella rubella]	299	321	1e-116	107.358	78.9298	86.2876	hypothetical protein CARUB_v10023644mg	gbpln	Capsella rubella	AT2G42380.2 | Symbols: ATBZIP34, BZIP34 | Basic-leucine zipper (bZIP) transcription factor family protein | chr2:17647205-17648660 REVERSE LENGTH=321	299	321	1e-113	107.358	76.5886	85.2843
Rsa1.0_03407.1.g39412.t1	gb|AAG52211.1|AC022288_10 hypothetical protein; 74056-75837 [Arabidopsis thaliana]	126	503	6e-12	399.206	27.7778	34.9206	hypothetical protein; 74056-75837	gbpln	Arabidopsis thaliana	#	#	#	#	#	#	#
Rsa1.0_03408.1.g39413.t3	gb|EOA22402.1| hypothetical protein CARUB_v10003038mg [Capsella rubella]	427	417	0	97.6581	88.993	91.3349	hypothetical protein CARUB_v10003038mg	gbpln	Capsella rubella	AT5G16810.1 | Symbols: | Protein kinase superfamily protein | chr5:5526860-5529878 REVERSE LENGTH=418	427	418	0	97.8923	86.8852	91.5691
Rsa1.0_03408.1.g39414.t1	ref|XP_002871737.1| hypothetical protein ARALYDRAFT_488541 [Arabidopsis lyrata subsp. lyrata] gi|297317574|gb|EFH47996.1| hypothetical protein ARALYDRAFT_488541 [Arabidopsis lyrata subsp. lyrata]	459	475	1e-180	103.486	77.9956	85.8388	hypothetical protein ARALYDRAFT_488541	gbpln	Arabidopsis lyrata	AT5G16820.2 | Symbols: HSF3, HSFA1B, ATHSFA1B | heat shock factor 3 | chr5:5530446-5532497 FORWARD LENGTH=481	459	481	1e-178	104.793	76.9063	84.0959
Rsa1.0_03408.1.g39415.t1	dbj|BAE98403.1| putative non-LTR reverse transcriptase [Arabidopsis thaliana]	245	278	2e-62	113.469	45.7143	62.0408	putative non-LTR reverse transcriptase	gbpln	Arabidopsis thaliana	AT3G24255.1 | Symbols: | RNA-directed DNA polymerase (reverse transcriptase)-related family protein | chr3:8789471-8793208 FORWARD LENGTH=746	245	746	3e-40	304.49	37.551	51.4286
Rsa1.0_03408.1.g39416.t1	gb|EOA19437.1| hypothetical protein CARUB_v10001749mg [Capsella rubella]	235	260	1e-101	110.638	82.5532	88.5106	hypothetical protein CARUB_v10001749mg	gbpln	Capsella rubella	AT5G16840.2 | Symbols: BPA1 | binding partner of acd11 1 | chr5:5536042-5538026 FORWARD LENGTH=260	235	260	1e-102	110.638	82.5532	88.5106
Rsa1.0_03408.1.g39417.t1	gb|EOA22278.1| hypothetical protein CARUB_v10002876mg [Capsella rubella]	1251	513	0	41.0072	34.8521	37.0903	hypothetical protein CARUB_v10002876mg	gbpln	Capsella rubella	AT5G16890.1 | Symbols: | Exostosin family protein | chr5:5551664-5554741 FORWARD LENGTH=511	1251	511	0	40.8473	34.2926	36.1311
Rsa1.0_03409.1.g39418.t1	#	#	#	#	#	#	#	-	----	----	#	#	#	#	#	#	#
Rsa1.0_03409.1.g39419.t2	#	#	#	#	#	#	#	-	----	----	AT1G52343.1 | Symbols: | unknown protein; BEST Arabidopsis thaliana protein match is: unknown protein (TAIR:AT4G32680.1); Has 30201 Blast hits to 17322 proteins in 780 species: Archae - 12; Bacteria - 1396; Metazoa - 17338; Fungi - 3422; Plants - 5037; Viruses - 0; Other Eukaryotes - 2996 (source: NCBI BLink). | chr1:19494226-19495718 REVERSE LENGTH=249	135	249	2e-11	184.444	39.2593	53.3333
Rsa1.0_03410.1.g39420.t1	#	#	#	#	#	#	#	-	----	----	#	#	#	#	#	#	#
Rsa1.0_03410.1.g39421.t1	ref|XP_002884104.1| peptide methionine sulfoxide reductase family protein [Arabidopsis lyrata subsp. lyrata] gi|297329944|gb|EFH60363.1| peptide methionine sulfoxide reductase family protein [Arabidopsis lyrata subsp. lyrata]	413	254	1e-126	61.5012	52.7845	55.2058	peptide methionine sulfoxide reductase family protein	gbpln	Arabidopsis lyrata	AT2G18030.1 | Symbols: | Peptide methionine sulfoxide reductase family protein | chr2:7840207-7841496 FORWARD LENGTH=254	413	254	1e-128	61.5012	52.3002	55.2058
Rsa1.0_03410.1.g39422.t1	ref|XP_002884107.1| hypothetical protein ARALYDRAFT_480711 [Arabidopsis lyrata subsp. lyrata] gi|297329947|gb|EFH60366.1| hypothetical protein ARALYDRAFT_480711 [Arabidopsis lyrata subsp. lyrata]	161	161	9e-39	100	65.8385	73.2919	hypothetical protein ARALYDRAFT_480711	gbpln	Arabidopsis lyrata	AT2G18050.1 | Symbols: HIS1-3 | histone H1-3 | chr2:7846095-7846670 FORWARD LENGTH=167	161	167	3e-40	103.727	57.1429	66.4596
Rsa1.0_03410.1.g39423.t1	ref|NP_179399.5| serine carboxypeptidase S28-like protein [Arabidopsis thaliana] gi|322518656|sp|Q1PF50.2|EDA2_ARATH RecName: Full=Probable serine protease EDA2; AltName: Full=Protein EMBRYO SAC DEVELOPMENT ARREST 2; Flags: Precursor gi|330251630|gb|AEC06724.1| probable serine protease EDA2 [Arabidopsis thaliana]	488	489	0	100.205	78.6885	87.2951	serine carboxypeptidase S28-like protein	gbpln	Arabidopsis thaliana	AT2G18080.1 | Symbols: EDA2 | Serine carboxypeptidase S28 family protein | chr2:7857198-7859715 FORWARD LENGTH=489	488	489	0	100.205	78.6885	87.2951
Rsa1.0_03410.1.g39424.t1	gb|EOA30052.1| hypothetical protein CARUB_v10013157mg [Capsella rubella]	217	626	6e-83	288.479	78.8018	86.6359	hypothetical protein CARUB_v10013157mg	gbpln	Capsella rubella	AT2G18100.1 | Symbols: | Protein of unknown function (DUF726) | chr2:7867929-7871337 FORWARD LENGTH=656	217	656	1e-79	302.304	74.1935	83.871
Rsa1.0_03411.1.g39425.t2	#	#	#	#	#	#	#	-	----	----	#	#	#	#	#	#	#
Rsa1.0_03411.1.g39426.t1	#	#	#	#	#	#	#	-	----	----	#	#	#	#	#	#	#
Rsa1.0_03411.1.g39427.t1	#	#	#	#	#	#	#	-	----	----	#	#	#	#	#	#	#
Rsa1.0_03412.1.g39428.t1	gb|ABD65035.1| hypothetical protein 26.t00052 [Brassica oleracea]	361	695	1e-101	192.521	59.2798	71.4681	hypothetical protein 26.t00052	gbpln	Brassica oleracea	AT1G51172.1 | Symbols: | unknown protein; FUNCTIONS IN: molecular_function unknown; INVOLVED IN: biological_process unknown; LOCATED IN: cellular_component unknown; CONTAINS InterPro DOMAIN/s: Protein of unknown function DUF601 (InterPro:IPR006736); BEST Arabidopsis thaliana protein match is: Protein of unknown function, DUF601 (TAIR:AT1G46696.1); Has 1849 Blast hits to 1554 proteins in 272 speci…	361	681	5e-24	188.643	14.4044	23.5457
Rsa1.0_03412.1.g39429.t1	gb|AAM15254.1| putative retroelement pol polyprotein [Arabidopsis thaliana]	374	930	2e-36	248.663	22.4599	31.2834	putative retroelement pol polyprotein	gbpln	Arabidopsis thaliana	#	#	#	#	#	#	#
Rsa1.0_03412.1.g39430.t1	#	#	#	#	#	#	#	-	----	----	#	#	#	#	#	#	#
Rsa1.0_03412.1.g39431.t1	gb|EOA32862.1| hypothetical protein CARUB_v10016175mg [Capsella rubella]	129	923	6e-25	715.504	55.0388	65.8915	hypothetical protein CARUB_v10016175mg	gbpln	Capsella rubella	AT2G16390.1 | Symbols: DRD1, CHR35, DMS1 | SNF2 domain-containing protein / helicase domain-containing protein | chr2:7097638-7101182 FORWARD LENGTH=888	129	888	7e-22	688.372	49.6124	63.5659
Rsa1.0_03412.1.g39432.t3	emb|CAN64762.1| hypothetical protein VITISV_033533 [Vitis vinifera]	1120	1918	0	171.25	37.3214	50.8929	hypothetical protein VITISV_033533	gbpln	Vitis vinifera	ATMG00860.1 | Symbols: ORF158 | DNA/RNA polymerases superfamily protein | chrM:235916-236392 FORWARD LENGTH=158	1120	158	7e-22	14.1071	4.82143	6.875
Rsa1.0_03412.1.g39433.t1	#	#	#	#	#	#	#	-	----	----	#	#	#	#	#	#	#
Rsa1.0_03413.1.g39434.t1	ref|XP_002876392.1| hypothetical protein ARALYDRAFT_486148 [Arabidopsis lyrata subsp. lyrata] gi|297322230|gb|EFH52651.1| hypothetical protein ARALYDRAFT_486148 [Arabidopsis lyrata subsp. lyrata]	133	232	2e-37	174.436	63.9098	72.9323	hypothetical protein ARALYDRAFT_486148	gbpln	Arabidopsis lyrata	AT3G57040.1 | Symbols: ARR9, ATRR4 | response regulator 9 | chr3:21110059-21111228 FORWARD LENGTH=234	133	234	1e-34	175.94	63.1579	69.9248
Rsa1.0_03413.1.g39435.t3	gb|EOA23220.1| hypothetical protein CARUB_v10016581mg [Capsella rubella]	1409	1339	0	95.0319	83.8893	88.2896	hypothetical protein CARUB_v10016581mg	gbpln	Capsella rubella	AT3G57060.1 | Symbols: | binding | chr3:21115078-21121051 REVERSE LENGTH=1396	1409	1396	0	99.0774	84.2441	88.0767
Rsa1.0_03413.1.g39436.t1	ref|XP_002876393.1| hypothetical protein ARALYDRAFT_907164 [Arabidopsis lyrata subsp. lyrata] gi|297322231|gb|EFH52652.1| hypothetical protein ARALYDRAFT_907164 [Arabidopsis lyrata subsp. lyrata]	81	83	2e-21	102.469	58.0247	70.3704	hypothetical protein ARALYDRAFT_907164	gbpln	Arabidopsis lyrata	AT3G57062.2 | Symbols: | unknown protein; FUNCTIONS IN: molecular_function unknown; INVOLVED IN: biological_process unknown; LOCATED IN: endomembrane system. | chr3:21121443-21121589 FORWARD LENGTH=48	81	48	1e-21	59.2593	55.5556	58.0247
Rsa1.0_03413.1.g39437.t1	ref|XP_002876394.1| hypothetical protein ARALYDRAFT_486152 [Arabidopsis lyrata subsp. lyrata] gi|297322232|gb|EFH52653.1| hypothetical protein ARALYDRAFT_486152 [Arabidopsis lyrata subsp. lyrata]	411	414	1e-160	100.73	75.9124	80.5353	hypothetical protein ARALYDRAFT_486152	gbpln	Arabidopsis lyrata	AT3G57070.1 | Symbols: | Glutaredoxin family protein | chr3:21124174-21125427 FORWARD LENGTH=417	411	417	1e-161	101.46	75.1825	80.7786
Rsa1.0_03413.1.g39438.t1	ref|XP_002876396.1| eukaryotic rpb5 RNA polymerase subunit family protein [Arabidopsis lyrata subsp. lyrata] gi|297322234|gb|EFH52655.1| eukaryotic rpb5 RNA polymerase subunit family protein [Arabidopsis lyrata subsp. lyrata]	95	222	3e-31	233.684	68.4211	72.6316	eukaryotic rpb5 RNA polymerase subunit family protein	gbpln	Arabidopsis lyrata	AT3G57080.1 | Symbols: RPB5B, NRPE5 | Eukaryotic rpb5 RNA polymerase subunit family protein | chr3:21125878-21127470 FORWARD LENGTH=222	95	222	4e-32	233.684	67.3684	69.4737
Rsa1.0_03414.1.g39439.t1	ref|NP_200815.1| ankyrin repeat-containing protein [Arabidopsis thaliana] gi|8777346|dbj|BAA96936.1| ankyrin-like protein [Arabidopsis thaliana] gi|67633894|gb|AAY78871.1| ankyrin repeat family protein [Arabidopsis thaliana] gi|332009890|gb|AED97273.1| ankyrin repeat-containing protein [Arabidopsis thaliana]	547	548	0	100.183	92.1389	96.8921	ankyrin repeat-containing protein	gbpln	Arabidopsis thaliana	AT5G60070.1 | Symbols: | ankyrin repeat family protein | chr5:24190440-24192570 REVERSE LENGTH=548	547	548	0	100.183	92.1389	96.8921
Rsa1.0_03414.1.g39440.t1	ref|XP_002864671.1| hypothetical protein ARALYDRAFT_358235 [Arabidopsis lyrata subsp. lyrata] gi|297310506|gb|EFH40930.1| hypothetical protein ARALYDRAFT_358235 [Arabidopsis lyrata subsp. lyrata]	1215	1001	0	82.3868	65.679	71.6049	hypothetical protein ARALYDRAFT_358235	gbpln	Arabidopsis lyrata	AT5G60170.2 | Symbols: | RNA binding (RRM/RBD/RNP motifs) family protein | chr5:24228178-24232394 FORWARD LENGTH=987	1215	987	0	81.2346	64.2798	70.3704
Rsa1.0_03414.1.g39441.t1	ref|XP_002866375.1| APUM18 [Arabidopsis lyrata subsp. lyrata] gi|297312210|gb|EFH42634.1| APUM18 [Arabidopsis lyrata subsp. lyrata]	256	328	2e-97	128.125	68.3594	82.4219	APUM18	gbpln	Arabidopsis lyrata	AT5G60180.1 | Symbols: APUM19, PUM19 | pumilio 19 | chr5:24233024-24234007 REVERSE LENGTH=327	256	327	3e-92	127.734	68.75	81.25
Rsa1.0_03414.1.g39442.t1	ref|XP_002873102.1| hypothetical protein ARALYDRAFT_349638 [Arabidopsis lyrata subsp. lyrata] gi|297318939|gb|EFH49361.1| hypothetical protein ARALYDRAFT_349638 [Arabidopsis lyrata subsp. lyrata]	174	147	2e-17	84.4828	35.0575	47.7011	hypothetical protein ARALYDRAFT_349638	gbpln	Arabidopsis lyrata	AT2G42470.1 | Symbols: | TRAF-like family protein | chr2:17679887-17685187 REVERSE LENGTH=898	174	898	8e-12	516.092	26.4368	41.954
Rsa1.0_03414.1.g39443.t1	ref|XP_002864672.1| Ulp1 protease family protein [Arabidopsis lyrata subsp. lyrata] gi|297310507|gb|EFH40931.1| Ulp1 protease family protein [Arabidopsis lyrata subsp. lyrata]	227	226	1e-108	99.5595	80.1762	92.511	Ulp1 protease family protein	gbpln	Arabidopsis lyrata	AT5G60190.1 | Symbols: | Cysteine proteinases superfamily protein | chr5:24235319-24235999 FORWARD LENGTH=226	227	226	1e-108	99.5595	78.4141	90.7489
Rsa1.0_03415.1.g39444.t1	#	#	#	#	#	#	#	-	----	----	#	#	#	#	#	#	#
Rsa1.0_03415.1.g39445.t1	ref|XP_002876782.1| ATPAP7/PAP7 [Arabidopsis lyrata subsp. lyrata] gi|297322620|gb|EFH53041.1| ATPAP7/PAP7 [Arabidopsis lyrata subsp. lyrata]	268	327	1e-136	122.015	86.194	92.5373	ATPAP7/PAP7	gbpln	Arabidopsis lyrata	AT2G01880.1 | Symbols: PAP7, ATPAP7 | purple acid phosphatase 7 | chr2:391563-393967 REVERSE LENGTH=328	268	328	1e-136	122.388	83.5821	92.5373
Rsa1.0_03415.1.g39446.t1	#	#	#	#	#	#	#	-	----	----	#	#	#	#	#	#	#
Rsa1.0_03415.1.g39447.t1	ref|NP_565278.1| uncharacterized protein [Arabidopsis thaliana] gi|20198054|gb|AAD21779.2| expressed protein [Arabidopsis thaliana] gi|51968650|dbj|BAD43017.1| unknown protein [Arabidopsis thaliana] gi|107738048|gb|ABF83621.1| At2g01870 [Arabidopsis thaliana] gi|330250416|gb|AEC05510.1| uncharacterized protein AT2G01870 [Arabidopsis thaliana]	171	157	1e-62	91.8129	69.5906	80.7018	uncharacterized protein	gbpln	Arabidopsis thaliana	AT2G01870.1 | Symbols: | unknown protein; FUNCTIONS IN: molecular_function unknown; INVOLVED IN: biological_process unknown; LOCATED IN: chloroplast thylakoid membrane, chloroplast; EXPRESSED IN: 22 plant structures; EXPRESSED DURING: 13 growth stages; Has 11 Blast hits to 11 proteins in 5 species: Archae - 0; Bacteria - 0; Metazoa - 0; Fungi - 0; Plants - 11; Viruses - 0; Other Eukaryotes - 0 (s…	171	157	4e-65	91.8129	69.5906	80.7018
Rsa1.0_03415.1.g39448.t1	ref|NP_178295.2| pentatricopeptide repeat-containing protein [Arabidopsis thaliana] gi|75110949|sp|Q5XET4.1|PP142_ARATH RecName: Full=Pentatricopeptide repeat-containing protein At2g01860; AltName: Full=Protein EMBRYO DEFECTIVE 975 gi|53850483|gb|AAU95418.1| At2g01860 [Arabidopsis thaliana] gi|55733739|gb|AAV59266.1| At2g01860 [Arabidopsis thaliana] gi|110738080|dbj|BAF00974.1| hypothetical prote…	653	486	0	74.4257	54.6708	59.8775	pentatricopeptide repeat-containing protein	gbpln	Arabidopsis thaliana	AT2G01860.1 | Symbols: EMB975 | Tetratricopeptide repeat (TPR)-like superfamily protein | chr2:388283-389743 FORWARD LENGTH=486	653	486	0	74.4257	54.6708	59.8775
Rsa1.0_03416.1.g39449.t1	gb|AAF18641.1|AC006228_12 F5J5.16 [Arabidopsis thaliana]	422	1024	3e-59	242.654	34.8341	43.6019	F5J5.16	gbpln	Arabidopsis thaliana	#	#	#	#	#	#	#
Rsa1.0_03416.1.g39450.t1	#	#	#	#	#	#	#	-	----	----	#	#	#	#	#	#	#
Rsa1.0_03416.1.g39451.t1	ref|NP_567405.1| 3-isopropylmalate dehydratase [Arabidopsis thaliana] gi|75249794|sp|Q94AR8.1|LEUC_ARATH RecName: Full=3-isopropylmalate dehydratase; AltName: Full=Isopropylmalate isomerase large subunit 1; Short=AtIIL1; Flags: Precursor gi|15027971|gb|AAK76516.1| unknown protein [Arabidopsis thaliana] gi|21436051|gb|AAM51226.1| unknown protein [Arabidopsis thaliana] gi|332657878|gb|AEE83278.1| 3…	505	509	0	100.792	94.4554	96.8317	3-isopropylmalate dehydratase	gbpln	Arabidopsis thaliana	AT4G13430.1 | Symbols: IIL1, ATLEUC1 | isopropyl malate isomerase large subunit 1 | chr4:7804194-7807789 REVERSE LENGTH=509	505	509	0	100.792	94.4554	96.8317
Rsa1.0_03416.1.g39452.t1	gb|EMJ04900.1| hypothetical protein PRUPE_ppa020995mg, partial [Prunus persica]	921	1367	2e-78	148.426	19.9783	32.6819	hypothetical protein PRUPE_ppa020995mg, partial	gbpln	Prunus persica	AT4G29090.1 | Symbols: | Ribonuclease H-like superfamily protein | chr4:14333528-14335255 FORWARD LENGTH=575	921	575	6e-37	62.4321	11.2921	19.1097
Rsa1.0_03417.1.g39453.t1	#	#	#	#	#	#	#	-	----	----	#	#	#	#	#	#	#
Rsa1.0_03417.1.g39454.t2	gb|ABW81058.1| atlantys transposase [Arabidopsis lyrata subsp. lyrata]	485	777	8e-12	160.206	12.1649	19.1753	atlantys transposase	gbpln	Arabidopsis lyrata	AT5G32590.1 | Symbols: | myosin heavy chain-related | chr5:12221589-12224322 REVERSE LENGTH=761	485	761	1e-11	156.907	10.9278	18.3505
Rsa1.0_03417.1.g39455.t1	gb|ABD65089.1| zinc knuckle containing protein [Brassica oleracea]	344	333	2e-69	96.8023	37.5	40.1163	zinc knuckle containing protein	gbpln	Brassica oleracea	#	#	#	#	#	#	#
Rsa1.0_03417.1.g39456.t1	#	#	#	#	#	#	#	-	----	----	#	#	#	#	#	#	#
Rsa1.0_03418.1.g39457.t1	emb|CAB40035.1| retrotransposon like protein [Arabidopsis thaliana] gi|7267767|emb|CAB81170.1| retrotransposon like protein [Arabidopsis thaliana]	1845	1515	0	82.1138	42.6558	53.4959	retrotransposon like protein	gbpln	Arabidopsis thaliana	AT2G44930.1 | Symbols: | Plant protein of unknown function (DUF247) | chr2:18529700-18531671 REVERSE LENGTH=515	1845	515	1e-142	27.9133	14.2005	17.4526
Rsa1.0_03418.1.g39458.t1	#	#	#	#	#	#	#	-	----	----	#	#	#	#	#	#	#
Rsa1.0_03418.1.g39459.t3	ref|NP_566030.1| thylakoid lumenal protein 1 [Arabidopsis thaliana] gi|20141847|sp|O22160.2|TL15A_ARATH RecName: Full=Thylakoid lumenal 15 kDa protein 1, chloroplastic; AltName: Full=p15; Flags: Precursor gi|20196925|gb|AAM14836.1| pentapeptide repeat family protein [Arabidopsis thaliana] gi|330255391|gb|AEC10485.1| thylakoid lumenal protein 1 [Arabidopsis thaliana]	219	224	1e-102	102.283	91.7808	92.2374	thylakoid lumenal protein 1	gbpln	Arabidopsis thaliana	AT2G44920.2 | Symbols: | Tetratricopeptide repeat (TPR)-like superfamily protein | chr2:18524419-18526502 FORWARD LENGTH=224	219	224	1e-104	102.283	91.7808	92.2374
Rsa1.0_03418.1.g39460.t1	#	#	#	#	#	#	#	-	----	----	#	#	#	#	#	#	#
Rsa1.0_03418.1.g39461.t1	ref|XP_002881989.1| hypothetical protein ARALYDRAFT_483619 [Arabidopsis lyrata subsp. lyrata] gi|297327828|gb|EFH58248.1| hypothetical protein ARALYDRAFT_483619 [Arabidopsis lyrata subsp. lyrata]	325	315	1e-125	96.9231	76.3077	83.3846	hypothetical protein ARALYDRAFT_483619	gbpln	Arabidopsis lyrata	AT2G44910.1 | Symbols: ATHB4, ATHB-4, HB4 | homeobox-leucine zipper protein 4 | chr2:18517887-18519525 REVERSE LENGTH=318	325	318	1e-117	97.8462	74.7692	80.6154
Rsa1.0_03418.1.g39462.t1	ref|XP_002880142.1| hypothetical protein ARALYDRAFT_903921 [Arabidopsis lyrata subsp. lyrata] gi|297325981|gb|EFH56401.1| hypothetical protein ARALYDRAFT_903921 [Arabidopsis lyrata subsp. lyrata]	227	240	8e-89	105.727	77.533	85.9031	hypothetical protein ARALYDRAFT_903921	gbpln	Arabidopsis lyrata	AT2G44840.1 | Symbols: ATERF13, EREBP, ERF13 | ethylene-responsive element binding factor 13 | chr2:18495440-18496120 FORWARD LENGTH=226	227	226	2e-90	99.5595	74.0088	82.8194
Rsa1.0_03419.1.g39463.t2	gb|EOA31581.1| hypothetical protein CARUB_v10014777mg [Capsella rubella] gi|482567393|gb|EOA31582.1| hypothetical protein CARUB_v10014777mg [Capsella rubella]	206	172	2e-14	83.4951	19.4175	19.9029	hypothetical protein CARUB_v10014777mg	gbpln	Capsella rubella	AT3G07860.1 | Symbols: | Ubiquitin-like superfamily protein | chr3:2507895-2508656 FORWARD LENGTH=165	206	165	8e-12	80.0971	19.9029	20.8738
Rsa1.0_03419.1.g39464.t1	#	#	#	#	#	#	#	-	----	----	#	#	#	#	#	#	#
Rsa1.0_03419.1.g39465.t8	gb|ACQ44224.1| unknown [Arabis alpina]	894	291	2e-64	32.5503	15.1007	18.9038	unknown	gbpln	Arabis alpina	AT1G31150.1 | Symbols: | Domain of unknown function (DUF1985) | chr1:11120097-11122412 FORWARD LENGTH=673	894	673	9e-23	75.2796	8.2774	12.7517
Rsa1.0_03419.1.g39466.t1	gb|AAF79253.1|AC023279_2 F12K21.4 [Arabidopsis thaliana]	937	857	0	91.4621	44.397	58.3778	F12K21.4	gbpln	Arabidopsis thaliana	AT1G64260.1 | Symbols: | MuDR family transposase | chr1:23847756-23849915 FORWARD LENGTH=719	937	719	1e-22	76.7343	11.6329	21.9851
Rsa1.0_03420.1.g39467.t1	ref|XP_002883443.1| hypothetical protein ARALYDRAFT_342502 [Arabidopsis lyrata subsp. lyrata] gi|297329283|gb|EFH59702.1| hypothetical protein ARALYDRAFT_342502 [Arabidopsis lyrata subsp. lyrata]	640	454	0	70.9375	55.1562	59.5312	hypothetical protein ARALYDRAFT_342502	gbpln	Arabidopsis lyrata	AT3G62850.1 | Symbols: | zinc finger protein-related | chr3:23237487-23239155 REVERSE LENGTH=472	640	472	5e-83	73.75	29.5312	39.2188
Rsa1.0_03420.1.g39468.t1	gb|EOA26602.1| hypothetical protein CARUB_v10022662mg [Capsella rubella]	797	798	0	100.125	93.3501	95.8595	hypothetical protein CARUB_v10022662mg	gbpln	Capsella rubella	AT2G40730.1 | Symbols: | Protein kinase family protein with ARM repeat domain | chr2:16990083-16996072 REVERSE LENGTH=798	797	798	0	100.125	94.3538	96.6123
Rsa1.0_03420.1.g39469.t1	ref|XP_002879888.1| WRKY DNA-binding protein 55 [Arabidopsis lyrata subsp. lyrata] gi|297325727|gb|EFH56147.1| WRKY DNA-binding protein 55 [Arabidopsis lyrata subsp. lyrata]	296	299	1e-117	101.014	75.3378	84.4595	WRKY DNA-binding protein 55	gbpln	Arabidopsis lyrata	AT2G40740.1 | Symbols: WRKY55, ATWRKY55 | WRKY DNA-binding protein 55 | chr2:16997177-16999276 FORWARD LENGTH=292	296	292	1e-111	98.6486	70.9459	79.7297
Rsa1.0_03420.1.g39470.t1	dbj|BAJ33964.1| unnamed protein product [Thellungiella halophila]	333	338	1e-134	101.502	73.2733	81.982	unnamed protein product	----	----	AT2G40750.1 | Symbols: WRKY54, ATWRKY54 | WRKY DNA-binding protein 54 | chr2:17000636-17002354 REVERSE LENGTH=346	333	346	1e-125	103.904	72.973	80.7808
Rsa1.0_03421.1.g39471.t1	gb|ACP30559.1| disease resistance protein [Brassica rapa subsp. pekinensis]	901	786	0	87.2364	64.8169	71.9201	disease resistance protein	gbpln	Brassica rapa	AT4G10780.1 | Symbols: | LRR and NB-ARC domains-containing disease resistance protein | chr4:6634779-6637457 REVERSE LENGTH=892	901	892	0	99.0011	57.0477	70.4772
Rsa1.0_03421.1.g39472.t2	#	#	#	#	#	#	#	-	----	----	#	#	#	#	#	#	#
Rsa1.0_03421.1.g39473.t1	ref|NP_192816.1| putative disease resistance protein [Arabidopsis thaliana] gi|46395629|sp|O82484.1|DRL23_ARATH RecName: Full=Putative disease resistance protein At4g10780 gi|3600040|gb|AAC35528.1| similar to Arabidopsis thaliana disease resistance protein RPS2 (GB:U14158) [Arabidopsis thaliana] gi|7267776|emb|CAB81179.1| putative disease resistance protein [Arabidopsis thaliana] gi|332657528|gb|…	850	892	0	104.941	81.4118	89.2941	putative disease resistance protein	gbpln	Arabidopsis thaliana	AT4G10780.1 | Symbols: | LRR and NB-ARC domains-containing disease resistance protein | chr4:6634779-6637457 REVERSE LENGTH=892	850	892	0	104.941	81.4118	89.2941
Rsa1.0_03421.1.g39474.t2	gb|ACP30567.1| disease resistance protein [Brassica rapa subsp. pekinensis]	799	784	0	98.1227	62.7034	69.0864	disease resistance protein	gbpln	Brassica rapa	AT1G12290.1 | Symbols: | Disease resistance protein (CC-NBS-LRR class) family | chr1:4178593-4181247 REVERSE LENGTH=884	799	884	0	110.638	47.8098	61.0763
Rsa1.0_03422.1.g39475.t1	ref|NP_199682.1| putative small ubiquitin-related modifier 4 [Arabidopsis thaliana] gi|75262608|sp|Q9FKC5.1|SUMO4_ARATH RecName: Full=Putative small ubiquitin-related modifier 4; Short=AtSUMO4 gi|9758870|dbj|BAB09424.1| unnamed protein product [Arabidopsis thaliana] gi|332008331|gb|AED95714.1| putative small ubiquitin-related modifier 4 [Arabidopsis thaliana]	216	114	4e-19	52.7778	23.6111	27.7778	putative small ubiquitin-related modifier 4	gbpln	Arabidopsis thaliana	AT5G48710.1 | Symbols: | Ubiquitin-like superfamily protein | chr5:19755065-19755572 REVERSE LENGTH=114	216	114	1e-21	52.7778	23.6111	27.7778
Rsa1.0_03422.1.g39476.t2	ref|NP_001154770.1| protein XRI1 [Arabidopsis thaliana] gi|239977726|sp|Q6NLW5.2|XRI1_ARATH RecName: Full=Protein XRI1; AltName: Full=Protein X-RAY INDUCED 1 gi|332008333|gb|AED95716.1| protein XRI1 [Arabidopsis thaliana]	299	300	1e-139	100.334	81.6054	89.9666	protein XRI1	gbpln	Arabidopsis thaliana	AT5G48720.2 | Symbols: XRI, XRI1 | x-ray induced transcript 1 | chr5:19759233-19761621 FORWARD LENGTH=300	299	300	1e-142	100.334	81.6054	89.9666
Rsa1.0_03422.1.g39477.t1	ref|XP_002865669.1| 60S ribosomal protein L13A [Arabidopsis lyrata subsp. lyrata] gi|297311504|gb|EFH41928.1| 60S ribosomal protein L13A [Arabidopsis lyrata subsp. lyrata]	206	206	1e-113	100	96.6019	98.5437	60S ribosomal protein L13A	gbpln	Arabidopsis lyrata	AT5G48760.2 | Symbols: | Ribosomal protein L13 family protein | chr5:19771315-19772686 REVERSE LENGTH=206	206	206	1e-114	100	95.6311	98.0583
Rsa1.0_03422.1.g39478.t1	gb|EOA12606.1| hypothetical protein CARUB_v10027337mg [Capsella rubella]	152	140	5e-54	92.1053	72.3684	80.9211	hypothetical protein CARUB_v10027337mg	gbpln	Capsella rubella	AT5G48810.1 | Symbols: ATB5-B, B5 #3, ATCB5-D, CB5-D | cytochrome B5 isoform D | chr5:19789249-19790180 REVERSE LENGTH=140	152	140	1e-55	92.1053	70.3947	79.6053
Rsa1.0_03422.1.g39479.t1	ref|XP_002865681.1| predicted protein [Arabidopsis lyrata subsp. lyrata] gi|297311516|gb|EFH41940.1| predicted protein [Arabidopsis lyrata subsp. lyrata]	200	223	5e-78	111.5	79.5	87.5	predicted protein	gbpln	Arabidopsis lyrata	AT5G48820.1 | Symbols: KRP3, ICK6 | inhibitor/interactor with cyclin-dependent kinase | chr5:19792608-19794346 REVERSE LENGTH=222	200	222	3e-75	111	77.5	85
Rsa1.0_03422.1.g39480.t2	dbj|BAB09438.1| unnamed protein product [Arabidopsis thaliana]	306	326	1e-159	106.536	91.5033	95.098	unnamed protein product	gbpln	Arabidopsis thaliana	AT5G48850.1 | Symbols: ATSDI1 | Tetratricopeptide repeat (TPR)-like superfamily protein | chr5:19805576-19807699 REVERSE LENGTH=306	306	306	1e-161	100	91.5033	95.098
Rsa1.0_03423.1.g39481.t1	#	#	#	#	#	#	#	-	----	----	#	#	#	#	#	#	#
Rsa1.0_03423.1.g39482.t1	ref|XP_002893966.1| hypothetical protein ARALYDRAFT_473785 [Arabidopsis lyrata subsp. lyrata] gi|297339808|gb|EFH70225.1| hypothetical protein ARALYDRAFT_473785 [Arabidopsis lyrata subsp. lyrata]	274	212	1e-118	77.3723	77.0073	77.3723	hypothetical protein ARALYDRAFT_473785	gbpln	Arabidopsis lyrata	AT1G43890.3 | Symbols: ATRAB18, ATRABC1, RAB18-1, RABC1, ATRAB-C1, RAB18 | RAB GTPASE HOMOLOG B18 | chr1:16646934-16648395 FORWARD LENGTH=212	274	212	1e-120	77.3723	76.2774	77.0073
Rsa1.0_03423.1.g39483.t1	#	#	#	#	#	#	#	-	----	----	#	#	#	#	#	#	#
Rsa1.0_03423.1.g39484.t1	#	#	#	#	#	#	#	-	----	----	#	#	#	#	#	#	#
Rsa1.0_03424.1.g39485.t1	gb|ABI54330.1| putative ethylene-responsive element binding factor [Brassica rapa subsp. pekinensis]	170	172	1e-59	101.176	88.8235	92.3529	putative ethylene-responsive element binding factor	gbpln	Brassica rapa	AT1G28370.1 | Symbols: ERF11, ATERF11 | ERF domain protein 11 | chr1:9956351-9956851 REVERSE LENGTH=166	170	166	7e-42	97.6471	60.5882	69.4118
Rsa1.0_03424.1.g39486.t1	#	#	#	#	#	#	#	-	----	----	#	#	#	#	#	#	#
Rsa1.0_03424.1.g39487.t1	gb|AAM63887.1| unknown [Arabidopsis thaliana]	87	102	3e-28	117.241	74.7126	81.6092	unknown	gbpln	Arabidopsis thaliana	AT1G28375.1 | Symbols: | unknown protein; FUNCTIONS IN: molecular_function unknown; INVOLVED IN: biological_process unknown; LOCATED IN: endomembrane system; EXPRESSED IN: petal, leaf whorl, sepal, flower; EXPRESSED DURING: 4 anthesis, petal differentiation and expansion stage; Has 8 Blast hits to 8 proteins in 2 species: Archae - 0; Bacteria - 0; Metazoa - 0; Fungi - 0; Plants - 8; Viruses - 0; …	87	102	2e-30	117.241	73.5632	80.4598
Rsa1.0_03424.1.g39488.t1	dbj|BAJ34587.1| unnamed protein product [Thellungiella halophila]	612	612	0	100	92.4837	95.2614	unnamed protein product	----	----	AT1G28380.1 | Symbols: NSL1 | MAC/Perforin domain-containing protein | chr1:9963696-9966060 FORWARD LENGTH=612	612	612	0	100	83.6601	90.5229
Rsa1.0_03425.1.g39489.t1	dbj|BAJ34409.1| unnamed protein product [Thellungiella halophila]	325	266	7e-71	81.8462	48	52	unnamed protein product	----	----	AT5G15210.1 | Symbols: ATHB30, ZFHD3, HB30, ZHD8 | homeobox protein 30 | chr5:4937874-4938689 REVERSE LENGTH=271	325	271	1e-66	83.3846	42.1538	46.4615
Rsa1.0_03425.1.g39490.t1	#	#	#	#	#	#	#	-	----	----	#	#	#	#	#	#	#
Rsa1.0_03425.1.g39491.t1	ref|XP_002871957.1| hypothetical protein ARALYDRAFT_488986 [Arabidopsis lyrata subsp. lyrata] gi|297317794|gb|EFH48216.1| hypothetical protein ARALYDRAFT_488986 [Arabidopsis lyrata subsp. lyrata]	179	165	6e-77	92.1788	77.6536	82.1229	hypothetical protein ARALYDRAFT_488986	gbpln	Arabidopsis lyrata	AT5G20810.1 | Symbols: | SAUR-like auxin-responsive protein family | chr5:7044791-7045555 FORWARD LENGTH=165	179	165	4e-77	92.1788	75.9777	81.0056
Rsa1.0_03425.1.g39492.t1	#	#	#	#	#	#	#	-	----	----	#	#	#	#	#	#	#
Rsa1.0_03425.1.g39493.t1	gb|AAM63728.1| unknown [Arabidopsis thaliana]	188	193	7e-57	102.66	67.0213	75.5319	unknown	gbpln	Arabidopsis thaliana	AT5G20790.1 | Symbols: | unknown protein; FUNCTIONS IN: molecular_function unknown; INVOLVED IN: biological_process unknown; LOCATED IN: endomembrane system; EXPRESSED IN: 11 plant structures; EXPRESSED DURING: LP.04 four leaves visible, 4 anthesis, petal differentiation and expansion stage; BEST Arabidopsis thaliana protein match is: unknown protein (TAIR:AT3G43110.1); Has 30201 Blast hits to 17…	188	193	5e-59	102.66	67.0213	76.0638
Rsa1.0_03426.1.g39494.t1	ref|XP_002890839.1| hypothetical protein ARALYDRAFT_473207 [Arabidopsis lyrata subsp. lyrata] gi|297336681|gb|EFH67098.1| hypothetical protein ARALYDRAFT_473207 [Arabidopsis lyrata subsp. lyrata]	255	248	2e-75	97.2549	72.1569	81.5686	hypothetical protein ARALYDRAFT_473207	gbpln	Arabidopsis lyrata	AT1G29950.2 | Symbols: | basic helix-loop-helix (bHLH) DNA-binding superfamily protein | chr1:10493461-10494216 FORWARD LENGTH=251	255	251	2e-76	98.4314	74.902	84.3137
Rsa1.0_03426.1.g39495.t1	ref|XP_002893596.1| hypothetical protein ARALYDRAFT_473221 [Arabidopsis lyrata subsp. lyrata] gi|297339438|gb|EFH69855.1| hypothetical protein ARALYDRAFT_473221 [Arabidopsis lyrata subsp. lyrata]	211	156	4e-58	73.9336	51.1848	56.872	hypothetical protein ARALYDRAFT_473221	gbpln	Arabidopsis lyrata	AT1G30020.1 | Symbols: | Protein of unknown function, DUF538 | chr1:10515874-10516347 REVERSE LENGTH=157	211	157	6e-52	74.4076	47.8673	54.9763
Rsa1.0_03426.1.g39496.t1	#	#	#	#	#	#	#	-	----	----	#	#	#	#	#	#	#
Rsa1.0_03427.1.g39497.t1	ref|NP_187682.1| pectinesterase 24 [Arabidopsis thaliana] gi|75313421|sp|Q9SG77.1|PME24_ARATH RecName: Full=Putative pectinesterase/pectinesterase inhibitor 24; Includes: RecName: Full=Pectinesterase inhibitor 24; AltName: Full=Pectin methylesterase inhibitor 24; Includes: RecName: Full=Pectinesterase 24; Short=PE 24; AltName: Full=Pectin methylesterase 24; Short=AtPME24 gi|6630559|gb|AAF19578.1|…	563	561	0	99.6448	85.968	92.0071	pectinesterase 24	gbpln	Arabidopsis thaliana	AT3G10710.1 | Symbols: RHS12 | root hair specific 12 | chr3:3352289-3354237 FORWARD LENGTH=561	563	561	0	99.6448	85.968	92.0071
Rsa1.0_03427.1.g39498.t18	gb|EOA29578.1| hypothetical protein CARUB_v10012909mg [Capsella rubella]	763	950	0	124.509	57.536	59.7641	hypothetical protein CARUB_v10012909mg	gbpln	Capsella rubella	AT3G10690.1 | Symbols: GYRA | DNA GYRASE A | chr3:3339612-3346243 REVERSE LENGTH=950	763	950	0	124.509	57.536	59.7641
Rsa1.0_03427.1.g39499.t1	gb|EOA30977.1| hypothetical protein CARUB_v10014123mg [Capsella rubella]	335	338	1e-166	100.896	92.2388	95.8209	hypothetical protein CARUB_v10014123mg	gbpln	Capsella rubella	AT3G10670.1 | Symbols: ATNAP7, NAP7 | non-intrinsic ABC protein 7 | chr3:3335325-3337304 REVERSE LENGTH=338	335	338	1e-168	100.896	91.6418	95.8209
Rsa1.0_03427.1.g39500.t2	ref|XP_002884805.1| calmodulin-domain protein kinase CDPK isoform 2 [Arabidopsis lyrata subsp. lyrata] gi|297330645|gb|EFH61064.1| calmodulin-domain protein kinase CDPK isoform 2 [Arabidopsis lyrata subsp. lyrata]	624	643	0	103.045	89.4231	92.9487	calmodulin-domain protein kinase CDPK isoform 2	gbpln	Arabidopsis lyrata	AT3G10660.1 | Symbols: CPK2, ATCPK2 | calmodulin-domain protein kinase cdpk isoform 2 | chr3:3331599-3334268 REVERSE LENGTH=646	624	646	0	103.526	88.9423	92.7885
Rsa1.0_03427.1.g39501.t1	ref|XP_002884804.1| predicted protein [Arabidopsis lyrata subsp. lyrata] gi|297330644|gb|EFH61063.1| predicted protein [Arabidopsis lyrata subsp. lyrata]	1269	1323	0	104.255	73.7589	81.4815	predicted protein	gbpln	Arabidopsis lyrata	AT3G10650.1 | Symbols: | BEST Arabidopsis thaliana protein match is: nucleoporin-related (TAIR:AT5G20200.1); Has 61042 Blast hits to 31782 proteins in 2093 species: Archae - 202; Bacteria - 16480; Metazoa - 16017; Fungi - 12552; Plants - 1653; Viruses - 629; Other Eukaryotes - 13509 (source: NCBI BLink). | chr3:3325562-3330819 REVERSE LENGTH=1309	1269	1309	0	103.152	70.528	78.2506
Rsa1.0_03428.1.g39502.t1	ref|XP_002871976.1| hypothetical protein ARALYDRAFT_489034 [Arabidopsis lyrata subsp. lyrata] gi|297317813|gb|EFH48235.1| hypothetical protein ARALYDRAFT_489034 [Arabidopsis lyrata subsp. lyrata]	518	523	0	100.965	90.1544	94.9807	hypothetical protein ARALYDRAFT_489034	gbpln	Arabidopsis lyrata	AT5G21482.1 | Symbols: CKX7, ATCKX5 | cytokinin oxidase 7 | chr5:7226842-7230052 FORWARD LENGTH=524	518	524	0	101.158	90.1544	95.1737
Rsa1.0_03429.1.g39503.t1	ref|NP_188604.1| receptor-like protein kinase HAIKU2 [Arabidopsis thaliana] gi|75273596|sp|Q9LJM4.1|IKU2_ARATH RecName: Full=Receptor-like protein kinase HAIKU2; Flags: Precursor gi|9294437|dbj|BAB02557.1| receptor-like protein kinase [Arabidopsis thaliana] gi|332642756|gb|AEE76277.1| receptor-like protein kinase HAIKU2 [Arabidopsis thaliana]	982	991	0	100.916	79.0224	87.169	receptor-like protein kinase HAIKU2	gbpln	Arabidopsis thaliana	AT3G19700.1 | Symbols: IKU2 | Leucine-rich repeat protein kinase family protein | chr3:6843662-6846791 FORWARD LENGTH=991	982	991	0	100.916	79.0224	87.169
Rsa1.0_03429.1.g39504.t1	gb|AAL60032.1| unknown protein [Arabidopsis thaliana]	461	491	0	106.508	87.8525	92.1909	unknown protein	gbpln	Arabidopsis thaliana	AT3G19680.1 | Symbols: | Protein of unknown function (DUF1005) | chr3:6840448-6842107 FORWARD LENGTH=491	461	491	0	106.508	87.8525	91.974
Rsa1.0_03429.1.g39505.t1	ref|XP_002864686.1| MADS-box protein [Arabidopsis lyrata subsp. lyrata] gi|297310521|gb|EFH40945.1| MADS-box protein [Arabidopsis lyrata subsp. lyrata]	264	291	6e-73	110.227	59.4697	71.9697	MADS-box protein	gbpln	Arabidopsis lyrata	AT5G60440.1 | Symbols: AGL62 | AGAMOUS-like 62 | chr5:24306329-24307520 FORWARD LENGTH=299	264	299	5e-75	113.258	54.9242	66.2879
Rsa1.0_03429.1.g39506.t1	ref|NP_188598.2| magnesium transporter MRS2-3 [Arabidopsis thaliana] gi|75273604|sp|Q9LJN2.1|MRS23_ARATH RecName: Full=Magnesium transporter MRS2-3; AltName: Full=Magnesium Transporter 4; Short=AtMGT4 gi|9294429|dbj|BAB02549.1| unnamed protein product [Arabidopsis thaliana] gi|23306416|gb|AAN17435.1| unknown protein [Arabidopsis thaliana] gi|25360820|gb|AAN73213.1| MRS2-3 [Arabidopsis thaliana] g…	426	484	0	113.615	80.2817	86.8545	magnesium transporter MRS2-3	gbpln	Arabidopsis thaliana	AT3G19640.1 | Symbols: MGT4, MRS2-3 | magnesium transporter 4 | chr3:6820969-6823104 FORWARD LENGTH=484	426	484	0	113.615	80.2817	86.8545
Rsa1.0_03430.1.g39507.t1	#	#	#	#	#	#	#	-	----	----	#	#	#	#	#	#	#
Rsa1.0_03430.1.g39508.t1	gb|ABD65615.1| hypothetical protein 23.t00033 [Brassica oleracea]	335	326	1e-10	97.3134	14.6269	23.8806	hypothetical protein 23.t00033	gbpln	Brassica oleracea	#	#	#	#	#	#	#
Rsa1.0_03430.1.g39509.t1	gb|ABD64941.1| Ulp1 protease family protein [Brassica oleracea]	814	871	5e-76	107.002	30.344	48.1572	Ulp1 protease family protein	gbpln	Brassica oleracea	AT1G31150.1 | Symbols: | Domain of unknown function (DUF1985) | chr1:11120097-11122412 FORWARD LENGTH=673	814	673	3e-33	82.6781	13.5135	20.516
Rsa1.0_03430.1.g39510.t1	#	#	#	#	#	#	#	-	----	----	#	#	#	#	#	#	#
Rsa1.0_03430.1.g39511.t1	#	#	#	#	#	#	#	-	----	----	#	#	#	#	#	#	#
Rsa1.0_03431.1.g39512.t1	ref|NP_199107.5| lipase class 3-like protein [Arabidopsis thaliana] gi|332007506|gb|AED94889.1| lipase class 3-like protein [Arabidopsis thaliana]	392	467	1e-151	119.133	63.0102	70.1531	lipase class 3-like protein	gbpln	Arabidopsis thaliana	AT5G42930.1 | Symbols: | alpha/beta-Hydrolases superfamily protein | chr5:17210738-17214152 REVERSE LENGTH=467	392	467	1e-154	119.133	63.0102	70.1531
Rsa1.0_03431.1.g39513.t1	ref|XP_002863715.1| zinc finger family protein [Arabidopsis lyrata subsp. lyrata] gi|297309550|gb|EFH39974.1| zinc finger family protein [Arabidopsis lyrata subsp. lyrata]	597	682	0	114.238	76.8844	84.4221	zinc finger family protein	gbpln	Arabidopsis lyrata	AT5G42940.1 | Symbols: | RING/U-box superfamily protein | chr5:17216649-17219171 REVERSE LENGTH=691	597	691	0	115.745	75.7119	83.5846
Rsa1.0_03432.1.g39514.t1	gb|ABW81060.1| GagPol3 [Arabidopsis lyrata subsp. lyrata]	205	1103	7e-44	538.049	44.3902	50.7317	GagPol3	gbpln	Arabidopsis lyrata	#	#	#	#	#	#	#
Rsa1.0_03432.1.g39515.t9	gb|AAD36950.1|AF069441_10 putative transposon protein [Arabidopsis thaliana] gi|7267188|emb|CAB77899.1| putative transposon protein [Arabidopsis thaliana]	1461	1011	2e-17	69.1992	2.6694	3.42231	putative transposon protein	gbpln	Arabidopsis thaliana	AT4G07350.1 | Symbols: | unknown protein; BEST Arabidopsis thaliana protein match is: unknown protein (TAIR:AT1G40129.1); Has 30201 Blast hits to 17322 proteins in 780 species: Archae - 12; Bacteria - 1396; Metazoa - 17338; Fungi - 3422; Plants - 5037; Viruses - 0; Other Eukaryotes - 2996 (source: NCBI BLink). | chr4:4172609-4175227 REVERSE LENGTH=330	1461	330	3e-18	22.5873	2.60096	3.35387
Rsa1.0_03432.1.g39516.t1	#	#	#	#	#	#	#	-	----	----	#	#	#	#	#	#	#
Rsa1.0_03432.1.g39517.t1	gb|AAC28189.1| contains similarity to Arabidopsis thaliana retrotransposon Athila (GB:X81801) [Arabidopsis thaliana]	913	940	4e-18	102.957	5.69551	9.74808	contains similarity to Arabidopsis thaliana retrotransposon Athila (GB:X81801)	gbpln	Arabidopsis thaliana	#	#	#	#	#	#	#
Rsa1.0_03433.1.g39518.t1	#	#	#	#	#	#	#	-	----	----	#	#	#	#	#	#	#
Rsa1.0_03433.1.g39519.t1	gb|EOA33905.1| hypothetical protein CARUB_v10021397mg [Capsella rubella]	289	289	1e-147	100	86.5052	94.4637	hypothetical protein CARUB_v10021397mg	gbpln	Capsella rubella	AT1G75430.1 | Symbols: BLH11 | BEL1-like homeodomain 11 | chr1:28308121-28309517 REVERSE LENGTH=290	289	290	1e-146	100.346	86.1592	93.0796
Rsa1.0_03433.1.g39520.t1	ref|XP_002327679.1| predicted protein [Populus trichocarpa] gi|222836764|gb|EEE75157.1| predicted protein [Populus trichocarpa]	95	161	1e-45	169.474	90.5263	93.6842	predicted protein	gbpln	Populus trichocarpa	AT1G75440.1 | Symbols: UBC16 | ubiquitin-conjugating enzyme 16 | chr1:28313623-28314960 FORWARD LENGTH=161	95	161	2e-47	169.474	90.5263	91.5789
Rsa1.0_03433.1.g39521.t1	ref|NP_177678.2| cytokinin dehydrogenase 5 [Arabidopsis thaliana] gi|66773897|sp|Q67YU0.1|CKX5_ARATH RecName: Full=Cytokinin dehydrogenase 5; AltName: Full=Cytokinin oxidase 5; Short=AtCKX5; Short=AtCKX6; Short=CKO5; Flags: Precursor gi|51970898|dbj|BAD44141.1| cytokinin oxidase (CKX6) [Arabidopsis thaliana] gi|332197600|gb|AEE35721.1| cytokinin dehydrogenase 5 [Arabidopsis thaliana]	596	540	0	90.604	78.0201	81.7114	cytokinin dehydrogenase 5	gbpln	Arabidopsis thaliana	AT1G75450.1 | Symbols: CKX5, ATCKX5, ATCKX6 | cytokinin oxidase 5 | chr1:28315248-28318064 REVERSE LENGTH=540	596	540	0	90.604	78.0201	81.7114
Rsa1.0_03433.1.g39522.t1	gb|AAG50806.1|AC079281_8 unknown protein [Arabidopsis thaliana]	1670	1213	0	72.6347	34.5509	45.3892	unknown protein	gbpln	Arabidopsis thaliana	AT1G43760.1 | Symbols: | DNAse I-like superfamily protein | chr1:16528880-16531065 REVERSE LENGTH=626	1670	626	9e-70	37.485	8.62275	13.2934
Rsa1.0_03434.1.g39523.t1	dbj|BAD14936.1| glutathione reductase [Brassica oleracea]	74	500	5e-29	675.676	89.1892	91.8919	glutathione reductase	gbpln	Brassica oleracea	AT3G24170.3 | Symbols: ATGR1, GR1 | glutathione-disulfide reductase | chr3:8729762-8734115 REVERSE LENGTH=499	74	499	5e-29	674.324	82.4324	87.8378
Rsa1.0_03434.1.g39524.t1	gb|EOA22928.1| hypothetical protein CARUB_v10003664mg [Capsella rubella]	319	347	1e-160	108.777	87.7743	93.4169	hypothetical protein CARUB_v10003664mg	gbpln	Capsella rubella	AT5G18930.1 | Symbols: BUD2, SAMDC4 | Adenosylmethionine decarboxylase family protein | chr5:6312172-6313215 REVERSE LENGTH=347	319	347	1e-161	108.777	87.1473	93.1034
Rsa1.0_03434.1.g39525.t1	ref|XP_002871850.1| predicted protein [Arabidopsis lyrata subsp. lyrata] gi|297317687|gb|EFH48109.1| predicted protein [Arabidopsis lyrata subsp. lyrata]	75	76	8e-30	101.333	89.3333	93.3333	predicted protein	gbpln	Arabidopsis lyrata	AT5G18920.1 | Symbols: | Cox19-like CHCH family protein | chr5:6310095-6310623 FORWARD LENGTH=77	75	77	3e-30	102.667	88	92
Rsa1.0_03434.1.g39526.t1	ref|NP_197392.2| protein kinase family protein [Arabidopsis thaliana] gi|26450962|dbj|BAC42588.1| putative protein kinase [Arabidopsis thaliana] gi|29028912|gb|AAO64835.1| At5g18910 [Arabidopsis thaliana] gi|332005244|gb|AED92627.1| protein kinase family protein [Arabidopsis thaliana]	249	511	1e-112	205.221	78.7149	85.1406	protein kinase family protein	gbpln	Arabidopsis thaliana	AT5G18910.1 | Symbols: | Protein kinase superfamily protein | chr5:6306994-6309396 REVERSE LENGTH=511	249	511	1e-115	205.221	78.7149	85.1406
Rsa1.0_03434.1.g39527.t1	ref|NP_197381.1| NADH dehydrogenase (ubiquinone) 1 alpha subcomplex 8 [Arabidopsis thaliana] gi|30687007|ref|NP_850849.1| NADH dehydrogenase (ubiquinone) 1 alpha subcomplex 8 [Arabidopsis thaliana] gi|297807915|ref|XP_002871841.1| NADH-ubiquinone oxidoreductase 19 kDa subunit family protein [Arabidopsis lyrata subsp. lyrata] gi|75156052|sp|Q8LGE7.1|NDA8B_ARATH RecName: Full=NADH dehydrogenase [ub…	107	106	6e-55	99.0654	96.2617	98.1308	NADH dehydrogenase (ubiquinone) 1 alpha subcomplex 8	gbpln	Arabidopsis lyrata	AT5G18800.2 | Symbols: | Cox19-like CHCH family protein | chr5:6267304-6268393 FORWARD LENGTH=106	107	106	1e-57	99.0654	96.2617	98.1308
Rsa1.0_03434.1.g39528.t1	gb|EOA32347.1| hypothetical protein CARUB_v10015614mg [Capsella rubella]	58	97	5e-25	167.241	98.2759	100	hypothetical protein CARUB_v10015614mg	gbpln	Capsella rubella	AT5G18790.1 | Symbols: | Ribosomal protein L33 family protein | chr5:6266324-6266500 REVERSE LENGTH=58	58	58	2e-27	100	98.2759	100
Rsa1.0_03434.1.g39529.t1	ref|XP_002871840.1| F-box family protein [Arabidopsis lyrata subsp. lyrata] gi|297317677|gb|EFH48099.1| F-box family protein [Arabidopsis lyrata subsp. lyrata]	433	442	1e-164	102.079	71.5935	82.9099	F-box family protein	gbpln	Arabidopsis lyrata	AT5G18780.2 | Symbols: | F-box/RNI-like superfamily protein | chr5:6264610-6266097 FORWARD LENGTH=441	433	441	1e-163	101.848	69.2841	81.5242
Rsa1.0_03434.1.g39530.t2	ref|XP_002871840.1| F-box family protein [Arabidopsis lyrata subsp. lyrata] gi|297317677|gb|EFH48099.1| F-box family protein [Arabidopsis lyrata subsp. lyrata]	434	442	1e-163	101.843	70.7373	82.0276	F-box family protein	gbpln	Arabidopsis lyrata	AT5G18780.2 | Symbols: | F-box/RNI-like superfamily protein | chr5:6264610-6266097 FORWARD LENGTH=441	434	441	1e-164	101.613	69.5853	80.1843
Rsa1.0_03434.1.g39531.t1	ref|XP_002871839.1| F-box family protein [Arabidopsis lyrata subsp. lyrata] gi|297317676|gb|EFH48098.1| F-box family protein [Arabidopsis lyrata subsp. lyrata]	488	478	1e-152	97.9508	62.9098	73.5656	F-box family protein	gbpln	Arabidopsis lyrata	AT5G18770.1 | Symbols: | F-box/FBD-like domains containing protein | chr5:6261426-6263172 FORWARD LENGTH=481	488	481	1e-140	98.5656	60.8607	72.7459
Rsa1.0_03435.1.g39532.t1	ref|NP_199166.1| Helicase protein with RING/U-box domain [Arabidopsis thaliana] gi|60390960|sp|Q9FIY7.1|SM3L3_ARATH RecName: Full=Putative SWI/SNF-related matrix-associated actin-dependent regulator of chromatin subfamily A member 3-like 3; Short=SMARCA3-like protein 3 gi|10178192|dbj|BAB11616.1| DNA repair protein-like [Arabidopsis thaliana] gi|332007595|gb|AED94978.1| Helicase protein with RING…	1105	1277	0	115.566	84.8869	90.4072	Helicase protein with RING/U-box domain	gbpln	Arabidopsis thaliana	AT5G43530.1 | Symbols: | Helicase protein with RING/U-box domain | chr5:17489327-17494830 FORWARD LENGTH=1277	1105	1277	0	115.566	84.8869	90.4072
Rsa1.0_03435.1.g39533.t1	dbj|BAJ34029.1| unnamed protein product [Thellungiella halophila]	386	360	1e-173	93.2642	77.4611	84.9741	unnamed protein product	----	----	AT5G43450.1 | Symbols: | 2-oxoglutarate (2OG) and Fe(II)-dependent oxygenase superfamily protein | chr5:17457321-17458714 REVERSE LENGTH=362	386	362	1e-163	93.7824	73.057	83.1606
Rsa1.0_03435.1.g39534.t1	gb|EOA37188.1| hypothetical protein CARUB_v10010584mg, partial [Capsella rubella]	106	145	4e-44	136.792	86.7925	88.6792	hypothetical protein CARUB_v10010584mg, partial	gbpln	Capsella rubella	AT1G48200.1 | Symbols: | unknown protein; FUNCTIONS IN: molecular_function unknown; INVOLVED IN: biological_process unknown; LOCATED IN: endomembrane system; EXPRESSED IN: 22 plant structures; EXPRESSED DURING: 13 growth stages; Has 30 Blast hits to 30 proteins in 12 species: Archae - 0; Bacteria - 0; Metazoa - 0; Fungi - 0; Plants - 30; Viruses - 0; Other Eukaryotes - 0 (source: NCBI BLink). | c…	106	118	6e-40	111.321	82.0755	87.7358
Rsa1.0_03436.1.g39535.t1	ref|XP_002881080.1| hypothetical protein ARALYDRAFT_481909 [Arabidopsis lyrata subsp. lyrata] gi|297326919|gb|EFH57339.1| hypothetical protein ARALYDRAFT_481909 [Arabidopsis lyrata subsp. lyrata]	72	70	3e-20	97.2222	70.8333	80.5556	hypothetical protein ARALYDRAFT_481909	gbpln	Arabidopsis lyrata	AT1G07175.1 | Symbols: | unknown protein; FUNCTIONS IN: molecular_function unknown; INVOLVED IN: biological_process unknown; LOCATED IN: endomembrane system; BEST Arabidopsis thaliana protein match is: unknown protein (TAIR:AT2G29995.1); Has 30201 Blast hits to 17322 proteins in 780 species: Archae - 12; Bacteria - 1396; Metazoa - 17338; Fungi - 3422; Plants - 5037; Viruses - 0; Other Eukaryotes …	72	71	4e-13	98.6111	47.2222	63.8889
Rsa1.0_03436.1.g39536.t1	gb|EMT31378.1| Zinc finger CCCH domain-containing protein 30 [Aegilops tauschii]	110	671	4e-60	610	92.7273	94.5455	Zinc finger CCCH domain-containing protein 30	gbpln	Aegilops tauschii	AT2G30000.1 | Symbols: | PHF5-like protein | chr2:12804042-12804374 REVERSE LENGTH=110	110	110	3e-59	100	99.0909	100
Rsa1.0_03436.1.g39537.t1	ref|NP_565692.1| trichome birefringence-like 45 protein [Arabidopsis thaliana] gi|16226759|gb|AAL16254.1|AF428324_1 At2g30010/F23F1.7 [Arabidopsis thaliana] gi|3420050|gb|AAC31851.1| expressed protein [Arabidopsis thaliana] gi|56382013|gb|AAV85725.1| At2g30010 [Arabidopsis thaliana] gi|330253241|gb|AEC08335.1| trichome birefringence-like 45 protein [Arabidopsis thaliana]	400	398	0	99.5	88.5	94.5	trichome birefringence-like 45 protein	gbpln	Arabidopsis thaliana	AT2G30010.1 | Symbols: TBL45 | TRICHOME BIREFRINGENCE-LIKE 45 | chr2:12805833-12809226 FORWARD LENGTH=398	400	398	0	99.5	88.5	94.5
Rsa1.0_03436.1.g39538.t1	#	#	#	#	#	#	#	-	----	----	#	#	#	#	#	#	#
Rsa1.0_03436.1.g39539.t1	dbj|BAJ34022.1| unnamed protein product [Thellungiella halophila]	349	395	1e-138	113.181	83.9542	87.9656	unnamed protein product	----	----	AT2G30020.1 | Symbols: | Protein phosphatase 2C family protein | chr2:12814437-12815904 FORWARD LENGTH=396	349	396	1e-135	113.467	78.7966	85.6734
Rsa1.0_03437.1.g39540.t1	ref|NP_181385.1| MATE efflux family protein [Arabidopsis thaliana] gi|3786021|gb|AAC67367.1| hypothetical protein [Arabidopsis thaliana] gi|67633596|gb|AAY78722.1| MATE efflux protein-related [Arabidopsis thaliana] gi|330254451|gb|AEC09545.1| MATE efflux family protein [Arabidopsis thaliana]	476	486	0	102.101	91.3866	97.2689	MATE efflux family protein	gbpln	Arabidopsis thaliana	AT2G38510.1 | Symbols: | MATE efflux family protein | chr2:16123985-16125445 FORWARD LENGTH=486	476	486	0	102.101	91.3866	97.2689
Rsa1.0_03437.1.g39541.t1	#	#	#	#	#	#	#	-	----	----	#	#	#	#	#	#	#
Rsa1.0_03437.1.g39542.t1	ref|XP_002881599.1| hypothetical protein ARALYDRAFT_321547 [Arabidopsis lyrata subsp. lyrata] gi|391358735|sp|D7LBN4.1|CSPLH_ARALL RecName: Full=CASP-like protein ARALYDRAFT_321547 gi|297327438|gb|EFH57858.1| hypothetical protein ARALYDRAFT_321547 [Arabidopsis lyrata subsp. lyrata]	191	188	5e-89	98.4293	83.2461	89.5288	hypothetical protein ARALYDRAFT_321547	gbpln	Arabidopsis lyrata	AT2G38480.1 | Symbols: | Uncharacterised protein family (UPF0497) | chr2:16110960-16111694 REVERSE LENGTH=188	191	188	3e-89	98.4293	81.1518	89.0052
Rsa1.0_03437.1.g39543.t1	gb|ACI14397.1| WRKY33-1 transcription factor [Brassica napus]	486	490	0	100.823	80.4527	87.037	WRKY33-1 transcription factor	gbpln	Brassica napus	AT2G38470.1 | Symbols: WRKY33, ATWRKY33 | WRKY DNA-binding protein 33 | chr2:16108476-16110539 FORWARD LENGTH=519	486	519	0	106.79	83.5391	88.6831
Rsa1.0_03438.1.g39544.t1	#	#	#	#	#	#	#	-	----	----	#	#	#	#	#	#	#
Rsa1.0_03438.1.g39545.t1	gb|AAC28235.1| T27D20.18 gene product [Arabidopsis thaliana]	395	331	1e-40	83.7975	26.0759	39.7468	T27D20.18 gene product	gbpln	Arabidopsis thaliana	#	#	#	#	#	#	#
Rsa1.0_03438.1.g39546.t1	dbj|BAA97086.1| unnamed protein product [Arabidopsis thaliana]	166	341	8e-34	205.422	43.9759	65.6627	unnamed protein product	gbpln	Arabidopsis thaliana	#	#	#	#	#	#	#
Rsa1.0_03438.1.g39547.t1	dbj|BAH56899.1| AT5G60390 [Arabidopsis thaliana]	145	265	1e-62	182.759	88.2759	93.7931	AT5G60390	gbpln	Arabidopsis thaliana	AT5G60390.3 | Symbols: | GTP binding Elongation factor Tu family protein | chr5:24289226-24290675 FORWARD LENGTH=449	145	449	9e-64	309.655	88.9655	94.4828
Rsa1.0_03438.1.g39548.t1	#	#	#	#	#	#	#	-	----	----	#	#	#	#	#	#	#
Rsa1.0_03438.1.g39549.t1	gb|ABD65035.1| hypothetical protein 26.t00052 [Brassica oleracea]	124	695	7e-34	560.484	66.129	77.4194	hypothetical protein 26.t00052	gbpln	Brassica oleracea	#	#	#	#	#	#	#
Rsa1.0_03439.1.g39550.t1	gb|EOA19568.1| hypothetical protein CARUB_v10002620mg [Capsella rubella]	162	257	6e-36	158.642	56.7901	61.1111	hypothetical protein CARUB_v10002620mg	gbpln	Capsella rubella	AT5G20635.1 | Symbols: | FUNCTIONS IN: molecular_function unknown; INVOLVED IN: biological_process unknown; LOCATED IN: keratin filament, chloroplast; CONTAINS InterPro DOMAIN/s: Keratin, high sulphur B2 protein (InterPro:IPR002494); Has 6153 Blast hits to 2882 proteins in 265 species: Archae - 6; Bacteria - 47; Metazoa - 4777; Fungi - 68; Plants - 187; Viruses - 30; Other Eukaryotes - 1038 (sour…	162	251	1e-37	154.938	43.2099	45.679
Rsa1.0_03439.1.g39551.t1	gb|AAD19784.1| putative retroelement pol polyprotein [Arabidopsis thaliana]	1356	1501	0	110.693	45.2065	53.3186	putative retroelement pol polyprotein	gbpln	Arabidopsis thaliana	AT4G23160.1 | Symbols: CRK8 | cysteine-rich RLK (RECEPTOR-like protein kinase) 8 | chr4:12129485-12134086 FORWARD LENGTH=1262	1356	1262	1e-140	93.0678	17.2566	24.4838
Rsa1.0_03439.1.g39552.t1	ref|XP_002874007.1| hypothetical protein ARALYDRAFT_910104 [Arabidopsis lyrata subsp. lyrata] gi|297319844|gb|EFH50266.1| hypothetical protein ARALYDRAFT_910104 [Arabidopsis lyrata subsp. lyrata]	215	211	1e-109	98.1395	93.0233	95.3488	hypothetical protein ARALYDRAFT_910104	gbpln	Arabidopsis lyrata	AT5G20630.1 | Symbols: GLP3, GLP3A, GLP3B, ATGER3, GER3 | germin 3 | chr5:6975315-6975950 REVERSE LENGTH=211	215	211	1e-109	98.1395	90.6977	94.4186
Rsa1.0_03439.1.g39553.t2	gb|EOA20975.1| hypothetical protein CARUB_v10001310mg [Capsella rubella]	365	348	1e-176	95.3425	85.2055	89.0411	hypothetical protein CARUB_v10001310mg	gbpln	Capsella rubella	AT5G20580.1 | Symbols: | BEST Arabidopsis thaliana protein match is: FRIGIDA interacting protein 1 (TAIR:AT2G06005.1); Has 167 Blast hits to 167 proteins in 73 species: Archae - 0; Bacteria - 25; Metazoa - 58; Fungi - 25; Plants - 43; Viruses - 0; Other Eukaryotes - 16 (source: NCBI BLink). | chr5:6958790-6962592 REVERSE LENGTH=348	365	348	1e-178	95.3425	84.9315	89.3151
Rsa1.0_03439.1.g39554.t1	gb|ABA18098.1| putative ring-box Roc1/Rbx1/Hrt1 protein [Olimarabidopsis pumila]	116	115	9e-57	99.1379	93.1034	95.6897	putative ring-box Roc1/Rbx1/Hrt1 protein	gbpln	Olimarabidopsis pumila	AT5G20570.1 | Symbols: ROC1, RBX1, HRT1, ATRBX1 | RING-box 1 | chr5:6956905-6958221 REVERSE LENGTH=118	116	118	1e-56	101.724	92.2414	96.5517
Rsa1.0_03439.1.g39555.t1	ref|XP_003551552.1| PREDICTED: uncharacterized protein LOC100787355 [Glycine max]	89	1041	1e-21	1169.66	58.427	66.2921	PREDICTED: uncharacterized protein LOC100787355	gbenv/gbpln	Glycine max	AT5G01510.1 | Symbols: RUS5 | Protein of unknown function, DUF647 | chr5:201702-205151 FORWARD LENGTH=509	89	509	2e-22	571.91	61.7978	65.1685
Rsa1.0_03440.1.g39556.t1	gb|EOA25586.1| hypothetical protein CARUB_v10018933mg [Capsella rubella]	145	281	1e-32	193.793	68.2759	80	hypothetical protein CARUB_v10018933mg	gbpln	Capsella rubella	AT3G52540.1 | Symbols: ATOFP18, OFP18 | ovate family protein 18 | chr3:19488716-19489564 REVERSE LENGTH=282	145	282	1e-31	194.483	67.5862	79.3103
Rsa1.0_03440.1.g39557.t1	ref|NP_190823.1| uncharacterized protein [Arabidopsis thaliana] gi|4886272|emb|CAB43413.1| hypothetical protein [Arabidopsis thaliana] gi|149944311|gb|ABR46198.1| At3g52550 [Arabidopsis thaliana] gi|332645437|gb|AEE78958.1| uncharacterized protein AT3G52550 [Arabidopsis thaliana]	165	178	5e-35	107.879	67.2727	75.7576	uncharacterized protein	gbpln	Arabidopsis thaliana	AT3G52550.1 | Symbols: | BEST Arabidopsis thaliana protein match is: ovate family protein 18 (TAIR:AT3G52540.1); Has 5496 Blast hits to 1338 proteins in 151 species: Archae - 0; Bacteria - 23; Metazoa - 3754; Fungi - 379; Plants - 301; Viruses - 154; Other Eukaryotes - 885 (source: NCBI BLink). | chr3:19492376-19492912 REVERSE LENGTH=178	165	178	2e-37	107.879	67.2727	75.7576
Rsa1.0_03440.1.g39558.t1	#	#	#	#	#	#	#	-	----	----	#	#	#	#	#	#	#
Rsa1.0_03440.1.g39559.t1	ref|XP_002453723.1| hypothetical protein SORBIDRAFT_04g011270 [Sorghum bicolor] gi|241933554|gb|EES06699.1| hypothetical protein SORBIDRAFT_04g011270 [Sorghum bicolor]	127	148	8e-56	116.535	78.7402	81.1024	hypothetical protein SORBIDRAFT_04g011270	gbpln	Sorghum bicolor	AT3G52560.1 | Symbols: UEV1D-4, MMZ4, UEV1D | ubiquitin E2 variant 1D-4 | chr3:19494678-19495954 REVERSE LENGTH=146	127	146	5e-58	114.961	79.5276	81.1024
Rsa1.0_03440.1.g39560.t1	#	#	#	#	#	#	#	-	----	----	#	#	#	#	#	#	#
Rsa1.0_03440.1.g39561.t1	ref|XP_002877874.1| hypothetical protein ARALYDRAFT_485623 [Arabidopsis lyrata subsp. lyrata] gi|297323712|gb|EFH54133.1| hypothetical protein ARALYDRAFT_485623 [Arabidopsis lyrata subsp. lyrata]	97	99	8e-29	102.062	70.1031	75.2577	hypothetical protein ARALYDRAFT_485623	gbpln	Arabidopsis lyrata	AT3G52561.1 | Symbols: | unknown protein; FUNCTIONS IN: molecular_function unknown; INVOLVED IN: biological_process unknown; LOCATED IN: cellular_component unknown; BEST Arabidopsis thaliana protein match is: unknown protein (TAIR:AT3G11600.1); Has 30201 Blast hits to 17322 proteins in 780 species: Archae - 12; Bacteria - 1396; Metazoa - 17338; Fungi - 3422; Plants - 5037; Viruses - 0; Other Euka…	97	99	5e-25	102.062	68.0412	73.1959
Rsa1.0_03441.1.g39562.t1	#	#	#	#	#	#	#	-	----	----	#	#	#	#	#	#	#
Rsa1.0_03441.1.g39563.t1	gb|AAF19226.1|AC007505_2 Highly similar to Ta1-3 polyprotein [Arabidopsis thaliana]	1304	1356	0	103.988	50.3067	68.2515	Highly similar to Ta1-3 polyprotein	gbpln	Arabidopsis thaliana	AT4G23160.1 | Symbols: CRK8 | cysteine-rich RLK (RECEPTOR-like protein kinase) 8 | chr4:12129485-12134086 FORWARD LENGTH=1262	1304	1262	1e-76	96.7791	12.6534	20.0153
Rsa1.0_03441.1.g39564.t1	gb|AAG51783.1|AC079679_3 reverse transcriptase, putative; 16838-20266 [Arabidopsis thaliana]	306	1142	4e-63	373.203	38.8889	53.9216	reverse transcriptase, putative; 16838-20266	gbpln	Arabidopsis thaliana	AT4G29090.1 | Symbols: | Ribonuclease H-like superfamily protein | chr4:14333528-14335255 FORWARD LENGTH=575	306	575	1e-32	187.908	27.451	42.4837
Rsa1.0_03441.1.g39565.t1	ref|XP_002872912.1| UDP-glucoronosyl/UDP-glucosyl transferase family protein [Arabidopsis lyrata subsp. lyrata] gi|297318749|gb|EFH49171.1| UDP-glucoronosyl/UDP-glucosyl transferase family protein [Arabidopsis lyrata subsp. lyrata]	491	480	0	97.7597	76.9857	86.3544	UDP-glucoronosyl/UDP-glucosyl transferase family protein	gbpln	Arabidopsis lyrata	AT4G01070.1 | Symbols: GT72B1, UGT72B1 | UDP-Glycosyltransferase superfamily protein | chr4:461858-463300 REVERSE LENGTH=480	491	480	0	97.7597	76.7821	85.947
Rsa1.0_03441.1.g39566.t1	gb|AAD20430.1| putative Athila retroelement ORF1 protein [Arabidopsis thaliana]	659	622	2e-74	94.3854	30.0455	40.3642	putative Athila retroelement ORF1 protein	gbpln	Arabidopsis thaliana	#	#	#	#	#	#	#
Rsa1.0_03442.1.g39567.t1	#	#	#	#	#	#	#	-	----	----	#	#	#	#	#	#	#
Rsa1.0_03442.1.g39568.t1	ref|XP_002872711.1| methionine sulfoxide reductase domain-containing protein [Arabidopsis lyrata subsp. lyrata] gi|297318548|gb|EFH48970.1| methionine sulfoxide reductase domain-containing protein [Arabidopsis lyrata subsp. lyrata]	142	140	4e-67	98.5915	85.9155	87.3239	methionine sulfoxide reductase domain-containing protein	gbpln	Arabidopsis lyrata	AT4G04830.1 | Symbols: ATMSRB5, MSRB5 | methionine sulfoxide reductase B5 | chr4:2445902-2446872 FORWARD LENGTH=139	142	139	2e-67	97.8873	83.8028	85.2113
Rsa1.0_03442.1.g39569.t1	gb|EOA27732.1| hypothetical protein CARUB_v10023885mg, partial [Capsella rubella]	228	259	3e-78	113.596	67.5439	79.386	hypothetical protein CARUB_v10023885mg, partial	gbpln	Capsella rubella	AT2G27140.1 | Symbols: | HSP20-like chaperones superfamily protein | chr2:11598496-11599264 REVERSE LENGTH=224	228	224	1e-78	98.2456	71.9298	78.9474
Rsa1.0_03442.1.g39570.t1	gb|EOA28902.1| hypothetical protein CARUB_v10025147mg [Capsella rubella]	614	607	0	98.8599	72.6384	83.2248	hypothetical protein CARUB_v10025147mg	gbpln	Capsella rubella	AT1G08070.1 | Symbols: OTP82 | Tetratricopeptide repeat (TPR)-like superfamily protein | chr1:2514374-2516599 REVERSE LENGTH=741	614	741	1e-89	120.684	32.7362	51.9544
Rsa1.0_03443.1.g39571.t1	ref|NP_199189.1| 3-ketoacyl-CoA synthase 19 [Arabidopsis thaliana] gi|75262422|sp|Q9FG87.1|KCS19_ARATH RecName: Full=3-ketoacyl-CoA synthase 19; Short=KCS-19; AltName: Full=Very long-chain fatty acid condensing enzyme 19; Short=VLCFA condensing enzyme 19 gi|15983491|gb|AAL11613.1|AF424620_1 AT5g43760/MQD19_11 [Arabidopsis thaliana] gi|10177945|dbj|BAB11304.1| beta-ketoacyl-CoA synthase [Arabidops…	528	529	0	100.189	95.2652	98.2955	3-ketoacyl-CoA synthase 19	gbpln	Arabidopsis thaliana	AT5G43760.1 | Symbols: KCS20 | 3-ketoacyl-CoA synthase 20 | chr5:17585903-17588486 FORWARD LENGTH=529	528	529	0	100.189	95.2652	98.2955
Rsa1.0_03443.1.g39572.t1	dbj|BAF01759.1| putative non-LTR retroelement reverse transcriptase [Arabidopsis thaliana]	377	400	6e-49	106.101	25.4642	37.6658	putative non-LTR retroelement reverse transcriptase	gbpln	Arabidopsis thaliana	ATMG01250.1 | Symbols: ORF102 | RNA-directed DNA polymerase (reverse transcriptase) | chrM:310514-310882 FORWARD LENGTH=122	377	122	1e-11	32.3607	7.69231	10.8753
Rsa1.0_03443.1.g39573.t1	#	#	#	#	#	#	#	-	----	----	#	#	#	#	#	#	#
Rsa1.0_03444.1.g39574.t1	#	#	#	#	#	#	#	-	----	----	#	#	#	#	#	#	#
Rsa1.0_03444.1.g39575.t1	gb|ABD65073.1| hypothetical protein 27.t00059 [Brassica oleracea]	372	341	1e-41	91.6667	27.957	34.9462	hypothetical protein 27.t00059	gbpln	Brassica oleracea	#	#	#	#	#	#	#
Rsa1.0_03444.1.g39576.t1	#	#	#	#	#	#	#	-	----	----	#	#	#	#	#	#	#
Rsa1.0_03444.1.g39577.t1	#	#	#	#	#	#	#	-	----	----	#	#	#	#	#	#	#
Rsa1.0_03444.1.g39578.t1	gb|EOA11936.1| hypothetical protein CARUB_v10016547mg, partial [Capsella rubella]	119	149	1e-20	125.21	42.8571	57.1429	hypothetical protein CARUB_v10016547mg, partial	gbpln	Capsella rubella	AT2G34320.1 | Symbols: | Polynucleotidyl transferase, ribonuclease H-like superfamily protein | chr2:14484959-14485837 FORWARD LENGTH=292	119	292	4e-11	245.378	29.4118	48.7395
Rsa1.0_03445.1.g39579.t1	ref|XP_002878526.1| hypothetical protein ARALYDRAFT_480944 [Arabidopsis lyrata subsp. lyrata] gi|297324365|gb|EFH54785.1| hypothetical protein ARALYDRAFT_480944 [Arabidopsis lyrata subsp. lyrata]	138	520	4e-37	376.812	66.6667	73.913	hypothetical protein ARALYDRAFT_480944	gbpln	Arabidopsis lyrata	AT2G20950.3 | Symbols: | Arabidopsis phospholipase-like protein (PEARLI 4) family | chr2:9003295-9005354 FORWARD LENGTH=505	138	505	1e-38	365.942	65.942	74.6377
Rsa1.0_03446.1.g39580.t1	emb|CAB39638.1| RNA-directed DNA polymerase-like protein [Arabidopsis thaliana] gi|7267666|emb|CAB78094.1| RNA-directed DNA polymerase-like protein [Arabidopsis thaliana]	2040	1274	0	62.451	30.2941	40.6863	RNA-directed DNA polymerase-like protein	gbpln	Arabidopsis thaliana	AT4G29090.1 | Symbols: | Ribonuclease H-like superfamily protein | chr4:14333528-14335255 FORWARD LENGTH=575	2040	575	3e-73	28.1863	8.87255	13.6275
Rsa1.0_03446.1.g39581.t1	ref|NP_197357.2| ethylene response factor PUCHI [Arabidopsis thaliana] gi|334302788|sp|Q6J9Q2.2|ERF86_ARATH RecName: Full=Ethylene-responsive transcription factor ERF086 gi|332005196|gb|AED92579.1| ethylene response factor PUCHI [Arabidopsis thaliana]	311	348	1e-135	111.897	84.2444	90.6752	ethylene response factor PUCHI	gbpln	Arabidopsis thaliana	AT5G18560.1 | Symbols: PUCHI | Integrase-type DNA-binding superfamily protein | chr5:6164859-6165905 REVERSE LENGTH=348	311	348	1e-137	111.897	84.2444	90.6752
Rsa1.0_03446.1.g39582.t1	ref|NP_197356.2| zinc finger CCCH domain-containing protein 58 [Arabidopsis thaliana] gi|62901486|sp|Q6NPN3.1|C3H58_ARATH RecName: Full=Zinc finger CCCH domain-containing protein 58; Short=AtC3H58; AltName: Full=Zinc finger CCCH domain-containing protein ZFN-like 3 gi|38603838|gb|AAR24664.1| At5g18550 [Arabidopsis thaliana] gi|110740171|dbj|BAF01984.1| zinc finger like protein [Arabidopsis thalia…	388	465	1e-131	119.845	73.7113	83.2474	zinc finger CCCH domain-containing protein 58	gbpln	Arabidopsis thaliana	AT5G18550.1 | Symbols: | Zinc finger C-x8-C-x5-C-x3-H type family protein | chr5:6160515-6162729 FORWARD LENGTH=465	388	465	1e-134	119.845	73.7113	83.2474
Rsa1.0_03446.1.g39583.t1	#	#	#	#	#	#	#	-	----	----	#	#	#	#	#	#	#
Rsa1.0_03447.1.g39584.t1	ref|XP_002887421.1| hypothetical protein ARALYDRAFT_476351 [Arabidopsis lyrata subsp. lyrata] gi|297333262|gb|EFH63680.1| hypothetical protein ARALYDRAFT_476351 [Arabidopsis lyrata subsp. lyrata]	975	977	0	100.205	82.359	90.9744	hypothetical protein ARALYDRAFT_476351	gbpln	Arabidopsis lyrata	AT1G72180.1 | Symbols: | Leucine-rich receptor-like protein kinase family protein | chr1:27164074-27167204 FORWARD LENGTH=977	975	977	0	100.205	80.1026	89.4359
Rsa1.0_03447.1.g39585.t2	ref|NP_565037.1| C3HC4-type RING finger protein [Arabidopsis thaliana] gi|13878189|gb|AAK44172.1|AF370357_1 unknown protein [Arabidopsis thaliana] gi|16323398|gb|AAL15193.1| unknown protein [Arabidopsis thaliana] gi|21536916|gb|AAM61248.1| unknown [Arabidopsis thaliana] gi|332197164|gb|AEE35285.1| C3HC4-type RING finger protein [Arabidopsis thaliana]	172	185	6e-60	107.558	80.814	83.7209	C3HC4-type RING finger protein	gbpln	Arabidopsis thaliana	AT1G72175.1 | Symbols: | RING/U-box protein with domain of unknown function (DUF 1232) | chr1:27157978-27159359 FORWARD LENGTH=185	172	185	3e-62	107.558	80.814	83.7209
Rsa1.0_03447.1.g39586.t1	ref|NP_565036.1| uncharacterized protein [Arabidopsis thaliana] gi|26452865|dbj|BAC43511.1| unknown protein [Arabidopsis thaliana] gi|28973509|gb|AAO64079.1| unknown protein [Arabidopsis thaliana] gi|332197163|gb|AEE35284.1| uncharacterized protein AT1G72170 [Arabidopsis thaliana]	109	102	3e-33	93.578	62.3853	66.9725	uncharacterized protein	gbpln	Arabidopsis thaliana	AT1G72170.1 | Symbols: | Domain of unknown function (DUF543) | chr1:27156403-27157516 FORWARD LENGTH=102	109	102	5e-36	93.578	62.3853	66.9725
Rsa1.0_03448.1.g39587.t1	ref|XP_002870927.1| predicted protein [Arabidopsis lyrata subsp. lyrata] gi|297316764|gb|EFH47186.1| predicted protein [Arabidopsis lyrata subsp. lyrata]	72	72	4e-29	100	87.5	93.0556	predicted protein	gbpln	Arabidopsis lyrata	AT5G01350.1 | Symbols: | unknown protein; FUNCTIONS IN: molecular_function unknown; INVOLVED IN: biological_process unknown; LOCATED IN: endomembrane system; EXPRESSED IN: 24 plant structures; EXPRESSED DURING: 15 growth stages; Has 30201 Blast hits to 17322 proteins in 780 species: Archae - 12; Bacteria - 1396; Metazoa - 17338; Fungi - 3422; Plants - 5037; Viruses - 0; Other Eukaryotes - 2996 (s…	72	72	2e-30	100	84.7222	91.6667
Rsa1.0_03448.1.g39588.t1	gb|EOA21169.1| hypothetical protein CARUB_v10001516mg [Capsella rubella]	313	312	1e-168	99.6805	91.3738	94.2492	hypothetical protein CARUB_v10001516mg	gbpln	Capsella rubella	AT5G01340.1 | Symbols: | Mitochondrial substrate carrier family protein | chr5:143240-144561 REVERSE LENGTH=309	313	309	1e-169	98.722	90.7348	93.2907
Rsa1.0_03448.1.g39589.t1	ref|NP_195749.2| mRNA capping enzyme family protein [Arabidopsis thaliana] gi|23306380|gb|AAN17417.1| mRNA capping enzyme - like protein [Arabidopsis thaliana] gi|24899669|gb|AAN65049.1| mRNA capping enzyme - like protein [Arabidopsis thaliana] gi|332002940|gb|AED90323.1| mRNA capping enzyme family protein [Arabidopsis thaliana]	519	657	1e-115	126.59	38.1503	43.738	mRNA capping enzyme family protein	gbpln	Arabidopsis thaliana	AT5G01290.1 | Symbols: | mRNA capping enzyme family protein | chr5:117520-121392 FORWARD LENGTH=657	519	657	1e-117	126.59	38.1503	43.738
Rsa1.0_03448.1.g39590.t1	ref|NP_195749.2| mRNA capping enzyme family protein [Arabidopsis thaliana] gi|23306380|gb|AAN17417.1| mRNA capping enzyme - like protein [Arabidopsis thaliana] gi|24899669|gb|AAN65049.1| mRNA capping enzyme - like protein [Arabidopsis thaliana] gi|332002940|gb|AED90323.1| mRNA capping enzyme family protein [Arabidopsis thaliana]	630	657	0	104.286	83.6508	89.6825	mRNA capping enzyme family protein	gbpln	Arabidopsis thaliana	AT5G01290.1 | Symbols: | mRNA capping enzyme family protein | chr5:117520-121392 FORWARD LENGTH=657	630	657	0	104.286	83.6508	89.6825
Rsa1.0_03448.1.g39591.t1	gb|EOA20016.1| hypothetical protein CARUB_v10000279mg [Capsella rubella]	81	769	3e-31	949.383	81.4815	91.358	hypothetical protein CARUB_v10000279mg	gbpln	Capsella rubella	AT5G01270.2 | Symbols: CPL2 | carboxyl-terminal domain (ctd) phosphatase-like 2 | chr5:107943-112143 REVERSE LENGTH=774	81	774	2e-33	955.556	80.2469	88.8889
Rsa1.0_03448.1.g39592.t2	ref|XP_002870934.1| hypothetical protein ARALYDRAFT_486948 [Arabidopsis lyrata subsp. lyrata] gi|297316771|gb|EFH47193.1| hypothetical protein ARALYDRAFT_486948 [Arabidopsis lyrata subsp. lyrata]	697	770	0	110.473	77.9053	82.6399	hypothetical protein ARALYDRAFT_486948	gbpln	Arabidopsis lyrata	AT5G01270.2 | Symbols: CPL2 | carboxyl-terminal domain (ctd) phosphatase-like 2 | chr5:107943-112143 REVERSE LENGTH=774	697	774	0	111.047	76.901	82.066
Rsa1.0_03448.1.g39593.t1	ref|NP_974720.1| carbohydrate-binding domain-containing protein [Arabidopsis thaliana] gi|6759449|emb|CAB69854.1| putative protein [Arabidopsis thaliana] gi|332002935|gb|AED90318.1| carbohydrate-binding domain-containing protein [Arabidopsis thaliana]	216	385	5e-43	178.241	53.7037	61.1111	carbohydrate-binding domain-containing protein	gbpln	Arabidopsis thaliana	AT5G01260.2 | Symbols: | Carbohydrate-binding-like fold | chr5:105367-107045 FORWARD LENGTH=385	216	385	1e-45	178.241	53.7037	61.1111
Rsa1.0_03449.1.g39594.t1	#	#	#	#	#	#	#	-	----	----	AT1G58120.1 | Symbols: | BEST Arabidopsis thaliana protein match is: methyltransferases (TAIR:AT5G01710.1); Has 93 Blast hits to 93 proteins in 15 species: Archae - 0; Bacteria - 0; Metazoa - 1; Fungi - 0; Plants - 92; Viruses - 0; Other Eukaryotes - 0 (source: NCBI BLink). | chr1:21520962-21522224 FORWARD LENGTH=420	114	420	3e-11	368.421	42.1053	54.386
Rsa1.0_03449.1.g39595.t1	gb|AAD19784.1| putative retroelement pol polyprotein [Arabidopsis thaliana]	1137	1501	0	132.014	52.8584	64.204	putative retroelement pol polyprotein	gbpln	Arabidopsis thaliana	AT4G23160.1 | Symbols: CRK8 | cysteine-rich RLK (RECEPTOR-like protein kinase) 8 | chr4:12129485-12134086 FORWARD LENGTH=1262	1137	1262	1e-125	110.994	19.3492	27.0888
Rsa1.0_03450.1.g39596.t1	#	#	#	#	#	#	#	-	----	----	#	#	#	#	#	#	#
Rsa1.0_03450.1.g39597.t1	ref|NP_001147035.1| glutathione S-transferase GSTU6 [Zea mays] gi|195606738|gb|ACG25199.1| glutathione S-transferase GSTU6 [Zea mays]	226	227	1e-117	100.442	90.708	93.3628	glutathione S-transferase GSTU6	gbenv/gbpln	Zea mays	AT1G10360.1 | Symbols: ATGSTU18, GST29, GSTU18 | glutathione S-transferase TAU 18 | chr1:3395738-3396806 REVERSE LENGTH=227	226	227	1e-109	100.442	82.3009	89.3805
Rsa1.0_03450.1.g39598.t1	ref|XP_002892568.1| hypothetical protein ARALYDRAFT_471155 [Arabidopsis lyrata subsp. lyrata] gi|297338410|gb|EFH68827.1| hypothetical protein ARALYDRAFT_471155 [Arabidopsis lyrata subsp. lyrata]	481	485	0	100.832	81.289	88.7734	hypothetical protein ARALYDRAFT_471155	gbpln	Arabidopsis lyrata	AT1G10410.1 | Symbols: | Protein of unknown function (DUF1336) | chr1:3416842-3419264 REVERSE LENGTH=485	481	485	0	100.832	82.3285	89.605
Rsa1.0_03450.1.g39599.t1	gb|EMT32296.1| CBL-interacting protein kinase 23 [Aegilops tauschii]	282	453	3e-23	160.638	19.5035	20.922	CBL-interacting protein kinase 23	gbpln	Aegilops tauschii	AT1G30270.1 | Symbols: CIPK23, SnRK3.23, ATCIPK23, LKS1 | CBL-interacting protein kinase 23 | chr1:10655270-10658524 FORWARD LENGTH=482	282	482	7e-25	170.922	19.1489	19.8582
Rsa1.0_03451.1.g39600.t1	#	#	#	#	#	#	#	-	----	----	#	#	#	#	#	#	#
Rsa1.0_03451.1.g39601.t1	gb|EOA15566.1| hypothetical protein CARUB_v10005224mg [Capsella rubella]	474	329	3e-34	69.4093	22.3629	26.5823	hypothetical protein CARUB_v10005224mg	gbpln	Capsella rubella	AT4G28430.1 | Symbols: | Reticulon family protein | chr4:14057846-14059772 FORWARD LENGTH=457	474	457	3e-34	96.4135	21.9409	24.8945
Rsa1.0_03451.1.g39602.t1	ref|XP_002894020.1| hypothetical protein ARALYDRAFT_473852 [Arabidopsis lyrata subsp. lyrata] gi|297339862|gb|EFH70279.1| hypothetical protein ARALYDRAFT_473852 [Arabidopsis lyrata subsp. lyrata]	239	218	3e-79	91.2134	63.1799	69.0377	hypothetical protein ARALYDRAFT_473852	gbpln	Arabidopsis lyrata	AT1G45230.1 | Symbols: | Protein of unknown function (DUF3223) | chr1:17169874-17171381 REVERSE LENGTH=219	239	219	2e-80	91.6318	61.5063	68.6192
Rsa1.0_03452.1.g39603.t1	emb|CAA29828.1| EPSP [Arabidopsis thaliana]	192	520	4e-47	270.833	66.1458	69.2708	EPSP	gbpln	Arabidopsis thaliana	AT2G45300.1 | Symbols: | RNA 3'-terminal phosphate cyclase/enolpyruvate transferase, alpha/beta | chr2:18677518-18679868 FORWARD LENGTH=520	192	520	2e-48	270.833	65.625	68.75
Rsa1.0_03452.1.g39604.t1	ref|NP_182051.1| uncharacterized protein [Arabidopsis thaliana] gi|2583128|gb|AAB82637.1| hypothetical protein [Arabidopsis thaliana] gi|20268756|gb|AAM14081.1| unknown protein [Arabidopsis thaliana] gi|21281074|gb|AAM45055.1| unknown protein [Arabidopsis thaliana] gi|330255437|gb|AEC10531.1| uncharacterized protein AT2G45260 [Arabidopsis thaliana]	420	425	0	101.19	89.2857	94.7619	uncharacterized protein	gbpln	Arabidopsis thaliana	AT2G45260.1 | Symbols: | Plant protein of unknown function (DUF641) | chr2:18664661-18665938 REVERSE LENGTH=425	420	425	0	101.19	89.2857	94.7619
Rsa1.0_03452.1.g39605.t1	ref|XP_002882002.1| predicted protein [Arabidopsis lyrata subsp. lyrata] gi|297327841|gb|EFH58261.1| predicted protein [Arabidopsis lyrata subsp. lyrata]	510	511	0	100.196	93.5294	97.2549	predicted protein	gbpln	Arabidopsis lyrata	AT2G45220.1 | Symbols: | Plant invertase/pectin methylesterase inhibitor superfamily | chr2:18644281-18646394 REVERSE LENGTH=511	510	511	0	100.196	92.3529	96.0784
Rsa1.0_03453.1.g39606.t1	gb|ABA42146.1| aintegumenta [Brassica napus]	524	559	0	106.679	94.6565	97.5191	aintegumenta	gbpln	Brassica napus	AT4G37750.1 | Symbols: ANT, DRG, CKC, CKC1 | Integrase-type DNA-binding superfamily protein | chr4:17739782-17742189 FORWARD LENGTH=555	524	555	0	105.916	86.6412	91.9847
Rsa1.0_03454.1.g39607.t1	ref|NP_188771.2| leucine-rich repeat protein kinase-like protein [Arabidopsis thaliana] gi|75335034|sp|Q9LIG2.1|RLK6_ARATH RecName: Full=Receptor-like protein kinase At3g21340; AltName: Full=Leucine-rich repeat receptor-like protein kinase At3g21340; Flags: Precursor gi|9294681|dbj|BAB03047.1| receptor-like protein kinase [Arabidopsis thaliana] gi|224589573|gb|ACN59320.1| leucine-rich repeat rece…	372	899	0	241.667	83.3333	91.9355	leucine-rich repeat protein kinase-like protein	gbpln	Arabidopsis thaliana	AT3G21340.1 | Symbols: | Leucine-rich repeat protein kinase family protein | chr3:7511848-7515937 REVERSE LENGTH=899	372	899	0	241.667	83.3333	91.9355
Rsa1.0_03454.1.g39608.t1	ref|NP_188777.1| uncharacterized protein [Arabidopsis thaliana] gi|9294687|dbj|BAB03053.1| unnamed protein product [Arabidopsis thaliana] gi|26453072|dbj|BAC43612.1| unknown protein [Arabidopsis thaliana] gi|28973457|gb|AAO64053.1| unknown protein [Arabidopsis thaliana] gi|332642984|gb|AEE76505.1| uncharacterized protein AT3G21400 [Arabidopsis thaliana]	188	188	7e-87	100	85.6383	92.5532	uncharacterized protein	gbpln	Arabidopsis thaliana	AT3G21400.1 | Symbols: | unknown protein; FUNCTIONS IN: molecular_function unknown; INVOLVED IN: N-terminal protein myristoylation; EXPRESSED IN: 22 plant structures; EXPRESSED DURING: 13 growth stages; Has 29 Blast hits to 29 proteins in 12 species: Archae - 0; Bacteria - 0; Metazoa - 2; Fungi - 0; Plants - 27; Viruses - 0; Other Eukaryotes - 0 (source: NCBI BLink). | chr3:7534824-7536293 REVERS…	188	188	3e-89	100	85.6383	92.5532
Rsa1.0_03454.1.g39609.t1	#	#	#	#	#	#	#	-	----	----	#	#	#	#	#	#	#
Rsa1.0_03454.1.g39610.t1	#	#	#	#	#	#	#	-	----	----	#	#	#	#	#	#	#
Rsa1.0_03454.1.g39611.t1	#	#	#	#	#	#	#	-	----	----	#	#	#	#	#	#	#
Rsa1.0_03454.1.g39612.t1	ref|NP_001117347.1| F-box protein [Arabidopsis thaliana] gi|186478848|ref|NP_001117348.1| F-box protein [Arabidopsis thaliana] gi|186478854|ref|NP_001117350.1| F-box protein [Arabidopsis thaliana] gi|186478863|ref|NP_001117352.1| F-box protein [Arabidopsis thaliana] gi|334182847|ref|NP_001185091.1| F-box family protein [Arabidopsis thaliana] gi|380876887|sp|P0DI02.1|FBK10_ARATH RecName: Full=F-bo…	530	433	1e-55	81.6981	32.4528	41.3208	F-box protein	gbpln	Arabidopsis thaliana	AT1G25150.1 | Symbols: | F-box family protein | chr1:8821027-8822328 FORWARD LENGTH=433	530	433	3e-58	81.6981	32.4528	41.3208
Rsa1.0_03454.1.g39613.t1	ref|NP_177448.1| putative mandelonitrile lyase [Arabidopsis thaliana] gi|75207536|sp|Q9SSM2.1|MDLL_ARATH RecName: Full=(R)-mandelonitrile lyase-like; AltName: Full=Hydroxynitrile lyase-like; Short=(R)-oxynitrilase-like; Flags: Precursor gi|5903094|gb|AAD55652.1|AC008017_25 Similar to (R)-mandelonitrile lyase isoform 1 precursor [Arabidopsis thaliana] gi|332197287|gb|AEE35408.1| (R)-mandelonitrile…	75	552	3e-32	736	88	94.6667	putative mandelonitrile lyase	gbpln	Arabidopsis thaliana	AT1G73050.1 | Symbols: | Glucose-methanol-choline (GMC) oxidoreductase family protein | chr1:27476565-27478534 REVERSE LENGTH=552	75	552	4e-35	736	88	94.6667
Rsa1.0_03454.1.g39614.t3	gb|EOA35410.1| hypothetical protein CARUB_v10020610mg [Capsella rubella]	337	338	1e-128	100.297	77.1513	84.5697	hypothetical protein CARUB_v10020610mg	gbpln	Capsella rubella	AT1G69580.1 | Symbols: | Homeodomain-like superfamily protein | chr1:26172127-26173612 FORWARD LENGTH=336	337	336	1e-129	99.7033	76.8546	83.6795
Rsa1.0_03455.1.g39615.t1	dbj|BAJ34031.1| unnamed protein product [Thellungiella halophila]	321	356	1e-126	110.903	84.7352	90.0312	unnamed protein product	----	----	AT1G78080.1 | Symbols: RAP2.4 | related to AP2 4 | chr1:29364790-29365794 FORWARD LENGTH=334	321	334	1e-116	104.05	76.6355	85.9813
Rsa1.0_03455.1.g39616.t1	emb|CAB39638.1| RNA-directed DNA polymerase-like protein [Arabidopsis thaliana] gi|7267666|emb|CAB78094.1| RNA-directed DNA polymerase-like protein [Arabidopsis thaliana]	1874	1274	0	67.9829	28.762	40.715	RNA-directed DNA polymerase-like protein	gbpln	Arabidopsis thaliana	AT4G29090.1 | Symbols: | Ribonuclease H-like superfamily protein | chr4:14333528-14335255 FORWARD LENGTH=575	1874	575	4e-59	30.683	8.64461	13.2871
Rsa1.0_03455.1.g39617.t2	ref|NP_564162.1| Endoplasmic reticulum vesicle transporter protein [Arabidopsis thaliana] gi|9454530|gb|AAF87853.1|AC073942_7 Contains similarity to a PR00989 protein from Homo sapiens gi|7959731. EST gb|AI995648 comes from this gene [Arabidopsis thaliana] gi|13878151|gb|AAK44153.1|AF370338_1 unknown protein [Arabidopsis thaliana] gi|21281042|gb|AAM44956.1| unknown protein [Arabidopsis thaliana] …	385	386	0	100.26	82.3377	90.9091	Endoplasmic reticulum vesicle transporter protein	gbpln	Arabidopsis thaliana	AT1G22200.1 | Symbols: | Endoplasmic reticulum vesicle transporter protein | chr1:7837857-7840602 REVERSE LENGTH=386	385	386	0	100.26	82.3377	90.9091
Rsa1.0_03456.1.g39618.t1	gb|AAC28189.1| contains similarity to Arabidopsis thaliana retrotransposon Athila (GB:X81801) [Arabidopsis thaliana]	393	940	5e-44	239.186	23.4097	30.0254	contains similarity to Arabidopsis thaliana retrotransposon Athila (GB:X81801)	gbpln	Arabidopsis thaliana	#	#	#	#	#	#	#
Rsa1.0_03456.1.g39619.t2	gb|EOA38379.1| hypothetical protein CARUB_v10009921mg [Capsella rubella]	190	287	4e-27	151.053	45.2632	54.2105	hypothetical protein CARUB_v10009921mg	gbpln	Capsella rubella	AT1G20270.1 | Symbols: | 2-oxoglutarate (2OG) and Fe(II)-dependent oxygenase superfamily protein | chr1:7021383-7022923 REVERSE LENGTH=287	190	287	2e-29	151.053	45.2632	53.6842
Rsa1.0_03456.1.g39620.t1	pir||S65812 RNA-directed DNA polymerase (EC 2.7.7.49) (clone DW15) - Arabidopsis thaliana retrotransposon Ta11-1 gi|976278|gb|AAA75254.1| reverse transcriptase [Arabidopsis thaliana]	1406	1333	0	94.808	43.1721	55.9744	RNA-directed DNA polymerase (EC 2.7.7.49) (clone DW15) - Arabidopsis thaliana retrotransposon Ta11-1 gi|976278|gb|AAA75254.1| reverse transcriptase	gbpln	Arabidopsis thaliana	AT4G29090.1 | Symbols: | Ribonuclease H-like superfamily protein | chr4:14333528-14335255 FORWARD LENGTH=575	1406	575	1e-81	40.8962	13.4424	19.9147
Rsa1.0_03458.1.g39621.t1	#	#	#	#	#	#	#	-	----	----	#	#	#	#	#	#	#
Rsa1.0_03458.1.g39622.t1	ref|XP_002876387.1| hypothetical protein ARALYDRAFT_486134 [Arabidopsis lyrata subsp. lyrata] gi|297322225|gb|EFH52646.1| hypothetical protein ARALYDRAFT_486134 [Arabidopsis lyrata subsp. lyrata]	175	175	3e-97	100	96.5714	98.8571	hypothetical protein ARALYDRAFT_486134	gbpln	Arabidopsis lyrata	AT2G27550.1 | Symbols: ATC | centroradialis | chr2:11773417-11774509 FORWARD LENGTH=175	175	175	1e-98	100	96.5714	98.2857
Rsa1.0_03458.1.g39623.t1	#	#	#	#	#	#	#	-	----	----	#	#	#	#	#	#	#
Rsa1.0_03459.1.g39624.t1	emb|CAA72271.1| jasmonate inducible protein [Brassica napus]	1193	680	1e-112	56.9992	20.0335	25.3982	jasmonate inducible protein	gbpln	Brassica napus	AT1G33790.2 | Symbols: | jacalin lectin family protein | chr1:12256990-12260432 FORWARD LENGTH=745	1193	745	1e-111	62.4476	24.8952	35.6245
Rsa1.0_03460.1.g39625.t3	ref|XP_002878380.1| hypothetical protein ARALYDRAFT_486615 [Arabidopsis lyrata subsp. lyrata] gi|297324218|gb|EFH54639.1| hypothetical protein ARALYDRAFT_486615 [Arabidopsis lyrata subsp. lyrata]	425	346	1e-124	81.4118	57.4118	61.1765	hypothetical protein ARALYDRAFT_486615	gbpln	Arabidopsis lyrata	AT3G61415.2 | Symbols: ASK21, SK21 | SKP1-like 21 | chr3:22723052-22725577 REVERSE LENGTH=349	425	349	1e-125	82.1176	57.1765	60.7059
Rsa1.0_03460.1.g39626.t1	gb|EOA24031.1| hypothetical protein CARUB_v10017247mg [Capsella rubella]	451	447	1e-157	99.1131	64.0798	77.8271	hypothetical protein CARUB_v10017247mg	gbpln	Capsella rubella	AT3G61390.2 | Symbols: | RING/U-box superfamily protein | chr3:22716418-22718270 FORWARD LENGTH=435	451	435	1e-156	96.4523	63.6364	74.0576
Rsa1.0_03460.1.g39627.t1	ref|NP_567112.1| SKP1 interacting partner 4 [Arabidopsis thaliana] gi|75182826|sp|Q9M2C9.1|SKIP4_ARATH RecName: Full=F-box/kelch-repeat protein SKIP4; AltName: Full=SKP1-interacting partner 4 gi|6850902|emb|CAB71065.1| putative protein [Arabidopsis thaliana] gi|94442421|gb|ABF18998.1| At3g61350 [Arabidopsis thaliana] gi|332646668|gb|AEE80189.1| SKP1 interacting partner 4 [Arabidopsis thaliana]	355	358	1e-148	100.845	71.5493	82.5352	SKP1 interacting partner 4	gbpln	Arabidopsis thaliana	AT3G61350.1 | Symbols: SKIP4 | SKP1 interacting partner 4 | chr3:22703203-22704374 FORWARD LENGTH=358	355	358	1e-150	100.845	71.5493	82.5352
Rsa1.0_03460.1.g39628.t1	#	#	#	#	#	#	#	-	----	----	#	#	#	#	#	#	#
Rsa1.0_03460.1.g39629.t1	ref|XP_002876602.1| hypothetical protein ARALYDRAFT_486604 [Arabidopsis lyrata subsp. lyrata] gi|297322440|gb|EFH52861.1| hypothetical protein ARALYDRAFT_486604 [Arabidopsis lyrata subsp. lyrata]	496	496	0	100	80.4435	88.3065	hypothetical protein ARALYDRAFT_486604	gbpln	Arabidopsis lyrata	AT3G61270.1 | Symbols: | Arabidopsis thaliana protein of unknown function (DUF821) | chr3:22678270-22680212 FORWARD LENGTH=498	496	498	0	100.403	79.6371	87.5
Rsa1.0_03461.1.g39630.t1	#	#	#	#	#	#	#	-	----	----	#	#	#	#	#	#	#
Rsa1.0_03461.1.g39631.t1	pir||T00833 RNA-directed DNA polymerase homolog T13L16.7 - Arabidopsis thaliana (fragment)	1895	1365	0	72.0317	31.9261	44.7493	RNA-directed DNA polymerase homolog T13L16.7 - Arabidopsis thaliana (fragment)	----	----	AT4G29090.1 | Symbols: | Ribonuclease H-like superfamily protein | chr4:14333528-14335255 FORWARD LENGTH=575	1895	575	3e-90	30.343	10.0792	15.3034
Rsa1.0_03462.1.g39632.t1	dbj|BAB02990.1| retroelement pol polyprotein-like [Arabidopsis thaliana]	241	1250	1e-103	518.672	71.7842	85.8921	retroelement pol polyprotein-like	gbpln	Arabidopsis thaliana	AT4G23160.1 | Symbols: CRK8 | cysteine-rich RLK (RECEPTOR-like protein kinase) 8 | chr4:12129485-12134086 FORWARD LENGTH=1262	241	1262	2e-51	523.651	39.4191	59.751
Rsa1.0_03462.1.g39633.t1	#	#	#	#	#	#	#	-	----	----	#	#	#	#	#	#	#
Rsa1.0_03462.1.g39634.t1	ref|NP_191298.1| protein agamous-like 18 [Arabidopsis thaliana] gi|75311806|sp|Q9M2K8.1|AGL18_ARATH RecName: Full=Agamous-like MADS-box protein AGL18 gi|11545541|gb|AAG37900.1|AF312663_1 MADS-box protein AGL18 [Arabidopsis thaliana] gi|6735318|emb|CAB68145.1| MADS transcription factor-like protein [Arabidopsis thaliana] gi|62321764|dbj|BAD95389.1| MADS transcription factor-like protein [Arabidops…	258	256	1e-105	99.2248	80.6202	90.6977	protein agamous-like 18	gbpln	Arabidopsis thaliana	AT3G57390.1 | Symbols: AGL18 | AGAMOUS-like 18 | chr3:21233910-21235735 FORWARD LENGTH=256	258	256	1e-107	99.2248	80.6202	90.6977
Rsa1.0_03462.1.g39635.t1	gb|EOA23899.1| hypothetical protein CARUB_v10017113mg [Capsella rubella]	472	487	0	103.178	70.1271	78.6017	hypothetical protein CARUB_v10017113mg	gbpln	Capsella rubella	AT3G57380.1 | Symbols: | Glycosyltransferase family 61 protein | chr3:21230002-21231672 FORWARD LENGTH=504	472	504	1e-180	106.78	70.1271	78.6017
Rsa1.0_03463.1.g39636.t1	ref|NP_566558.1| F-box/kelch-repeat protein [Arabidopsis thaliana] gi|75274278|sp|Q9LUQ9.1|FBK56_ARATH RecName: Full=F-box/kelch-repeat protein At3g16740 gi|11994629|dbj|BAB02766.1| unnamed protein product [Arabidopsis thaliana] gi|28466967|gb|AAO44092.1| At3g16740 [Arabidopsis thaliana] gi|110743773|dbj|BAE99722.1| hypothetical protein [Arabidopsis thaliana] gi|332642338|gb|AEE75859.1| F-box/kel…	127	391	7e-34	307.874	62.2047	76.378	F-box/kelch-repeat protein	gbpln	Arabidopsis thaliana	AT3G16740.1 | Symbols: | F-box and associated interaction domains-containing protein | chr3:5699476-5700651 FORWARD LENGTH=391	127	391	2e-36	307.874	62.2047	76.378
Rsa1.0_03463.1.g39637.t1	ref|NP_188326.1| AP2/B3 domain-containing protein [Arabidopsis thaliana] gi|75274019|sp|Q9LSP6.1|Y3701_ARATH RecName: Full=B3 domain-containing protein At3g17010 gi|7670025|dbj|BAA94979.1| unnamed protein product [Arabidopsis thaliana] gi|225898651|dbj|BAH30456.1| hypothetical protein [Arabidopsis thaliana] gi|332642373|gb|AEE75894.1| AP2/B3 domain-containing protein [Arabidopsis thaliana]	308	302	1e-73	98.0519	51.9481	64.6104	AP2/B3 domain-containing protein	gbpln	Arabidopsis thaliana	AT3G17010.1 | Symbols: | AP2/B3-like transcriptional factor family protein | chr3:5800460-5802303 FORWARD LENGTH=302	308	302	3e-76	98.0519	51.9481	64.6104
Rsa1.0_03463.1.g39638.t1	gb|ABL97971.1| unknown [Brassica rapa]	163	163	6e-84	100	92.638	96.319	unknown	gbpln	Brassica rapa	AT3G17020.1 | Symbols: | Adenine nucleotide alpha hydrolases-like superfamily protein | chr3:5802728-5804063 REVERSE LENGTH=163	163	163	1e-80	100	84.6626	93.865
Rsa1.0_03463.1.g39639.t1	ref|XP_002885185.1| HCF107 [Arabidopsis lyrata subsp. lyrata] gi|297331025|gb|EFH61444.1| HCF107 [Arabidopsis lyrata subsp. lyrata]	638	652	0	102.194	87.1473	92.3197	HCF107	gbpln	Arabidopsis lyrata	AT3G17040.1 | Symbols: HCF107 | high chlorophyll fluorescent 107 | chr3:5809378-5812605 REVERSE LENGTH=652	638	652	0	102.194	86.5204	91.6928
Rsa1.0_03463.1.g39640.t1	dbj|BAJ34089.1| unnamed protein product [Thellungiella halophila]	1189	1172	0	98.5702	90.8326	93.7763	unnamed protein product	----	----	AT2G18790.1 | Symbols: PHYB, HY3, OOP1 | phytochrome B | chr2:8140079-8144151 FORWARD LENGTH=1172	1189	1172	0	98.5702	89.4029	92.6829
Rsa1.0_03463.1.g39641.t1	#	#	#	#	#	#	#	-	----	----	#	#	#	#	#	#	#
Rsa1.0_03463.1.g39642.t1	#	#	#	#	#	#	#	-	----	----	#	#	#	#	#	#	#
Rsa1.0_03463.1.g39643.t1	gb|EOA32450.1| hypothetical protein CARUB_v10015726mg [Capsella rubella]	338	344	0	101.775	93.1953	98.5207	hypothetical protein CARUB_v10015726mg	gbpln	Capsella rubella	AT3G17060.1 | Symbols: | Pectin lyase-like superfamily protein | chr3:5816953-5818458 REVERSE LENGTH=344	338	344	0	101.775	92.6036	97.6331
Rsa1.0_03464.1.g39644.t1	ref|XP_002873092.1| zinc finger family protein [Arabidopsis lyrata subsp. lyrata] gi|297318929|gb|EFH49351.1| zinc finger family protein [Arabidopsis lyrata subsp. lyrata]	317	625	8e-79	197.161	44.164	49.8423	zinc finger family protein	gbpln	Arabidopsis lyrata	AT5G03450.1 | Symbols: | Transducin/WD40 repeat-like superfamily protein | chr5:858954-862238 REVERSE LENGTH=630	317	630	1e-79	198.738	42.9022	48.8959
Rsa1.0_03464.1.g39645.t6	gb|EOA20483.1| hypothetical protein CARUB_v10000795mg [Capsella rubella]	602	498	0	82.7243	59.6346	63.1229	hypothetical protein CARUB_v10000795mg	gbpln	Capsella rubella	AT5G03430.1 | Symbols: | phosphoadenosine phosphosulfate (PAPS) reductase family protein | chr5:849237-852867 REVERSE LENGTH=497	602	497	0	82.5581	59.4684	62.7907
Rsa1.0_03464.1.g39646.t1	gb|EOA20827.1| hypothetical protein CARUB_v10001164mg [Capsella rubella]	226	383	1e-76	169.469	66.8142	74.3363	hypothetical protein CARUB_v10001164mg	gbpln	Capsella rubella	AT5G03415.1 | Symbols: DPB, ATDPB | Transcription factor DP | chr5:842842-845200 FORWARD LENGTH=385	226	385	1e-73	170.354	63.2743	68.5841
Rsa1.0_03464.1.g39647.t1	gb|AAD21699.1| Contains reverse transcriptase domain (rvt) PF|00078 [Arabidopsis thaliana]	1595	1253	1e-173	78.558	22.6959	34.4828	Contains reverse transcriptase domain (rvt) PF|00078	gbpln	Arabidopsis thaliana	AT3G24255.1 | Symbols: | RNA-directed DNA polymerase (reverse transcriptase)-related family protein | chr3:8789471-8793208 FORWARD LENGTH=746	1595	746	1e-51	46.7712	8.15047	12.2884
Rsa1.0_03465.1.g39648.t1	ref|XP_002872015.1| predicted protein [Arabidopsis lyrata subsp. lyrata] gi|297317852|gb|EFH48274.1| predicted protein [Arabidopsis lyrata subsp. lyrata]	188	307	1e-30	163.298	39.8936	54.7872	predicted protein	gbpln	Arabidopsis lyrata	AT5G22650.1 | Symbols: HD2B, HDT02, HDT2, ATHD2B, HDA4, HD2, ATHD2 | histone deacetylase 2B | chr5:7534120-7536054 FORWARD LENGTH=306	188	306	3e-31	162.766	37.234	48.9362
Rsa1.0_03465.1.g39649.t2	ref|XP_002872015.1| predicted protein [Arabidopsis lyrata subsp. lyrata] gi|297317852|gb|EFH48274.1| predicted protein [Arabidopsis lyrata subsp. lyrata]	294	307	8e-67	104.422	67.0068	76.8707	predicted protein	gbpln	Arabidopsis lyrata	AT5G22650.1 | Symbols: HD2B, HDT02, HDT2, ATHD2B, HDA4, HD2, ATHD2 | histone deacetylase 2B | chr5:7534120-7536054 FORWARD LENGTH=306	294	306	1e-65	104.082	61.2245	72.1088
Rsa1.0_03465.1.g39650.t1	dbj|BAB11679.1| unnamed protein product [Arabidopsis thaliana]	458	457	1e-152	99.7817	61.1354	75.1092	unnamed protein product	gbpln	Arabidopsis thaliana	AT5G22730.1 | Symbols: | F-box/RNI-like/FBD-like domains-containing protein | chr5:7551632-7553219 REVERSE LENGTH=466	458	466	1e-154	101.747	61.1354	75.1092
Rsa1.0_03465.1.g39651.t1	dbj|BAB11679.1| unnamed protein product [Arabidopsis thaliana]	467	457	1e-143	97.8587	58.8865	73.4475	unnamed protein product	gbpln	Arabidopsis thaliana	AT5G22730.1 | Symbols: | F-box/RNI-like/FBD-like domains-containing protein | chr5:7551632-7553219 REVERSE LENGTH=466	467	466	1e-145	99.7859	58.8865	73.4475
Rsa1.0_03465.1.g39652.t1	dbj|BAB11679.1| unnamed protein product [Arabidopsis thaliana]	294	457	1e-51	155.442	39.1156	49.6599	unnamed protein product	gbpln	Arabidopsis thaliana	AT5G22730.1 | Symbols: | F-box/RNI-like/FBD-like domains-containing protein | chr5:7551632-7553219 REVERSE LENGTH=466	294	466	4e-54	158.503	39.1156	49.6599
Rsa1.0_03466.1.g39653.t1	#	#	#	#	#	#	#	-	----	----	#	#	#	#	#	#	#
Rsa1.0_03466.1.g39654.t1	ref|XP_002886939.1| hypothetical protein ARALYDRAFT_475645 [Arabidopsis lyrata subsp. lyrata] gi|297332780|gb|EFH63198.1| hypothetical protein ARALYDRAFT_475645 [Arabidopsis lyrata subsp. lyrata]	557	782	1e-152	140.395	62.6571	67.684	hypothetical protein ARALYDRAFT_475645	gbpln	Arabidopsis lyrata	AT5G51300.3 | Symbols: | splicing factor-related | chr5:20849881-20852295 REVERSE LENGTH=804	557	804	1e-154	144.345	63.5548	68.7612
Rsa1.0_03466.1.g39655.t1	dbj|BAA97392.1| unnamed protein product [Arabidopsis thaliana]	105	533	7e-26	507.619	67.619	72.381	unnamed protein product	gbpln	Arabidopsis thaliana	AT5G51290.1 | Symbols: | Diacylglycerol kinase family protein | chr5:20844252-20848157 REVERSE LENGTH=608	105	608	1e-28	579.048	67.619	72.381
Rsa1.0_03467.1.g39656.t1	gb|AAF79835.1|AC026875_15 T6D22.19 [Arabidopsis thaliana]	617	745	1e-133	120.746	39.8703	55.2674	T6D22.19	gbpln	Arabidopsis thaliana	AT3G42170.1 | Symbols: | BED zinc finger ;hAT family dimerisation domain | chr3:14321838-14323928 FORWARD LENGTH=696	617	696	3e-43	112.804	21.3938	36.7909
Rsa1.0_03467.1.g39657.t1	gb|AAF69152.1|AC007915_4 F27F5.5 [Arabidopsis thaliana]	245	280	1e-111	114.286	84.0816	91.0204	F27F5.5	gbpln	Arabidopsis thaliana	AT1G44960.1 | Symbols: | SNARE associated Golgi protein family | chr1:16999576-17001447 FORWARD LENGTH=261	245	261	1e-113	106.531	84.0816	91.0204
Rsa1.0_03467.1.g39658.t1	ref|XP_002891306.1| hypothetical protein ARALYDRAFT_891426 [Arabidopsis lyrata subsp. lyrata] gi|297337148|gb|EFH67565.1| hypothetical protein ARALYDRAFT_891426 [Arabidopsis lyrata subsp. lyrata]	347	346	1e-179	99.7118	90.7781	94.8127	hypothetical protein ARALYDRAFT_891426	gbpln	Arabidopsis lyrata	AT1G44970.1 | Symbols: | Peroxidase superfamily protein | chr1:17002237-17003563 FORWARD LENGTH=346	347	346	0	99.7118	90.4899	94.2363
Rsa1.0_03467.1.g39659.t1	gb|AAF99727.1|AC004557_6 F17L21.7 [Arabidopsis thaliana]	1337	1534	0	114.734	64.6223	76.365	F17L21.7	gbpln	Arabidopsis thaliana	AT4G23160.1 | Symbols: CRK8 | cysteine-rich RLK (RECEPTOR-like protein kinase) 8 | chr4:12129485-12134086 FORWARD LENGTH=1262	1337	1262	7e-91	94.3904	13.7622	21.2416
Rsa1.0_03468.1.g39660.t1	emb|CAN66637.1| hypothetical protein VITISV_011340 [Vitis vinifera]	308	1316	1e-95	427.273	53.5714	65.9091	hypothetical protein VITISV_011340	gbpln	Vitis vinifera	AT4G23160.1 | Symbols: CRK8 | cysteine-rich RLK (RECEPTOR-like protein kinase) 8 | chr4:12129485-12134086 FORWARD LENGTH=1262	308	1262	6e-27	409.74	21.7532	38.6364
Rsa1.0_03468.1.g39661.t1	#	#	#	#	#	#	#	-	----	----	#	#	#	#	#	#	#
Rsa1.0_03468.1.g39662.t1	gb|AAF79618.1|AC027665_19 F5M15.26 [Arabidopsis thaliana]	822	1838	0	223.601	54.0146	66.7883	F5M15.26	gbpln	Arabidopsis thaliana	#	#	#	#	#	#	#
Rsa1.0_03468.1.g39663.t1	#	#	#	#	#	#	#	-	----	----	#	#	#	#	#	#	#
Rsa1.0_03469.1.g39664.t2	dbj|BAB02797.1| unnamed protein product [Arabidopsis thaliana]	675	345	5e-38	51.1111	14.963	19.5556	unnamed protein product	gbpln	Arabidopsis thaliana	AT3G13280.1 | Symbols: | Putative endonuclease or glycosyl hydrolase | chr3:4295327-4297000 REVERSE LENGTH=383	675	383	6e-28	56.7407	9.62963	12.7407
Rsa1.0_03469.1.g39665.t1	gb|EOA30397.1| hypothetical protein CARUB_v10013518mg [Capsella rubella]	500	498	1e-165	99.6	75	83.4	hypothetical protein CARUB_v10013518mg	gbpln	Capsella rubella	AT3G16760.1 | Symbols: | Tetratricopeptide repeat (TPR)-like superfamily protein | chr3:5703213-5705080 FORWARD LENGTH=475	500	475	1e-164	95	72.4	79.2
Rsa1.0_03469.1.g39666.t1	emb|CAA05084.1| putative Ckc2 [Arabidopsis thaliana]	240	246	2e-96	102.5	78.75	84.5833	putative Ckc2	gbpln	Arabidopsis thaliana	AT3G16770.1 | Symbols: RAP2.3, ATEBP, ERF72, EBP | ethylene-responsive element binding protein | chr3:5705784-5706768 FORWARD LENGTH=248	240	248	7e-99	103.333	81.25	86.25
Rsa1.0_03469.1.g39667.t1	ref|NP_188303.1| putative protein phosphatase 2C 41 [Arabidopsis thaliana] gi|42570471|ref|NP_850599.2| putative protein phosphatase 2C 41 [Arabidopsis thaliana] gi|75273870|sp|Q9LRZ4.1|P2C41_ARATH RecName: Full=Probable protein phosphatase 2C 41; Short=AtPP2C41 gi|7939572|dbj|BAA95773.1| protein phosphatase-2C-like protein [Arabidopsis thaliana] gi|21593997|gb|AAM65915.1| protein phosphatase, pu…	351	351	0	100	91.453	96.0114	putative protein phosphatase 2C 41	gbpln	Arabidopsis thaliana	AT3G16800.1 | Symbols: | Protein phosphatase 2C family protein | chr3:5721294-5722923 FORWARD LENGTH=351	351	351	0	100	91.453	96.0114
Rsa1.0_03470.1.g39668.t2	gb|AAA32813.1| plasma membrane proton pump H+ ATPase [Arabidopsis thaliana]	411	949	0	230.9	98.2968	99.0268	plasma membrane proton pump H+ ATPase	gbpln	Arabidopsis thaliana	AT2G18960.1 | Symbols: AHA1, PMA, OST2, HA1 | H(+)-ATPase 1 | chr2:8221858-8227268 FORWARD LENGTH=949	411	949	0	230.9	98.2968	99.0268
Rsa1.0_03471.1.g39669.t1	ref|XP_002879138.1| hypothetical protein ARALYDRAFT_481737 [Arabidopsis lyrata subsp. lyrata] gi|297324977|gb|EFH55397.1| hypothetical protein ARALYDRAFT_481737 [Arabidopsis lyrata subsp. lyrata]	326	321	1e-136	98.4663	80.9816	88.9571	hypothetical protein ARALYDRAFT_481737	gbpln	Arabidopsis lyrata	AT2G27770.1 | Symbols: | Plant protein of unknown function (DUF868) | chr2:11833089-11834051 REVERSE LENGTH=320	326	320	1e-138	98.1595	79.4479	88.0368
Rsa1.0_03471.1.g39670.t1	gb|EOA27047.1| hypothetical protein CARUB_v10023142mg [Capsella rubella]	465	468	0	100.645	76.7742	87.5269	hypothetical protein CARUB_v10023142mg	gbpln	Capsella rubella	AT2G27760.1 | Symbols: ATIPT2, IPPT, IPT2 | tRNAisopentenyltransferase 2 | chr2:11824860-11827432 FORWARD LENGTH=466	465	466	0	100.215	76.129	87.5269
Rsa1.0_03471.1.g39671.t1	ref|XP_002880971.1| hypothetical protein ARALYDRAFT_481739 [Arabidopsis lyrata subsp. lyrata] gi|297326810|gb|EFH57230.1| hypothetical protein ARALYDRAFT_481739 [Arabidopsis lyrata subsp. lyrata]	136	174	4e-40	127.941	77.2059	83.0882	hypothetical protein ARALYDRAFT_481739	gbpln	Arabidopsis lyrata	AT2G27740.1 | Symbols: | Family of unknown function (DUF662) | chr2:11822800-11823575 FORWARD LENGTH=174	136	174	1e-42	127.941	76.4706	83.8235
Rsa1.0_03471.1.g39672.t1	gb|EOA28169.1| hypothetical protein CARUB_v10024360mg [Capsella rubella]	113	111	2e-42	98.2301	80.531	88.4956	hypothetical protein CARUB_v10024360mg	gbpln	Capsella rubella	AT2G27730.1 | Symbols: | copper ion binding | chr2:11820056-11820867 REVERSE LENGTH=113	113	113	3e-36	100	76.1062	87.6106
Rsa1.0_03471.1.g39673.t1	gb|EOA28163.1| hypothetical protein CARUB_v10024352mg [Capsella rubella]	114	114	3e-31	100	92.9825	95.614	hypothetical protein CARUB_v10024352mg	gbpln	Capsella rubella	AT2G27710.4 | Symbols: | 60S acidic ribosomal protein family | chr2:11816929-11817670 FORWARD LENGTH=98	114	98	3e-28	85.9649	55.2632	57.0175
Rsa1.0_03472.1.g39674.t1	emb|CAB39638.1| RNA-directed DNA polymerase-like protein [Arabidopsis thaliana] gi|7267666|emb|CAB78094.1| RNA-directed DNA polymerase-like protein [Arabidopsis thaliana]	314	1274	7e-90	405.732	58.5987	71.3376	RNA-directed DNA polymerase-like protein	gbpln	Arabidopsis thaliana	ATMG01250.1 | Symbols: ORF102 | RNA-directed DNA polymerase (reverse transcriptase) | chrM:310514-310882 FORWARD LENGTH=122	314	122	2e-21	38.8535	14.9682	17.1975
Rsa1.0_03472.1.g39675.t2	dbj|BAB09923.1| copia-like retrotransposable element [Arabidopsis thaliana]	2525	1342	0	53.1485	26.9703	36.3168	copia-like retrotransposable element	gbpln	Arabidopsis thaliana	AT1G45616.1 | Symbols: AtRLP6, RLP6 | receptor like protein 6 | chr1:17183550-17186534 REVERSE LENGTH=994	2525	994	0	39.3663	19.2079	24.0396
Rsa1.0_03473.1.g39676.t2	ref|XP_002888670.1| hypothetical protein ARALYDRAFT_894621 [Arabidopsis lyrata subsp. lyrata] gi|297334511|gb|EFH64929.1| hypothetical protein ARALYDRAFT_894621 [Arabidopsis lyrata subsp. lyrata]	497	497	0	100	87.5252	93.3602	hypothetical protein ARALYDRAFT_894621	gbpln	Arabidopsis lyrata	AT1G68530.1 | Symbols: CUT1, POP1, CER6, G2, KCS6 | 3-ketoacyl-CoA synthase 6 | chr1:25712881-25714733 REVERSE LENGTH=497	497	497	0	100	86.9215	92.9577
Rsa1.0_03473.1.g39677.t3	ref|NP_173917.1| Rossmann-fold NAD(P)-binding domain-containing protein [Arabidopsis thaliana] gi|12321516|gb|AAG50819.1|AC079281_21 dihydroflavonol 4-reductase, putative [Arabidopsis thaliana] gi|332192506|gb|AEE30627.1| Rossmann-fold NAD(P)-binding domain-containing protein [Arabidopsis thaliana]	60	320	5e-26	533.333	88.3333	91.6667	Rossmann-fold NAD(P)-binding domain-containing protein	gbpln	Arabidopsis thaliana	AT1G25460.1 | Symbols: | NAD(P)-binding Rossmann-fold superfamily protein | chr1:8942811-8944244 FORWARD LENGTH=320	60	320	9e-29	533.333	88.3333	91.6667
Rsa1.0_03474.1.g39678.t1	gb|EOA35078.1| hypothetical protein CARUB_v10020190mg [Capsella rubella]	496	492	0	99.1935	92.9435	96.1694	hypothetical protein CARUB_v10020190mg	gbpln	Capsella rubella	AT1G70710.1 | Symbols: ATGH9B1, CEL1, GH9B1 | glycosyl hydrolase 9B1 | chr1:26659356-26662962 REVERSE LENGTH=492	496	492	0	99.1935	92.3387	95.7661
Rsa1.0_03474.1.g39679.t1	gb|AAD24567.1|AF120335_1 putative transposase [Arabidopsis thaliana]	139	577	2e-49	415.108	66.9065	80.5755	putative transposase	gbpln	Arabidopsis thaliana	AT3G42170.1 | Symbols: | BED zinc finger ;hAT family dimerisation domain | chr3:14321838-14323928 FORWARD LENGTH=696	139	696	3e-12	500.719	25.8993	51.0791
Rsa1.0_03474.1.g39680.t1	dbj|BAB02990.1| retroelement pol polyprotein-like [Arabidopsis thaliana]	738	1250	0	169.377	59.4851	73.1707	retroelement pol polyprotein-like	gbpln	Arabidopsis thaliana	AT4G23160.1 | Symbols: CRK8 | cysteine-rich RLK (RECEPTOR-like protein kinase) 8 | chr4:12129485-12134086 FORWARD LENGTH=1262	738	1262	4e-72	171.003	22.0867	34.6883
Rsa1.0_03474.1.g39681.t1	#	#	#	#	#	#	#	-	----	----	#	#	#	#	#	#	#
Rsa1.0_03474.1.g39682.t1	gb|EOA34774.1| hypothetical protein CARUB_v10022349mg [Capsella rubella]	183	182	2e-81	99.4536	83.0601	90.1639	hypothetical protein CARUB_v10022349mg	gbpln	Capsella rubella	AT1G71450.1 | Symbols: | Integrase-type DNA-binding superfamily protein | chr1:26927088-26927639 FORWARD LENGTH=183	183	183	6e-81	100	79.7814	87.4317
Rsa1.0_03474.1.g39683.t1	#	#	#	#	#	#	#	-	----	----	AT1G71460.1 | Symbols: | Pentatricopeptide repeat (PPR-like) superfamily protein | chr1:26928247-26930316 REVERSE LENGTH=689	138	689	9e-11	499.275	20.2899	23.913
Rsa1.0_03474.1.g39684.t1	ref|NP_177304.1| nuclear transport factor 2-like protein [Arabidopsis thaliana] gi|12323719|gb|AAG51815.1|AC016163_4 unknown protein; 43994-42987 [Arabidopsis thaliana] gi|37202096|gb|AAQ89663.1| At1g71480 [Arabidopsis thaliana] gi|51969762|dbj|BAD43573.1| unknown protein [Arabidopsis thaliana] gi|51969880|dbj|BAD43632.1| unknown protein [Arabidopsis thaliana] gi|51971487|dbj|BAD44408.1| unknown …	205	216	6e-76	105.366	72.6829	83.9024	nuclear transport factor 2-like protein	gbpln	Arabidopsis thaliana	AT1G71480.1 | Symbols: | Nuclear transport factor 2 (NTF2) family protein | chr1:26932079-26933086 FORWARD LENGTH=216	205	216	2e-78	105.366	72.6829	83.9024
Rsa1.0_03474.1.g39685.t1	ref|NP_177305.1| pentatricopeptide repeat-containing protein [Arabidopsis thaliana] gi|75169720|sp|Q9C9I6.1|PP116_ARATH RecName: Full=Pentatricopeptide repeat-containing protein At1g71490 gi|12323739|gb|AAG51835.1|AC016163_24 unknown protein; 40702-42747 [Arabidopsis thaliana] gi|56381899|gb|AAV85668.1| At1g71490 [Arabidopsis thaliana] gi|56790238|gb|AAW30036.1| At1g71490 [Arabidopsis thaliana] g…	751	681	0	90.6791	74.3009	80.8256	pentatricopeptide repeat-containing protein	gbpln	Arabidopsis thaliana	AT1G71490.1 | Symbols: | Tetratricopeptide repeat (TPR)-like superfamily protein | chr1:26933326-26935371 REVERSE LENGTH=681	751	681	0	90.6791	74.3009	80.8256
Rsa1.0_03474.1.g39686.t1	ref|NP_195853.1| cysteine/histidine-rich C1 domain-containing protein [Arabidopsis thaliana] gi|7406429|emb|CAB85538.1| putative protein [Arabidopsis thaliana] gi|332003077|gb|AED90460.1| cysteine/histidine-rich C1 domain-containing protein [Arabidopsis thaliana]	697	656	0	94.1176	55.5237	67.4319	cysteine/histidine-rich C1 domain-containing protein	gbpln	Arabidopsis thaliana	AT5G02330.1 | Symbols: | Cysteine/Histidine-rich C1 domain family protein | chr5:487272-489242 REVERSE LENGTH=656	697	656	0	94.1176	55.5237	67.4319
Rsa1.0_03475.1.g39687.t1	gb|AAC69114.1| putative gag-protease polyprotein [Arabidopsis thaliana]	232	627	6e-11	270.259	14.2241	19.8276	putative gag-protease polyprotein	gbpln	Arabidopsis thaliana	#	#	#	#	#	#	#
Rsa1.0_03475.1.g39688.t1	ref|XP_002885080.1| hypothetical protein ARALYDRAFT_897813 [Arabidopsis lyrata subsp. lyrata] gi|297330920|gb|EFH61339.1| hypothetical protein ARALYDRAFT_897813 [Arabidopsis lyrata subsp. lyrata]	822	837	0	101.825	85.0365	89.9027	hypothetical protein ARALYDRAFT_897813	gbpln	Arabidopsis lyrata	AT3G15354.1 | Symbols: SPA3 | SPA1-related 3 | chr3:5169327-5172480 REVERSE LENGTH=837	822	837	0	101.825	85.0365	90.3893
Rsa1.0_03475.1.g39689.t1	dbj|BAJ33836.1| unnamed protein product [Thellungiella halophila]	426	424	0	99.5305	90.3756	94.3662	unnamed protein product	----	----	AT3G15350.2 | Symbols: | Core-2/I-branching beta-1,6-N-acetylglucosaminyltransferase family protein | chr3:5167250-5168882 FORWARD LENGTH=424	426	424	0	99.5305	87.3239	92.9577
Rsa1.0_03476.1.g39690.t1	ref|XP_002894469.1| predicted protein [Arabidopsis lyrata subsp. lyrata] gi|297340311|gb|EFH70728.1| predicted protein [Arabidopsis lyrata subsp. lyrata]	165	160	9e-39	96.9697	55.7576	69.697	predicted protein	gbpln	Arabidopsis lyrata	AT1G53930.1 | Symbols: | Ubiquitin-like superfamily protein | chr1:20140411-20140887 REVERSE LENGTH=158	165	158	1e-38	95.7576	52.7273	67.2727
Rsa1.0_03476.1.g39691.t1	gb|EMS60894.1| Polyubiquitin [Triticum urartu]	146	458	2e-33	313.699	56.1644	71.2329	Polyubiquitin	gbpln	Triticum urartu	AT5G03240.3 | Symbols: UBQ3 | polyubiquitin 3 | chr5:771976-772896 REVERSE LENGTH=306	146	306	1e-34	209.589	56.1644	71.2329
Rsa1.0_03476.1.g39692.t1	gb|ABD64930.1| hypothetical protein 24.t00076 [Brassica oleracea]	201	407	1e-25	202.488	30.3483	33.8308	hypothetical protein 24.t00076	gbpln	Brassica oleracea	#	#	#	#	#	#	#
Rsa1.0_03476.1.g39693.t1	emb|CAA71238.1| myrosinase-associated protein [Brassica napus]	300	383	1e-159	127.667	89	93	myrosinase-associated protein	gbpln	Brassica napus	AT1G54020.2 | Symbols: | GDSL-like Lipase/Acylhydrolase superfamily protein | chr1:20161805-20163706 REVERSE LENGTH=372	300	372	1e-136	124	73.3333	84.3333
Rsa1.0_03476.1.g39694.t1	#	#	#	#	#	#	#	-	----	----	#	#	#	#	#	#	#
Rsa1.0_03476.1.g39695.t2	gb|ABO69625.1| synaptonemal complex protein ZYP1 [Brassica oleracea]	342	876	3e-52	256.14	40.6433	50.2924	synaptonemal complex protein ZYP1	gbpln	Brassica oleracea	AT1G22260.1 | Symbols: ZYP1a, ZYP1 | Myosin heavy chain-related protein | chr1:7860160-7865142 REVERSE LENGTH=871	342	871	1e-39	254.678	33.3333	47.076
Rsa1.0_03476.1.g39696.t1	#	#	#	#	#	#	#	-	----	----	AT3G07630.2 | Symbols: ADT2 | arogenate dehydratase 2 | chr3:2435457-2437530 FORWARD LENGTH=381	33	381	2e-12	1154.55	93.9394	96.9697
Rsa1.0_03477.1.g39697.t1	gb|EOA15091.1| hypothetical protein CARUB_v10028459mg [Capsella rubella]	377	377	0	100	99.4695	99.7347	hypothetical protein CARUB_v10028459mg	gbpln	Capsella rubella	AT3G46520.1 | Symbols: ACT12 | actin-12 | chr3:17128567-17129981 FORWARD LENGTH=377	377	377	0	100	99.4695	99.7347
Rsa1.0_03477.1.g39698.t1	ref|NP_190247.1| uncharacterized protein [Arabidopsis thaliana] gi|6523066|emb|CAB62333.1| putative protein [Arabidopsis thaliana] gi|21554240|gb|AAM63315.1| unknown [Arabidopsis thaliana] gi|26452933|dbj|BAC43543.1| unknown protein [Arabidopsis thaliana] gi|28973177|gb|AAO63913.1| unknown protein [Arabidopsis thaliana] gi|332644664|gb|AEE78185.1| uncharacterized protein AT3G46630 [Arabidopsis th…	203	207	1e-82	101.97	76.3547	83.7438	uncharacterized protein	gbpln	Arabidopsis thaliana	AT3G46630.1 | Symbols: | Protein of unknown function (DUF3223) | chr3:17181138-17182346 REVERSE LENGTH=207	203	207	4e-85	101.97	76.3547	83.7438
Rsa1.0_03477.1.g39699.t1	gb|EOA23492.1| hypothetical protein CARUB_v10016683mg, partial [Capsella rubella]	815	845	0	103.681	88.3436	93.7423	hypothetical protein CARUB_v10016683mg, partial	gbpln	Capsella rubella	AT3G46740.1 | Symbols: TOC75-III, MAR1 | translocon at the outer envelope membrane of chloroplasts 75-III | chr3:17216104-17219296 REVERSE LENGTH=818	815	818	0	100.368	86.5031	93.0061
Rsa1.0_03477.1.g39700.t1	gb|EOA25635.1| hypothetical protein CARUB_v10018984mg [Capsella rubella]	314	389	1e-119	123.885	79.6178	86.3057	hypothetical protein CARUB_v10018984mg	gbpln	Capsella rubella	AT3G46750.1 | Symbols: | unknown protein; Has 2631 Blast hits to 1984 proteins in 271 species: Archae - 6; Bacteria - 163; Metazoa - 1232; Fungi - 253; Plants - 141; Viruses - 8; Other Eukaryotes - 828 (source: NCBI BLink). | chr3:17219944-17221461 FORWARD LENGTH=388	314	388	1e-120	123.567	78.9809	84.7134
Rsa1.0_03477.1.g39701.t1	ref|XP_002875805.1| hypothetical protein ARALYDRAFT_485057 [Arabidopsis lyrata subsp. lyrata] gi|297321643|gb|EFH52064.1| hypothetical protein ARALYDRAFT_485057 [Arabidopsis lyrata subsp. lyrata]	764	739	0	96.7277	74.0838	83.2461	hypothetical protein ARALYDRAFT_485057	gbpln	Arabidopsis lyrata	AT3G46850.1 | Symbols: | Subtilase family protein | chr3:17256338-17259442 FORWARD LENGTH=736	764	736	0	96.3351	71.5969	81.1518
Rsa1.0_03477.1.g39702.t1	#	#	#	#	#	#	#	-	----	----	#	#	#	#	#	#	#
Rsa1.0_03478.1.g39703.t1	#	#	#	#	#	#	#	-	----	----	#	#	#	#	#	#	#
Rsa1.0_03478.1.g39704.t1	gb|EMJ01464.1| hypothetical protein PRUPE_ppa015000mg [Prunus persica]	296	1493	4e-38	504.392	27.3649	39.1892	hypothetical protein PRUPE_ppa015000mg	gbpln	Prunus persica	#	#	#	#	#	#	#
Rsa1.0_03478.1.g39705.t1	ref|XP_002869490.1| hypothetical protein ARALYDRAFT_328837 [Arabidopsis lyrata subsp. lyrata] gi|297315326|gb|EFH45749.1| hypothetical protein ARALYDRAFT_328837 [Arabidopsis lyrata subsp. lyrata]	151	739	9e-14	489.404	33.7748	39.0728	hypothetical protein ARALYDRAFT_328837	gbpln	Arabidopsis lyrata	AT4G28600.1 | Symbols: NPGR2 | no pollen germination related 2 | chr4:14130046-14132599 FORWARD LENGTH=739	151	739	5e-16	489.404	33.1126	39.0728
Rsa1.0_03478.1.g39706.t14	gb|ABD65065.1| hypothetical protein 27.t00043 [Brassica oleracea]	106	117	9e-29	110.377	65.0943	80.1887	hypothetical protein 27.t00043	gbpln	Brassica oleracea	#	#	#	#	#	#	#
Rsa1.0_03478.1.g39707.t3	gb|ABD65060.1| hypothetical protein 27.t00039 [Brassica oleracea]	1266	1367	0	107.978	63.1122	67.5355	hypothetical protein 27.t00039	gbpln	Brassica oleracea	AT3G51700.1 | Symbols: | PIF1 helicase | chr3:19179443-19181145 REVERSE LENGTH=344	1266	344	7e-41	27.1722	7.34597	9.95261
Rsa1.0_03479.1.g39708.t14	ref|XP_002887595.1| hypothetical protein ARALYDRAFT_895413 [Arabidopsis lyrata subsp. lyrata] gi|297333436|gb|EFH63854.1| hypothetical protein ARALYDRAFT_895413 [Arabidopsis lyrata subsp. lyrata]	302	364	1e-110	120.53	65.5629	77.4834	hypothetical protein ARALYDRAFT_895413	gbpln	Arabidopsis lyrata	AT1G45000.1 | Symbols: | AAA-type ATPase family protein | chr1:17009220-17011607 FORWARD LENGTH=399	302	399	2e-95	132.119	55.6291	73.1788
Rsa1.0_03479.1.g39709.t1	#	#	#	#	#	#	#	-	----	----	#	#	#	#	#	#	#
Rsa1.0_03479.1.g39710.t1	ref|XP_002889024.1| hypothetical protein ARALYDRAFT_476691 [Arabidopsis lyrata subsp. lyrata] gi|297334865|gb|EFH65283.1| hypothetical protein ARALYDRAFT_476691 [Arabidopsis lyrata subsp. lyrata]	498	522	0	104.819	81.3253	87.5502	hypothetical protein ARALYDRAFT_476691	gbpln	Arabidopsis lyrata	AT1G75410.2 | Symbols: BLH3 | BEL1-like homeodomain 3 | chr1:28300095-28301890 REVERSE LENGTH=524	498	524	0	105.221	77.9116	85.5422
Rsa1.0_03479.1.g39711.t1	ref|XP_002887591.1| bZIP transcription factor family protein [Arabidopsis lyrata subsp. lyrata] gi|297333432|gb|EFH63850.1| bZIP transcription factor family protein [Arabidopsis lyrata subsp. lyrata]	139	173	8e-46	124.46	73.3813	82.7338	bZIP transcription factor family protein	gbpln	Arabidopsis lyrata	AT1G75390.1 | Symbols: AtbZIP44, bZIP44 | basic leucine-zipper 44 | chr1:28292224-28292745 FORWARD LENGTH=173	139	173	7e-47	124.46	71.223	81.295
Rsa1.0_03480.1.g39712.t1	gb|ABB97036.1| ABC transporter-like protein [Brassica rapa]	699	708	0	101.288	85.6938	93.2761	ABC transporter-like protein	gbpln	Brassica rapa	AT3G55110.1 | Symbols: | ABC-2 type transporter family protein | chr3:20424766-20426892 REVERSE LENGTH=708	699	708	0	101.288	80.2575	88.8412
Rsa1.0_03480.1.g39713.t3	gb|AAC28221.1| similar to reverse transcriptases (PFam: rvt.hmm, score: 60.13) [Arabidopsis thaliana]	435	1164	1e-26	267.586	21.1494	30.5747	similar to reverse transcriptases (PFam: rvt.hmm, score: 60.13)	gbpln	Arabidopsis thaliana	AT1G43760.1 | Symbols: | DNAse I-like superfamily protein | chr1:16528880-16531065 REVERSE LENGTH=626	435	626	1e-20	143.908	15.8621	25.2874
Rsa1.0_03480.1.g39714.t1	#	#	#	#	#	#	#	-	----	----	#	#	#	#	#	#	#
Rsa1.0_03480.1.g39715.t1	emb|CAB39638.1| RNA-directed DNA polymerase-like protein [Arabidopsis thaliana] gi|7267666|emb|CAB78094.1| RNA-directed DNA polymerase-like protein [Arabidopsis thaliana]	555	1274	1e-115	229.55	42.3423	59.6396	RNA-directed DNA polymerase-like protein	gbpln	Arabidopsis thaliana	AT4G29090.1 | Symbols: | Ribonuclease H-like superfamily protein | chr4:14333528-14335255 FORWARD LENGTH=575	555	575	6e-55	103.604	28.4685	46.1261
Rsa1.0_03481.1.g39716.t1	ref|XP_002885895.1| PHP domain-containing protein [Arabidopsis lyrata subsp. lyrata] gi|297331735|gb|EFH62154.1| PHP domain-containing protein [Arabidopsis lyrata subsp. lyrata]	71	434	2e-25	611.268	78.8732	91.5493	PHP domain-containing protein	gbpln	Arabidopsis lyrata	AT2G13840.1 | Symbols: | Polymerase/histidinol phosphatase-like | chr2:5788616-5791057 REVERSE LENGTH=434	71	434	5e-27	611.268	76.0563	90.1408
Rsa1.0_03481.1.g39717.t1	dbj|BAM42650.1| Polyprotein [Arabidopsis thaliana]	386	1475	1e-163	382.124	69.4301	81.6062	Polyprotein	gbpln	Arabidopsis thaliana	AT4G23160.1 | Symbols: CRK8 | cysteine-rich RLK (RECEPTOR-like protein kinase) 8 | chr4:12129485-12134086 FORWARD LENGTH=1262	386	1262	4e-75	326.943	35.7513	52.8497
Rsa1.0_03481.1.g39718.t1	gb|ACP30583.1| disease resistance protein [Brassica rapa subsp. pekinensis]	933	911	0	97.642	85.9593	89.1747	disease resistance protein	gbpln	Brassica rapa	AT1G59218.2 | Symbols: | Disease resistance protein (CC-NBS-LRR class) family | chr1:21828398-21831713 FORWARD LENGTH=1049	933	1049	0	112.433	54.1265	68.06
Rsa1.0_03481.1.g39719.t1	ref|NP_179002.1| Non-specific lipid-transfer protein-like protein [Arabidopsis thaliana] gi|75216245|sp|Q9ZQI8.1|NLTL2_ARATH RecName: Full=Non-specific lipid-transfer protein-like protein At2g13820; Flags: Precursor gi|4263771|gb|AAD15432.1| putative nonspecific lipid-transfer protein precursor [Arabidopsis thaliana] gi|20197795|gb|AAM15251.1| putative nonspecific lipid-transfer protein precursor…	174	169	2e-65	97.1264	78.7356	85.6322	Non-specific lipid-transfer protein-like protein	gbpln	Arabidopsis thaliana	AT2G13820.1 | Symbols: | Bifunctional inhibitor/lipid-transfer protein/seed storage 2S albumin superfamily protein | chr2:5774295-5776279 REVERSE LENGTH=169	174	169	8e-68	97.1264	78.7356	85.6322
Rsa1.0_03481.1.g39720.t1	gb|AFO67894.1| leucine-rich repeat receptor-like kinase (mitochondrion) [Brassica rapa subsp. oleifera]	612	580	0	94.7712	87.4183	90.1961	leucine-rich repeat receptor-like kinase (mitochondrion)	gbpln	Brassica rapa	AT2G13790.1 | Symbols: ATSERK4, SERK4, BKK1, BAK7 | somatic embryogenesis receptor-like kinase 4 | chr2:5741979-5746581 FORWARD LENGTH=620	612	620	0	101.307	81.0458	87.5817
Rsa1.0_03482.1.g39721.t1	dbj|BAB01989.1| unnamed protein product [Arabidopsis thaliana]	194	191	1e-39	98.4536	44.3299	58.2474	unnamed protein product	gbpln	Arabidopsis thaliana	AT3G42170.1 | Symbols: | BED zinc finger ;hAT family dimerisation domain | chr3:14321838-14323928 FORWARD LENGTH=696	194	696	4e-15	358.763	19.5876	29.3814
Rsa1.0_03482.1.g39722.t1	gb|AAG51783.1|AC079679_3 reverse transcriptase, putative; 16838-20266 [Arabidopsis thaliana]	524	1142	2e-66	217.939	27.0992	35.8779	reverse transcriptase, putative; 16838-20266	gbpln	Arabidopsis thaliana	AT4G20520.1 | Symbols: | RNA binding;RNA-directed DNA polymerases | chr4:11045912-11047716 FORWARD LENGTH=376	524	376	1e-13	71.7557	6.67939	9.92366
Rsa1.0_03482.1.g39723.t16	gb|AAD21778.1| putative non-LTR retroelement reverse transcriptase [Arabidopsis thaliana]	1855	1715	0	92.4528	33.7466	48.0863	putative non-LTR retroelement reverse transcriptase	gbpln	Arabidopsis thaliana	AT1G44920.1 | Symbols: | unknown protein; FUNCTIONS IN: molecular_function unknown; INVOLVED IN: biological_process unknown; LOCATED IN: chloroplast; EXPRESSED IN: 22 plant structures; EXPRESSED DURING: 13 growth stages; CONTAINS InterPro DOMAIN/s: Protein of unknown function DUF3054 (InterPro:IPR021414); Has 246 Blast hits to 246 proteins in 119 species: Archae - 14; Bacteria - 181; Metazoa - 0;…	1855	258	1e-100	13.9084	10.6739	11.3208
Rsa1.0_03482.1.g39724.t1	ref|XP_002869979.1| hypothetical protein ARALYDRAFT_492908 [Arabidopsis lyrata subsp. lyrata] gi|297315815|gb|EFH46238.1| hypothetical protein ARALYDRAFT_492908 [Arabidopsis lyrata subsp. lyrata]	219	237	2e-41	108.219	45.2055	55.2511	hypothetical protein ARALYDRAFT_492908	gbpln	Arabidopsis lyrata	AT4G19580.1 | Symbols: | DNAJ heat shock N-terminal domain-containing protein | chr4:10668367-10669452 FORWARD LENGTH=312	219	312	9e-41	142.466	36.9863	43.379
Rsa1.0_03483.1.g39725.t1	dbj|BAB08714.1| non-LTR retroelement reverse transcriptase-like protein [Arabidopsis thaliana]	918	1197	1e-131	130.392	36.8192	55.1198	non-LTR retroelement reverse transcriptase-like protein	gbpln	Arabidopsis thaliana	AT4G29090.1 | Symbols: | Ribonuclease H-like superfamily protein | chr4:14333528-14335255 FORWARD LENGTH=575	918	575	4e-42	62.6362	15.9041	24.6187
Rsa1.0_03483.1.g39726.t1	ref|NP_200731.1| transcription factor-related protein [Arabidopsis thaliana] gi|9759244|dbj|BAB09768.1| unnamed protein product [Arabidopsis thaliana] gi|39545874|gb|AAR28000.1| TFIIA-L3 [Arabidopsis thaliana] gi|332009777|gb|AED97160.1| transcription factor-related protein [Arabidopsis thaliana]	189	186	3e-37	98.4127	53.4392	67.1958	transcription factor-related protein	gbpln	Arabidopsis thaliana	AT5G59230.1 | Symbols: | transcription factor-related | chr5:23901555-23902379 FORWARD LENGTH=186	189	186	1e-39	98.4127	53.4392	67.1958
Rsa1.0_03483.1.g39727.t1	ref|NP_200733.2| D-xylose-proton symporter-like 3 [Arabidopsis thaliana] gi|117940085|sp|Q0WWW9.2|XYLL3_ARATH RecName: Full=D-xylose-proton symporter-like 3, chloroplastic; Flags: Precursor gi|9759246|dbj|BAB09770.1| sugar transporter-like protein [Arabidopsis thaliana] gi|51536478|gb|AAU05477.1| At5g59250 [Arabidopsis thaliana] gi|56381949|gb|AAV85693.1| At5g59250 [Arabidopsis thaliana] gi|33200…	698	558	0	79.9427	69.341	71.6332	D-xylose-proton symporter-like 3	gbpln	Arabidopsis thaliana	AT5G59250.1 | Symbols: | Major facilitator superfamily protein | chr5:23903958-23906853 FORWARD LENGTH=558	698	558	0	79.9427	69.341	71.6332
Rsa1.0_03484.1.g39728.t1	#	#	#	#	#	#	#	-	----	----	#	#	#	#	#	#	#
Rsa1.0_03484.1.g39729.t1	ref|NP_172940.1| cadmium resistance protein 2 [Arabidopsis thaliana] gi|75180217|sp|Q9LQU4.1|PCR2_ARATH RecName: Full=Protein PLANT CADMIUM RESISTANCE 2; Short=AtPCR2 gi|8778226|gb|AAF79235.1|AC006917_20 F10B6.27 [Arabidopsis thaliana] gi|18252925|gb|AAL62389.1| unknown protein [Arabidopsis thaliana] gi|21389643|gb|AAM48020.1| unknown protein [Arabidopsis thaliana] gi|332191116|gb|AEE29237.1| cad…	151	152	2e-71	100.662	86.755	92.053	cadmium resistance protein 2	gbpln	Arabidopsis thaliana	AT1G14870.1 | Symbols: PCR2 | PLANT CADMIUM RESISTANCE 2 | chr1:5128591-5129458 REVERSE LENGTH=152	151	152	5e-74	100.662	86.755	92.053
Rsa1.0_03484.1.g39730.t1	#	#	#	#	#	#	#	-	----	----	#	#	#	#	#	#	#
Rsa1.0_03484.1.g39731.t1	#	#	#	#	#	#	#	-	----	----	#	#	#	#	#	#	#
Rsa1.0_03485.1.g39732.t1	dbj|BAJ34410.1| unnamed protein product [Thellungiella halophila]	454	524	0	115.419	93.3921	97.5771	unnamed protein product	----	----	AT3G09260.1 | Symbols: PYK10, PSR3.1, BGLU23, LEB | Glycosyl hydrolase superfamily protein | chr3:2840657-2843730 REVERSE LENGTH=524	454	524	0	115.419	89.4273	94.7137
Rsa1.0_03485.1.g39733.t1	ref|XP_002872671.1| predicted protein [Arabidopsis lyrata subsp. lyrata] gi|297318508|gb|EFH48930.1| predicted protein [Arabidopsis lyrata subsp. lyrata]	914	815	0	89.1685	62.6915	70.5689	predicted protein	gbpln	Arabidopsis lyrata	AT5G37150.1 | Symbols: | P-loop containing nucleoside triphosphate hydrolases superfamily protein | chr5:14701330-14704562 FORWARD LENGTH=839	914	839	0	91.7943	58.8621	68.9278
Rsa1.0_03485.1.g39734.t1	ref|NP_187538.1| glutathione S-transferase TAU 8 [Arabidopsis thaliana] gi|75337546|sp|Q9SR36.1|GSTU8_ARATH RecName: Full=Glutathione S-transferase U8; Short=AtGSTU8; AltName: Full=GST class-tau member 8 gi|6478920|gb|AAF14025.1|AC011436_9 putative glutathione transferase [Arabidopsis thaliana] gi|21554248|gb|AAM63323.1| putative glutathione transferase [Arabidopsis thaliana] gi|89111910|gb|ABD60…	223	224	1e-99	100.448	79.8206	86.9955	glutathione S-transferase TAU 8	gbpln	Arabidopsis thaliana	AT3G09270.1 | Symbols: ATGSTU8, GSTU8 | glutathione S-transferase TAU 8 | chr3:2848407-2849226 REVERSE LENGTH=224	223	224	1e-102	100.448	79.8206	86.9955
Rsa1.0_03486.1.g39735.t1	ref|NP_172847.1| uncharacterized protein [Arabidopsis thaliana] gi|8778405|gb|AAF79413.1|AC068197_23 F16A14.15 [Arabidopsis thaliana] gi|332190966|gb|AEE29087.1| uncharacterized protein AT1G13940 [Arabidopsis thaliana]	822	1005	0	122.263	73.601	82.1168	uncharacterized protein	gbpln	Arabidopsis thaliana	AT1G13940.1 | Symbols: | Plant protein of unknown function (DUF863) | chr1:4762703-4765923 REVERSE LENGTH=1005	822	1005	0	122.263	73.601	82.1168
Rsa1.0_03486.1.g39736.t1	#	#	#	#	#	#	#	-	----	----	#	#	#	#	#	#	#
Rsa1.0_03486.1.g39737.t1	ref|XP_002890031.1| eukaryotic translation initiation factor 5A-1 [Arabidopsis lyrata subsp. lyrata] gi|297335873|gb|EFH66290.1| eukaryotic translation initiation factor 5A-1 [Arabidopsis lyrata subsp. lyrata]	52	158	5e-17	303.846	86.5385	90.3846	eukaryotic translation initiation factor 5A-1	gbpln	Arabidopsis lyrata	AT1G13950.1 | Symbols: EIF-5A, ELF5A-1, ATELF5A-1, EIF5A | eukaryotic elongation factor 5A-1 | chr1:4773631-4774668 FORWARD LENGTH=158	52	158	3e-19	303.846	84.6154	88.4615
Rsa1.0_03486.1.g39738.t1	ref|XP_002890032.1| WRKY DNA-binding protein 4 [Arabidopsis lyrata subsp. lyrata] gi|297335874|gb|EFH66291.1| WRKY DNA-binding protein 4 [Arabidopsis lyrata subsp. lyrata]	482	510	0	105.809	86.3071	90.249	WRKY DNA-binding protein 4	gbpln	Arabidopsis lyrata	AT1G13960.1 | Symbols: WRKY4 | WRKY DNA-binding protein 4 | chr1:4776622-4779043 FORWARD LENGTH=514	482	514	0	106.639	85.0622	89.2116
Rsa1.0_03486.1.g39739.t1	dbj|BAB08717.1| unnamed protein product [Arabidopsis thaliana]	116	813	4e-13	700.862	27.5862	39.6552	unnamed protein product	gbpln	Arabidopsis thaliana	#	#	#	#	#	#	#
Rsa1.0_03487.1.g39740.t1	ref|NP_200966.2| 6-phosphofructokinase 4 [Arabidopsis thaliana] gi|75171244|sp|Q9FKG3.1|K6PF4_ARATH RecName: Full=6-phosphofructokinase 4, chloroplastic; Short=Phosphofructokinase 4; AltName: Full=Phosphohexokinase 4; Flags: Precursor gi|9758473|dbj|BAB09002.1| pyrophosphate-fructose-6-phosphate 1-phosphotransferase-like protein [Arabidopsis thaliana] gi|20466456|gb|AAM20545.1| pyrophosphate-depe…	375	530	0	141.333	97.8667	99.2	6-phosphofructokinase 4	gbpln	Arabidopsis thaliana	AT5G61580.1 | Symbols: PFK4 | phosphofructokinase 4 | chr5:24761150-24763827 FORWARD LENGTH=530	375	530	0	141.333	97.8667	99.2
Rsa1.0_03487.1.g39741.t1	gb|ADF57182.1| AP2/ERF transcription factor [Brassica napus]	205	200	8e-95	97.561	90.7317	93.6585	AP2/ERF transcription factor	gbpln	Brassica napus	AT5G61590.1 | Symbols: | Integrase-type DNA-binding superfamily protein | chr5:24764653-24765258 REVERSE LENGTH=201	205	201	7e-84	98.0488	80.9756	85.3659
Rsa1.0_03487.1.g39742.t1	ref|XP_002866445.1| hypothetical protein ARALYDRAFT_496327 [Arabidopsis lyrata subsp. lyrata] gi|297312280|gb|EFH42704.1| hypothetical protein ARALYDRAFT_496327 [Arabidopsis lyrata subsp. lyrata]	249	244	3e-98	97.992	78.7149	84.739	hypothetical protein ARALYDRAFT_496327	gbpln	Arabidopsis lyrata	AT5G61600.1 | Symbols: ERF104 | ethylene response factor 104 | chr5:24766643-24767368 REVERSE LENGTH=241	249	241	2e-95	96.7871	77.9116	82.3293
Rsa1.0_03487.1.g39743.t1	gb|AAG51783.1|AC079679_3 reverse transcriptase, putative; 16838-20266 [Arabidopsis thaliana]	172	1142	2e-30	663.953	41.8605	53.4884	reverse transcriptase, putative; 16838-20266	gbpln	Arabidopsis thaliana	AT2G34320.1 | Symbols: | Polynucleotidyl transferase, ribonuclease H-like superfamily protein | chr2:14484959-14485837 FORWARD LENGTH=292	172	292	3e-15	169.767	30.814	50.5814
Rsa1.0_03487.1.g39744.t1	ref|XP_002864743.1| glycine-rich protein [Arabidopsis lyrata subsp. lyrata] gi|297310578|gb|EFH41002.1| glycine-rich protein [Arabidopsis lyrata subsp. lyrata]	197	225	2e-34	114.213	54.3147	63.9594	glycine-rich protein	gbpln	Arabidopsis lyrata	AT5G61610.1 | Symbols: | Oleosin family protein | chr5:24770099-24771252 FORWARD LENGTH=294	197	294	7e-37	149.239	54.3147	64.9746
Rsa1.0_03487.1.g39745.t2	ref|XP_002864744.1| myb family transcription factor [Arabidopsis lyrata subsp. lyrata] gi|297310579|gb|EFH41003.1| myb family transcription factor [Arabidopsis lyrata subsp. lyrata]	323	321	1e-139	99.3808	77.709	84.5201	myb family transcription factor	gbpln	Arabidopsis lyrata	AT5G61620.1 | Symbols: | myb-like transcription factor family protein | chr5:24772383-24773507 FORWARD LENGTH=317	323	317	1e-135	98.1424	74.613	83.5913
Rsa1.0_03487.1.g39746.t1	emb|CAB75932.1| putative protein [Arabidopsis thaliana]	1320	1339	0	101.439	56.6667	73.4848	putative protein	gbpln	Arabidopsis thaliana	AT4G23160.1 | Symbols: CRK8 | cysteine-rich RLK (RECEPTOR-like protein kinase) 8 | chr4:12129485-12134086 FORWARD LENGTH=1262	1320	1262	1e-103	95.6061	15.1515	24.0152
Rsa1.0_03488.1.g39747.t1	dbj|BAJ33753.1| unnamed protein product [Thellungiella halophila]	375	376	0	100.267	92	95.7333	unnamed protein product	----	----	AT5G27930.2 | Symbols: | Protein phosphatase 2C family protein | chr5:9958199-9960219 REVERSE LENGTH=373	375	373	0	99.4667	83.4667	88.2667
Rsa1.0_03488.1.g39748.t1	ref|XP_002874340.1| predicted protein [Arabidopsis lyrata subsp. lyrata] gi|297320177|gb|EFH50599.1| predicted protein [Arabidopsis lyrata subsp. lyrata]	145	144	1e-37	99.3103	62.7586	71.7241	predicted protein	gbpln	Arabidopsis lyrata	#	#	#	#	#	#	#
Rsa1.0_03489.1.g39749.t1	dbj|BAA85462.1| transposon-like ORF [Brassica rapa]	571	703	1e-96	123.117	31.3485	32.3993	transposon-like ORF	gbpln	Brassica rapa	#	#	#	#	#	#	#
Rsa1.0_03489.1.g39750.t1	ref|XP_004142336.1| PREDICTED: uncharacterized protein LOC101204128 [Cucumis sativus]	618	725	1e-103	117.314	42.0712	60.6796	PREDICTED: uncharacterized protein LOC101204128	gbpln	Cucumis sativus	AT5G33406.1 | Symbols: | hAT dimerisation domain-containing protein / transposase-related | chr5:12676126-12678403 REVERSE LENGTH=509	618	509	6e-89	82.3625	28.479	35.2751
Rsa1.0_03489.1.g39751.t2	#	#	#	#	#	#	#	-	----	----	#	#	#	#	#	#	#
Rsa1.0_03489.1.g39752.t3	#	#	#	#	#	#	#	-	----	----	#	#	#	#	#	#	#
Rsa1.0_03490.1.g39753.t1	ref|XP_002876265.1| sugar isomerase domain-containing protein [Arabidopsis lyrata subsp. lyrata] gi|297322103|gb|EFH52524.1| sugar isomerase domain-containing protein [Arabidopsis lyrata subsp. lyrata]	169	350	2e-26	207.101	55.6213	62.7219	sugar isomerase domain-containing protein	gbpln	Arabidopsis lyrata	AT3G54690.1 | Symbols: | Sugar isomerase (SIS) family protein | chr3:20246586-20247810 FORWARD LENGTH=350	169	350	3e-26	207.101	52.071	60.9467
Rsa1.0_03490.1.g39754.t1	gb|EOA25621.1| hypothetical protein CARUB_v10018969mg [Capsella rubella]	537	536	0	99.8138	91.2477	94.041	hypothetical protein CARUB_v10018969mg	gbpln	Capsella rubella	AT3G54700.1 | Symbols: PHT1;7 | phosphate transporter 1;7 | chr3:20248463-20250070 REVERSE LENGTH=535	537	535	0	99.6276	91.4339	93.4823
Rsa1.0_03490.1.g39755.t1	ref|NP_191031.1| chromatin licensing and DNA replication factor 1 [Arabidopsis thaliana] gi|75182149|sp|Q9M1S9.1|CDT1B_ARATH RecName: Full=CDT1-like protein b; Short=AtCDT1b gi|7258375|emb|CAB77591.1| putative protein [Arabidopsis thaliana] gi|38567370|emb|CAD13173.1| CDT1b protein [Arabidopsis thaliana] gi|115646793|gb|ABJ17120.1| At3g54710 [Arabidopsis thaliana] gi|332645748|gb|AEE79269.1| CDT1…	466	486	1e-153	104.292	66.5236	76.3948	chromatin licensing and DNA replication factor 1	gbpln	Arabidopsis thaliana	AT3G54710.1 | Symbols: ATCDT1B, CDT1B, CDT1 | homolog of yeast CDT1 B homolog of yeast CDT1 B | chr3:20251885-20254031 FORWARD LENGTH=486	466	486	1e-156	104.292	66.5236	76.3948
Rsa1.0_03490.1.g39756.t1	gb|AAL03993.1|AF357217_1 glutamate carboxypeptidase [Arabidopsis thaliana]	695	705	0	101.439	84.4604	90.6475	glutamate carboxypeptidase	gbpln	Arabidopsis thaliana	AT3G54720.1 | Symbols: AMP1, COP2, HPT, PT, MFO1 | Peptidase M28 family protein | chr3:20254852-20257815 REVERSE LENGTH=705	695	705	0	101.439	84.3165	90.6475
Rsa1.0_03491.1.g39757.t1	#	#	#	#	#	#	#	-	----	----	AT5G26270.1 | Symbols: | unknown protein; Has 1807 Blast hits to 1807 proteins in 277 species: Archae - 0; Bacteria - 0; Metazoa - 736; Fungi - 347; Plants - 385; Viruses - 0; Other Eukaryotes - 339 (source: NCBI BLink). | chr5:9206508-9207512 FORWARD LENGTH=305	112	305	7e-11	272.321	32.1429	41.9643
Rsa1.0_03491.1.g39758.t1	ref|XP_002869362.1| 40S ribosomal protein S11 [Arabidopsis lyrata subsp. lyrata] gi|297315198|gb|EFH45621.1| 40S ribosomal protein S11 [Arabidopsis lyrata subsp. lyrata]	187	159	4e-81	85.0267	77.0053	81.2834	40S ribosomal protein S11	gbpln	Arabidopsis lyrata	AT5G23740.1 | Symbols: RPS11-BETA | ribosomal protein S11-beta | chr5:8008251-8009330 REVERSE LENGTH=159	187	159	2e-78	85.0267	79.6791	81.8182
Rsa1.0_03491.1.g39759.t1	ref|XP_002891154.1| hypothetical protein ARALYDRAFT_336575 [Arabidopsis lyrata subsp. lyrata] gi|297336996|gb|EFH67413.1| hypothetical protein ARALYDRAFT_336575 [Arabidopsis lyrata subsp. lyrata]	132	188	2e-17	142.424	37.8788	53.7879	hypothetical protein ARALYDRAFT_336575	gbpln	Arabidopsis lyrata	#	#	#	#	#	#	#
Rsa1.0_03491.1.g39760.t1	dbj|BAA97290.1| non-LTR retroelement reverse transcriptase-like [Arabidopsis thaliana]	410	1072	4e-95	261.463	40.9756	56.8293	non-LTR retroelement reverse transcriptase-like	gbpln	Arabidopsis thaliana	AT1G60720.1 | Symbols: | RNA-directed DNA polymerase (reverse transcriptase)-related family protein | chr1:22357072-22357941 FORWARD LENGTH=289	410	289	3e-67	70.4878	32.439	43.6585
Rsa1.0_03491.1.g39761.t1	ref|NP_189089.3| Serinc-domain containing serine and sphingolipid biosynthesis protein [Arabidopsis thaliana] gi|17381270|gb|AAL36053.1| AT3g24470/MXP5_4 [Arabidopsis thaliana] gi|37201996|gb|AAQ89613.1| At3g24470/MXP5_4 [Arabidopsis thaliana] gi|332643379|gb|AEE76900.1| Serinc-domain containing serine and sphingolipid biosynthesis protein [Arabidopsis thaliana]	111	409	7e-44	368.468	75.6757	77.4775	Serinc-domain containing serine and sphingolipid biosynthesis protein	gbpln	Arabidopsis thaliana	AT3G24460.1 | Symbols: | Serinc-domain containing serine and sphingolipid biosynthesis protein | chr3:8886160-8889717 REVERSE LENGTH=409	111	409	1e-46	368.468	75.6757	77.4775
Rsa1.0_03492.1.g39762.t1	gb|AAC33226.1| putative non-LTR retroelement reverse transcriptase [Arabidopsis thaliana]	1519	1529	0	100.658	47.0704	63.5945	putative non-LTR retroelement reverse transcriptase	gbpln	Arabidopsis thaliana	AT3G24255.1 | Symbols: | RNA-directed DNA polymerase (reverse transcriptase)-related family protein | chr3:8789471-8793208 FORWARD LENGTH=746	1519	746	1e-113	49.1113	13.5616	17.3799
Rsa1.0_03492.1.g39763.t1	gb|AAC02666.1| polyprotein [Arabidopsis thaliana]	398	1451	1e-103	364.573	53.5176	68.8442	polyprotein	gbpln	Arabidopsis thaliana	#	#	#	#	#	#	#
Rsa1.0_03492.1.g39764.t1	gb|AAF99727.1|AC004557_6 F17L21.7 [Arabidopsis thaliana]	791	1534	0	193.932	63.5904	78.3818	F17L21.7	gbpln	Arabidopsis thaliana	AT4G23160.1 | Symbols: CRK8 | cysteine-rich RLK (RECEPTOR-like protein kinase) 8 | chr4:12129485-12134086 FORWARD LENGTH=1262	791	1262	6e-97	159.545	22.2503	34.3869
Rsa1.0_03493.1.g39765.t1	#	#	#	#	#	#	#	-	----	----	#	#	#	#	#	#	#
Rsa1.0_03493.1.g39766.t1	#	#	#	#	#	#	#	-	----	----	#	#	#	#	#	#	#
Rsa1.0_03493.1.g39767.t1	#	#	#	#	#	#	#	-	----	----	#	#	#	#	#	#	#
Rsa1.0_03493.1.g39768.t1	#	#	#	#	#	#	#	-	----	----	#	#	#	#	#	#	#
Rsa1.0_03494.1.g39769.t1	ref|NP_564028.1| translocase of inner mitochondrial membrane 23 [Arabidopsis thaliana] gi|75175255|sp|Q9LNQ1.1|TI231_ARATH RecName: Full=Mitochondrial import inner membrane translocase subunit TIM23-1 gi|8778460|gb|AAF79468.1|AC022492_12 F1L3.24 [Arabidopsis thaliana] gi|15010570|gb|AAK73944.1| At1g17530/F11A6.4 [Arabidopsis thaliana] gi|20147387|gb|AAM10403.1| At1g17530/F11A6.4 [Arabidopsis thal…	196	187	1e-77	95.4082	80.102	86.7347	translocase of inner mitochondrial membrane 23	gbpln	Arabidopsis thaliana	AT1G17530.1 | Symbols: ATTIM23-1, TIM23-1 | translocase of inner mitochondrial membrane 23 | chr1:6027723-6028286 FORWARD LENGTH=187	196	187	4e-80	95.4082	80.102	86.7347
Rsa1.0_03494.1.g39770.t2	ref|XP_002888892.1| kinase family protein [Arabidopsis lyrata subsp. lyrata] gi|297334733|gb|EFH65151.1| kinase family protein [Arabidopsis lyrata subsp. lyrata]	738	707	0	95.7995	71.2737	80.0813	kinase family protein	gbpln	Arabidopsis lyrata	AT1G72760.1 | Symbols: | Protein kinase superfamily protein | chr1:27385421-27388274 REVERSE LENGTH=697	738	697	0	94.4444	70.1897	78.7263
Rsa1.0_03494.1.g39771.t1	dbj|BAJ34447.1| unnamed protein product [Thellungiella halophila]	491	498	0	101.426	86.7617	92.668	unnamed protein product	----	----	AT1G72770.3 | Symbols: HAB1 | homology to ABI1 | chr1:27390998-27392851 FORWARD LENGTH=511	491	511	0	104.073	84.9287	93.279
Rsa1.0_03494.1.g39772.t1	gb|EOA34998.1| hypothetical protein CARUB_v10020090mg [Capsella rubella]	490	550	1e-144	112.245	72.449	79.1837	hypothetical protein CARUB_v10020090mg	gbpln	Capsella rubella	AT1G72790.1 | Symbols: | hydroxyproline-rich glycoprotein family protein | chr1:27394848-27396533 FORWARD LENGTH=561	490	561	1e-142	114.49	71.8367	80.2041
Rsa1.0_03495.1.g39773.t2	#	#	#	#	#	#	#	-	----	----	#	#	#	#	#	#	#
Rsa1.0_03495.1.g39774.t1	#	#	#	#	#	#	#	-	----	----	#	#	#	#	#	#	#
Rsa1.0_03495.1.g39775.t1	gb|AAF18630.1|AC006228_1 F5J5.1 [Arabidopsis thaliana]	303	1463	3e-15	482.838	13.2013	16.1716	F5J5.1	gbpln	Arabidopsis thaliana	#	#	#	#	#	#	#
Rsa1.0_03495.1.g39776.t1	ref|XP_002863741.1| hypothetical protein ARALYDRAFT_917455 [Arabidopsis lyrata subsp. lyrata] gi|297309576|gb|EFH40000.1| hypothetical protein ARALYDRAFT_917455 [Arabidopsis lyrata subsp. lyrata]	272	390	2e-15	143.382	19.1176	29.0441	hypothetical protein ARALYDRAFT_917455	gbpln	Arabidopsis lyrata	#	#	#	#	#	#	#
Rsa1.0_03495.1.g39777.t1	#	#	#	#	#	#	#	-	----	----	#	#	#	#	#	#	#
Rsa1.0_03496.1.g39778.t14	ref|XP_002888227.1| ATATP-PRT1 [Arabidopsis lyrata subsp. lyrata] gi|297334068|gb|EFH64486.1| ATATP-PRT1 [Arabidopsis lyrata subsp. lyrata]	466	408	1e-86	87.5536	34.3348	35.4077	ATATP-PRT1	gbpln	Arabidopsis lyrata	AT1G58080.1 | Symbols: ATATP-PRT1, HISN1A, ATP-PRT1 | ATP phosphoribosyl transferase 1 | chr1:21504562-21507429 REVERSE LENGTH=411	466	411	3e-87	88.1974	33.4764	34.7639
Rsa1.0_03496.1.g39779.t1	gb|AAT74597.1| chloroplast ATP phosphoribosyl transferase [Alyssum montanum]	405	405	0	100	88.642	94.0741	chloroplast ATP phosphoribosyl transferase	gbpln	Alyssum montanum	AT1G58080.1 | Symbols: ATATP-PRT1, HISN1A, ATP-PRT1 | ATP phosphoribosyl transferase 1 | chr1:21504562-21507429 REVERSE LENGTH=411	405	411	0	101.481	87.9012	93.3333
Rsa1.0_03496.1.g39780.t1	#	#	#	#	#	#	#	-	----	----	#	#	#	#	#	#	#
Rsa1.0_03496.1.g39781.t1	#	#	#	#	#	#	#	-	----	----	#	#	#	#	#	#	#
Rsa1.0_03497.1.g39782.t1	dbj|BAB10790.1| retroelement pol polyprotein-like [Arabidopsis thaliana]	415	1864	1e-129	449.157	57.1084	69.3976	retroelement pol polyprotein-like	gbpln	Arabidopsis thaliana	#	#	#	#	#	#	#
Rsa1.0_03497.1.g39783.t1	#	#	#	#	#	#	#	-	----	----	#	#	#	#	#	#	#
Rsa1.0_03498.1.g39784.t1	gb|AAG51783.1|AC079679_3 reverse transcriptase, putative; 16838-20266 [Arabidopsis thaliana]	155	1142	1e-31	736.774	43.871	63.871	reverse transcriptase, putative; 16838-20266	gbpln	Arabidopsis thaliana	#	#	#	#	#	#	#
Rsa1.0_03498.1.g39785.t1	gb|AAC19278.1| T14P8.10 [Arabidopsis thaliana] gi|7269009|emb|CAB80742.1| AT4g02490 [Arabidopsis thaliana]	651	657	0	100.922	49.616	62.3656	T14P8.10	gbpln	Arabidopsis thaliana	AT4G04650.1 | Symbols: | RNA-directed DNA polymerase (reverse transcriptase)-related family protein | chr4:2353989-2355213 REVERSE LENGTH=332	651	332	2e-81	50.9985	20.8909	29.6467
Rsa1.0_03498.1.g39786.t1	ref|NP_192428.2| kinesin 5 [Arabidopsis thaliana] gi|426018998|sp|F4JGP4.1|ATK5_ARATH RecName: Full=Kinesin-5 gi|332657089|gb|AEE82489.1| kinesin 5 [Arabidopsis thaliana]	800	790	0	98.75	86.125	91.875	kinesin 5	gbpln	Arabidopsis thaliana	AT4G05190.1 | Symbols: ATK5 | kinesin 5 | chr4:2675338-2679482 FORWARD LENGTH=790	800	790	0	98.75	86.125	91.875
Rsa1.0_03498.1.g39787.t1	ref|XP_002874874.1| F-box family protein [Arabidopsis lyrata subsp. lyrata] gi|297320711|gb|EFH51133.1| F-box family protein [Arabidopsis lyrata subsp. lyrata]	495	505	0	102.02	84.6465	90.7071	F-box family protein	gbpln	Arabidopsis lyrata	AT4G03220.1 | Symbols: | Protein with RNI-like/FBD-like domains | chr4:1417472-1419148 FORWARD LENGTH=498	495	498	0	100.606	84.4444	90.9091
Rsa1.0_03498.1.g39788.t1	dbj|BAJ33601.1| unnamed protein product [Thellungiella halophila]	132	585	4e-20	443.182	44.697	50.7576	unnamed protein product	----	----	AT4G03190.1 | Symbols: GRH1, ATGRH1, AFB1 | GRR1-like protein 1 | chr4:1405108-1407057 REVERSE LENGTH=585	132	585	4e-18	443.182	46.2121	56.0606
Rsa1.0_03498.1.g39789.t1	gb|EOA21639.1| hypothetical protein CARUB_v10002051mg [Capsella rubella]	187	186	3e-62	99.4652	70.5882	82.3529	hypothetical protein CARUB_v10002051mg	gbpln	Capsella rubella	AT4G03180.1 | Symbols: | CONTAINS InterPro DOMAIN/s: rRNA processing (InterPro:IPR013730); Has 898 Blast hits to 687 proteins in 142 species: Archae - 2; Bacteria - 28; Metazoa - 200; Fungi - 99; Plants - 63; Viruses - 0; Other Eukaryotes - 506 (source: NCBI BLink). | chr4:1403289-1404663 FORWARD LENGTH=185	187	185	5e-55	98.9305	66.8449	80.2139
Rsa1.0_03499.1.g39790.t1	dbj|BAB02467.1| unnamed protein product [Arabidopsis thaliana]	420	631	1e-170	150.238	66.9048	70.9524	unnamed protein product	gbpln	Arabidopsis thaliana	AT3G19430.1 | Symbols: | late embryogenesis abundant protein-related / LEA protein-related | chr3:6736382-6738330 REVERSE LENGTH=559	420	559	1e-172	133.095	66.9048	70.9524
Rsa1.0_03499.1.g39791.t1	ref|XP_002877544.1| hypothetical protein ARALYDRAFT_347815 [Arabidopsis lyrata subsp. lyrata] gi|297323382|gb|EFH53803.1| hypothetical protein ARALYDRAFT_347815 [Arabidopsis lyrata subsp. lyrata]	481	919	0	191.06	68.815	80.4574	hypothetical protein ARALYDRAFT_347815	gbpln	Arabidopsis lyrata	AT3G47090.1 | Symbols: | Leucine-rich repeat protein kinase family protein | chr3:17341512-17344645 REVERSE LENGTH=1009	481	1009	1e-171	209.771	67.1518	78.1705
Rsa1.0_03499.1.g39792.t1	gb|EOA29324.1| hypothetical protein CARUB_v10025605mg, partial [Capsella rubella]	245	631	2e-75	257.551	64.4898	76.7347	hypothetical protein CARUB_v10025605mg, partial	gbpln	Capsella rubella	AT3G47580.1 | Symbols: | Leucine-rich repeat protein kinase family protein | chr3:17532687-17535810 FORWARD LENGTH=1011	245	1011	8e-67	412.653	61.6327	73.0612
Rsa1.0_03499.1.g39793.t1	ref|NP_188573.1| phosphatidylinositol-3,4,5-trisphosphate 3-phosphatase [Arabidopsis thaliana] gi|11994464|dbj|BAB02466.1| tyrosine phosphatase-like protein [Arabidopsis thaliana] gi|17979063|gb|AAL49799.1| putative tyrosine phosphatase [Arabidopsis thaliana] gi|332642717|gb|AEE76238.1| phosphatidylinositol-3,4,5-trisphosphate 3-phosphatase [Arabidopsis thaliana]	614	611	0	99.5114	88.2736	91.3681	phosphatidylinositol-3,4,5-trisphosphate 3-phosphatase	gbpln	Arabidopsis thaliana	AT3G19420.1 | Symbols: ATPEN2, PEN2 | PTEN 2 | chr3:6731824-6735354 FORWARD LENGTH=611	614	611	0	99.5114	88.2736	91.3681
Rsa1.0_03499.1.g39794.t1	#	#	#	#	#	#	#	-	----	----	#	#	#	#	#	#	#
Rsa1.0_03499.1.g39795.t1	#	#	#	#	#	#	#	-	----	----	#	#	#	#	#	#	#
Rsa1.0_03499.1.g39796.t1	ref|XP_002873480.1| hypothetical protein ARALYDRAFT_909044 [Arabidopsis lyrata subsp. lyrata] gi|297319317|gb|EFH49739.1| hypothetical protein ARALYDRAFT_909044 [Arabidopsis lyrata subsp. lyrata]	632	648	0	102.532	92.8797	95.7278	hypothetical protein ARALYDRAFT_909044	gbpln	Arabidopsis lyrata	AT5G10840.1 | Symbols: | Endomembrane protein 70 protein family | chr5:3424910-3427797 REVERSE LENGTH=648	632	648	0	102.532	93.038	96.2025
Rsa1.0_03499.1.g39797.t1	gb|AAM65468.1| cysteine proteinase [Arabidopsis thaliana]	261	376	5e-98	144.061	69.7318	79.6935	cysteine proteinase	gbpln	Arabidopsis thaliana	AT3G43960.1 | Symbols: | Cysteine proteinases superfamily protein | chr3:15774122-15775628 REVERSE LENGTH=376	261	376	1e-100	144.061	69.7318	79.6935
Rsa1.0_03500.1.g39798.t1	gb|EOA11936.1| hypothetical protein CARUB_v10016547mg, partial [Capsella rubella]	191	149	9e-22	78.0105	30.8901	40.3141	hypothetical protein CARUB_v10016547mg, partial	gbpln	Capsella rubella	AT2G34320.1 | Symbols: | Polynucleotidyl transferase, ribonuclease H-like superfamily protein | chr2:14484959-14485837 FORWARD LENGTH=292	191	292	3e-16	152.88	28.7958	46.5969
Rsa1.0_03500.1.g39799.t1	gb|EOA36925.1| hypothetical protein CARUB_v10009765mg [Capsella rubella]	321	321	1e-160	100	92.8349	96.8847	hypothetical protein CARUB_v10009765mg	gbpln	Capsella rubella	AT1G31130.1 | Symbols: | unknown protein; FUNCTIONS IN: molecular_function unknown; INVOLVED IN: biological_process unknown; LOCATED IN: cellular_component unknown; EXPRESSED IN: 23 plant structures; EXPRESSED DURING: 13 growth stages; BEST Arabidopsis thaliana protein match is: unknown protein (TAIR:AT4G19950.1); Has 246 Blast hits to 244 proteins in 29 species: Archae - 2; Bacteria - 16; Metazo…	321	321	1e-161	100	91.9003	96.5732
Rsa1.0_03500.1.g39800.t1	ref|NP_174401.1| histidine triad nucleotide-binding 2 protein [Arabidopsis thaliana] gi|26450224|dbj|BAC42230.1| putative protein kinase C inhibitor [Arabidopsis thaliana] gi|28827592|gb|AAO50640.1| putative protein kinase C inhibitor (Zinc-binding protein) [Arabidopsis thaliana] gi|332193198|gb|AEE31319.1| histidine triad nucleotide-binding 2 protein [Arabidopsis thaliana]	184	187	1e-81	101.63	87.5	93.4783	histidine triad nucleotide-binding 2 protein	gbpln	Arabidopsis thaliana	AT1G31160.1 | Symbols: HINT 2 | HISTIDINE TRIAD NUCLEOTIDE-BINDING 2 | chr1:11122880-11124106 REVERSE LENGTH=187	184	187	5e-84	101.63	87.5	93.4783
Rsa1.0_03500.1.g39801.t1	gb|AAG51783.1|AC079679_3 reverse transcriptase, putative; 16838-20266 [Arabidopsis thaliana]	238	1142	9e-40	479.832	38.2353	50	reverse transcriptase, putative; 16838-20266	gbpln	Arabidopsis thaliana	AT2G34320.1 | Symbols: | Polynucleotidyl transferase, ribonuclease H-like superfamily protein | chr2:14484959-14485837 FORWARD LENGTH=292	238	292	4e-12	122.689	26.4706	43.6975
Rsa1.0_03501.1.g39802.t1	#	#	#	#	#	#	#	-	----	----	#	#	#	#	#	#	#
Rsa1.0_03501.1.g39803.t1	#	#	#	#	#	#	#	-	----	----	#	#	#	#	#	#	#
Rsa1.0_03501.1.g39804.t1	ref|XP_002893708.1| hypothetical protein ARALYDRAFT_473401 [Arabidopsis lyrata subsp. lyrata] gi|297339550|gb|EFH69967.1| hypothetical protein ARALYDRAFT_473401 [Arabidopsis lyrata subsp. lyrata]	412	429	0	104.126	91.0194	94.1748	hypothetical protein ARALYDRAFT_473401	gbpln	Arabidopsis lyrata	AT1G32190.1 | Symbols: | alpha/beta-Hydrolases superfamily protein | chr1:11593059-11595731 REVERSE LENGTH=422	412	422	0	102.427	88.1068	91.5049
Rsa1.0_03502.1.g39805.t1	ref|XP_002863741.1| hypothetical protein ARALYDRAFT_917455 [Arabidopsis lyrata subsp. lyrata] gi|297309576|gb|EFH40000.1| hypothetical protein ARALYDRAFT_917455 [Arabidopsis lyrata subsp. lyrata]	245	390	5e-36	159.184	35.9184	51.4286	hypothetical protein ARALYDRAFT_917455	gbpln	Arabidopsis lyrata	AT1G43730.1 | Symbols: | RNA-directed DNA polymerase (reverse transcriptase)-related family protein | chr1:16508723-16509784 REVERSE LENGTH=320	245	320	5e-29	130.612	29.7959	48.1633
Rsa1.0_03502.1.g39806.t1	ref|NP_566302.1| uncharacterized protein [Arabidopsis thaliana] gi|6041833|gb|AAF02142.1|AC009853_2 unknown protein [Arabidopsis thaliana] gi|6642634|gb|AAF20215.1|AC012395_2 unknown protein [Arabidopsis thaliana] gi|14596187|gb|AAK68821.1| Unknown protein [Arabidopsis thaliana] gi|21593217|gb|AAM65166.1| unknown [Arabidopsis thaliana] gi|22136074|gb|AAM91115.1| unknown protein [Arabidopsis thali…	403	368	1e-149	91.3151	67.4938	75.1861	uncharacterized protein	gbpln	Arabidopsis thaliana	AT3G07310.1 | Symbols: | Protein of unknown function (DUF760) | chr3:2328057-2329677 REVERSE LENGTH=368	403	368	1e-152	91.3151	67.4938	75.1861
Rsa1.0_03502.1.g39807.t1	ref|XP_002884640.1| eukaryotic translation initiation factor 2B family protein [Arabidopsis lyrata subsp. lyrata] gi|297330480|gb|EFH60899.1| eukaryotic translation initiation factor 2B family protein [Arabidopsis lyrata subsp. lyrata]	410	407	0	99.2683	94.1463	96.8293	eukaryotic translation initiation factor 2B family protein	gbpln	Arabidopsis lyrata	AT3G07300.2 | Symbols: | NagB/RpiA/CoA transferase-like superfamily protein | chr3:2324967-2327380 REVERSE LENGTH=407	410	407	0	99.2683	93.6585	96.3415
Rsa1.0_03502.1.g39808.t1	ref|XP_002884639.1| predicted protein [Arabidopsis lyrata subsp. lyrata] gi|297330479|gb|EFH60898.1| predicted protein [Arabidopsis lyrata subsp. lyrata]	808	864	0	106.931	67.4505	77.599	predicted protein	gbpln	Arabidopsis lyrata	AT3G07290.1 | Symbols: | Pentatricopeptide repeat (PPR) superfamily protein | chr3:2321740-2324382 REVERSE LENGTH=880	808	880	0	108.911	66.9554	77.4752
Rsa1.0_03502.1.g39809.t1	gb|AAF20218.1|AC012395_5 unknown protein [Arabidopsis thaliana]	461	481	1e-121	104.338	65.0759	77.6573	unknown protein	gbpln	Arabidopsis thaliana	AT5G43490.1 | Symbols: | unknown protein; Has 1807 Blast hits to 1807 proteins in 277 species: Archae - 0; Bacteria - 0; Metazoa - 736; Fungi - 347; Plants - 385; Viruses - 0; Other Eukaryotes - 339 (source: NCBI BLink). | chr5:17468471-17469256 REVERSE LENGTH=185	461	185	8e-36	40.1302	19.5228	24.0781
Rsa1.0_03502.1.g39810.t1	ref|NP_187383.1| GTP cyclohydrolase I [Arabidopsis thaliana] gi|6642638|gb|AAF20219.1|AC012395_6 GTP cyclohydrolase I [Arabidopsis thaliana] gi|20466832|gb|AAM20733.1| GTP cyclohydrolase I [Arabidopsis thaliana] gi|30387557|gb|AAP31944.1| At3g07270 [Arabidopsis thaliana] gi|332640999|gb|AEE74520.1| GTP cyclohydrolase I [Arabidopsis thaliana]	456	466	0	102.193	84.2105	91.6667	GTP cyclohydrolase I	gbpln	Arabidopsis thaliana	AT3G07270.1 | Symbols: | GTP cyclohydrolase I | chr3:2315451-2317059 FORWARD LENGTH=466	456	466	0	102.193	84.2105	91.6667
Rsa1.0_03503.1.g39811.t1	gb|ABD64987.1| hypothetical protein 26.t00003 [Brassica oleracea]	450	330	7e-13	73.3333	10.4444	12.2222	hypothetical protein 26.t00003	gbpln	Brassica oleracea	#	#	#	#	#	#	#
Rsa1.0_03503.1.g39812.t1	ref|NP_175268.1| 50S ribosomal protein L18 [Arabidopsis thaliana] gi|73621536|sp|Q9SX68.1|RK18_ARATH RecName: Full=50S ribosomal protein L18, chloroplastic; AltName: Full=CL18; Flags: Precursor gi|5733872|gb|AAD49760.1|AC007932_8 Similar to 50S Ribosomal protein L18 from Thermotoga maritima gb|AE001798. ESTs gb|AI993387, gb|T75951 and gb|T22182 come from this gene [Arabidopsis thaliana] gi|124842…	172	170	3e-86	98.8372	91.8605	94.7674	50S ribosomal protein L18	gbpln	Arabidopsis thaliana	AT1G48350.1 | Symbols: | Ribosomal L18p/L5e family protein | chr1:17867269-17868215 FORWARD LENGTH=170	172	170	1e-88	98.8372	91.8605	94.7674
Rsa1.0_03503.1.g39813.t1	gb|AAD49761.2|AC007932_9 Contains similarity to KIAA1018 protein from Homo sapiens gb|AB023235 [Arabidopsis thaliana]	1586	896	0	56.4943	45.9647	49.3064	Contains similarity to KIAA1018 protein from Homo sapiens gb|AB023235	gbpln	Arabidopsis thaliana	AT1G48360.2 | Symbols: | zinc ion binding;nucleic acid binding;hydrolases, acting on acid anhydrides, in phosphorus-containing anhydrides | chr1:17868661-17872946 FORWARD LENGTH=891	1586	891	0	56.1791	45.7755	48.739
Rsa1.0_03503.1.g39814.t1	gb|EOA38042.1| hypothetical protein CARUB_v10009512mg, partial [Capsella rubella]	356	366	1e-149	102.809	77.809	83.427	hypothetical protein CARUB_v10009512mg, partial	gbpln	Capsella rubella	AT1G48380.1 | Symbols: RHL1, HYP7 | root hair initiation protein root hairless 1 (RHL1) | chr1:17877637-17879203 REVERSE LENGTH=355	356	355	1e-141	99.7191	76.4045	82.0225
Rsa1.0_03504.1.g39815.t7	ref|NP_175255.1| serine/threonine protein kinase [Arabidopsis thaliana] gi|145324883|ref|NP_001077688.1| serine/threonine protein kinase [Arabidopsis thaliana] gi|332194143|gb|AEE32264.1| serine/threonine protein kinase [Arabidopsis thaliana] gi|332194144|gb|AEE32265.1| serine/threonine protein kinase [Arabidopsis thaliana]	367	363	1e-125	98.9101	65.1226	73.842	serine/threonine protein kinase	gbpln	Arabidopsis thaliana	AT1G48210.2 | Symbols: | Protein kinase superfamily protein | chr1:17799551-17801798 FORWARD LENGTH=363	367	363	1e-127	98.9101	65.1226	73.842
Rsa1.0_03504.1.g39816.t1	ref|XP_002881355.1| RNA polymerase I specific transcription initiation factor RRN3 family protein [Arabidopsis lyrata subsp. lyrata] gi|297327194|gb|EFH57614.1| RNA polymerase I specific transcription initiation factor RRN3 family protein [Arabidopsis lyrata subsp. lyrata]	623	614	0	98.5554	72.8732	83.7881	RNA polymerase I specific transcription initiation factor RRN3 family protein	gbpln	Arabidopsis lyrata	AT2G34750.1 | Symbols: | RNA polymerase I specific transcription initiation factor RRN3 protein | chr2:14660449-14663792 REVERSE LENGTH=613	623	613	0	98.3949	72.7127	84.2697
Rsa1.0_03504.1.g39817.t1	ref|NP_181023.1| fatty acid hydroxylase 1 [Arabidopsis thaliana] gi|75098527|sp|O48916.1|FAH1_ARATH RecName: Full=Fatty acid 2-hydroxylase 1; Short=AtFAH1 gi|2736147|gb|AAB94072.1| fatty acid hydroxylase Fah1p [Arabidopsis thaliana] gi|3132481|gb|AAC16270.1| fatty acid hydroxylase (FAH1) [Arabidopsis thaliana] gi|15215596|gb|AAK91343.1| At2g34770/T29F13.2 [Arabidopsis thaliana] gi|23308163|gb|AAN…	237	237	1e-120	100	86.4979	92.4051	fatty acid hydroxylase 1	gbpln	Arabidopsis thaliana	AT2G34770.1 | Symbols: FAH1, ATFAH1 | fatty acid hydroxylase 1 | chr2:14666776-14668061 FORWARD LENGTH=237	237	237	1e-123	100	86.4979	92.4051
Rsa1.0_03504.1.g39818.t1	ref|XP_002879515.1| EMB1611/MEE22 [Arabidopsis lyrata subsp. lyrata] gi|297325354|gb|EFH55774.1| EMB1611/MEE22 [Arabidopsis lyrata subsp. lyrata]	1181	1287	0	108.975	36.4098	41.1516	EMB1611/MEE22	gbpln	Arabidopsis lyrata	AT2G34780.2 | Symbols: MEE22 | maternal effect embryo arrest 22 | chr2:14669201-14673607 FORWARD LENGTH=1236	1181	1236	0	104.657	35.7324	40.8975
Rsa1.0_03504.1.g39819.t1	ref|NP_181025.1| FAD-binding and BBE domain-containing protein [Arabidopsis thaliana] gi|3033375|gb|AAC12819.1| putative berberine bridge enzyme [Arabidopsis thaliana] gi|28393259|gb|AAO42058.1| putative FAD-linked oxidoreductase [Arabidopsis thaliana] gi|28827752|gb|AAO50720.1| putative FAD-linked oxidoreductase [Arabidopsis thaliana] gi|330253928|gb|AEC09022.1| FAD-binding and BBE domain-contai…	530	532	0	100.377	89.0566	94.5283	FAD-binding and BBE domain-containing protein	gbpln	Arabidopsis thaliana	AT2G34790.1 | Symbols: MEE23, EDA28 | FAD-binding Berberine family protein | chr2:14673998-14677237 REVERSE LENGTH=532	530	532	0	100.377	89.0566	94.5283
Rsa1.0_03505.1.g39820.t1	emb|CAB39638.1| RNA-directed DNA polymerase-like protein [Arabidopsis thaliana] gi|7267666|emb|CAB78094.1| RNA-directed DNA polymerase-like protein [Arabidopsis thaliana]	1789	1274	0	71.213	33.2588	45.3885	RNA-directed DNA polymerase-like protein	gbpln	Arabidopsis thaliana	AT1G43760.1 | Symbols: | DNAse I-like superfamily protein | chr1:16528880-16531065 REVERSE LENGTH=626	1789	626	3e-45	34.9916	6.70766	11.3471
Rsa1.0_03505.1.g39821.t5	gb|EOA15182.1| hypothetical protein CARUB_v10028568mg [Capsella rubella]	524	632	1e-142	120.611	53.8168	64.8855	hypothetical protein CARUB_v10028568mg	gbpln	Capsella rubella	AT5G51230.1 | Symbols: EMF2, VEF2, CYR1, AtEMF2 | VEFS-Box of polycomb protein | chr5:20824153-20829344 FORWARD LENGTH=631	524	631	1e-142	120.42	54.5802	65.458
Rsa1.0_03505.1.g39822.t1	ref|NP_172471.1| Ribonuclease H-like protein [Arabidopsis thaliana] gi|332190406|gb|AEE28527.1| Ribonuclease H-like protein [Arabidopsis thaliana]	178	303	2e-18	170.225	31.4607	44.382	Ribonuclease H-like protein	gbpln	Arabidopsis thaliana	AT1G10000.1 | Symbols: | Ribonuclease H-like superfamily protein | chr1:3263877-3264788 REVERSE LENGTH=303	178	303	6e-21	170.225	31.4607	44.382
Rsa1.0_03505.1.g39823.t1	gb|AAF24531.1|AC007534_12 F7F22.17 [Arabidopsis thaliana]	750	1799	1e-118	239.867	28.9333	35.2	F7F22.17	gbpln	Arabidopsis thaliana	ATMG00750.1 | Symbols: ORF119 | GAG/POL/ENV polyprotein | chrM:220830-221189 FORWARD LENGTH=119	750	119	3e-18	15.8667	4.8	6
Rsa1.0_03506.1.g39824.t1	ref|XP_002879677.1| hypothetical protein ARALYDRAFT_345481 [Arabidopsis lyrata subsp. lyrata] gi|297325516|gb|EFH55936.1| hypothetical protein ARALYDRAFT_345481 [Arabidopsis lyrata subsp. lyrata]	205	191	9e-57	93.1707	69.2683	79.0244	hypothetical protein ARALYDRAFT_345481	gbpln	Arabidopsis lyrata	AT2G37480.2 | Symbols: | unknown protein; BEST Arabidopsis thaliana protein match is: unknown protein (TAIR:AT3G53670.2); Has 35333 Blast hits to 34131 proteins in 2444 species: Archae - 798; Bacteria - 22429; Metazoa - 974; Fungi - 991; Plants - 531; Viruses - 0; Other Eukaryotes - 9610 (source: NCBI BLink). | chr2:15738645-15739579 FORWARD LENGTH=193	205	193	6e-59	94.1463	68.2927	78.5366
Rsa1.0_03506.1.g39825.t13	ref|XP_002881512.1| hypothetical protein ARALYDRAFT_902894 [Arabidopsis lyrata subsp. lyrata] gi|297327351|gb|EFH57771.1| hypothetical protein ARALYDRAFT_902894 [Arabidopsis lyrata subsp. lyrata]	153	142	3e-51	92.8105	76.4706	84.9673	hypothetical protein ARALYDRAFT_902894	gbpln	Arabidopsis lyrata	AT2G37510.1 | Symbols: | RNA-binding (RRM/RBD/RNP motifs) family protein | chr2:15743112-15744504 REVERSE LENGTH=142	153	142	2e-51	92.8105	77.1242	83.6601
Rsa1.0_03506.1.g39826.t1	emb|CAB58175.1| putative pod-specific dehydrogenase SAC25 [Brassica napus]	320	320	1e-172	100	90.625	96.25	putative pod-specific dehydrogenase SAC25	gbpln	Brassica napus	AT2G37540.1 | Symbols: | NAD(P)-binding Rossmann-fold superfamily protein | chr2:15751695-15753820 REVERSE LENGTH=321	320	321	1e-159	100.312	82.1875	90.9375
Rsa1.0_03506.1.g39827.t1	ref|NP_181291.1| ADP-ribosylation factor GTPase-activating protein AGD7 [Arabidopsis thaliana] gi|79324596|ref|NP_001031503.1| ADP-ribosylation factor GTPase-activating protein AGD7 [Arabidopsis thaliana] gi|75220012|sp|O80925.1|AGD7_ARATH RecName: Full=ADP-ribosylation factor GTPase-activating protein AGD7; Short=ARF GAP AGD7; AltName: Full=Protein ARF-GAP DOMAIN 7; Short=AtAGD7; AltName: Full=P…	539	456	0	84.6011	69.7588	74.397	ADP-ribosylation factor GTPase-activating protein AGD7	gbpln	Arabidopsis thaliana	AT2G37550.2 | Symbols: ASP1, AGD7 | ARF-GAP domain 7 | chr2:15755544-15757456 REVERSE LENGTH=456	539	456	0	84.6011	69.7588	74.397
Rsa1.0_03506.1.g39828.t1	tpg|DAA40122.1| TPA: histone H4.3 [Zea mays]	103	248	3e-52	240.777	100	100	TPA: histone H4.3	gbenv/gbpln	Zea mays	AT5G59970.1 | Symbols: | Histone superfamily protein | chr5:24146352-24146663 REVERSE LENGTH=103	103	103	2e-52	100	100	100
Rsa1.0_03508.1.g39829.t1	gb|EOA37128.1| hypothetical protein CARUB_v10010402mg [Capsella rubella]	175	182	3e-80	104	86.8571	90.2857	hypothetical protein CARUB_v10010402mg	gbpln	Capsella rubella	AT1G29160.1 | Symbols: | Dof-type zinc finger DNA-binding family protein | chr1:10183797-10184324 REVERSE LENGTH=175	175	175	6e-82	100	86.8571	91.4286
Rsa1.0_03508.1.g39830.t1	ref|NP_174210.1| 26S proteasome regulatory subunit N6 [Arabidopsis thaliana] gi|75264101|sp|Q9LP45.1|PSD11_ARATH RecName: Full=26S proteasome non-ATPase regulatory subunit 11; AltName: Full=19S proteosome subunit 9; AltName: Full=26S proteasome regulatory subunit N6; AltName: Full=26S proteasome regulatory subunit RPN6a; AltName: Full=26S proteasome regulatory subunit S9; Short=AtS9 gi|9502423|gb…	161	419	2e-25	260.248	32.2981	34.7826	26S proteasome regulatory subunit N6	gbpln	Arabidopsis thaliana	AT1G29150.1 | Symbols: ATS9, RPN6 | non-ATPase subunit 9 | chr1:10181240-10182499 FORWARD LENGTH=419	161	419	9e-28	260.248	32.2981	34.7826
Rsa1.0_03508.1.g39831.t1	gb|EOA37644.1| hypothetical protein CARUB_v10012122mg [Capsella rubella]	171	171	3e-85	100	87.7193	94.152	hypothetical protein CARUB_v10012122mg	gbpln	Capsella rubella	AT1G29140.1 | Symbols: | Pollen Ole e 1 allergen and extensin family protein | chr1:10179029-10179811 FORWARD LENGTH=171	171	171	1e-85	100	85.3801	93.5673
Rsa1.0_03508.1.g39832.t1	gb|AAC33226.1| putative non-LTR retroelement reverse transcriptase [Arabidopsis thaliana]	1536	1529	0	99.5443	47.5911	65.1042	putative non-LTR retroelement reverse transcriptase	gbpln	Arabidopsis thaliana	AT3G24255.1 | Symbols: | RNA-directed DNA polymerase (reverse transcriptase)-related family protein | chr3:8789471-8793208 FORWARD LENGTH=746	1536	746	1e-88	48.5677	11.5885	14.6484
Rsa1.0_03508.1.g39833.t1	#	#	#	#	#	#	#	-	----	----	#	#	#	#	#	#	#
Rsa1.0_03509.1.g39834.t1	#	#	#	#	#	#	#	-	----	----	#	#	#	#	#	#	#
Rsa1.0_03509.1.g39835.t6	gb|AAF79618.1|AC027665_19 F5M15.26 [Arabidopsis thaliana]	951	1838	9e-80	193.27	25.7624	38.8013	F5M15.26	gbpln	Arabidopsis thaliana	#	#	#	#	#	#	#
Rsa1.0_03509.1.g39836.t1	#	#	#	#	#	#	#	-	----	----	#	#	#	#	#	#	#
Rsa1.0_03509.1.g39837.t3	gb|AAG52321.1|AC021666_10 hypothetical protein; 77302-71408 [Arabidopsis thaliana]	393	523	8e-36	133.079	22.1374	29.771	hypothetical protein; 77302-71408	gbpln	Arabidopsis thaliana	#	#	#	#	#	#	#
Rsa1.0_03509.1.g39838.t1	emb|CAN62963.1| hypothetical protein VITISV_021800 [Vitis vinifera]	794	549	5e-41	69.1436	17.8841	27.9597	hypothetical protein VITISV_021800	gbpln	Vitis vinifera	#	#	#	#	#	#	#
Rsa1.0_03509.1.g39839.t1	#	#	#	#	#	#	#	-	----	----	#	#	#	#	#	#	#
Rsa1.0_03510.1.g39840.t1	gb|AAG51783.1|AC079679_3 reverse transcriptase, putative; 16838-20266 [Arabidopsis thaliana]	1162	1142	0	98.2788	46.2995	60.241	reverse transcriptase, putative; 16838-20266	gbpln	Arabidopsis thaliana	AT4G29090.1 | Symbols: | Ribonuclease H-like superfamily protein | chr4:14333528-14335255 FORWARD LENGTH=575	1162	575	1e-54	49.4836	9.72461	15.6627
Rsa1.0_03510.1.g39841.t1	gb|EOA29603.1| hypothetical protein CARUB_v10013521mg, partial [Capsella rubella]	509	498	1e-68	97.8389	27.7014	34.1847	hypothetical protein CARUB_v10013521mg, partial	gbpln	Capsella rubella	AT3G31430.1 | Symbols: | unknown protein; FUNCTIONS IN: molecular_function unknown; INVOLVED IN: biological_process unknown; LOCATED IN: endomembrane system; BEST Arabidopsis thaliana protein match is: unknown protein (TAIR:AT5G18636.1); Has 295 Blast hits to 291 proteins in 12 species: Archae - 0; Bacteria - 0; Metazoa - 0; Fungi - 0; Plants - 295; Viruses - 0; Other Eukaryotes - 0 (source: NCBI…	509	336	2e-24	66.0118	12.7701	18.2711
Rsa1.0_03510.1.g39842.t1	#	#	#	#	#	#	#	-	----	----	#	#	#	#	#	#	#
Rsa1.0_03510.1.g39843.t1	gb|AAD40131.1|AF149413_12 T1N24.11 gene product [Arabidopsis thaliana]	72	258	2e-26	358.333	76.3889	90.2778	T1N24.11 gene product	gbpln	Arabidopsis thaliana	AT5G26090.1 | Symbols: | Plant self-incompatibility protein S1 family | chr5:9109026-9113235 REVERSE LENGTH=401	72	401	9e-28	556.944	73.6111	87.5
Rsa1.0_03511.1.g39844.t1	gb|EOA13862.1| hypothetical protein CARUB_v10026965mg, partial [Capsella rubella]	341	263	4e-63	77.1261	39.0029	44.868	hypothetical protein CARUB_v10026965mg, partial	gbpln	Capsella rubella	AT5G59380.1 | Symbols: MBD6, ATMBD6 | methyl-CPG-binding domain 6 | chr5:23952321-23953485 FORWARD LENGTH=225	341	225	4e-61	65.9824	35.4839	41.9355
Rsa1.0_03511.1.g39845.t1	ref|XP_002880903.1| hypothetical protein ARALYDRAFT_901626 [Arabidopsis lyrata subsp. lyrata] gi|297326742|gb|EFH57162.1| hypothetical protein ARALYDRAFT_901626 [Arabidopsis lyrata subsp. lyrata]	1120	1014	0	90.5357	62.9464	72.9464	hypothetical protein ARALYDRAFT_901626	gbpln	Arabidopsis lyrata	AT3G47580.1 | Symbols: | Leucine-rich repeat protein kinase family protein | chr3:17532687-17535810 FORWARD LENGTH=1011	1120	1011	0	90.2679	60.4464	71.6071
Rsa1.0_03511.1.g39846.t7	ref|XP_002880903.1| hypothetical protein ARALYDRAFT_901626 [Arabidopsis lyrata subsp. lyrata] gi|297326742|gb|EFH57162.1| hypothetical protein ARALYDRAFT_901626 [Arabidopsis lyrata subsp. lyrata]	2081	1014	0	48.7266	33.6857	38.8275	hypothetical protein ARALYDRAFT_901626	gbpln	Arabidopsis lyrata	AT3G47580.1 | Symbols: | Leucine-rich repeat protein kinase family protein | chr3:17532687-17535810 FORWARD LENGTH=1011	2081	1011	0	48.5824	32.1	38.9716
Rsa1.0_03512.1.g39847.t1	gb|AAD15380.1| putative retroelement pol polyprotein [Arabidopsis thaliana]	133	557	2e-24	418.797	42.1053	46.6165	putative retroelement pol polyprotein	gbpln	Arabidopsis thaliana	#	#	#	#	#	#	#
Rsa1.0_03512.1.g39848.t1	dbj|BAA97086.1| unnamed protein product [Arabidopsis thaliana]	215	341	2e-43	158.605	42.7907	59.0698	unnamed protein product	gbpln	Arabidopsis thaliana	#	#	#	#	#	#	#
Rsa1.0_03512.1.g39849.t1	gb|EOA35156.1| hypothetical protein CARUB_v10020295mg [Capsella rubella]	195	447	7e-17	229.231	30.2564	37.9487	hypothetical protein CARUB_v10020295mg	gbpln	Capsella rubella	AT1G80550.1 | Symbols: | Pentatricopeptide repeat (PPR) superfamily protein | chr1:30285358-30286704 REVERSE LENGTH=448	195	448	6e-19	229.744	24.1026	32.8205
Rsa1.0_03513.1.g39850.t1	gb|EOA34451.1| hypothetical protein CARUB_v10021987mg [Capsella rubella]	737	796	0	108.005	88.8738	94.5726	hypothetical protein CARUB_v10021987mg	gbpln	Capsella rubella	AT1G76140.1 | Symbols: | Prolyl oligopeptidase family protein | chr1:28571187-28574852 FORWARD LENGTH=795	737	795	0	107.87	88.7381	94.3012
Rsa1.0_03513.1.g39851.t1	ref|NP_177743.1| SKU5 similar 5 protein [Arabidopsis thaliana] gi|6573725|gb|AAF17645.1|AC009978_21 T23E18.10 [Arabidopsis thaliana] gi|222423158|dbj|BAH19558.1| AT1G76160 [Arabidopsis thaliana] gi|332197683|gb|AEE35804.1| SKU5 similar 5 protein [Arabidopsis thaliana]	542	541	0	99.8155	84.1328	90.2214	SKU5 similar 5 protein	gbpln	Arabidopsis thaliana	AT1G76160.1 | Symbols: sks5 | SKU5 similar 5 | chr1:28578211-28581020 REVERSE LENGTH=541	542	541	0	99.8155	84.1328	90.2214
Rsa1.0_03513.1.g39852.t1	emb|CAA64428.1| pollen coat protein [Brassica oleracea]	199	199	8e-54	100	82.4121	87.4372	pollen coat protein	gbpln	Brassica oleracea	AT1G76180.2 | Symbols: ERD14 | Dehydrin family protein | chr1:28587013-28587657 REVERSE LENGTH=185	199	185	5e-40	92.9648	75.8794	79.397
Rsa1.0_03514.1.g39853.t1	ref|XP_002879138.1| hypothetical protein ARALYDRAFT_481737 [Arabidopsis lyrata subsp. lyrata] gi|297324977|gb|EFH55397.1| hypothetical protein ARALYDRAFT_481737 [Arabidopsis lyrata subsp. lyrata]	341	321	1e-139	94.1349	79.4721	85.044	hypothetical protein ARALYDRAFT_481737	gbpln	Arabidopsis lyrata	AT2G27770.1 | Symbols: | Plant protein of unknown function (DUF868) | chr2:11833089-11834051 REVERSE LENGTH=320	341	320	1e-139	93.8416	77.4194	83.5777
Rsa1.0_03514.1.g39854.t1	ref|NP_180342.1| uncharacterized protein [Arabidopsis thaliana] gi|3860258|gb|AAC73026.1| unknown protein [Arabidopsis thaliana] gi|46518375|gb|AAS99669.1| At2g27740 [Arabidopsis thaliana] gi|48310367|gb|AAT41807.1| At2g27740 [Arabidopsis thaliana] gi|110737674|dbj|BAF00776.1| hypothetical protein [Arabidopsis thaliana] gi|330252943|gb|AEC08037.1| uncharacterized protein AT2G27740 [Arabidopsis th…	169	174	3e-78	102.959	87.574	96.4497	uncharacterized protein	gbpln	Arabidopsis thaliana	AT2G27740.1 | Symbols: | Family of unknown function (DUF662) | chr2:11822800-11823575 FORWARD LENGTH=174	169	174	1e-80	102.959	87.574	96.4497
Rsa1.0_03515.1.g39855.t1	gb|AAF79618.1|AC027665_19 F5M15.26 [Arabidopsis thaliana]	145	1838	1e-16	1267.59	32.4138	51.0345	F5M15.26	gbpln	Arabidopsis thaliana	#	#	#	#	#	#	#
Rsa1.0_03515.1.g39856.t1	gb|AAG51783.1|AC079679_3 reverse transcriptase, putative; 16838-20266 [Arabidopsis thaliana]	344	1142	1e-27	331.977	18.314	22.3837	reverse transcriptase, putative; 16838-20266	gbpln	Arabidopsis thaliana	AT2G34320.1 | Symbols: | Polynucleotidyl transferase, ribonuclease H-like superfamily protein | chr2:14484959-14485837 FORWARD LENGTH=292	344	292	8e-15	84.8837	12.2093	17.4419
Rsa1.0_03515.1.g39857.t3	gb|AAF24531.1|AC007534_12 F7F22.17 [Arabidopsis thaliana]	1844	1799	1e-106	97.5597	14.4794	20.4447	F7F22.17	gbpln	Arabidopsis thaliana	#	#	#	#	#	#	#
Rsa1.0_03516.1.g39858.t1	dbj|BAM44634.1| glabrous 1 [Raphanus sativus var. niger]	236	261	1e-119	110.593	88.1356	88.5593	glabrous 1	gbpln	Raphanus sativus	AT3G27920.1 | Symbols: GL1, ATMYB0, ATGL1, MYB0 | myb domain protein 0 | chr3:10361945-10363506 REVERSE LENGTH=228	236	228	9e-88	96.6102	70.7627	79.661
Rsa1.0_03516.1.g39859.t2	gb|EOA23597.1| hypothetical protein CARUB_v10016794mg [Capsella rubella]	207	664	2e-23	320.773	29.9517	40.5797	hypothetical protein CARUB_v10016794mg	gbpln	Capsella rubella	AT3G27960.1 | Symbols: | Tetratricopeptide repeat (TPR)-like superfamily protein | chr3:10380513-10382593 REVERSE LENGTH=663	207	663	3e-25	320.29	29.9517	40.5797
Rsa1.0_03517.1.g39860.t1	ref|XP_002871586.1| glutaredoxin family protein [Arabidopsis lyrata subsp. lyrata] gi|297317423|gb|EFH47845.1| glutaredoxin family protein [Arabidopsis lyrata subsp. lyrata]	275	270	1e-120	98.1818	81.0909	88	glutaredoxin family protein	gbpln	Arabidopsis lyrata	AT5G13810.1 | Symbols: | Glutaredoxin family protein | chr5:4455769-4456593 FORWARD LENGTH=274	275	274	1e-118	99.6364	80	87.6364
Rsa1.0_03517.1.g39861.t1	gb|AAB03807.1| AGL15 type 2 [Brassica napus]	279	265	1e-123	94.9821	79.2115	83.1541	AGL15 type 2	gbpln	Brassica napus	AT5G13790.1 | Symbols: AGL15 | AGAMOUS-like 15 | chr5:4449128-4450802 REVERSE LENGTH=268	279	268	1e-100	96.0573	69.8925	79.9283
Rsa1.0_03517.1.g39862.t1	ref|XP_002873626.1| hypothetical protein ARALYDRAFT_488201 [Arabidopsis lyrata subsp. lyrata] gi|297319463|gb|EFH49885.1| hypothetical protein ARALYDRAFT_488201 [Arabidopsis lyrata subsp. lyrata]	196	191	5e-89	97.449	88.7755	92.3469	hypothetical protein ARALYDRAFT_488201	gbpln	Arabidopsis lyrata	AT5G13780.1 | Symbols: | Acyl-CoA N-acyltransferases (NAT) superfamily protein | chr5:4447610-4448603 REVERSE LENGTH=192	196	192	7e-91	97.9592	88.7755	92.3469
Rsa1.0_03517.1.g39863.t1	gb|EOA20268.1| hypothetical protein CARUB_v10000570mg [Capsella rubella]	573	575	0	100.349	85.3403	89.7033	hypothetical protein CARUB_v10000570mg	gbpln	Capsella rubella	AT5G13760.1 | Symbols: | Plasma-membrane choline transporter family protein | chr5:4442102-4444565 FORWARD LENGTH=569	573	569	0	99.3019	84.6422	89.1798
Rsa1.0_03517.1.g39864.t1	ref|XP_002871583.1| hypothetical protein ARALYDRAFT_488196 [Arabidopsis lyrata subsp. lyrata] gi|297317420|gb|EFH47842.1| hypothetical protein ARALYDRAFT_488196 [Arabidopsis lyrata subsp. lyrata]	484	479	0	98.9669	87.6033	92.7686	hypothetical protein ARALYDRAFT_488196	gbpln	Arabidopsis lyrata	AT5G13750.1 | Symbols: ZIFL1 | zinc induced facilitator-like 1 | chr5:4438318-4441289 FORWARD LENGTH=478	484	478	0	98.7603	86.157	91.9421
Rsa1.0_03517.1.g39865.t1	gb|EOA33837.1| hypothetical protein CARUB_v10021318mg, partial [Capsella rubella]	208	290	2e-52	139.423	50.4808	64.9038	hypothetical protein CARUB_v10021318mg, partial	gbpln	Capsella rubella	AT4G04650.1 | Symbols: | RNA-directed DNA polymerase (reverse transcriptase)-related family protein | chr4:2353989-2355213 REVERSE LENGTH=332	208	332	6e-40	159.615	37.0192	52.4038
Rsa1.0_03518.1.g39866.t1	#	#	#	#	#	#	#	-	----	----	#	#	#	#	#	#	#
Rsa1.0_03518.1.g39867.t1	#	#	#	#	#	#	#	-	----	----	#	#	#	#	#	#	#
Rsa1.0_03518.1.g39868.t1	gb|EOA26734.1| hypothetical protein CARUB_v10022820mg [Capsella rubella]	376	527	3e-79	140.16	46.0106	59.3085	hypothetical protein CARUB_v10022820mg	gbpln	Capsella rubella	AT4G05360.1 | Symbols: | Zinc knuckle (CCHC-type) family protein | chr4:2728204-2732337 FORWARD LENGTH=735	376	735	2e-75	195.479	45.7447	60.6383
Rsa1.0_03518.1.g39869.t1	dbj|BAB11200.1| copia-type polyprotein [Arabidopsis thaliana] gi|13872710|emb|CAC37622.1| polyprotein [Arabidopsis thaliana]	1339	1334	0	99.6266	66.9156	80.2838	copia-type polyprotein	gbpln	Arabidopsis thaliana	AT4G23160.1 | Symbols: CRK8 | cysteine-rich RLK (RECEPTOR-like protein kinase) 8 | chr4:12129485-12134086 FORWARD LENGTH=1262	1339	1262	1e-102	94.2494	13.9656	22.4048
Rsa1.0_03519.1.g39870.t1	emb|CAN79086.1| hypothetical protein VITISV_027045 [Vitis vinifera]	551	537	6e-21	97.4592	17.4229	27.2232	hypothetical protein VITISV_027045	gbpln	Vitis vinifera	#	#	#	#	#	#	#
Rsa1.0_03519.1.g39871.t1	gb|ABD65057.1| hypothetical protein 27.t00123 [Brassica oleracea]	545	190	2e-25	34.8624	12.844	14.1284	hypothetical protein 27.t00123	gbpln	Brassica oleracea	#	#	#	#	#	#	#
Rsa1.0_03519.1.g39872.t1	#	#	#	#	#	#	#	-	----	----	#	#	#	#	#	#	#
Rsa1.0_03519.1.g39873.t9	gb|AAD20433.1| putative retroelement pol polyprotein [Arabidopsis thaliana]	1059	889	1e-116	83.9471	20.0189	23.5127	putative retroelement pol polyprotein	gbpln	Arabidopsis thaliana	#	#	#	#	#	#	#
Rsa1.0_03519.1.g39874.t1	gb|AAC28189.1| contains similarity to Arabidopsis thaliana retrotransposon Athila (GB:X81801) [Arabidopsis thaliana]	1644	940	4e-94	57.1776	14.5985	22.2019	contains similarity to Arabidopsis thaliana retrotransposon Athila (GB:X81801)	gbpln	Arabidopsis thaliana	#	#	#	#	#	#	#
Rsa1.0_03520.1.g39875.t1	ref|XP_002876169.1| AT3g52840/F8J2_10 [Arabidopsis lyrata subsp. lyrata] gi|297322007|gb|EFH52428.1| AT3g52840/F8J2_10 [Arabidopsis lyrata subsp. lyrata]	919	728	0	79.2165	65.6148	71.5996	AT3g52840/F8J2_10	gbpln	Arabidopsis lyrata	AT3G52840.1 | Symbols: BGAL2 | beta-galactosidase 2 | chr3:19581244-19586097 FORWARD LENGTH=727	919	727	0	79.1077	65.2884	71.0555
Rsa1.0_03520.1.g39876.t1	gb|AAF18538.1|AC006551_24 Very similar to retrotransposon reverse transcriptase [Arabidopsis thaliana]	188	1231	3e-26	654.787	38.8298	56.9149	Very similar to retrotransposon reverse transcriptase	gbpln	Arabidopsis thaliana	AT5G19270.1 | Symbols: | unknown protein; BEST Arabidopsis thaliana protein match is: unknown protein (TAIR:AT4G03566.1); Has 30201 Blast hits to 17322 proteins in 780 species: Archae - 12; Bacteria - 1396; Metazoa - 17338; Fungi - 3422; Plants - 5037; Viruses - 0; Other Eukaryotes - 2996 (source: NCBI BLink). | chr5:6485617-6487009 REVERSE LENGTH=365	188	365	2e-12	194.149	28.1915	41.4894
Rsa1.0_03521.1.g39877.t1	ref|XP_002883162.1| predicted protein [Arabidopsis lyrata subsp. lyrata] gi|297329002|gb|EFH59421.1| predicted protein [Arabidopsis lyrata subsp. lyrata]	456	455	0	99.7807	83.5526	89.0351	predicted protein	gbpln	Arabidopsis lyrata	AT3G19090.1 | Symbols: | RNA-binding protein | chr3:6601466-6603709 FORWARD LENGTH=455	456	455	0	99.7807	83.5526	89.2544
Rsa1.0_03521.1.g39878.t1	ref|NP_188541.1| putative calcium-dependent protein kinase [Arabidopsis thaliana] gi|75335080|sp|Q9LJL9.1|CAMK2_ARATH RecName: Full=CDPK-related kinase 2; Short=AtCRK2; AltName: Full=Calcium/calmodulin-dependent protein kinase 2 gi|16904216|gb|AAL30815.1|AF435447_1 calcium/calmodulin-dependent protein kinase CaMK2 [Arabidopsis thaliana] gi|9294612|dbj|BAB02951.1| calcium-dependent protein kinase …	628	599	0	95.3822	85.3503	89.4904	putative calcium-dependent protein kinase	gbpln	Arabidopsis thaliana	AT3G19100.1 | Symbols: | Protein kinase superfamily protein | chr3:6605681-6608980 FORWARD LENGTH=599	628	599	0	95.3822	85.3503	89.4904
Rsa1.0_03521.1.g39879.t1	ref|NP_566626.1| PIF / Ping-Pong family of plant transposase [Arabidopsis thaliana] gi|9294613|dbj|BAB02952.1| unnamed protein product [Arabidopsis thaliana] gi|17979471|gb|AAL50072.1| AT3g19120/MVI11_3 [Arabidopsis thaliana] gi|23506151|gb|AAN31087.1| At3g19120/MVI11_3 [Arabidopsis thaliana] gi|332642674|gb|AEE76195.1| PIF / Ping-Pong family of plant transposase [Arabidopsis thaliana]	452	446	0	98.6726	88.2743	93.5841	PIF / Ping-Pong family of plant transposase	gbpln	Arabidopsis thaliana	AT3G19120.1 | Symbols: | PIF / Ping-Pong family of plant transposases | chr3:6609678-6611018 REVERSE LENGTH=446	452	446	0	98.6726	88.2743	93.5841
Rsa1.0_03521.1.g39880.t1	ref|NP_188544.1| RNA-binding protein 47B [Arabidopsis thaliana] gi|122246579|sp|Q0WW84.1|RB47B_ARATH RecName: Full=Polyadenylate-binding protein RBP47B; Short=Poly(A)-binding protein RBP47B; AltName: Full=RNA-binding protein 47B; Short=AtRBP47B gi|110741040|dbj|BAE98614.1| putative nuclear acid binding protein [Arabidopsis thaliana] gi|111074446|gb|ABH04596.1| At3g19130 [Arabidopsis thaliana] gi|…	425	435	0	102.353	82.8235	88.2353	RNA-binding protein 47B	gbpln	Arabidopsis thaliana	AT3G19130.1 | Symbols: ATRBP47B, RBP47B | RNA-binding protein 47B | chr3:6611398-6613823 REVERSE LENGTH=435	425	435	0	102.353	82.8235	88.2353
Rsa1.0_03521.1.g39881.t1	ref|NP_850103.2| FBD-like domain family protein [Arabidopsis thaliana] gi|330252913|gb|AEC08007.1| FBD-like domain family protein [Arabidopsis thaliana]	285	298	1e-34	104.561	34.0351	44.2105	FBD-like domain family protein	gbpln	Arabidopsis thaliana	AT2G27505.1 | Symbols: | FBD-like domain family protein | chr2:11756746-11757829 FORWARD LENGTH=298	285	298	3e-37	104.561	34.0351	44.2105
Rsa1.0_03521.1.g39882.t1	#	#	#	#	#	#	#	-	----	----	#	#	#	#	#	#	#
Rsa1.0_03521.1.g39883.t1	gb|EOA32491.1| hypothetical protein CARUB_v10015771mg [Capsella rubella]	165	441	8e-82	267.273	93.3333	95.7576	hypothetical protein CARUB_v10015771mg	gbpln	Capsella rubella	AT3G19970.1 | Symbols: | alpha/beta-Hydrolases superfamily protein | chr3:6959644-6961367 FORWARD LENGTH=434	165	434	9e-82	263.03	89.697	94.5455
Rsa1.0_03521.1.g39884.t1	ref|NP_188632.1| phytochrome-associated serine/threonine protein phosphatase 3 [Arabidopsis thaliana] gi|75311171|sp|Q9LHE7.1|FYPP3_ARATH RecName: Full=Phytochrome-associated serine/threonine-protein phosphatase 3; Short=AtFyPP3; AltName: Full=Protein EMBRYO DEFECTIVE 2736 gi|14582206|gb|AAK69404.1|AF275664_1 serine/threonine protein phosphatase [Arabidopsis thaliana] gi|11994773|dbj|BAB03163.1| …	304	303	1e-173	99.6711	95.3947	98.6842	phytochrome-associated serine/threonine protein phosphatase 3	gbpln	Arabidopsis thaliana	AT3G19980.1 | Symbols: ATFYPP3, EMB2736, STPP, FYPP3 | flower-specific, phytochrome-associated protein phosphatase 3 | chr3:6962008-6964761 FORWARD LENGTH=303	304	303	1e-175	99.6711	95.3947	98.6842
Rsa1.0_03521.1.g39885.t1	gb|EOA31005.1| hypothetical protein CARUB_v10014148mg [Capsella rubella]	309	308	1e-164	99.6764	89.9676	94.822	hypothetical protein CARUB_v10014148mg	gbpln	Capsella rubella	AT3G20000.1 | Symbols: TOM40 | translocase of the outer mitochondrial membrane 40 | chr3:6967685-6970247 FORWARD LENGTH=309	309	309	1e-164	100	87.3786	93.8511
Rsa1.0_03521.1.g39886.t1	ref|NP_188635.1| SNF2 and helicase domain-containing protein [Arabidopsis thaliana] gi|11994776|dbj|BAB03166.1| transcription factor-like protein [Arabidopsis thaliana] gi|332642797|gb|AEE76318.1| SNF2 and helicase domain-containing protein [Arabidopsis thaliana]	830	1047	0	126.145	63.6145	70.241	SNF2 and helicase domain-containing protein	gbpln	Arabidopsis thaliana	AT3G20010.1 | Symbols: | SNF2 domain-containing protein / helicase domain-containing protein / zinc finger protein-related | chr3:6971352-6976340 FORWARD LENGTH=1047	830	1047	0	126.145	63.6145	70.241
Rsa1.0_03521.1.g39887.t1	gb|EOA29533.1| hypothetical protein CARUB_v10014905mg [Capsella rubella]	133	132	2e-65	99.2481	96.9925	98.4962	hypothetical protein CARUB_v10014905mg	gbpln	Capsella rubella	AT3G20670.1 | Symbols: HTA13 | histone H2A 13 | chr3:7229472-7229963 FORWARD LENGTH=132	133	132	1e-66	99.2481	94.7368	97.7444
Rsa1.0_03522.1.g39888.t1	gb|AAD22339.1| putative retroelement pol polyprotein [Arabidopsis thaliana]	264	1411	1e-14	534.47	15.5303	20.4545	putative retroelement pol polyprotein	gbpln	Arabidopsis thaliana	#	#	#	#	#	#	#
Rsa1.0_03522.1.g39889.t1	gb|AAG51783.1|AC079679_3 reverse transcriptase, putative; 16838-20266 [Arabidopsis thaliana]	284	1142	3e-40	402.113	36.6197	56.338	reverse transcriptase, putative; 16838-20266	gbpln	Arabidopsis thaliana	AT4G29090.1 | Symbols: | Ribonuclease H-like superfamily protein | chr4:14333528-14335255 FORWARD LENGTH=575	284	575	3e-20	202.465	28.169	50
Rsa1.0_03522.1.g39890.t1	#	#	#	#	#	#	#	-	----	----	#	#	#	#	#	#	#
Rsa1.0_03522.1.g39891.t1	#	#	#	#	#	#	#	-	----	----	#	#	#	#	#	#	#
Rsa1.0_03522.1.g39892.t1	gb|AAG52321.1|AC021666_10 hypothetical protein; 77302-71408 [Arabidopsis thaliana]	252	523	9e-53	207.54	44.4444	61.9048	hypothetical protein; 77302-71408	gbpln	Arabidopsis thaliana	#	#	#	#	#	#	#
Rsa1.0_03522.1.g39893.t1	#	#	#	#	#	#	#	-	----	----	#	#	#	#	#	#	#
Rsa1.0_03522.1.g39894.t1	gb|ABD65034.1| Ulp1 protease family protein [Brassica oleracea]	287	863	9e-18	300.697	20.5575	34.1463	Ulp1 protease family protein	gbpln	Brassica oleracea	AT5G45570.1 | Symbols: | Ulp1 protease family protein | chr5:18472301-18475574 FORWARD LENGTH=921	287	921	2e-14	320.906	18.8153	30.3136
Rsa1.0_03523.1.g39895.t1	sp|P0DI14.1|AP1_BRARP RecName: Full=Floral homeotic protein APETALA 1; Short=BcpAP1; AltName: Full=Agamous-like MADS-box protein AP1	180	256	6e-88	142.222	92.7778	96.1111	RecName: Full=Floral homeotic protein APETALA 1; Short=BcpAP1; AltName: Full=Agamous-like MADS-box protein AP1	----	----	AT1G69120.1 | Symbols: AP1, AGL7 | K-box region and MADS-box transcription factor family protein | chr1:25982576-25986102 REVERSE LENGTH=256	180	256	3e-79	142.222	90.5556	95.5556
Rsa1.0_03523.1.g39896.t1	ref|XP_002887220.1| hypothetical protein ARALYDRAFT_476034 [Arabidopsis lyrata subsp. lyrata] gi|297333061|gb|EFH63479.1| hypothetical protein ARALYDRAFT_476034 [Arabidopsis lyrata subsp. lyrata]	90	94	2e-28	104.444	90	92.2222	hypothetical protein ARALYDRAFT_476034	gbpln	Arabidopsis lyrata	AT1G69050.1 | Symbols: | unknown protein; Has 9 Blast hits to 9 proteins in 4 species: Archae - 0; Bacteria - 0; Metazoa - 0; Fungi - 0; Plants - 9; Viruses - 0; Other Eukaryotes - 0 (source: NCBI BLink). | chr1:25961975-25962259 FORWARD LENGTH=94	90	94	4e-28	104.444	86.6667	88.8889
Rsa1.0_03523.1.g39897.t3	gb|ACG60670.1| hypothetical protein BoB028L01.020 [Brassica oleracea var. alboglabra]	941	951	0	101.063	83.1031	89.7981	hypothetical protein BoB028L01.020	gbpln	Brassica oleracea	AT1G68990.1 | Symbols: MGP3 | male gametophyte defective 3 | chr1:25935499-25940755 REVERSE LENGTH=976	941	976	0	103.719	77.152	88.204
Rsa1.0_03524.1.g39898.t1	pir||T00833 RNA-directed DNA polymerase homolog T13L16.7 - Arabidopsis thaliana (fragment)	552	1365	1e-130	247.283	44.2029	61.413	RNA-directed DNA polymerase homolog T13L16.7 - Arabidopsis thaliana (fragment)	----	----	AT4G29090.1 | Symbols: | Ribonuclease H-like superfamily protein | chr4:14333528-14335255 FORWARD LENGTH=575	552	575	2e-69	104.167	27.1739	42.7536
Rsa1.0_03524.1.g39899.t1	#	#	#	#	#	#	#	-	----	----	#	#	#	#	#	#	#
Rsa1.0_03524.1.g39900.t1	#	#	#	#	#	#	#	-	----	----	#	#	#	#	#	#	#
Rsa1.0_03524.1.g39901.t2	ref|XP_002890953.1| predicted protein [Arabidopsis lyrata subsp. lyrata] gi|297336795|gb|EFH67212.1| predicted protein [Arabidopsis lyrata subsp. lyrata]	590	560	0	94.9153	76.2712	85.0847	predicted protein	gbpln	Arabidopsis lyrata	AT1G31870.2 | Symbols: | unknown protein; FUNCTIONS IN: molecular_function unknown; INVOLVED IN: biological_process unknown; LOCATED IN: cytosol, nucleus; EXPRESSED IN: 25 plant structures; EXPRESSED DURING: 15 growth stages; CONTAINS InterPro DOMAIN/s: Protein of unknown function DUF2050, pre-mRNA-splicing factor (InterPro:IPR018609); Has 35333 Blast hits to 34131 proteins in 2444 species: Archa…	590	561	0	95.0847	75.4237	84.9153
Rsa1.0_03524.1.g39902.t1	ref|NP_174469.1| phosphoribosyl-ATP pyrophosphatase [Arabidopsis thaliana] gi|11132859|sp|O82768.1|HIS2_ARATH RecName: Full=Histidine biosynthesis bifunctional protein hisIE, chloroplastic; Includes: RecName: Full=Phosphoribosyl-AMP cyclohydrolase; Short=PRA-CH; Includes: RecName: Full=Phosphoribosyl-ATP pyrophosphatase; Short=PRA-PH; Flags: Precursor gi|12321304|gb|AAG50725.1|AC079041_18 phospho…	274	281	1e-121	102.555	77.3723	80.292	phosphoribosyl-ATP pyrophosphatase	gbpln	Arabidopsis thaliana	AT1G31860.1 | Symbols: AT-IE, HISN2 | histidine biosynthesis bifunctional protein (HISIE) | chr1:11434250-11436530 REVERSE LENGTH=281	274	281	1e-123	102.555	77.3723	80.292
Rsa1.0_03524.1.g39903.t1	ref|XP_002890952.1| hypothetical protein ARALYDRAFT_473372 [Arabidopsis lyrata subsp. lyrata] gi|297336794|gb|EFH67211.1| hypothetical protein ARALYDRAFT_473372 [Arabidopsis lyrata subsp. lyrata]	604	603	0	99.8344	93.543	96.8543	hypothetical protein ARALYDRAFT_473372	gbpln	Arabidopsis lyrata	AT1G31850.2 | Symbols: | S-adenosyl-L-methionine-dependent methyltransferases superfamily protein | chr1:11431165-11433443 FORWARD LENGTH=603	604	603	0	99.8344	93.2119	97.0199
Rsa1.0_03525.1.g39904.t3	gb|ABD65084.1| hypothetical protein 27.t00096 [Brassica oleracea]	362	645	8e-41	178.177	24.3094	29.0055	hypothetical protein 27.t00096	gbpln	Brassica oleracea	#	#	#	#	#	#	#
Rsa1.0_03525.1.g39905.t1	gb|ACY03400.1| flowering locus T [Brassica napus] gi|261873779|gb|ACY03401.1| flowering locus T [Brassica napus]	175	175	4e-97	100	99.4286	100	flowering locus T	gbpln	Brassica napus	AT1G65480.1 | Symbols: FT | PEBP (phosphatidylethanolamine-binding protein) family protein | chr1:24331510-24333689 FORWARD LENGTH=175	175	175	3e-87	100	86.2857	91.4286
Rsa1.0_03526.1.g39906.t1	#	#	#	#	#	#	#	-	----	----	#	#	#	#	#	#	#
Rsa1.0_03526.1.g39907.t1	#	#	#	#	#	#	#	-	----	----	#	#	#	#	#	#	#
Rsa1.0_03526.1.g39908.t1	ref|NP_199678.1| agamous-like MADS-box protein AGL80 [Arabidopsis thaliana] gi|75333956|sp|Q9FJK3.1|AGL80_ARATH RecName: Full=Agamous-like MADS-box protein AGL80 gi|10177357|dbj|BAB10700.1| unnamed protein product [Arabidopsis thaliana] gi|67633864|gb|AAY78856.1| MADS-box family protein [Arabidopsis thaliana] gi|89275220|gb|ABD66036.1| MADS box transcription factor AGL80 [Arabidopsis thaliana] gi…	175	321	5e-36	183.429	50.8571	69.1429	agamous-like MADS-box protein AGL80	gbpln	Arabidopsis thaliana	AT5G48670.1 | Symbols: FEM111, AGL80 | AGAMOUS-like 80 | chr5:19738825-19739790 REVERSE LENGTH=321	175	321	2e-38	183.429	50.8571	69.1429
Rsa1.0_03526.1.g39909.t1	#	#	#	#	#	#	#	-	----	----	AT5G48670.1 | Symbols: FEM111, AGL80 | AGAMOUS-like 80 | chr5:19738825-19739790 REVERSE LENGTH=321	93	321	4e-12	345.161	43.0108	64.5161
Rsa1.0_03526.1.g39910.t1	#	#	#	#	#	#	#	-	----	----	#	#	#	#	#	#	#
Rsa1.0_03526.1.g39911.t1	ref|NP_199678.1| agamous-like MADS-box protein AGL80 [Arabidopsis thaliana] gi|75333956|sp|Q9FJK3.1|AGL80_ARATH RecName: Full=Agamous-like MADS-box protein AGL80 gi|10177357|dbj|BAB10700.1| unnamed protein product [Arabidopsis thaliana] gi|67633864|gb|AAY78856.1| MADS-box family protein [Arabidopsis thaliana] gi|89275220|gb|ABD66036.1| MADS box transcription factor AGL80 [Arabidopsis thaliana] gi…	112	321	9e-15	286.607	42.8571	65.1786	agamous-like MADS-box protein AGL80	gbpln	Arabidopsis thaliana	AT5G48670.1 | Symbols: FEM111, AGL80 | AGAMOUS-like 80 | chr5:19738825-19739790 REVERSE LENGTH=321	112	321	2e-17	286.607	42.8571	65.1786
Rsa1.0_03526.1.g39912.t1	emb|CAB83070.1| putative protein [Arabidopsis thaliana] gi|110736914|dbj|BAF00414.1| hypothetical protein [Arabidopsis thaliana]	484	539	4e-32	111.364	19.0083	27.8926	putative protein	gbpln	Arabidopsis thaliana	#	#	#	#	#	#	#
Rsa1.0_03526.1.g39913.t1	gb|AAG52949.1| gag/pol polyprotein [Arabidopsis thaliana]	1599	1643	0	102.752	50.1563	68.0425	gag/pol polyprotein	gbpln	Arabidopsis thaliana	AT4G23160.1 | Symbols: CRK8 | cysteine-rich RLK (RECEPTOR-like protein kinase) 8 | chr4:12129485-12134086 FORWARD LENGTH=1262	1599	1262	2e-94	78.9243	11.3821	16.6354
Rsa1.0_03527.1.g39914.t1	gb|EOA20528.1| hypothetical protein CARUB_v10000841mg [Capsella rubella]	418	483	0	115.55	85.6459	91.866	hypothetical protein CARUB_v10000841mg	gbpln	Capsella rubella	AT5G08260.1 | Symbols: scpl35 | serine carboxypeptidase-like 35 | chr5:2657236-2661272 FORWARD LENGTH=480	418	480	0	114.833	85.8852	91.1483
Rsa1.0_03527.1.g39915.t1	ref|XP_002873350.1| hypothetical protein ARALYDRAFT_908776 [Arabidopsis lyrata subsp. lyrata] gi|297319187|gb|EFH49609.1| hypothetical protein ARALYDRAFT_908776 [Arabidopsis lyrata subsp. lyrata]	260	382	1e-132	146.923	89.2308	93.0769	hypothetical protein ARALYDRAFT_908776	gbpln	Arabidopsis lyrata	AT5G08280.1 | Symbols: HEMC | hydroxymethylbilane synthase | chr5:2663763-2665596 REVERSE LENGTH=382	260	382	1e-134	146.923	88.4615	92.6923
Rsa1.0_03527.1.g39916.t1	ref|XP_002871316.1| hypothetical protein ARALYDRAFT_487662 [Arabidopsis lyrata subsp. lyrata] gi|297317153|gb|EFH47575.1| hypothetical protein ARALYDRAFT_487662 [Arabidopsis lyrata subsp. lyrata]	287	347	1e-161	120.906	97.561	99.6516	hypothetical protein ARALYDRAFT_487662	gbpln	Arabidopsis lyrata	AT5G08300.1 | Symbols: | Succinyl-CoA ligase, alpha subunit | chr5:2667579-2669672 FORWARD LENGTH=347	287	347	1e-163	120.906	97.2125	99.6516
Rsa1.0_03527.1.g39917.t1	ref|NP_001190262.1| pentatricopeptide repeat (PPR) family protein [Arabidopsis thaliana] gi|223635618|sp|P0C8Q7.1|PP369_ARATH RecName: Full=Pentatricopeptide repeat-containing protein At5g08305 gi|332003897|gb|AED91280.1| pentatricopeptide repeat (PPR) family protein [Arabidopsis thaliana]	541	534	0	98.7061	76.525	87.4307	pentatricopeptide repeat (PPR) family protein	gbpln	Arabidopsis thaliana	AT5G08305.1 | Symbols: | Pentatricopeptide repeat (PPR) superfamily protein | chr5:2670134-2671738 REVERSE LENGTH=534	541	534	0	98.7061	76.525	87.4307
Rsa1.0_03528.1.g39918.t1	gb|AAG50806.1|AC079281_8 unknown protein [Arabidopsis thaliana]	1773	1213	0	68.4151	34.5178	45.3469	unknown protein	gbpln	Arabidopsis thaliana	AT1G43760.1 | Symbols: | DNAse I-like superfamily protein | chr1:16528880-16531065 REVERSE LENGTH=626	1773	626	5e-69	35.3074	8.79865	13.4236
Rsa1.0_03528.1.g39919.t1	gb|AAG51783.1|AC079679_3 reverse transcriptase, putative; 16838-20266 [Arabidopsis thaliana]	116	1142	1e-12	984.483	36.2069	50	reverse transcriptase, putative; 16838-20266	gbpln	Arabidopsis thaliana	#	#	#	#	#	#	#
Rsa1.0_03528.1.g39920.t2	ref|NP_191954.3| uncharacterized protein [Arabidopsis thaliana] gi|30794045|gb|AAP40468.1| unknown protein [Arabidopsis thaliana] gi|110742609|dbj|BAE99217.1| hypothetical protein [Arabidopsis thaliana] gi|332656480|gb|AEE81880.1| uncharacterized protein AT4G00440 [Arabidopsis thaliana]	786	831	0	105.725	76.3359	83.2061	uncharacterized protein	gbpln	Arabidopsis thaliana	AT4G00440.1 | Symbols: | Protein of unknown function (DUF3741) | chr4:195176-198119 FORWARD LENGTH=831	786	831	0	105.725	76.3359	83.2061
Rsa1.0_03528.1.g39921.t1	sp|H3K2Y6.1|MED12_ARATH RecName: Full=Mediator of RNA polymerase II transcription subunit 12; AltName: Full=Protein CENTER CITY; AltName: Full=Protein CRYPTIC PRECOCIOUS gi|374428817|dbj|BAL49816.1| cryptic precocious [Arabidopsis thaliana] gi|374428819|dbj|BAL49817.1| cryptic precocious splicing variant [Arabidopsis thaliana] gi|374428821|dbj|BAL49818.1| cryptic precocious [Arabidopsis thaliana]	201	2235	1e-82	1111.94	76.6169	81.0945	RecName: Full=Mediator of RNA polymerase II transcription subunit 12; AltName: Full=Protein CENTER CITY; AltName: Full=Protein CRYPTIC PRECOCIOUS gi|374428817|dbj|BAL49816.1| cryptic precocious	gbpln	Arabidopsis thaliana	AT4G00450.1 | Symbols: CRP, CCT | RNA polymerase II transcription mediators | chr4:202425-210666 FORWARD LENGTH=2253	201	2253	5e-85	1120.9	76.6169	81.0945
Rsa1.0_03528.1.g39922.t1	ref|NP_001118903.1| RHO guanyl-nucleotide exchange factor 3 [Arabidopsis thaliana] gi|134031902|gb|ABO45688.1| At4g00460 [Arabidopsis thaliana] gi|332656485|gb|AEE81885.1| RHO guanyl-nucleotide exchange factor 3 [Arabidopsis thaliana]	465	473	0	101.72	93.7634	96.7742	RHO guanyl-nucleotide exchange factor 3	gbpln	Arabidopsis thaliana	AT4G00460.2 | Symbols: ATROPGEF3, ROPGEF3 | RHO guanyl-nucleotide exchange factor 3 | chr4:211146-213094 REVERSE LENGTH=473	465	473	0	101.72	93.7634	96.7742
Rsa1.0_03529.1.g39923.t1	ref|NP_001190082.1| late embryogenesis abundant 3 (LEA3) family protein [Arabidopsis thaliana] gi|332645620|gb|AEE79141.1| late embryogenesis abundant 3 (LEA3) family protein [Arabidopsis thaliana]	122	123	3e-41	100.82	63.9344	77.0492	late embryogenesis abundant 3 (LEA3) family protein	gbpln	Arabidopsis thaliana	AT3G53770.2 | Symbols: | late embryogenesis abundant 3 (LEA3) family protein | chr3:19923328-19923901 FORWARD LENGTH=123	122	123	5e-44	100.82	63.9344	77.0492
Rsa1.0_03529.1.g39924.t1	ref|NP_566988.1| actin 3 [Arabidopsis thaliana] gi|30687201|ref|NP_850284.1| actin 1 [Arabidopsis thaliana] gi|79324605|ref|NP_001031504.1| actin 1 [Arabidopsis thaliana] gi|460415910|ref|XP_004253296.1| PREDICTED: actin-1-like [Solanum lycopersicum] gi|317374840|sp|P0CJ46.1|ACT1_ARATH RecName: Full=Actin-1 gi|317374841|sp|P0CJ47.1|ACT3_ARATH RecName: Full=Actin-3 gi|1145695|gb|AAA98562.1| actin …	377	377	0	100	99.4695	99.4695	actin 3	gbpln	Arabidopsis thaliana	AT3G53750.1 | Symbols: ACT3 | actin 3 | chr3:19915924-19917371 FORWARD LENGTH=377	377	377	0	100	99.4695	99.4695
Rsa1.0_03529.1.g39925.t1	gb|ABD64968.1| hypothetical protein 25.t00005 [Brassica oleracea]	141	299	1e-14	212.057	34.0426	47.5177	hypothetical protein 25.t00005	gbpln	Brassica oleracea	AT5G47590.1 | Symbols: | Heat shock protein HSP20/alpha crystallin family | chr5:19297945-19299099 REVERSE LENGTH=264	141	264	2e-14	187.234	30.4965	46.0993
Rsa1.0_03530.1.g39926.t1	#	#	#	#	#	#	#	-	----	----	#	#	#	#	#	#	#
Rsa1.0_03530.1.g39927.t1	#	#	#	#	#	#	#	-	----	----	#	#	#	#	#	#	#
Rsa1.0_03530.1.g39928.t1	ref|XP_002893881.1| predicted protein [Arabidopsis lyrata subsp. lyrata] gi|297339723|gb|EFH70140.1| predicted protein [Arabidopsis lyrata subsp. lyrata]	497	484	0	97.3843	68.008	75.2515	predicted protein	gbpln	Arabidopsis lyrata	AT1G35470.1 | Symbols: | SPla/RYanodine receptor (SPRY) domain-containing protein | chr1:13051636-13054922 REVERSE LENGTH=465	497	465	0	93.5614	67.8068	74.4467
Rsa1.0_03530.1.g39929.t1	gb|EOA24640.1| hypothetical protein CARUB_v10017917mg [Capsella rubella]	199	246	1e-20	123.618	33.1658	53.7688	hypothetical protein CARUB_v10017917mg	gbpln	Capsella rubella	#	#	#	#	#	#	#
Rsa1.0_03530.1.g39930.t2	dbj|BAB10790.1| retroelement pol polyprotein-like [Arabidopsis thaliana]	1742	1864	0	107.003	41.5614	50.9759	retroelement pol polyprotein-like	gbpln	Arabidopsis thaliana	ATMG00750.1 | Symbols: ORF119 | GAG/POL/ENV polyprotein | chrM:220830-221189 FORWARD LENGTH=119	1742	119	1e-15	6.83123	1.83697	2.35362
Rsa1.0_03531.1.g39931.t1	dbj|BAB02259.1| retroelement pol polyprotein-like [Arabidopsis thaliana]	410	777	5e-26	189.512	23.4146	32.9268	retroelement pol polyprotein-like	gbpln	Arabidopsis thaliana	#	#	#	#	#	#	#
Rsa1.0_03531.1.g39932.t1	#	#	#	#	#	#	#	-	----	----	#	#	#	#	#	#	#
Rsa1.0_03531.1.g39933.t1	emb|CAB86676.1| putative protein [Arabidopsis thaliana]	135	534	2e-26	395.556	39.2593	58.5185	putative protein	gbpln	Arabidopsis thaliana	AT3G24255.1 | Symbols: | RNA-directed DNA polymerase (reverse transcriptase)-related family protein | chr3:8789471-8793208 FORWARD LENGTH=746	135	746	6e-15	552.593	28.1481	38.5185
Rsa1.0_03531.1.g39934.t1	#	#	#	#	#	#	#	-	----	----	#	#	#	#	#	#	#
Rsa1.0_03532.1.g39935.t1	gb|EMJ11389.1| hypothetical protein PRUPE_ppa017790mg [Prunus persica]	1466	1485	0	101.296	43.7926	59.8226	hypothetical protein PRUPE_ppa017790mg	gbpln	Prunus persica	ATMG00860.1 | Symbols: ORF158 | DNA/RNA polymerases superfamily protein | chrM:235916-236392 FORWARD LENGTH=158	1466	158	2e-26	10.7776	3.61528	5.25239
Rsa1.0_03532.1.g39936.t1	ref|NP_568075.1| hydrolase, alpha/beta fold family protein [Arabidopsis thaliana] gi|116325916|gb|ABJ98559.1| At4g39955 [Arabidopsis thaliana] gi|332661745|gb|AEE87145.1| hydrolase, alpha/beta fold family protein [Arabidopsis thaliana]	325	328	1e-172	100.923	88	93.5385	hydrolase, alpha/beta fold family protein	gbpln	Arabidopsis thaliana	AT4G39955.1 | Symbols: | alpha/beta-Hydrolases superfamily protein | chr4:18530573-18532088 FORWARD LENGTH=328	325	328	1e-175	100.923	88	93.5385
Rsa1.0_03532.1.g39937.t1	gb|ADW54459.1| cytochrome P450 79B1 [Brassica oleracea var. botrytis]	541	541	0	100	97.4122	98.7061	cytochrome P450 79B1	gbpln	Brassica oleracea	AT4G39950.1 | Symbols: CYP79B2 | cytochrome P450, family 79, subfamily B, polypeptide 2 | chr4:18525311-18527284 FORWARD LENGTH=541	541	541	0	100	93.3457	97.4122
Rsa1.0_03532.1.g39938.t1	ref|XP_002866895.1| aps-kinase 2 [Arabidopsis lyrata subsp. lyrata] gi|297312731|gb|EFH43154.1| aps-kinase 2 [Arabidopsis lyrata subsp. lyrata]	293	292	1e-152	99.6587	90.1024	94.198	aps-kinase 2	gbpln	Arabidopsis lyrata	AT4G39940.1 | Symbols: AKN2, APK2 | APS-kinase 2 | chr4:18519787-18521276 FORWARD LENGTH=293	293	293	1e-154	100	89.7611	93.5154
Rsa1.0_03532.1.g39939.t1	ref|XP_003540892.1| PREDICTED: uncharacterized protein LOC100793937 [Glycine max]	146	817	3e-42	559.589	56.8493	74.6575	PREDICTED: uncharacterized protein LOC100793937	gbenv/gbpln	Glycine max	#	#	#	#	#	#	#
Rsa1.0_03533.1.g39940.t1	#	#	#	#	#	#	#	-	----	----	#	#	#	#	#	#	#
Rsa1.0_03533.1.g39941.t1	gb|EOA18376.1| hypothetical protein CARUB_v10006906mg [Capsella rubella]	335	342	1e-161	102.09	84.1791	91.3433	hypothetical protein CARUB_v10006906mg	gbpln	Capsella rubella	AT5G39820.1 | Symbols: anac094, NAC094 | NAC domain containing protein 94 | chr5:15939300-15940491 REVERSE LENGTH=337	335	337	1e-160	100.597	84.1791	91.0448
Rsa1.0_03533.1.g39942.t1	gb|AAD22286.1| putative non-LTR retroelement reverse transcriptase [Arabidopsis thaliana]	153	1311	2e-14	856.863	36.6013	50.3268	putative non-LTR retroelement reverse transcriptase	gbpln	Arabidopsis thaliana	AT1G10000.1 | Symbols: | Ribonuclease H-like superfamily protein | chr1:3263877-3264788 REVERSE LENGTH=303	153	303	8e-16	198.039	32.0261	47.0588
Rsa1.0_03533.1.g39943.t1	#	#	#	#	#	#	#	-	----	----	#	#	#	#	#	#	#
Rsa1.0_03533.1.g39944.t1	#	#	#	#	#	#	#	-	----	----	#	#	#	#	#	#	#
Rsa1.0_03534.1.g39945.t6	emb|CAN69773.1| hypothetical protein VITISV_027581 [Vitis vinifera]	1448	1537	0	106.146	33.5635	46.1326	hypothetical protein VITISV_027581	gbpln	Vitis vinifera	ATMG00750.1 | Symbols: ORF119 | GAG/POL/ENV polyprotein | chrM:220830-221189 FORWARD LENGTH=119	1448	119	1e-18	8.21823	2.55525	3.24586
Rsa1.0_03534.1.g39946.t1	dbj|BAB02227.1| unnamed protein product [Arabidopsis thaliana]	449	619	1e-14	137.862	9.35412	11.5813	unnamed protein product	gbpln	Arabidopsis thaliana	AT5G28780.1 | Symbols: | PIF1 helicase | chr5:10812907-10814173 REVERSE LENGTH=337	449	337	1e-12	75.0557	8.46325	9.79955
Rsa1.0_03535.1.g39947.t1	ref|XP_002865970.1| galactosyltransferase family protein [Arabidopsis lyrata subsp. lyrata] gi|297311805|gb|EFH42229.1| galactosyltransferase family protein [Arabidopsis lyrata subsp. lyrata]	210	338	5e-63	160.952	56.6667	60	galactosyltransferase family protein	gbpln	Arabidopsis lyrata	AT5G53340.1 | Symbols: | Galactosyltransferase family protein | chr5:21641045-21643195 REVERSE LENGTH=338	210	338	2e-65	160.952	61.4286	66.6667
Rsa1.0_03535.1.g39948.t1	ref|XP_002864236.1| hypothetical protein ARALYDRAFT_918411 [Arabidopsis lyrata subsp. lyrata] gi|297310071|gb|EFH40495.1| hypothetical protein ARALYDRAFT_918411 [Arabidopsis lyrata subsp. lyrata]	198	221	2e-77	111.616	82.3232	87.3737	hypothetical protein ARALYDRAFT_918411	gbpln	Arabidopsis lyrata	AT5G53330.1 | Symbols: | Ubiquitin-associated/translation elongation factor EF1B protein | chr5:21639236-21640716 FORWARD LENGTH=221	198	221	1e-78	111.616	76.7677	81.3131
Rsa1.0_03535.1.g39949.t1	ref|NP_200144.1| putative inactive receptor kinase [Arabidopsis thaliana] gi|75171152|sp|Q9FK10.1|Y5332_ARATH RecName: Full=Probable inactive receptor kinase At5g53320; Flags: Precursor gi|9759179|dbj|BAB09794.1| receptor protein kinase-like protein [Arabidopsis thaliana] gi|193083239|gb|ACF09413.1| At5g53320 [Arabidopsis thaliana] gi|224589721|gb|ACN59392.1| leucine-rich repeat receptor-like pro…	567	601	0	105.996	75.6614	82.5397	putative inactive receptor kinase	gbpln	Arabidopsis thaliana	AT5G53320.1 | Symbols: | Leucine-rich repeat protein kinase family protein | chr5:21636453-21638337 REVERSE LENGTH=601	567	601	0	105.996	75.6614	82.5397
Rsa1.0_03536.1.g39950.t1	gb|AAM15062.1| putative retroelement integrase [Arabidopsis thaliana]	144	1215	2e-19	843.75	27.7778	38.8889	putative retroelement integrase	gbpln	Arabidopsis thaliana	#	#	#	#	#	#	#
Rsa1.0_03536.1.g39951.t1	dbj|BAJ34375.1| unnamed protein product [Thellungiella halophila]	275	273	1e-128	99.2727	84.3636	89.0909	unnamed protein product	----	----	AT1G22640.1 | Symbols: ATMYB3, MYB3 | myb domain protein 3 | chr1:8006289-8007219 FORWARD LENGTH=257	275	257	1e-110	93.4545	76.7273	79.2727
Rsa1.0_03536.1.g39952.t2	gb|AAL65634.1| transaldolase-like protein [Arabidopsis thaliana] gi|22497334|gb|AAL65636.1| transaldolase-like protein [Arabidopsis thaliana]	111	375	2e-24	337.838	61.2613	66.6667	transaldolase-like protein	gbpln	Arabidopsis thaliana	AT1G12230.1 | Symbols: | Aldolase superfamily protein | chr1:4148050-4150708 FORWARD LENGTH=405	111	405	1e-26	364.865	60.3604	66.6667
Rsa1.0_03536.1.g39953.t1	#	#	#	#	#	#	#	-	----	----	#	#	#	#	#	#	#
Rsa1.0_03537.1.g39954.t7	ref|XP_002874085.1| hypothetical protein ARALYDRAFT_489126 [Arabidopsis lyrata subsp. lyrata] gi|297319922|gb|EFH50344.1| hypothetical protein ARALYDRAFT_489126 [Arabidopsis lyrata subsp. lyrata]	337	1016	2e-85	301.484	46.8843	49.8516	hypothetical protein ARALYDRAFT_489126	gbpln	Arabidopsis lyrata	AT5G22780.1 | Symbols: | Adaptor protein complex AP-2, alpha subunit | chr5:7590100-7597828 REVERSE LENGTH=1013	337	1013	1e-84	300.593	45.9941	48.368
Rsa1.0_03537.1.g39955.t1	ref|XP_002875697.1| hypothetical protein ARALYDRAFT_905616 [Arabidopsis lyrata subsp. lyrata] gi|297321535|gb|EFH51956.1| hypothetical protein ARALYDRAFT_905616 [Arabidopsis lyrata subsp. lyrata]	1535	1570	0	102.28	79.4137	86.9055	hypothetical protein ARALYDRAFT_905616	gbpln	Arabidopsis lyrata	AT5G35210.2 | Symbols: | metalloendopeptidases;zinc ion binding;DNA binding | chr5:13476213-13482238 REVERSE LENGTH=1539	1535	1539	0	100.261	77.1336	84.6254
Rsa1.0_03537.1.g39956.t4	gb|AAC33226.1| putative non-LTR retroelement reverse transcriptase [Arabidopsis thaliana]	1408	1529	0	108.594	43.679	61.7898	putative non-LTR retroelement reverse transcriptase	gbpln	Arabidopsis thaliana	AT3G24255.1 | Symbols: | RNA-directed DNA polymerase (reverse transcriptase)-related family protein | chr3:8789471-8793208 FORWARD LENGTH=746	1408	746	1e-66	52.983	10.8665	15.2699
Rsa1.0_03538.1.g39957.t1	ref|XP_003541562.1| PREDICTED: subtilisin-like protease-like [Glycine max]	761	778	0	102.234	58.7385	73.456	PREDICTED: subtilisin-like protease-like	gbenv/gbpln	Glycine max	AT1G20160.1 | Symbols: ATSBT5.2 | Subtilisin-like serine endopeptidase family protein | chr1:6990852-6993854 REVERSE LENGTH=769	761	769	0	101.051	45.3351	62.2865
Rsa1.0_03538.1.g39958.t24	gb|EOA26481.1| hypothetical protein CARUB_v10022528mg [Capsella rubella]	1190	1203	0	101.092	84.958	91.0924	hypothetical protein CARUB_v10022528mg	gbpln	Capsella rubella	AT2G27170.2 | Symbols: TTN7, SMC3 | Structural maintenance of chromosomes (SMC) family protein | chr2:11609319-11617064 REVERSE LENGTH=1204	1190	1204	0	101.176	84.958	91.0084
Rsa1.0_03538.1.g39959.t1	#	#	#	#	#	#	#	-	----	----	#	#	#	#	#	#	#
Rsa1.0_03538.1.g39960.t1	gb|EOA28042.1| hypothetical protein CARUB_v10024215mg [Capsella rubella]	143	162	1e-38	113.287	74.8252	82.5175	hypothetical protein CARUB_v10024215mg	gbpln	Capsella rubella	AT2G27180.1 | Symbols: | unknown protein; BEST Arabidopsis thaliana protein match is: unknown protein (TAIR:AT3G11690.1); Has 99 Blast hits to 99 proteins in 14 species: Archae - 0; Bacteria - 0; Metazoa - 0; Fungi - 0; Plants - 99; Viruses - 0; Other Eukaryotes - 0 (source: NCBI BLink). | chr2:11620473-11620970 FORWARD LENGTH=165	143	165	9e-41	115.385	74.1259	81.8182
Rsa1.0_03539.1.g39961.t1	#	#	#	#	#	#	#	-	----	----	#	#	#	#	#	#	#
Rsa1.0_03539.1.g39962.t1	ref|NP_197572.1| chaperonin 20 [Arabidopsis thaliana] gi|30687936|ref|NP_851045.1| chaperonin 20 [Arabidopsis thaliana] gi|334187803|ref|NP_001190350.1| chaperonin 20 [Arabidopsis thaliana] gi|297808145|ref|XP_002871956.1| hypothetical protein ARALYDRAFT_488978 [Arabidopsis lyrata subsp. lyrata] gi|12643263|sp|O65282.2|CH10C_ARATH RecName: Full=20 kDa chaperonin, chloroplastic; AltName: Full=Chap…	258	253	1e-126	98.062	91.4729	94.5736	chaperonin 20	gbpln	Arabidopsis lyrata	AT5G20720.3 | Symbols: CPN20 | chaperonin 20 | chr5:7015015-7016354 FORWARD LENGTH=253	258	253	1e-128	98.062	91.4729	94.5736
Rsa1.0_03539.1.g39963.t1	gb|AAK50345.1| defense-related protein [Brassica carinata]	351	351	0	100	96.0114	98.5755	defense-related protein	gbpln	Brassica carinata	AT3G44840.1 | Symbols: | S-adenosyl-L-methionine-dependent methyltransferases superfamily protein | chr3:16372499-16373759 REVERSE LENGTH=348	351	348	1e-135	99.1453	64.6724	78.3476
Rsa1.0_03539.1.g39964.t1	#	#	#	#	#	#	#	-	----	----	#	#	#	#	#	#	#
Rsa1.0_03540.1.g39965.t1	gb|ACJ39155.1| LEA protein group 3 [Brassica napus]	387	398	0	102.842	90.9561	94.832	LEA protein group 3	gbpln	Brassica napus	AT2G36640.1 | Symbols: ATECP63, ECP63 | embryonic cell protein 63 | chr2:15357019-15358552 REVERSE LENGTH=448	387	448	1e-169	115.762	86.3049	92.5065
Rsa1.0_03540.1.g39966.t1	ref|XP_002884979.1| hypothetical protein ARALYDRAFT_897607 [Arabidopsis lyrata subsp. lyrata] gi|297330819|gb|EFH61238.1| hypothetical protein ARALYDRAFT_897607 [Arabidopsis lyrata subsp. lyrata]	325	398	2e-87	122.462	57.5385	70.1538	hypothetical protein ARALYDRAFT_897607	gbpln	Arabidopsis lyrata	AT3G13680.1 | Symbols: | F-box and associated interaction domains-containing protein | chr3:4477534-4478721 REVERSE LENGTH=395	325	395	1e-88	121.538	54.7692	68.6154
Rsa1.0_03540.1.g39967.t1	ref|XP_002884981.1| F-box family protein [Arabidopsis lyrata subsp. lyrata] gi|297330821|gb|EFH61240.1| F-box family protein [Arabidopsis lyrata subsp. lyrata]	379	400	1e-106	105.541	56.7282	72.0317	F-box family protein	gbpln	Arabidopsis lyrata	AT3G13680.1 | Symbols: | F-box and associated interaction domains-containing protein | chr3:4477534-4478721 REVERSE LENGTH=395	379	395	1e-108	104.222	55.9367	71.504
Rsa1.0_03541.1.g39968.t1	#	#	#	#	#	#	#	-	----	----	#	#	#	#	#	#	#
Rsa1.0_03541.1.g39969.t1	#	#	#	#	#	#	#	-	----	----	#	#	#	#	#	#	#
Rsa1.0_03541.1.g39970.t1	gb|EOA19913.1| hypothetical protein CARUB_v10000163mg [Capsella rubella]	796	925	0	116.206	89.6985	94.0955	hypothetical protein CARUB_v10000163mg	gbpln	Capsella rubella	AT4G02350.1 | Symbols: SEC15B | exocyst complex component sec15B | chr4:1038157-1040571 FORWARD LENGTH=787	796	787	0	98.8693	87.6884	92.0854
Rsa1.0_03541.1.g39971.t1	gb|AAF67380.1| Hypothetical protein T15F17.l [Arabidopsis thaliana]	237	1141	2e-56	481.435	48.1013	56.1181	Hypothetical protein T15F17.l	gbpln	Arabidopsis thaliana	#	#	#	#	#	#	#
Rsa1.0_03541.1.g39972.t1	gb|AAM63118.1| unknown [Arabidopsis thaliana]	165	167	8e-74	101.212	84.2424	91.5152	unknown	gbpln	Arabidopsis thaliana	AT4G02370.1 | Symbols: | Protein of unknown function, DUF538 | chr4:1042458-1042961 FORWARD LENGTH=167	165	167	4e-76	101.212	83.6364	91.5152
Rsa1.0_03542.1.g39973.t1	#	#	#	#	#	#	#	-	----	----	#	#	#	#	#	#	#
Rsa1.0_03542.1.g39974.t1	gb|AAG51783.1|AC079679_3 reverse transcriptase, putative; 16838-20266 [Arabidopsis thaliana]	993	1142	1e-137	115.005	25.5791	32.1249	reverse transcriptase, putative; 16838-20266	gbpln	Arabidopsis thaliana	AT1G43760.1 | Symbols: | DNAse I-like superfamily protein | chr1:16528880-16531065 REVERSE LENGTH=626	993	626	3e-16	63.0413	4.1289	5.63948
Rsa1.0_03542.1.g39975.t1	gb|AAC28189.1| contains similarity to Arabidopsis thaliana retrotransposon Athila (GB:X81801) [Arabidopsis thaliana]	197	940	2e-30	477.157	33.5025	43.6548	contains similarity to Arabidopsis thaliana retrotransposon Athila (GB:X81801)	gbpln	Arabidopsis thaliana	#	#	#	#	#	#	#
Rsa1.0_03542.1.g39976.t1	gb|AAC26241.1| F9D12.15 gene product [Arabidopsis thaliana]	145	850	4e-23	586.207	44.8276	60	F9D12.15 gene product	gbpln	Arabidopsis thaliana	#	#	#	#	#	#	#
Rsa1.0_03543.1.g39977.t1	#	#	#	#	#	#	#	-	----	----	#	#	#	#	#	#	#
Rsa1.0_03543.1.g39978.t1	ref|XP_002872801.1| transducin family protein [Arabidopsis lyrata subsp. lyrata] gi|297318638|gb|EFH49060.1| transducin family protein [Arabidopsis lyrata subsp. lyrata]	498	493	0	98.996	92.3695	94.9799	transducin family protein	gbpln	Arabidopsis lyrata	AT4G03020.2 | Symbols: | transducin family protein / WD-40 repeat family protein | chr4:1331704-1334472 REVERSE LENGTH=493	498	493	0	98.996	91.9679	94.1767
Rsa1.0_03543.1.g39979.t1	ref|NP_192212.2| F-box/kelch-repeat protein OR23 [Arabidopsis thaliana] gi|122223580|sp|Q0V7S6.1|FK125_ARATH RecName: Full=F-box/kelch-repeat protein OR23 gi|111074456|gb|ABH04601.1| At4g03030 [Arabidopsis thaliana] gi|332656863|gb|AEE82263.1| F-box/kelch-repeat protein OR23 [Arabidopsis thaliana]	429	442	0	103.03	82.7506	88.8112	F-box/kelch-repeat protein OR23	gbpln	Arabidopsis thaliana	AT4G03030.1 | Symbols: | Galactose oxidase/kelch repeat superfamily protein | chr4:1335942-1337270 REVERSE LENGTH=442	429	442	0	103.03	82.7506	88.8112
Rsa1.0_03543.1.g39980.t1	gb|AAL14645.1|AF417857_1 AOP1 [Arabidopsis lyrata] gi|16118984|gb|AAL14690.1| 2-oxoglutarate-dependent dioxygenase [Arabidopsis lyrata]	317	318	1e-145	100.315	76.6562	89.2744	AOP1	gbpln	Arabidopsis lyrata	AT4G03070.1 | Symbols: AOP1, AOP, AOP1.1 | 2-oxoglutarate (2OG) and Fe(II)-dependent oxygenase superfamily protein | chr4:1358442-1359620 FORWARD LENGTH=322	317	322	1e-143	101.577	76.9716	88.959
Rsa1.0_03543.1.g39981.t3	ref|NP_001190667.1| sequence-specific DNA binding transcription factor [Arabidopsis thaliana] gi|332656870|gb|AEE82270.1| sequence-specific DNA binding transcription factor [Arabidopsis thaliana]	879	879	0	100	72.6962	83.959	sequence-specific DNA binding transcription factor	gbpln	Arabidopsis thaliana	AT4G03090.2 | Symbols: | sequence-specific DNA binding;sequence-specific DNA binding transcription factors | chr4:1366495-1370910 REVERSE LENGTH=879	879	879	0	100	72.6962	83.959
Rsa1.0_03544.1.g39982.t1	ref|NP_565560.1| cyclic nucleotide gated channel [Arabidopsis thaliana] gi|38502863|sp|O82226.2|CNGC6_ARATH RecName: Full=Probable cyclic nucleotide-gated ion channel 6; Short=AtCNGC6; AltName: Full=Cyclic nucleotide- and calmodulin-regulated ion channel 6 gi|4581207|emb|CAB40131.1| cyclic nucleotide and calmodulin-regulated ion channel [Arabidopsis thaliana] gi|20197298|gb|AAC63666.2| cyclic nuc…	753	747	0	99.2032	91.3679	94.5551	cyclic nucleotide gated channel	gbpln	Arabidopsis thaliana	AT2G23980.1 | Symbols: ATCNGC6, CNGC6 | cyclic nucleotide-gated channel 6 | chr2:10201276-10204011 REVERSE LENGTH=747	753	747	0	99.2032	91.3679	94.5551
Rsa1.0_03544.1.g39983.t1	gb|ACJ68110.1| hypothetical protein [Brassica napus]	214	186	4e-50	86.9159	56.0748	63.5514	hypothetical protein	gbpln	Brassica napus	AT2G23990.1 | Symbols: ENODL11, AtENODL11 | early nodulin-like protein 11 | chr2:10206835-10207911 REVERSE LENGTH=207	214	207	3e-45	96.729	54.6729	66.3551
Rsa1.0_03544.1.g39984.t1	ref|XP_002880540.1| predicted protein [Arabidopsis lyrata subsp. lyrata] gi|297326379|gb|EFH56799.1| predicted protein [Arabidopsis lyrata subsp. lyrata]	370	456	6e-75	123.243	54.8649	69.1892	predicted protein	gbpln	Arabidopsis lyrata	AT2G24030.1 | Symbols: | zinc ion binding;nucleic acid binding | chr2:10220183-10222010 REVERSE LENGTH=455	370	455	6e-76	122.973	54.8649	70
Rsa1.0_03545.1.g39985.t1	gb|EOA37849.1| hypothetical protein CARUB_v10011440mg [Capsella rubella]	305	390	1e-103	127.869	62.623	70.1639	hypothetical protein CARUB_v10011440mg	gbpln	Capsella rubella	AT1G21430.1 | Symbols: YUC11 | Flavin-binding monooxygenase family protein | chr1:7500845-7502186 FORWARD LENGTH=391	305	391	1e-103	128.197	61.3115	70.1639
Rsa1.0_03545.1.g39986.t1	ref|NP_181384.2| uncharacterized protein [Arabidopsis thaliana] gi|26450918|dbj|BAC42566.1| unknown protein [Arabidopsis thaliana] gi|30017323|gb|AAP12895.1| At2g38500 [Arabidopsis thaliana] gi|330254450|gb|AEC09544.1| uncharacterized protein AT2G38500 [Arabidopsis thaliana]	354	356	1e-174	100.565	91.5254	93.5028	uncharacterized protein	gbpln	Arabidopsis thaliana	AT2G38500.1 | Symbols: | 2-oxoglutarate (2OG) and Fe(II)-dependent oxygenase superfamily protein | chr2:16117610-16119041 REVERSE LENGTH=356	354	356	1e-176	100.565	91.5254	93.5028
Rsa1.0_03545.1.g39987.t1	gb|EOA27166.1| hypothetical protein CARUB_v10023265mg [Capsella rubella]	427	428	0	100.234	86.4169	91.3349	hypothetical protein CARUB_v10023265mg	gbpln	Capsella rubella	AT2G38490.1 | Symbols: CIPK22, SnRK3.19 | CBL-interacting protein kinase 22 | chr2:16113909-16115276 REVERSE LENGTH=455	427	455	0	106.557	85.9485	91.8033
Rsa1.0_03545.1.g39988.t1	gb|EOA26364.1| hypothetical protein CARUB_v10023006mg [Capsella rubella]	491	522	0	106.314	84.5214	90.0204	hypothetical protein CARUB_v10023006mg	gbpln	Capsella rubella	AT2G38470.1 | Symbols: WRKY33, ATWRKY33 | WRKY DNA-binding protein 33 | chr2:16108476-16110539 FORWARD LENGTH=519	491	519	0	105.703	81.6701	88.391
Rsa1.0_03545.1.g39989.t1	ref|XP_002881598.1| hypothetical protein ARALYDRAFT_482856 [Arabidopsis lyrata subsp. lyrata] gi|297327437|gb|EFH57857.1| hypothetical protein ARALYDRAFT_482856 [Arabidopsis lyrata subsp. lyrata]	85	84	2e-32	98.8235	83.5294	95.2941	hypothetical protein ARALYDRAFT_482856	gbpln	Arabidopsis lyrata	AT2G38465.1 | Symbols: | unknown protein; FUNCTIONS IN: molecular_function unknown; INVOLVED IN: biological_process unknown; LOCATED IN: plasma membrane; EXPRESSED IN: 21 plant structures; EXPRESSED DURING: 11 growth stages; Has 16 Blast hits to 16 proteins in 8 species: Archae - 0; Bacteria - 0; Metazoa - 0; Fungi - 0; Plants - 16; Viruses - 0; Other Eukaryotes - 0 (source: NCBI BLink). | chr2:1…	85	84	4e-34	98.8235	80	95.2941
Rsa1.0_03545.1.g39990.t1	ref|NP_181380.1| iron regulated 1 protein [Arabidopsis thaliana] gi|75099979|sp|O80905.1|S40A1_ARATH RecName: Full=Solute carrier family 40 member 1; AltName: Full=Ferroportin-1; AltName: Full=Iron-regulated transporter 1; Short=AtIREG1 gi|3395426|gb|AAC28758.1| unknown protein [Arabidopsis thaliana] gi|330254445|gb|AEC09539.1| solute carrier family 40 member 1 (ferroportin-1) [Arabidopsis thalia…	383	524	1e-177	136.815	86.9452	90.6005	iron regulated 1 protein	gbpln	Arabidopsis thaliana	AT2G38460.1 | Symbols: ATIREG1, IREG1, FPN1 | iron regulated 1 | chr2:16103603-16105930 FORWARD LENGTH=524	383	524	1e-179	136.815	86.9452	90.6005
Rsa1.0_03545.1.g39991.t1	gb|EOA28282.1| hypothetical protein CARUB_v10024477mg [Capsella rubella]	251	262	3e-71	104.382	68.1275	78.4861	hypothetical protein CARUB_v10024477mg	gbpln	Capsella rubella	AT2G38340.1 | Symbols: DREB19 | Integrase-type DNA-binding superfamily protein | chr2:16067447-16068181 REVERSE LENGTH=244	251	244	5e-69	97.2112	64.9402	74.1036
Rsa1.0_03546.1.g39992.t1	gb|EOA32318.1| hypothetical protein CARUB_v10015580mg [Capsella rubella]	590	590	0	100	94.0678	97.4576	hypothetical protein CARUB_v10015580mg	gbpln	Capsella rubella	AT2G14960.1 | Symbols: GH3.1 | Auxin-responsive GH3 family protein | chr2:6451659-6453670 REVERSE LENGTH=590	590	590	0	100	93.3898	96.9492
Rsa1.0_03546.1.g39993.t1	gb|EOA32092.1| hypothetical protein CARUB_v10015341mg [Capsella rubella]	388	385	1e-168	99.2268	80.9278	85.8247	hypothetical protein CARUB_v10015341mg	gbpln	Capsella rubella	AT2G14910.1 | Symbols: | unknown protein; LOCATED IN: chloroplast; EXPRESSED IN: 24 plant structures; EXPRESSED DURING: 15 growth stages; BEST Arabidopsis thaliana protein match is: unknown protein (TAIR:AT5G14970.1); Has 605 Blast hits to 425 proteins in 102 species: Archae - 0; Bacteria - 300; Metazoa - 25; Fungi - 0; Plants - 89; Viruses - 0; Other Eukaryotes - 191 (source: NCBI BLink). | chr2…	388	386	1e-170	99.4845	81.701	87.6289
Rsa1.0_03547.1.g39994.t1	gb|EOA38311.1| hypothetical protein CARUB_v10009812mg [Capsella rubella]	316	312	1e-135	98.7342	75.6329	83.2278	hypothetical protein CARUB_v10009812mg	gbpln	Capsella rubella	AT1G34780.1 | Symbols: ATAPRL4, APRL4 | APR-like 4 | chr1:12748835-12750124 REVERSE LENGTH=310	316	310	1e-133	98.1013	76.2658	82.2785
Rsa1.0_03547.1.g39995.t1	gb|EOA36222.1| hypothetical protein CARUB_v10010171mg [Capsella rubella]	237	236	1e-119	99.5781	86.4979	94.5148	hypothetical protein CARUB_v10010171mg	gbpln	Capsella rubella	AT1G34770.1 | Symbols: | CONTAINS InterPro DOMAIN/s: MAGE protein (InterPro:IPR002190); Has 1274 Blast hits to 1260 proteins in 85 species: Archae - 0; Bacteria - 0; Metazoa - 1104; Fungi - 45; Plants - 49; Viruses - 0; Other Eukaryotes - 76 (source: NCBI BLink). | chr1:12746624-12748449 FORWARD LENGTH=237	237	237	1e-118	100	85.2321	94.5148
Rsa1.0_03547.1.g39996.t1	#	#	#	#	#	#	#	-	----	----	#	#	#	#	#	#	#
Rsa1.0_03547.1.g39997.t1	ref|XP_002891108.1| hypothetical protein ARALYDRAFT_473605 [Arabidopsis lyrata subsp. lyrata] gi|297336950|gb|EFH67367.1| hypothetical protein ARALYDRAFT_473605 [Arabidopsis lyrata subsp. lyrata]	506	506	0	100	83.7945	90.5138	hypothetical protein ARALYDRAFT_473605	gbpln	Arabidopsis lyrata	AT1G34580.1 | Symbols: | Major facilitator superfamily protein | chr1:12660631-12663553 FORWARD LENGTH=506	506	506	0	100	82.6087	89.1304
Rsa1.0_03547.1.g39998.t1	gb|AAF69169.1|AC007915_21 F27F5.21 [Arabidopsis thaliana]	445	1023	3e-39	229.888	25.1685	33.7079	F27F5.21	gbpln	Arabidopsis thaliana	AT4G20520.1 | Symbols: | RNA binding;RNA-directed DNA polymerases | chr4:11045912-11047716 FORWARD LENGTH=376	445	376	5e-11	84.4944	7.19101	13.9326
Rsa1.0_03547.1.g39999.t1	gb|AAC23763.1| hypothetical protein [Arabidopsis thaliana]	604	705	1e-94	116.722	33.2781	46.0265	hypothetical protein	gbpln	Arabidopsis thaliana	AT2G06420.1 | Symbols: | Domain of unknown function (DUF1985) | chr2:2539083-2539985 FORWARD LENGTH=249	604	249	4e-51	41.2252	17.8808	24.1722
Rsa1.0_03548.1.g40000.t1	#	#	#	#	#	#	#	-	----	----	#	#	#	#	#	#	#
Rsa1.0_03548.1.g40001.t1	gb|ABD65101.1| hypothetical protein 31.t00082 [Brassica oleracea]	168	226	5e-12	134.524	30.9524	53.5714	hypothetical protein 31.t00082	gbpln	Brassica oleracea	#	#	#	#	#	#	#
Rsa1.0_03548.1.g40002.t2	#	#	#	#	#	#	#	-	----	----	#	#	#	#	#	#	#
Rsa1.0_03548.1.g40003.t1	gb|AAB86442.1| hypothetical protein [Arabidopsis thaliana]	348	945	1e-53	271.552	30.1724	34.4828	hypothetical protein	gbpln	Arabidopsis thaliana	AT2G40820.1 | Symbols: | FUNCTIONS IN: molecular_function unknown; INVOLVED IN: biological_process unknown; LOCATED IN: plasma membrane; EXPRESSED IN: 21 plant structures; EXPRESSED DURING: 13 growth stages; BEST Arabidopsis thaliana protein match is: myosin heavy chain-related (TAIR:AT3G56480.1); Has 203 Blast hits to 195 proteins in 64 species: Archae - 3; Bacteria - 13; Metazoa - 26; Fungi - 1…	348	492	1e-55	141.379	29.8851	34.4828
Rsa1.0_03549.1.g40004.t1	dbj|BAB02990.1| retroelement pol polyprotein-like [Arabidopsis thaliana]	587	1250	0	212.947	64.3952	77.1721	retroelement pol polyprotein-like	gbpln	Arabidopsis thaliana	AT4G23160.1 | Symbols: CRK8 | cysteine-rich RLK (RECEPTOR-like protein kinase) 8 | chr4:12129485-12134086 FORWARD LENGTH=1262	587	1262	1e-101	214.991	32.5383	52.2998
Rsa1.0_03549.1.g40005.t1	dbj|BAB02990.1| retroelement pol polyprotein-like [Arabidopsis thaliana]	268	1250	1e-101	466.418	72.3881	84.3284	retroelement pol polyprotein-like	gbpln	Arabidopsis thaliana	AT4G23160.1 | Symbols: CRK8 | cysteine-rich RLK (RECEPTOR-like protein kinase) 8 | chr4:12129485-12134086 FORWARD LENGTH=1262	268	1262	5e-36	470.896	29.8507	47.3881
Rsa1.0_03549.1.g40006.t2	#	#	#	#	#	#	#	-	----	----	#	#	#	#	#	#	#
Rsa1.0_03549.1.g40007.t1	gb|ABW74585.1| pol polyprotein [Boechera divaricarpa]	356	551	5e-21	154.775	13.764	15.4494	pol polyprotein	gbpln	Boechera divaricarpa	AT1G30960.1 | Symbols: | GTP-binding family protein | chr1:11037755-11039977 REVERSE LENGTH=437	356	437	4e-12	122.753	8.98876	10.3933
Rsa1.0_03550.1.g40008.t1	ref|NP_001077745.1| uncharacterized protein [Arabidopsis thaliana] gi|15028081|gb|AAK76571.1| unknown protein [Arabidopsis thaliana] gi|20259309|gb|AAM14390.1| unknown protein [Arabidopsis thaliana] gi|332195597|gb|AEE33718.1| uncharacterized protein AT1G60670 [Arabidopsis thaliana]	252	254	1e-122	100.794	84.9206	91.6667	uncharacterized protein	gbpln	Arabidopsis thaliana	AT1G60670.2 | Symbols: | Protein of unknown function (DUF3755) | chr1:22344099-22347140 FORWARD LENGTH=254	252	254	1e-125	100.794	84.9206	91.6667
Rsa1.0_03550.1.g40009.t1	ref|XP_002886597.1| hypothetical protein ARALYDRAFT_475260 [Arabidopsis lyrata subsp. lyrata] gi|297332438|gb|EFH62856.1| hypothetical protein ARALYDRAFT_475260 [Arabidopsis lyrata subsp. lyrata]	331	345	1e-172	104.23	88.2175	95.4683	hypothetical protein ARALYDRAFT_475260	gbpln	Arabidopsis lyrata	AT1G60710.1 | Symbols: ATB2 | NAD(P)-linked oxidoreductase superfamily protein | chr1:22355073-22356627 REVERSE LENGTH=345	331	345	1e-173	104.23	87.0091	95.1662
Rsa1.0_03550.1.g40010.t1	ref|XP_002886597.1| hypothetical protein ARALYDRAFT_475260 [Arabidopsis lyrata subsp. lyrata] gi|297332438|gb|EFH62856.1| hypothetical protein ARALYDRAFT_475260 [Arabidopsis lyrata subsp. lyrata]	345	345	1e-169	100	82.8986	90.1449	hypothetical protein ARALYDRAFT_475260	gbpln	Arabidopsis lyrata	AT1G60690.1 | Symbols: | NAD(P)-linked oxidoreductase superfamily protein | chr1:22349892-22351668 REVERSE LENGTH=345	345	345	1e-169	100	83.1884	88.9855
Rsa1.0_03550.1.g40011.t1	ref|XP_002886597.1| hypothetical protein ARALYDRAFT_475260 [Arabidopsis lyrata subsp. lyrata] gi|297332438|gb|EFH62856.1| hypothetical protein ARALYDRAFT_475260 [Arabidopsis lyrata subsp. lyrata]	335	345	1e-166	102.985	82.9851	92.2388	hypothetical protein ARALYDRAFT_475260	gbpln	Arabidopsis lyrata	AT1G60690.1 | Symbols: | NAD(P)-linked oxidoreductase superfamily protein | chr1:22349892-22351668 REVERSE LENGTH=345	335	345	1e-168	102.985	82.9851	90.7463
Rsa1.0_03550.1.g40012.t1	gb|EOA23843.1| hypothetical protein CARUB_v10017061mg [Capsella rubella]	514	503	0	97.8599	75.4864	85.0195	hypothetical protein CARUB_v10017061mg	gbpln	Capsella rubella	AT3G26170.1 | Symbols: CYP71B19 | cytochrome P450, family 71, subfamily B, polypeptide 19 | chr3:9573542-9575129 REVERSE LENGTH=502	514	502	0	97.6654	74.7082	85.4086
Rsa1.0_03550.1.g40013.t1	gb|EOA23843.1| hypothetical protein CARUB_v10017061mg [Capsella rubella]	515	503	0	97.6699	76.1165	86.4078	hypothetical protein CARUB_v10017061mg	gbpln	Capsella rubella	AT3G26160.1 | Symbols: CYP71B17 | cytochrome P450, family 71, subfamily B, polypeptide 17 | chr3:9568280-9569871 REVERSE LENGTH=502	515	502	0	97.4757	77.4757	86.4078
Rsa1.0_03550.1.g40014.t1	gb|EOA34478.1| hypothetical protein CARUB_v10022018mg [Capsella rubella]	194	711	1e-101	366.495	92.7835	95.8763	hypothetical protein CARUB_v10022018mg	gbpln	Capsella rubella	AT1G60690.1 | Symbols: | NAD(P)-linked oxidoreductase superfamily protein | chr1:22349892-22351668 REVERSE LENGTH=345	194	345	1e-102	177.835	91.7526	94.8454
Rsa1.0_03551.1.g40015.t1	gb|AAF67363.1| Hypothetical protein T32B20.f [Arabidopsis thaliana]	48	1504	5e-16	3133.33	79.1667	93.75	Hypothetical protein T32B20.f	gbpln	Arabidopsis thaliana	ATMG00860.1 | Symbols: ORF158 | DNA/RNA polymerases superfamily protein | chrM:235916-236392 FORWARD LENGTH=158	48	158	8e-11	329.167	50	70.8333
Rsa1.0_03551.1.g40016.t1	#	#	#	#	#	#	#	-	----	----	#	#	#	#	#	#	#
Rsa1.0_03552.1.g40017.t1	ref|NP_973679.1| Hydroxyacylglutathione hydrolase 1 [Arabidopsis thaliana] gi|330255173|gb|AEC10267.1| Hydroxyacylglutathione hydrolase 1 [Arabidopsis thaliana]	314	313	1e-170	99.6815	91.7197	95.2229	Hydroxyacylglutathione hydrolase 1	gbpln	Arabidopsis thaliana	AT2G43430.2 | Symbols: GLX2-1 | glyoxalase 2-1 | chr2:18035569-18037630 REVERSE LENGTH=313	314	313	1e-172	99.6815	91.7197	95.2229
Rsa1.0_03552.1.g40018.t1	#	#	#	#	#	#	#	-	----	----	#	#	#	#	#	#	#
Rsa1.0_03552.1.g40019.t2	gb|EOA27306.1| hypothetical protein CARUB_v10023426mg [Capsella rubella]	385	380	0	98.7013	87.5325	91.4286	hypothetical protein CARUB_v10023426mg	gbpln	Capsella rubella	AT2G43360.1 | Symbols: BIO2, BIOB | Radical SAM superfamily protein | chr2:18010918-18013129 REVERSE LENGTH=378	385	378	0	98.1818	86.2338	89.8701
Rsa1.0_03552.1.g40020.t1	ref|NP_850394.1| uncharacterized protein [Arabidopsis thaliana] gi|13877691|gb|AAK43923.1|AF370604_1 Unknown protein [Arabidopsis thaliana] gi|107738118|gb|ABF83640.1| At2g43340 [Arabidopsis thaliana] gi|110743935|dbj|BAE99801.1| hypothetical protein [Arabidopsis thaliana] gi|330255159|gb|AEC10253.1| uncharacterized protein AT2G43340 [Arabidopsis thaliana]	187	189	1e-65	101.07	81.2834	86.0963	uncharacterized protein	gbpln	Arabidopsis thaliana	AT2G43340.1 | Symbols: | Protein of unknown function (DUF1685) | chr2:18007769-18008416 FORWARD LENGTH=189	187	189	4e-68	101.07	81.2834	86.0963
Rsa1.0_03553.1.g40021.t1	gb|EOA12097.1| hypothetical protein CARUB_v10016515mg [Capsella rubella]	272	409	2e-21	150.368	27.9412	41.5441	hypothetical protein CARUB_v10016515mg	gbpln	Capsella rubella	#	#	#	#	#	#	#
Rsa1.0_03553.1.g40022.t1	dbj|BAJ33916.1| unnamed protein product [Thellungiella halophila]	590	578	0	97.9661	80.339	86.7797	unnamed protein product	----	----	AT1G32230.1 | Symbols: RCD1, CEO, CEO1, ATP8, AtRCD1 | WWE protein-protein interaction domain protein family | chr1:11613427-11615894 FORWARD LENGTH=589	590	589	0	99.8305	78.3051	86.6102
Rsa1.0_03554.1.g40023.t1	#	#	#	#	#	#	#	-	----	----	#	#	#	#	#	#	#
Rsa1.0_03554.1.g40024.t1	ref|NP_191741.1| aspartyl protease-like protein [Arabidopsis thaliana] gi|6850873|emb|CAB71112.1| putative protein [Arabidopsis thaliana] gi|332646739|gb|AEE80260.1| aspartyl protease-like protein [Arabidopsis thaliana]	481	483	0	100.416	83.368	90.4366	aspartyl protease-like protein	gbpln	Arabidopsis thaliana	AT3G61820.1 | Symbols: | Eukaryotic aspartyl protease family protein | chr3:22880074-22881525 REVERSE LENGTH=483	481	483	0	100.416	83.368	90.4366
Rsa1.0_03554.1.g40025.t1	gb|EOA24214.1| hypothetical protein CARUB_v10017450mg [Capsella rubella]	370	375	1e-176	101.351	81.3514	88.9189	hypothetical protein CARUB_v10017450mg	gbpln	Capsella rubella	AT3G61810.1 | Symbols: | Glycosyl hydrolase family 17 protein | chr3:22877168-22878469 FORWARD LENGTH=375	370	375	1e-176	101.351	80.2703	88.9189
Rsa1.0_03554.1.g40026.t1	ref|NP_191739.1| uncharacterized protein [Arabidopsis thaliana] gi|75183593|sp|Q9M358.1|UVSSA_ARATH RecName: Full=UV-stimulated scaffold protein A homolog gi|6850871|emb|CAB71110.1| hypothetical protein [Arabidopsis thaliana] gi|332646737|gb|AEE80258.1| uncharacterized protein AT3G61800 [Arabidopsis thaliana]	668	664	0	99.4012	79.1916	88.024	uncharacterized protein	gbpln	Arabidopsis thaliana	AT3G61800.1 | Symbols: | CONTAINS InterPro DOMAIN/s: Protein of unknown function DUF2043 (InterPro:IPR018610), ENTH/VHS (InterPro:IPR008942); Has 308 Blast hits to 279 proteins in 95 species: Archae - 2; Bacteria - 30; Metazoa - 120; Fungi - 19; Plants - 44; Viruses - 2; Other Eukaryotes - 91 (source: NCBI BLink). | chr3:22874723-22876846 REVERSE LENGTH=664	668	664	0	99.4012	79.1916	88.024
Rsa1.0_03554.1.g40027.t1	ref|XP_002878413.1| hypothetical protein ARALYDRAFT_486680 [Arabidopsis lyrata subsp. lyrata] gi|297324251|gb|EFH54672.1| hypothetical protein ARALYDRAFT_486680 [Arabidopsis lyrata subsp. lyrata]	320	318	0	99.375	96.5625	98.4375	hypothetical protein ARALYDRAFT_486680	gbpln	Arabidopsis lyrata	AT3G61790.1 | Symbols: | Protein with RING/U-box and TRAF-like domains | chr3:22871974-22873543 REVERSE LENGTH=326	320	326	1e-177	101.875	94.375	96.25
Rsa1.0_03554.1.g40028.t1	ref|XP_002878412.1| EMB1703 [Arabidopsis lyrata subsp. lyrata] gi|297324250|gb|EFH54671.1| EMB1703 [Arabidopsis lyrata subsp. lyrata]	290	1134	1e-110	391.034	76.5517	84.8276	EMB1703	gbpln	Arabidopsis lyrata	AT3G61780.1 | Symbols: emb1703 | embryo defective 1703 | chr3:22867814-22871462 REVERSE LENGTH=1121	290	1121	1e-97	386.552	70	82.069
Rsa1.0_03555.1.g40029.t10	ref|XP_002883246.1| hypothetical protein ARALYDRAFT_479572 [Arabidopsis lyrata subsp. lyrata] gi|297329086|gb|EFH59505.1| hypothetical protein ARALYDRAFT_479572 [Arabidopsis lyrata subsp. lyrata]	1233	807	0	65.4501	58.1509	60.9084	hypothetical protein ARALYDRAFT_479572	gbpln	Arabidopsis lyrata	AT3G20475.1 | Symbols: ATMSH5, MSH5 | MUTS-homologue 5 | chr3:7143546-7150811 FORWARD LENGTH=807	1233	807	0	65.4501	58.0697	60.5839
Rsa1.0_03556.1.g40030.t1	gb|EOA26242.1| hypothetical protein CARUB_v100174200mg, partial [Capsella rubella]	174	363	2e-41	208.621	51.7241	54.5977	hypothetical protein CARUB_v100174200mg, partial	gbpln	Capsella rubella	AT3G57650.1 | Symbols: LPAT2 | lysophosphatidyl acyltransferase 2 | chr3:21349751-21352839 FORWARD LENGTH=389	174	389	1e-43	223.563	50	51.7241
Rsa1.0_03556.1.g40031.t1	ref|NP_191320.1| adenylosuccinate synthetase [Arabidopsis thaliana] gi|2500026|sp|Q96529.1|PURA_ARATH RecName: Full=Adenylosuccinate synthetase, chloroplastic; Short=AMPSase; Short=AdSS; AltName: Full=IMP--aspartate ligase; Flags: Precursor gi|1616657|gb|AAB16828.1| adenylosuccinate synthetase [Arabidopsis thaliana] gi|4678286|emb|CAB41194.1| adenylosuccinate synthetase [Arabidopsis thaliana] gi|…	440	490	0	111.364	90.2273	94.0909	adenylosuccinate synthetase	gbpln	Arabidopsis thaliana	AT3G57610.1 | Symbols: ADSS | adenylosuccinate synthase | chr3:21334519-21336603 REVERSE LENGTH=490	440	490	0	111.364	90.2273	94.0909
Rsa1.0_03557.1.g40032.t1	gb|AAC28189.1| contains similarity to Arabidopsis thaliana retrotransposon Athila (GB:X81801) [Arabidopsis thaliana]	204	940	1e-49	460.784	51.4706	69.1176	contains similarity to Arabidopsis thaliana retrotransposon Athila (GB:X81801)	gbpln	Arabidopsis thaliana	#	#	#	#	#	#	#
Rsa1.0_03558.1.g40033.t1	ref|XP_002887597.1| ATP-dependent protease La domain-containing protein [Arabidopsis lyrata subsp. lyrata] gi|297333438|gb|EFH63856.1| ATP-dependent protease La domain-containing protein [Arabidopsis lyrata subsp. lyrata]	386	276	1e-116	71.5026	61.658	64.5078	ATP-dependent protease La domain-containing protein	gbpln	Arabidopsis lyrata	AT1G75460.1 | Symbols: | ATP-dependent protease La (LON) domain protein | chr1:28327986-28328822 FORWARD LENGTH=278	386	278	1e-118	72.0207	62.4352	65.8031
Rsa1.0_03558.1.g40034.t1	#	#	#	#	#	#	#	-	----	----	#	#	#	#	#	#	#
Rsa1.0_03558.1.g40035.t1	#	#	#	#	#	#	#	-	----	----	AT1G36510.1 | Symbols: | Nucleic acid-binding proteins superfamily | chr1:13761926-13764265 FORWARD LENGTH=351	163	351	8e-11	215.337	22.0859	34.3558
Rsa1.0_03558.1.g40036.t1	gb|ABD65065.1| hypothetical protein 27.t00043 [Brassica oleracea]	106	117	1e-27	110.377	66.9811	80.1887	hypothetical protein 27.t00043	gbpln	Brassica oleracea	#	#	#	#	#	#	#
Rsa1.0_03558.1.g40037.t1	gb|ABD65064.1| hypothetical protein 27.t00042 [Brassica oleracea]	95	113	2e-13	118.947	53.6842	62.1053	hypothetical protein 27.t00042	gbpln	Brassica oleracea	#	#	#	#	#	#	#
Rsa1.0_03558.1.g40038.t1	gb|ABD65063.1| hypothetical protein 27.t00041 [Brassica oleracea]	120	198	1e-34	165	66.6667	80	hypothetical protein 27.t00041	gbpln	Brassica oleracea	#	#	#	#	#	#	#
Rsa1.0_03559.1.g40039.t2	gb|AAD26943.1| putative retroelement pol polyprotein [Arabidopsis thaliana]	1890	1454	0	76.9312	51.7989	61.9577	putative retroelement pol polyprotein	gbpln	Arabidopsis thaliana	AT4G23160.1 | Symbols: CRK8 | cysteine-rich RLK (RECEPTOR-like protein kinase) 8 | chr4:12129485-12134086 FORWARD LENGTH=1262	1890	1262	1e-173	66.7725	15.9788	20.2646
Rsa1.0_03560.1.g40040.t1	dbj|BAH20267.1| AT5G19780 [Arabidopsis thaliana]	203	284	1e-118	139.901	99.0148	100	AT5G19780	gbpln	Arabidopsis thaliana	AT5G19780.1 | Symbols: TUA5 | tubulin alpha-5 | chr5:6687212-6688926 FORWARD LENGTH=450	203	450	1e-120	221.675	99.0148	100
Rsa1.0_03560.1.g40041.t1	gb|EOA21233.1| hypothetical protein CARUB_v10001580mg [Capsella rubella]	299	298	1e-168	99.6656	96.99	97.9933	hypothetical protein CARUB_v10001580mg	gbpln	Capsella rubella	AT5G19760.1 | Symbols: | Mitochondrial substrate carrier family protein | chr5:6679591-6681845 REVERSE LENGTH=298	299	298	1e-167	99.6656	94.3144	96.99
Rsa1.0_03560.1.g40042.t1	gb|EOA22304.1| hypothetical protein CARUB_v10002906mg [Capsella rubella]	975	679	0	69.641	57.3333	62.2564	hypothetical protein CARUB_v10002906mg	gbpln	Capsella rubella	AT5G19740.1 | Symbols: | Peptidase M28 family protein | chr5:6673986-6676767 FORWARD LENGTH=681	975	681	0	69.8462	56.8205	62.0513
Rsa1.0_03560.1.g40043.t1	gb|EOA20821.1| hypothetical protein CARUB_v10001159mg [Capsella rubella]	382	386	0	101.047	92.1466	97.1204	hypothetical protein CARUB_v10001159mg	gbpln	Capsella rubella	AT5G19730.1 | Symbols: | Pectin lyase-like superfamily protein | chr5:6670562-6673202 FORWARD LENGTH=383	382	383	0	100.262	90.3141	96.3351
Rsa1.0_03560.1.g40044.t1	ref|XP_002873960.1| hypothetical protein ARALYDRAFT_910007 [Arabidopsis lyrata subsp. lyrata] gi|297319797|gb|EFH50219.1| hypothetical protein ARALYDRAFT_910007 [Arabidopsis lyrata subsp. lyrata]	508	507	0	99.8031	90.9449	94.8819	hypothetical protein ARALYDRAFT_910007	gbpln	Arabidopsis lyrata	AT5G19700.1 | Symbols: | MATE efflux family protein | chr5:6660821-6662347 REVERSE LENGTH=508	508	508	0	100	87.9921	93.1102
Rsa1.0_03561.1.g40045.t1	gb|AAG03119.1|AC004133_13 F5A9.24 [Arabidopsis thaliana]	769	1254	0	163.069	58.9077	74.7724	F5A9.24	gbpln	Arabidopsis thaliana	AT1G43760.1 | Symbols: | DNAse I-like superfamily protein | chr1:16528880-16531065 REVERSE LENGTH=626	769	626	8e-37	81.4044	14.6944	22.3667
Rsa1.0_03561.1.g40046.t1	ref|XP_002869734.1| hydrolase, alpha/beta fold family protein [Arabidopsis lyrata subsp. lyrata] gi|297315570|gb|EFH45993.1| hydrolase, alpha/beta fold family protein [Arabidopsis lyrata subsp. lyrata]	136	417	1e-38	306.618	58.8235	69.1176	hydrolase, alpha/beta fold family protein	gbpln	Arabidopsis lyrata	AT4G24160.2 | Symbols: | alpha/beta-Hydrolases superfamily protein | chr4:12539871-12541818 FORWARD LENGTH=342	136	342	1e-40	251.471	55.8824	62.5
Rsa1.0_03561.1.g40047.t1	gb|AAM65925.1| putative ethylene response element binding protein (EREBP) [Arabidopsis thaliana]	75	226	4e-14	301.333	49.3333	52	putative ethylene response element binding protein (EREBP)	gbpln	Arabidopsis thaliana	AT2G44840.1 | Symbols: ATERF13, EREBP, ERF13 | ethylene-responsive element binding factor 13 | chr2:18495440-18496120 FORWARD LENGTH=226	75	226	7e-17	301.333	49.3333	52
Rsa1.0_03561.1.g40048.t1	gb|EOA37805.1| hypothetical protein CARUB_v10011962mg [Capsella rubella]	65	583	2e-19	896.923	69.2308	72.3077	hypothetical protein CARUB_v10011962mg	gbpln	Capsella rubella	AT1G72340.1 | Symbols: | NagB/RpiA/CoA transferase-like superfamily protein | chr1:27236898-27238482 FORWARD LENGTH=382	65	382	3e-22	587.692	69.2308	72.3077
Rsa1.0_03561.1.g40049.t1	ref|XP_002890803.1| hypothetical protein ARALYDRAFT_473139 [Arabidopsis lyrata subsp. lyrata] gi|297336645|gb|EFH67062.1| hypothetical protein ARALYDRAFT_473139 [Arabidopsis lyrata subsp. lyrata]	106	107	2e-40	100.943	82.0755	91.5094	hypothetical protein ARALYDRAFT_473139	gbpln	Arabidopsis lyrata	AT1G29290.1 | Symbols: | unknown protein; FUNCTIONS IN: molecular_function unknown; INVOLVED IN: biological_process unknown; LOCATED IN: endomembrane system; Has 18 Blast hits to 18 proteins in 5 species: Archae - 0; Bacteria - 0; Metazoa - 0; Fungi - 0; Plants - 18; Viruses - 0; Other Eukaryotes - 0 (source: NCBI BLink). | chr1:10245055-10245378 FORWARD LENGTH=107	106	107	5e-43	100.943	82.0755	91.5094
Rsa1.0_03562.1.g40050.t1	emb|CAA18501.1| Calcium-dependent serine/threonine protein kinase [Arabidopsis thaliana] gi|7270559|emb|CAB81516.1| Calcium-dependent serine/threonine protein kinase [Arabidopsis thaliana]	205	536	1e-17	261.463	27.3171	33.1707	Calcium-dependent serine/threonine protein kinase	gbpln	Arabidopsis thaliana	AT4G36070.1 | Symbols: CPK18 | calcium-dependent protein kinase 18 | chr4:17056907-17059595 REVERSE LENGTH=534	205	534	2e-19	260.488	26.3415	31.7073
Rsa1.0_03562.1.g40051.t1	ref|XP_002877621.1| predicted protein [Arabidopsis lyrata subsp. lyrata] gi|297323459|gb|EFH53880.1| predicted protein [Arabidopsis lyrata subsp. lyrata]	517	521	0	100.774	93.617	97.2921	predicted protein	gbpln	Arabidopsis lyrata	AT3G48610.1 | Symbols: NPC6 | non-specific phospholipase C6 | chr3:18011653-18013959 REVERSE LENGTH=520	517	520	0	100.58	94.0039	96.9052
Rsa1.0_03562.1.g40052.t1	ref|NP_190435.1| uncharacterized protein [Arabidopsis thaliana] gi|6523097|emb|CAB62355.1| putative protein [Arabidopsis thaliana] gi|332644920|gb|AEE78441.1| uncharacterized protein AT3G48660 [Arabidopsis thaliana]	69	89	9e-29	128.986	95.6522	97.1014	uncharacterized protein	gbpln	Arabidopsis thaliana	AT3G48660.1 | Symbols: | Protein of unknown function (DUF 3339) | chr3:18029659-18030133 FORWARD LENGTH=89	69	89	2e-31	128.986	95.6522	97.1014
Rsa1.0_03562.1.g40053.t1	gb|EOA25884.1| hypothetical protein CARUB_v10019264mg [Capsella rubella]	322	323	1e-139	100.311	73.6025	84.7826	hypothetical protein CARUB_v10019264mg	gbpln	Capsella rubella	AT3G48700.1 | Symbols: ATCXE13, CXE13 | carboxyesterase 13 | chr3:18038825-18039814 REVERSE LENGTH=329	322	329	1e-138	102.174	74.5342	85.4037
Rsa1.0_03563.1.g40054.t1	gb|EOA32877.1| hypothetical protein CARUB_v10016192mg [Capsella rubella]	304	298	1e-107	98.0263	72.6974	81.25	hypothetical protein CARUB_v10016192mg	gbpln	Capsella rubella	AT2G17950.1 | Symbols: WUS, PGA6, WUS1 | Homeodomain-like superfamily protein | chr2:7809100-7810671 REVERSE LENGTH=292	304	292	1e-103	96.0526	66.4474	73.3553
Rsa1.0_03564.1.g40055.t1	dbj|BAE98403.1| putative non-LTR reverse transcriptase [Arabidopsis thaliana]	204	278	2e-45	136.275	41.6667	60.2941	putative non-LTR reverse transcriptase	gbpln	Arabidopsis thaliana	AT3G24255.1 | Symbols: | RNA-directed DNA polymerase (reverse transcriptase)-related family protein | chr3:8789471-8793208 FORWARD LENGTH=746	204	746	2e-30	365.686	30.3922	42.1569
Rsa1.0_03564.1.g40056.t1	gb|AAG51783.1|AC079679_3 reverse transcriptase, putative; 16838-20266 [Arabidopsis thaliana]	439	1142	1e-138	260.137	53.5308	65.1481	reverse transcriptase, putative; 16838-20266	gbpln	Arabidopsis thaliana	AT1G43760.1 | Symbols: | DNAse I-like superfamily protein | chr1:16528880-16531065 REVERSE LENGTH=626	439	626	2e-25	142.597	15.9453	26.8793
Rsa1.0_03564.1.g40057.t2	gb|AAC33226.1| putative non-LTR retroelement reverse transcriptase [Arabidopsis thaliana]	215	1529	6e-24	711.163	29.7674	43.2558	putative non-LTR retroelement reverse transcriptase	gbpln	Arabidopsis thaliana	#	#	#	#	#	#	#
Rsa1.0_03564.1.g40058.t1	ref|XP_002870820.1| amino acid transporter family protein [Arabidopsis lyrata subsp. lyrata] gi|297316656|gb|EFH47079.1| amino acid transporter family protein [Arabidopsis lyrata subsp. lyrata]	453	456	0	100.662	80.7947	89.8455	amino acid transporter family protein	gbpln	Arabidopsis lyrata	AT5G38820.1 | Symbols: | Transmembrane amino acid transporter family protein | chr5:15543481-15545182 FORWARD LENGTH=456	453	456	0	100.662	80.574	88.9625
Rsa1.0_03564.1.g40059.t1	gb|EOA16454.1| hypothetical protein CARUB_v10004610mg [Capsella rubella]	511	511	0	100	88.0626	92.7593	hypothetical protein CARUB_v10004610mg	gbpln	Capsella rubella	AT5G38830.1 | Symbols: | Cysteinyl-tRNA synthetase, class Ia family protein | chr5:15545764-15548094 REVERSE LENGTH=511	511	511	0	100	86.8885	92.7593
Rsa1.0_03564.1.g40060.t1	#	#	#	#	#	#	#	-	----	----	#	#	#	#	#	#	#
Rsa1.0_03565.1.g40061.t1	ref|XP_002886653.1| hypothetical protein ARALYDRAFT_475327 [Arabidopsis lyrata subsp. lyrata] gi|21593150|gb|AAM65099.1| serine/threonine protein phosphatase type 2A, putative [Arabidopsis thaliana] gi|297332494|gb|EFH62912.1| hypothetical protein ARALYDRAFT_475327 [Arabidopsis lyrata subsp. lyrata]	306	306	1e-179	100	98.366	99.3464	hypothetical protein ARALYDRAFT_475327	gbpln	Arabidopsis lyrata	AT1G59830.1 | Symbols: PP2A-1 | protein phosphatase 2A-2 | chr1:22020708-22022293 REVERSE LENGTH=306	306	306	1e-180	100	98.0392	99.0196
Rsa1.0_03565.1.g40062.t1	gb|AAB68964.1| trypsin inhibitor propeptide [Brassica oleracea]	197	214	6e-57	108.629	61.4213	72.5888	trypsin inhibitor propeptide	gbpln	Brassica oleracea	AT1G73260.1 | Symbols: ATKTI1, KTI1 | kunitz trypsin inhibitor 1 | chr1:27547410-27548057 REVERSE LENGTH=215	197	215	1e-45	109.137	52.2843	67.0051
Rsa1.0_03565.1.g40063.t3	ref|NP_001185268.1| paired amphipathic helix protein Sin3-like 5 [Arabidopsis thaliana] gi|332195515|gb|AEE33636.1| paired amphipathic helix protein Sin3-like 5 [Arabidopsis thaliana]	1073	1167	0	108.76	81.5471	88.164	paired amphipathic helix protein Sin3-like 5	gbpln	Arabidopsis thaliana	AT1G59890.2 | Symbols: SNL5 | SIN3-like 5 | chr1:22044326-22050670 FORWARD LENGTH=1167	1073	1167	0	108.76	81.5471	88.164
Rsa1.0_03565.1.g40064.t1	gb|EOA35262.1| hypothetical protein CARUB_v10020431mg [Capsella rubella]	389	390	0	100.257	93.8303	97.6864	hypothetical protein CARUB_v10020431mg	gbpln	Capsella rubella	AT1G61580.1 | Symbols: RPL3B, ARP2 | R-protein L3 B | chr1:22720833-22722402 REVERSE LENGTH=390	389	390	0	100.257	92.0308	97.9434
Rsa1.0_03566.1.g40065.t1	ref|XP_002887666.1| pentatricopeptide repeat-containing protein [Arabidopsis lyrata subsp. lyrata] gi|297333507|gb|EFH63925.1| pentatricopeptide repeat-containing protein [Arabidopsis lyrata subsp. lyrata]	574	675	0	117.596	83.7979	92.1603	pentatricopeptide repeat-containing protein	gbpln	Arabidopsis lyrata	AT1G77010.1 | Symbols: | Pentatricopeptide repeat (PPR) superfamily protein | chr1:28942710-28944797 FORWARD LENGTH=695	574	695	0	121.08	83.101	91.4634
Rsa1.0_03566.1.g40066.t1	ref|NP_565146.1| ACT domain-containing protein 3 [Arabidopsis thaliana] gi|30699222|ref|NP_849896.1| ACT domain-containing protein 3 [Arabidopsis thaliana] gi|30699224|ref|NP_849897.1| ACT domain-containing protein 3 [Arabidopsis thaliana] gi|79321337|ref|NP_001031289.1| ACT domain-containing protein 3 [Arabidopsis thaliana] gi|186495930|ref|NP_001117608.1| ACT domain-containing protein 3 [Arabid…	452	453	0	100.221	91.5929	96.0177	ACT domain-containing protein 3	gbpln	Arabidopsis thaliana	AT1G76990.5 | Symbols: ACR3 | ACT domain repeat 3 | chr1:28933387-28935179 FORWARD LENGTH=453	452	453	0	100.221	91.5929	96.0177
Rsa1.0_03566.1.g40067.t1	dbj|BAJ33955.1| unnamed protein product [Thellungiella halophila]	362	367	0	101.381	90.884	94.7514	unnamed protein product	----	----	AT1G77000.2 | Symbols: SKP2B | RNI-like superfamily protein | chr1:28940888-28942401 FORWARD LENGTH=360	362	360	0	99.4475	87.0166	92.5414
Rsa1.0_03566.1.g40068.t1	gb|AAB88009.1| heat shock cognate protein HSC70 [Brassica napus]	647	645	0	99.6909	96.136	98.1453	heat shock cognate protein HSC70	gbpln	Brassica napus	AT5G02500.1 | Symbols: HSC70-1, HSP70-1, AT-HSC70-1, HSC70 | heat shock cognate protein 70-1 | chr5:554055-556334 REVERSE LENGTH=651	647	651	0	100.618	96.2906	98.2998
Rsa1.0_03567.1.g40069.t1	gb|AFW66445.1| ubiquitin2 [Zea mays]	377	535	1e-131	141.91	67.374	75.3316	ubiquitin2	gbenv/gbpln	Zea mays	AT4G05320.4 | Symbols: UBQ10 | polyubiquitin 10 | chr4:2718559-2719932 FORWARD LENGTH=457	377	457	1e-133	121.22	67.1088	75.0663
Rsa1.0_03567.1.g40070.t1	gb|EOA14040.1| hypothetical protein CARUB_v10027175mg [Capsella rubella]	180	195	4e-68	108.333	81.6667	91.6667	hypothetical protein CARUB_v10027175mg	gbpln	Capsella rubella	AT5G57000.1 | Symbols: | unknown protein; FUNCTIONS IN: molecular_function unknown; INVOLVED IN: biological_process unknown; LOCATED IN: cellular_component unknown; EXPRESSED IN: 24 plant structures; EXPRESSED DURING: 15 growth stages; BEST Arabidopsis thaliana protein match is: unknown protein (TAIR:AT1G72690.1); Has 153 Blast hits to 116 proteins in 29 species: Archae - 0; Bacteria - 6; Metazoa…	180	187	2e-58	103.889	72.7778	82.7778
Rsa1.0_03567.1.g40071.t1	ref|NP_200511.1| calmodulin-binding protein-like protein [Arabidopsis thaliana] gi|115646802|gb|ABJ17123.1| At5g57010 [Arabidopsis thaliana] gi|332009450|gb|AED96833.1| calmodulin-binding protein-like protein [Arabidopsis thaliana]	505	495	0	98.0198	82.3762	89.1089	calmodulin-binding protein-like protein	gbpln	Arabidopsis thaliana	AT5G57010.1 | Symbols: | calmodulin-binding family protein | chr5:23068207-23070203 FORWARD LENGTH=495	505	495	0	98.0198	82.3762	89.1089
Rsa1.0_03567.1.g40072.t1	gb|AAM98191.1| unknown protein [Arabidopsis thaliana] gi|38603804|gb|AAR24647.1| At2g23330 [Arabidopsis thaliana] gi|110742535|dbj|BAE99183.1| putative retroelement pol polyprotein [Arabidopsis thaliana]	786	776	0	98.7277	46.056	55.3435	unknown protein	gbpln	Arabidopsis thaliana	AT4G23160.1 | Symbols: CRK8 | cysteine-rich RLK (RECEPTOR-like protein kinase) 8 | chr4:12129485-12134086 FORWARD LENGTH=1262	786	1262	1e-143	160.56	30.1527	42.4936
Rsa1.0_03567.1.g40073.t1	ref|XP_002864491.1| hypothetical protein ARALYDRAFT_918863 [Arabidopsis lyrata subsp. lyrata] gi|297310326|gb|EFH40750.1| hypothetical protein ARALYDRAFT_918863 [Arabidopsis lyrata subsp. lyrata]	437	435	0	99.5423	91.3043	95.1945	hypothetical protein ARALYDRAFT_918863	gbpln	Arabidopsis lyrata	AT5G57015.1 | Symbols: ckl12 | casein kinase I-like 12 | chr5:23071508-23074577 FORWARD LENGTH=435	437	435	0	99.5423	91.5332	94.9657
Rsa1.0_03568.1.g40074.t1	ref|XP_002872638.1| predicted protein [Arabidopsis lyrata subsp. lyrata] gi|297318475|gb|EFH48897.1| predicted protein [Arabidopsis lyrata subsp. lyrata]	1463	853	0	58.3049	44.4976	50.2392	predicted protein	gbpln	Arabidopsis lyrata	AT4G12020.3 | Symbols: WRKY19, ATWRKY19, MAPKKK11, MEKK4 | protein kinase family protein | chr4:7201656-7209469 FORWARD LENGTH=1879	1463	1879	0	128.435	41.5584	46.8216
Rsa1.0_03568.1.g40075.t1	gb|ABL97956.1| zinc finger A20 and AN1 domains-containing protein [Brassica rapa]	172	175	2e-81	101.744	88.9535	93.0233	zinc finger A20 and AN1 domains-containing protein	gbpln	Brassica rapa	AT4G12040.2 | Symbols: | A20/AN1-like zinc finger family protein | chr4:7215341-7215868 FORWARD LENGTH=175	172	175	3e-82	101.744	86.6279	92.4419
Rsa1.0_03569.1.g40076.t7	ref|XP_002871941.1| EF-TU receptor [Arabidopsis lyrata subsp. lyrata] gi|297317778|gb|EFH48200.1| EF-TU receptor [Arabidopsis lyrata subsp. lyrata]	1044	1032	0	98.8506	76.4368	86.3985	EF-TU receptor	gbpln	Arabidopsis lyrata	AT5G20480.1 | Symbols: EFR | EF-TU receptor | chr5:6922497-6925679 FORWARD LENGTH=1031	1044	1031	0	98.7548	75.5747	86.3027
Rsa1.0_03569.1.g40077.t1	gb|EOA22161.1| hypothetical protein CARUB_v10002729mg [Capsella rubella]	270	267	1e-105	98.8889	80.3704	87.7778	hypothetical protein CARUB_v10002729mg	gbpln	Capsella rubella	AT5G20510.1 | Symbols: AL5 | alfin-like 5 | chr5:6939991-6942846 REVERSE LENGTH=260	270	260	1e-103	96.2963	75.1852	84.8148
Rsa1.0_03569.1.g40078.t1	ref|NP_568395.1| protein wavy growth 2 / esterase-lipase domain-containing protein [Arabidopsis thaliana] gi|19347881|gb|AAL85997.1| unknown protein [Arabidopsis thaliana] gi|21280815|gb|AAM45057.1| unknown protein [Arabidopsis thaliana] gi|21593162|gb|AAM65111.1| unknown [Arabidopsis thaliana] gi|57157671|dbj|BAD83800.1| Bem46-like protein [Arabidopsis thaliana] gi|332005472|gb|AED92855.1| prote…	329	308	1e-168	93.617	86.0182	90.5775	protein wavy growth 2 / esterase-lipase domain-containing protein	gbpln	Arabidopsis thaliana	AT5G20520.1 | Symbols: WAV2 | alpha/beta-Hydrolases superfamily protein | chr5:6943536-6946315 REVERSE LENGTH=308	329	308	1e-170	93.617	86.0182	90.5775
Rsa1.0_03569.1.g40079.t1	ref|XP_002880773.1| predicted protein [Arabidopsis lyrata subsp. lyrata] gi|297326612|gb|EFH57032.1| predicted protein [Arabidopsis lyrata subsp. lyrata]	364	372	1e-106	102.198	57.967	70.8791	predicted protein	gbpln	Arabidopsis lyrata	AT1G11270.2 | Symbols: | F-box and associated interaction domains-containing protein | chr1:3785715-3786653 REVERSE LENGTH=312	364	312	3e-74	85.7143	40.6593	51.0989
Rsa1.0_03569.1.g40080.t1	ref|XP_002871945.1| hypothetical protein ARALYDRAFT_910094 [Arabidopsis lyrata subsp. lyrata] gi|297317782|gb|EFH48204.1| hypothetical protein ARALYDRAFT_910094 [Arabidopsis lyrata subsp. lyrata]	318	343	1e-151	107.862	81.1321	89.9371	hypothetical protein ARALYDRAFT_910094	gbpln	Arabidopsis lyrata	AT5G20340.1 | Symbols: BG5 | beta-1,3-glucanase 5 | chr5:6874787-6875851 FORWARD LENGTH=354	318	354	1e-149	111.321	77.673	89.3082
Rsa1.0_03569.1.g40081.t1	ref|NP_001235984.1| uncharacterized protein LOC100526919 [Glycine max] gi|255631147|gb|ACU15939.1| unknown [Glycine max]	118	118	2e-58	100	90.678	95.7627	uncharacterized protein LOC100526919	gbenv/gbpln	Glycine max	AT5G20570.1 | Symbols: ROC1, RBX1, HRT1, ATRBX1 | RING-box 1 | chr5:6956905-6958221 REVERSE LENGTH=118	118	118	1e-58	100	93.2203	95.7627
Rsa1.0_03570.1.g40082.t1	ref|XP_002889030.1| hypothetical protein ARALYDRAFT_476700 [Arabidopsis lyrata subsp. lyrata] gi|297334871|gb|EFH65289.1| hypothetical protein ARALYDRAFT_476700 [Arabidopsis lyrata subsp. lyrata]	336	344	1e-157	102.381	88.3929	92.5595	hypothetical protein ARALYDRAFT_476700	gbpln	Arabidopsis lyrata	AT1G75520.1 | Symbols: SRS5 | SHI-related sequence 5 | chr1:28351779-28353179 REVERSE LENGTH=346	336	346	1e-158	102.976	87.2024	92.2619
Rsa1.0_03570.1.g40083.t1	gb|EOA33440.1| hypothetical protein CARUB_v10020792mg [Capsella rubella]	262	270	1e-115	103.053	83.2061	89.313	hypothetical protein CARUB_v10020792mg	gbpln	Capsella rubella	AT1G75510.1 | Symbols: | Transcription initiation factor IIF, beta subunit | chr1:28347254-28348629 REVERSE LENGTH=261	262	261	1e-113	99.6183	78.2443	85.1145
Rsa1.0_03570.1.g40084.t1	#	#	#	#	#	#	#	-	----	----	#	#	#	#	#	#	#
Rsa1.0_03570.1.g40085.t2	gb|AAD32866.1|AC005489_4 F14N23.4 [Arabidopsis thaliana]	473	1161	1e-112	245.455	46.723	60.6765	F14N23.4	gbpln	Arabidopsis thaliana	AT4G04650.1 | Symbols: | RNA-directed DNA polymerase (reverse transcriptase)-related family protein | chr4:2353989-2355213 REVERSE LENGTH=332	473	332	2e-66	70.1903	24.3129	33.8266
Rsa1.0_03571.1.g40086.t1	gb|ABD65023.1| hypothetical protein 26.t00078 [Brassica oleracea]	285	303	5e-11	106.316	12.2807	16.4912	hypothetical protein 26.t00078	gbpln	Brassica oleracea	#	#	#	#	#	#	#
Rsa1.0_03571.1.g40087.t1	#	#	#	#	#	#	#	-	----	----	#	#	#	#	#	#	#
Rsa1.0_03571.1.g40088.t1	emb|CAN75942.1| hypothetical protein VITISV_016459 [Vitis vinifera]	2617	1027	0	39.2434	17.692	23.9587	hypothetical protein VITISV_016459	gbpln	Vitis vinifera	AT3G01410.2 | Symbols: | Polynucleotidyl transferase, ribonuclease H-like superfamily protein | chr3:153650-155439 REVERSE LENGTH=294	2617	294	4e-11	11.2342	1.37562	1.83416
Rsa1.0_03572.1.g40089.t1	ref|NP_199994.1| gibberellin 20 oxidase 2 [Arabidopsis thaliana] gi|60390167|sp|Q39111.1|GAOX2_ARATH RecName: Full=Gibberellin 20 oxidase 2; AltName: Full=GA 20-oxidase 2; AltName: Full=Gibberellin C-20 oxidase 2 gi|1109697|emb|CAA58294.1| gibberellin 20-oxidase [Arabidopsis thaliana] gi|10177880|dbj|BAB11250.1| gibberellin 20-oxidase [Arabidopsis thaliana] gi|332008746|gb|AED96129.1| gibberellin…	380	378	0	99.4737	85.5263	92.1053	gibberellin 20 oxidase 2	gbpln	Arabidopsis thaliana	AT5G51810.1 | Symbols: GA20OX2, AT2353, ATGA20OX2 | gibberellin 20 oxidase 2 | chr5:21055389-21056746 REVERSE LENGTH=378	380	378	0	99.4737	85.5263	92.1053
Rsa1.0_03572.1.g40090.t1	gb|EOA13369.1| hypothetical protein CARUB_v10026406mg [Capsella rubella]	447	443	0	99.1051	79.4183	89.7092	hypothetical protein CARUB_v10026406mg	gbpln	Capsella rubella	AT5G51740.1 | Symbols: | Peptidase family M48 family protein | chr5:21017110-21018987 FORWARD LENGTH=442	447	442	0	98.8814	80.5369	90.3803
Rsa1.0_03572.1.g40091.t1	emb|CAB75932.1| putative protein [Arabidopsis thaliana]	1143	1339	0	117.148	56.2555	73.2283	putative protein	gbpln	Arabidopsis thaliana	AT4G23160.1 | Symbols: CRK8 | cysteine-rich RLK (RECEPTOR-like protein kinase) 8 | chr4:12129485-12134086 FORWARD LENGTH=1262	1143	1262	1e-102	110.411	16.0105	26.4217
Rsa1.0_03572.1.g40092.t1	ref|XP_002864123.1| hypothetical protein ARALYDRAFT_495239 [Arabidopsis lyrata subsp. lyrata] gi|297309958|gb|EFH40382.1| hypothetical protein ARALYDRAFT_495239 [Arabidopsis lyrata subsp. lyrata]	87	109	7e-25	125.287	71.2644	73.5632	hypothetical protein ARALYDRAFT_495239	gbpln	Arabidopsis lyrata	AT5G51720.1 | Symbols: | 2 iron, 2 sulfur cluster binding | chr5:21009645-21010227 FORWARD LENGTH=108	87	108	3e-25	124.138	67.8161	71.2644
Rsa1.0_03572.1.g40093.t2	gb|EOA13953.1| hypothetical protein CARUB_v10027073mg [Capsella rubella]	406	225	1e-112	55.4187	48.2759	51.4778	hypothetical protein CARUB_v10027073mg	gbpln	Capsella rubella	AT5G51700.1 | Symbols: PBS2, ATRAR1, RPR2, RAR1 | protein binding;zinc ion binding | chr5:21001373-21003143 REVERSE LENGTH=226	406	226	1e-110	55.665	47.5369	50.4926
Rsa1.0_03572.1.g40094.t1	gb|ABW81026.1| reverse transcriptase [Arabidopsis lyrata subsp. lyrata]	130	181	1e-21	139.231	33.0769	47.6923	reverse transcriptase	gbpln	Arabidopsis lyrata	AT1G43730.1 | Symbols: | RNA-directed DNA polymerase (reverse transcriptase)-related family protein | chr1:16508723-16509784 REVERSE LENGTH=320	130	320	3e-11	246.154	30.7692	43.0769
Rsa1.0_03572.1.g40095.t1	ref|NP_199981.2| hydroxyproline-rich glycoprotein family protein [Arabidopsis thaliana] gi|332008731|gb|AED96114.1| hydroxyproline-rich glycoprotein family protein [Arabidopsis thaliana]	314	343	9e-78	109.236	72.6115	79.2994	hydroxyproline-rich glycoprotein family protein	gbpln	Arabidopsis thaliana	AT5G51680.1 | Symbols: | hydroxyproline-rich glycoprotein family protein | chr5:20997591-20998755 FORWARD LENGTH=343	314	343	2e-80	109.236	72.6115	79.2994
Rsa1.0_03573.1.g40096.t1	ref|NP_181282.1| nodulin MtN21 /EamA-like transporter-like protein [Arabidopsis thaliana] gi|75216840|sp|Q9ZUS1.1|WTR13_ARATH RecName: Full=WAT1-related protein At2g37460 gi|4056506|gb|AAC98072.1| nodulin-like protein [Arabidopsis thaliana] gi|14334858|gb|AAK59607.1| putative nodulin protein [Arabidopsis thaliana] gi|14994253|gb|AAK73261.1| nodulin-like protein [Arabidopsis thaliana] gi|17104641|…	510	380	1e-123	74.5098	42.3529	48.0392	nodulin MtN21 /EamA-like transporter-like protein	gbpln	Arabidopsis thaliana	AT2G37460.1 | Symbols: | nodulin MtN21 /EamA-like transporter family protein | chr2:15726667-15729010 REVERSE LENGTH=380	510	380	1e-125	74.5098	42.3529	48.0392
Rsa1.0_03573.1.g40097.t1	dbj|BAB09923.1| copia-like retrotransposable element [Arabidopsis thaliana]	1213	1342	0	110.635	50.371	69.0849	copia-like retrotransposable element	gbpln	Arabidopsis thaliana	AT4G23160.1 | Symbols: CRK8 | cysteine-rich RLK (RECEPTOR-like protein kinase) 8 | chr4:12129485-12134086 FORWARD LENGTH=1262	1213	1262	2e-71	104.04	13.108	20.7749
Rsa1.0_03573.1.g40098.t1	#	#	#	#	#	#	#	-	----	----	#	#	#	#	#	#	#
Rsa1.0_03573.1.g40099.t3	gb|AAG51783.1|AC079679_3 reverse transcriptase, putative; 16838-20266 [Arabidopsis thaliana]	1136	1142	1e-125	100.528	20.8627	29.2254	reverse transcriptase, putative; 16838-20266	gbpln	Arabidopsis thaliana	AT4G29090.1 | Symbols: | Ribonuclease H-like superfamily protein | chr4:14333528-14335255 FORWARD LENGTH=575	1136	575	4e-50	50.6162	10.0352	14.8768
Rsa1.0_03574.1.g40100.t1	gb|EOA15105.1| hypothetical protein CARUB_v10028473mg [Capsella rubella]	213	213	1e-102	100	87.7934	94.8357	hypothetical protein CARUB_v10028473mg	gbpln	Capsella rubella	AT5G53730.1 | Symbols: | Late embryogenesis abundant (LEA) hydroxyproline-rich glycoprotein family | chr5:21808072-21808713 REVERSE LENGTH=213	213	213	1e-102	100	84.9765	94.3662
Rsa1.0_03574.1.g40101.t1	ref|XP_002864265.1| AtGRF7 [Arabidopsis lyrata subsp. lyrata] gi|297310100|gb|EFH40524.1| AtGRF7 [Arabidopsis lyrata subsp. lyrata]	309	369	1e-120	119.417	77.0227	84.7896	AtGRF7	gbpln	Arabidopsis lyrata	AT5G53660.1 | Symbols: AtGRF7, GRF7 | growth-regulating factor 7 | chr5:21794636-21795929 FORWARD LENGTH=365	309	365	1e-121	118.123	77.9935	85.1133
Rsa1.0_03574.1.g40102.t1	gb|EOA14313.1| hypothetical protein CARUB_v10027482mg [Capsella rubella]	70	72	2e-26	102.857	84.2857	88.5714	hypothetical protein CARUB_v10027482mg	gbpln	Capsella rubella	AT5G53650.1 | Symbols: | unknown protein; FUNCTIONS IN: molecular_function unknown; INVOLVED IN: biological_process unknown; LOCATED IN: endomembrane system; EXPRESSED IN: 23 plant structures; EXPRESSED DURING: 15 growth stages; Has 30201 Blast hits to 17322 proteins in 780 species: Archae - 12; Bacteria - 1396; Metazoa - 17338; Fungi - 3422; Plants - 5037; Viruses - 0; Other Eukaryotes - 2996 (s…	70	72	7e-29	102.857	82.8571	87.1429
Rsa1.0_03574.1.g40103.t1	gb|EOA13379.1| hypothetical protein CARUB_v10026417mg [Capsella rubella]	461	438	1e-103	95.0108	48.8069	63.5575	hypothetical protein CARUB_v10026417mg	gbpln	Capsella rubella	AT5G53635.1 | Symbols: | F-box/RNI-like/FBD-like domains-containing protein | chr5:21785999-21787444 REVERSE LENGTH=426	461	426	1e-103	92.4078	48.3731	61.1714
Rsa1.0_03575.1.g40104.t1	emb|CAN79752.1| hypothetical protein VITISV_041136 [Vitis vinifera]	530	377	3e-67	71.1321	23.9623	29.8113	hypothetical protein VITISV_041136	gbpln	Vitis vinifera	#	#	#	#	#	#	#
Rsa1.0_03575.1.g40105.t1	gb|ABD65062.1| hypothetical protein 27.t00126 [Brassica oleracea]	371	578	2e-33	155.795	18.5984	25.876	hypothetical protein 27.t00126	gbpln	Brassica oleracea	#	#	#	#	#	#	#
Rsa1.0_03575.1.g40106.t1	gb|AAF79254.1|AC023279_3 F12K21.6 [Arabidopsis thaliana]	635	755	5e-45	118.898	15.2756	23.4646	F12K21.6	gbpln	Arabidopsis thaliana	#	#	#	#	#	#	#
Rsa1.0_03575.1.g40107.t1	gb|AAO45752.1| pol protein [Cucumis melo subsp. melo]	154	923	7e-22	599.351	33.1169	48.0519	pol protein	gbpln	Cucumis melo	#	#	#	#	#	#	#
Rsa1.0_03575.1.g40108.t1	gb|AAT01357.1| hypothetical protein [Oryza sativa Japonica Group] gi|54287542|gb|AAV31286.1| hypothetical protein [Oryza sativa Japonica Group]	314	256	2e-14	81.5287	13.3758	20.7006	hypothetical protein	gbpln	Oryza sativa	#	#	#	#	#	#	#
Rsa1.0_03575.1.g40109.t1	dbj|BAB03186.1| En/Spm transposon protein-like [Arabidopsis thaliana]	595	1516	2e-77	254.79	26.0504	31.7647	En/Spm transposon protein-like	gbpln	Arabidopsis thaliana	#	#	#	#	#	#	#
Rsa1.0_03576.1.g40110.t1	gb|EOA23544.1| hypothetical protein CARUB_v10016738mg [Capsella rubella]	715	728	0	101.818	63.2168	74.6853	hypothetical protein CARUB_v10016738mg	gbpln	Capsella rubella	AT3G62300.2 | Symbols: DUF7 | DOMAIN OF UNKNOWN FUNCTION 724 7 | chr3:23054247-23057081 FORWARD LENGTH=723	715	723	0	101.119	61.6783	73.986
Rsa1.0_03576.1.g40111.t2	ref|NP_191797.1| uncharacterized protein [Arabidopsis thaliana] gi|7340709|emb|CAB82952.1| putative protein [Arabidopsis thaliana] gi|52354361|gb|AAU44501.1| hypothetical protein AT3G62380 [Arabidopsis thaliana] gi|60547837|gb|AAX23882.1| hypothetical protein At3g62380 [Arabidopsis thaliana] gi|332646824|gb|AEE80345.1| uncharacterized protein AT3G62380 [Arabidopsis thaliana]	263	325	1e-30	123.574	28.5171	31.9392	uncharacterized protein	gbpln	Arabidopsis thaliana	AT3G62380.1 | Symbols: | CONTAINS InterPro DOMAIN/s: F-box associated interaction domain (InterPro:IPR017451); BEST Arabidopsis thaliana protein match is: F-box family protein (TAIR:AT1G71320.1); Has 422 Blast hits to 419 proteins in 26 species: Archae - 0; Bacteria - 0; Metazoa - 0; Fungi - 0; Plants - 420; Viruses - 0; Other Eukaryotes - 2 (source: NCBI BLink). | chr3:23083609-23084852 REVERSE …	263	325	3e-33	123.574	28.5171	31.9392
Rsa1.0_03576.1.g40112.t1	ref|NP_191814.1| putative adenine nucleotide alpha hydrolase domain-containing universal stress protein [Arabidopsis thaliana] gi|14334946|gb|AAK59650.1| unknown protein [Arabidopsis thaliana] gi|16323382|gb|AAL15185.1| unknown protein [Arabidopsis thaliana] gi|332646842|gb|AEE80363.1| putative adenine nucleotide alpha hydrolase domain-containing universal stress protein [Arabidopsis thaliana]	163	162	2e-82	99.3865	90.7975	93.865	putative adenine nucleotide alpha hydrolase domain-containing universal stress protein	gbpln	Arabidopsis thaliana	AT3G62550.1 | Symbols: | Adenine nucleotide alpha hydrolases-like superfamily protein | chr3:23136194-23137074 FORWARD LENGTH=162	163	162	7e-85	99.3865	90.7975	93.865
Rsa1.0_03576.1.g40113.t1	ref|XP_002878466.1| DNAJ heat shock family protein [Arabidopsis lyrata subsp. lyrata] gi|297324304|gb|EFH54725.1| DNAJ heat shock family protein [Arabidopsis lyrata subsp. lyrata]	347	346	0	99.7118	94.2363	96.83	DNAJ heat shock family protein	gbpln	Arabidopsis lyrata	AT3G62600.1 | Symbols: ATERDJ3B, ERDJ3B | DNAJ heat shock family protein | chr3:23151038-23153346 REVERSE LENGTH=346	347	346	0	99.7118	94.2363	96.5418
Rsa1.0_03576.1.g40114.t1	#	#	#	#	#	#	#	-	----	----	#	#	#	#	#	#	#
Rsa1.0_03576.1.g40115.t1	#	#	#	#	#	#	#	-	----	----	#	#	#	#	#	#	#
Rsa1.0_03577.1.g40116.t1	emb|CAB40035.1| retrotransposon like protein [Arabidopsis thaliana] gi|7267767|emb|CAB81170.1| retrotransposon like protein [Arabidopsis thaliana]	1029	1515	0	147.23	57.5316	72.4976	retrotransposon like protein	gbpln	Arabidopsis thaliana	ATMG00820.1 | Symbols: ORF170 | Reverse transcriptase (RNA-dependent DNA polymerase) | chrM:228573-229085 REVERSE LENGTH=170	1029	170	2e-31	16.5209	6.31681	8.45481
Rsa1.0_03577.1.g40117.t1	gb|EOA14722.1| hypothetical protein CARUB_v10028009mg [Capsella rubella]	475	809	0	170.316	73.4737	84.8421	hypothetical protein CARUB_v10028009mg	gbpln	Capsella rubella	AT4G38180.1 | Symbols: FRS5 | FAR1-related sequence 5 | chr4:17906702-17909404 REVERSE LENGTH=788	475	788	2e-78	165.895	30.7368	47.1579
Rsa1.0_03577.1.g40118.t1	ref|NP_974372.1| basic helix-loop-helix (bHLH) DNA-binding family protein [Arabidopsis thaliana] gi|9294226|dbj|BAB02128.1| DNA-binding protein-like [Arabidopsis thaliana] gi|88900306|gb|ABD57465.1| At3g28857 [Arabidopsis thaliana] gi|332643976|gb|AEE77497.1| basic helix-loop-helix (bHLH) DNA-binding family protein [Arabidopsis thaliana]	92	92	9e-38	100	91.3043	93.4783	basic helix-loop-helix (bHLH) DNA-binding family protein	gbpln	Arabidopsis thaliana	AT3G28857.1 | Symbols: | basic helix-loop-helix (bHLH) DNA-binding family protein | chr3:10855781-10856313 REVERSE LENGTH=92	92	92	2e-40	100	91.3043	93.4783
Rsa1.0_03577.1.g40119.t1	gb|EOA23408.1| hypothetical protein CARUB_v10016588mg [Capsella rubella]	1024	1252	0	122.266	96.2891	98.5352	hypothetical protein CARUB_v10016588mg	gbpln	Capsella rubella	AT3G28860.1 | Symbols: ATMDR1, ATMDR11, PGP19, MDR11, MDR1, ATPGP19, ABCB19, ATABCB19 | ATP binding cassette subfamily B19 | chr3:10870287-10877286 REVERSE LENGTH=1252	1024	1252	0	122.266	95.9961	98.4375
Rsa1.0_03577.1.g40120.t1	ref|XP_002877187.1| transcription factor IIB family protein [Arabidopsis lyrata subsp. lyrata] gi|297323025|gb|EFH53446.1| transcription factor IIB family protein [Arabidopsis lyrata subsp. lyrata]	339	336	1e-119	99.115	66.0767	76.6962	transcription factor IIB family protein	gbpln	Arabidopsis lyrata	AT3G29380.1 | Symbols: | Cyclin-like family protein | chr3:11282407-11283524 REVERSE LENGTH=336	339	336	1e-118	99.115	63.4218	75.5162
Rsa1.0_03577.1.g40121.t1	ref|XP_002877188.1| predicted protein [Arabidopsis lyrata subsp. lyrata] gi|297323026|gb|EFH53447.1| predicted protein [Arabidopsis lyrata subsp. lyrata]	238	267	5e-81	112.185	67.6471	79.4118	predicted protein	gbpln	Arabidopsis lyrata	AT3G29385.1 | Symbols: | BEST Arabidopsis thaliana protein match is: dentin sialophosphoprotein-related (TAIR:AT5G07980.1); Has 74 Blast hits to 74 proteins in 11 species: Archae - 0; Bacteria - 0; Metazoa - 0; Fungi - 0; Plants - 74; Viruses - 0; Other Eukaryotes - 0 (source: NCBI BLink). | chr3:11284395-11285402 REVERSE LENGTH=218	238	218	1e-72	91.5966	58.4034	69.3277
Rsa1.0_03578.1.g40122.t1	gb|AAK43485.1|AC084807_10 polyprotein, putative [Arabidopsis thaliana] gi|225898008|dbj|BAH30336.1| hypothetical protein [Arabidopsis thaliana]	549	1459	1e-153	265.756	53.7341	67.5774	polyprotein, putative	gbpln	Arabidopsis thaliana	AT4G23160.1 | Symbols: CRK8 | cysteine-rich RLK (RECEPTOR-like protein kinase) 8 | chr4:12129485-12134086 FORWARD LENGTH=1262	549	1262	5e-51	229.872	18.0328	27.5046
Rsa1.0_03578.1.g40123.t2	#	#	#	#	#	#	#	-	----	----	#	#	#	#	#	#	#
Rsa1.0_03578.1.g40124.t3	gb|EOA23545.1| hypothetical protein CARUB_v10016738mg [Capsella rubella]	149	729	5e-13	489.262	26.1745	29.5302	hypothetical protein CARUB_v10016738mg	gbpln	Capsella rubella	AT3G62300.2 | Symbols: DUF7 | DOMAIN OF UNKNOWN FUNCTION 724 7 | chr3:23054247-23057081 FORWARD LENGTH=723	149	723	8e-12	485.235	24.1611	28.1879
Rsa1.0_03579.1.g40125.t2	ref|XP_002870183.1| hypothetical protein ARALYDRAFT_915161 [Arabidopsis lyrata subsp. lyrata] gi|297316019|gb|EFH46442.1| hypothetical protein ARALYDRAFT_915161 [Arabidopsis lyrata subsp. lyrata]	383	390	1e-156	101.828	80.6789	86.1619	hypothetical protein ARALYDRAFT_915161	gbpln	Arabidopsis lyrata	AT4G16100.1 | Symbols: | Protein of unknown function (DUF789) | chr4:9105809-9107986 FORWARD LENGTH=394	383	394	1e-146	102.872	78.8512	85.6397
Rsa1.0_03579.1.g40126.t1	ref|XP_002870183.1| hypothetical protein ARALYDRAFT_915161 [Arabidopsis lyrata subsp. lyrata] gi|297316019|gb|EFH46442.1| hypothetical protein ARALYDRAFT_915161 [Arabidopsis lyrata subsp. lyrata]	88	390	3e-11	443.182	50	56.8182	hypothetical protein ARALYDRAFT_915161	gbpln	Arabidopsis lyrata	AT4G16100.1 | Symbols: | Protein of unknown function (DUF789) | chr4:9105809-9107986 FORWARD LENGTH=394	88	394	3e-11	447.727	46.5909	54.5455
Rsa1.0_03579.1.g40127.t1	ref|NP_567482.2| lipase class 3 family protein [Arabidopsis thaliana] gi|332658288|gb|AEE83688.1| lipase class 3 family protein [Arabidopsis thaliana]	671	654	0	97.4665	88.3756	92.5484	lipase class 3 family protein	gbpln	Arabidopsis thaliana	AT4G16070.1 | Symbols: | Mono-/di-acylglycerol lipase, N-terminal;Lipase, class 3 | chr4:9096808-9100596 REVERSE LENGTH=654	671	654	0	97.4665	88.3756	92.5484
Rsa1.0_03579.1.g40128.t1	gb|EOA29787.1| hypothetical protein CARUB_v10012882mg [Capsella rubella]	357	1026	1e-102	287.395	54.3417	68.0672	hypothetical protein CARUB_v10012882mg	gbpln	Capsella rubella	AT3G14840.2 | Symbols: | Leucine-rich repeat transmembrane protein kinase | chr3:4988271-4993891 FORWARD LENGTH=1020	357	1020	1e-102	285.714	53.7815	67.507
Rsa1.0_03579.1.g40129.t1	ref|NP_193008.1| nudix hydrolase 7 [Arabidopsis thaliana] gi|30682217|ref|NP_849367.1| nudix hydrolase 7 [Arabidopsis thaliana] gi|30682219|ref|NP_849368.1| nudix hydrolase 7 [Arabidopsis thaliana] gi|68565949|sp|Q9SU14.1|NUDT7_ARATH RecName: Full=Nudix hydrolase 7; Short=AtNUDT7; AltName: Full=ADP-ribose pyrophosphatase; AltName: Full=NADH pyrophosphatase; AltName: Full=Protein GROWTH FACTOR GEN…	250	282	1e-116	112.8	80	91.2	nudix hydrolase 7	gbpln	Arabidopsis thaliana	AT4G12720.3 | Symbols: AtNUDT7, GFG1, ATNUDX7 | MutT/nudix family protein | chr4:7487716-7489557 FORWARD LENGTH=282	250	282	1e-118	112.8	80	91.2
Rsa1.0_03579.1.g40130.t1	ref|NP_193331.6| epoxide hydrolase-related protein [Arabidopsis thaliana] gi|332658274|gb|AEE83674.1| epoxide hydrolase-related protein [Arabidopsis thaliana]	330	375	1e-165	113.636	85.7576	90.6061	epoxide hydrolase-related protein	gbpln	Arabidopsis thaliana	AT4G15960.1 | Symbols: | alpha/beta-Hydrolases superfamily protein | chr4:9045763-9047199 REVERSE LENGTH=375	330	375	1e-167	113.636	85.7576	90.6061
Rsa1.0_03580.1.g40131.t2	gb|AAF18641.1|AC006228_12 F5J5.16 [Arabidopsis thaliana]	1333	1024	1e-73	76.8192	13.0533	17.1043	F5J5.16	gbpln	Arabidopsis thaliana	#	#	#	#	#	#	#
Rsa1.0_03580.1.g40132.t1	#	#	#	#	#	#	#	-	----	----	#	#	#	#	#	#	#
Rsa1.0_03580.1.g40133.t1	gb|AAF18641.1|AC006228_12 F5J5.16 [Arabidopsis thaliana]	154	1024	4e-13	664.935	27.9221	34.4156	F5J5.16	gbpln	Arabidopsis thaliana	#	#	#	#	#	#	#
Rsa1.0_03580.1.g40134.t1	#	#	#	#	#	#	#	-	----	----	#	#	#	#	#	#	#
Rsa1.0_03580.1.g40135.t1	#	#	#	#	#	#	#	-	----	----	#	#	#	#	#	#	#
Rsa1.0_03580.1.g40136.t1	#	#	#	#	#	#	#	-	----	----	#	#	#	#	#	#	#
Rsa1.0_03580.1.g40137.t1	#	#	#	#	#	#	#	-	----	----	#	#	#	#	#	#	#
Rsa1.0_03581.1.g40138.t1	ref|XP_002864974.1| hypothetical protein ARALYDRAFT_496807 [Arabidopsis lyrata subsp. lyrata] gi|297310809|gb|EFH41233.1| hypothetical protein ARALYDRAFT_496807 [Arabidopsis lyrata subsp. lyrata]	587	1003	0	170.869	94.3782	97.1039	hypothetical protein ARALYDRAFT_496807	gbpln	Arabidopsis lyrata	AT5G65700.2 | Symbols: BAM1 | Leucine-rich receptor-like protein kinase family protein | chr5:26281826-26284945 FORWARD LENGTH=1003	587	1003	0	170.869	94.7189	96.9336
Rsa1.0_03581.1.g40139.t1	dbj|BAJ34562.1| unnamed protein product [Thellungiella halophila]	288	292	1e-155	101.389	88.8889	93.0556	unnamed protein product	----	----	AT5G65730.1 | Symbols: XTH6 | xyloglucan endotransglucosylase/hydrolase 6 | chr5:26299080-26300290 FORWARD LENGTH=292	288	292	1e-155	101.389	87.8472	92.3611
Rsa1.0_03581.1.g40140.t1	ref|NP_001032152.1| zinc ion binding protein [Arabidopsis thaliana] gi|222424329|dbj|BAH20121.1| AT5G65740 [Arabidopsis thaliana] gi|332010715|gb|AED98098.1| zinc ion binding protein [Arabidopsis thaliana]	298	300	1e-143	100.671	82.8859	88.9262	zinc ion binding protein	gbpln	Arabidopsis thaliana	AT5G65740.2 | Symbols: | zinc ion binding | chr5:26301702-26303422 REVERSE LENGTH=300	298	300	1e-146	100.671	82.8859	88.9262
Rsa1.0_03581.1.g40141.t1	ref|XP_002864978.1| E1 subunit of 2-oxoglutarate dehydrogenase [Arabidopsis lyrata subsp. lyrata] gi|297310813|gb|EFH41237.1| E1 subunit of 2-oxoglutarate dehydrogenase [Arabidopsis lyrata subsp. lyrata]	1021	1025	0	100.392	95.6905	97.8452	E1 subunit of 2-oxoglutarate dehydrogenase	gbpln	Arabidopsis lyrata	AT5G65750.1 | Symbols: | 2-oxoglutarate dehydrogenase, E1 component | chr5:26304212-26307947 FORWARD LENGTH=1025	1021	1025	0	100.392	95.3967	97.5514
Rsa1.0_03581.1.g40142.t1	gb|EOA13207.1| hypothetical protein CARUB_v10026232mg [Capsella rubella]	216	518	1e-102	239.815	88.4259	93.5185	hypothetical protein CARUB_v10026232mg	gbpln	Capsella rubella	AT5G65760.1 | Symbols: | Serine carboxypeptidase S28 family protein | chr5:26308289-26310891 FORWARD LENGTH=515	216	515	1e-104	238.426	87.5	90.7407
Rsa1.0_03582.1.g40143.t1	ref|XP_002881989.1| hypothetical protein ARALYDRAFT_483619 [Arabidopsis lyrata subsp. lyrata] gi|297327828|gb|EFH58248.1| hypothetical protein ARALYDRAFT_483619 [Arabidopsis lyrata subsp. lyrata]	318	315	1e-117	99.0566	76.1006	83.0189	hypothetical protein ARALYDRAFT_483619	gbpln	Arabidopsis lyrata	AT2G44910.1 | Symbols: ATHB4, ATHB-4, HB4 | homeobox-leucine zipper protein 4 | chr2:18517887-18519525 REVERSE LENGTH=318	318	318	1e-105	100	71.6981	80.1887
Rsa1.0_03582.1.g40144.t1	ref|XP_002880147.1| hypothetical protein ARALYDRAFT_903930 [Arabidopsis lyrata subsp. lyrata] gi|297325986|gb|EFH56406.1| hypothetical protein ARALYDRAFT_903930 [Arabidopsis lyrata subsp. lyrata]	162	126	3e-16	77.7778	30.2469	42.5926	hypothetical protein ARALYDRAFT_903930	gbpln	Arabidopsis lyrata	#	#	#	#	#	#	#
Rsa1.0_03582.1.g40145.t1	gb|ABD64948.1| hypothetical protein 24.t00034 [Brassica oleracea]	177	199	3e-30	112.429	42.3729	53.6723	hypothetical protein 24.t00034	gbpln	Brassica oleracea	AT4G29090.1 | Symbols: | Ribonuclease H-like superfamily protein | chr4:14333528-14335255 FORWARD LENGTH=575	177	575	7e-13	324.859	33.8983	48.0226
Rsa1.0_03583.1.g40146.t1	#	#	#	#	#	#	#	-	----	----	#	#	#	#	#	#	#
Rsa1.0_03583.1.g40147.t2	emb|CAB39638.1| RNA-directed DNA polymerase-like protein [Arabidopsis thaliana] gi|7267666|emb|CAB78094.1| RNA-directed DNA polymerase-like protein [Arabidopsis thaliana]	1670	1274	0	76.2874	38.2036	49.8204	RNA-directed DNA polymerase-like protein	gbpln	Arabidopsis thaliana	AT4G29090.1 | Symbols: | Ribonuclease H-like superfamily protein | chr4:14333528-14335255 FORWARD LENGTH=575	1670	575	2e-59	34.4311	9.34132	15.2096
Rsa1.0_03583.1.g40148.t1	gb|EOA38653.1| hypothetical protein CARUB_v10010572mg [Capsella rubella]	147	147	1e-75	100	94.5578	97.9592	hypothetical protein CARUB_v10010572mg	gbpln	Capsella rubella	AT1G15370.1 | Symbols: | SNARE-like superfamily protein | chr1:5287135-5288375 FORWARD LENGTH=147	147	147	4e-78	100	95.2381	97.2789
Rsa1.0_03584.1.g40149.t2	gb|AFD01322.1| auxin response factor 27 [Brassica rapa subsp. pekinensis]	376	541	1e-149	143.883	71.0106	80.8511	auxin response factor 27	gbpln	Brassica rapa	AT1G34410.1 | Symbols: ARF21 | auxin response factor 21 | chr1:12577722-12580824 FORWARD LENGTH=606	376	606	5e-90	161.17	49.734	67.2872
Rsa1.0_03584.1.g40150.t1	emb|CAB81085.1| putative protein [Arabidopsis thaliana]	108	119	4e-51	110.185	87.963	92.5926	putative protein	gbpln	Arabidopsis thaliana	AT4G05430.1 | Symbols: | Carbohydrate-binding X8 domain superfamily protein | chr4:2753582-2754324 FORWARD LENGTH=143	108	143	7e-50	132.407	80.5556	86.1111
Rsa1.0_03584.1.g40151.t1	gb|EOA20832.1| hypothetical protein CARUB_v10001169mg [Capsella rubella]	326	382	1e-149	117.178	80.6748	89.2638	hypothetical protein CARUB_v10001169mg	gbpln	Capsella rubella	AT4G05440.1 | Symbols: EDA35 | temperature sensing protein-related | chr4:2757274-2758275 FORWARD LENGTH=333	326	333	1e-146	102.147	77.9141	88.6503
Rsa1.0_03585.1.g40152.t1	gb|AAG50698.1|AC079604_5 copia-type polyprotein, putative [Arabidopsis thaliana] gi|12321387|gb|AAG50765.1|AC079131_10 copia-type polyprotein, putative [Arabidopsis thaliana]	138	1320	7e-35	956.522	71.0145	82.6087	copia-type polyprotein, putative	gbpln	Arabidopsis thaliana	#	#	#	#	#	#	#
Rsa1.0_03585.1.g40153.t1	gb|EOA36432.1| hypothetical protein CARUB_v10010968mg [Capsella rubella]	410	406	0	99.0244	77.0732	86.3415	hypothetical protein CARUB_v10010968mg	gbpln	Capsella rubella	AT1G44130.1 | Symbols: | Eukaryotic aspartyl protease family protein | chr1:16787508-16789318 REVERSE LENGTH=405	410	405	0	98.7805	76.0976	85.3659
Rsa1.0_03585.1.g40154.t1	emb|CAB39638.1| RNA-directed DNA polymerase-like protein [Arabidopsis thaliana] gi|7267666|emb|CAB78094.1| RNA-directed DNA polymerase-like protein [Arabidopsis thaliana]	770	1274	1e-119	165.455	32.8571	46.7532	RNA-directed DNA polymerase-like protein	gbpln	Arabidopsis thaliana	AT4G29090.1 | Symbols: | Ribonuclease H-like superfamily protein | chr4:14333528-14335255 FORWARD LENGTH=575	770	575	1e-55	74.6753	20	32.0779
Rsa1.0_03586.1.g40155.t1	ref|XP_002876491.1| predicted protein [Arabidopsis lyrata subsp. lyrata] gi|297322329|gb|EFH52750.1| predicted protein [Arabidopsis lyrata subsp. lyrata]	252	391	1e-32	155.159	36.9048	43.6508	predicted protein	gbpln	Arabidopsis lyrata	AT3G59150.1 | Symbols: | F-box/RNI-like superfamily protein | chr3:21872729-21874422 FORWARD LENGTH=509	252	509	6e-33	201.984	32.9365	40.873
Rsa1.0_03586.1.g40156.t1	ref|NP_191474.2| F-box domain-containing protein [Arabidopsis thaliana] gi|332646362|gb|AEE79883.1| F-box domain-containing protein [Arabidopsis thaliana]	483	509	1e-126	105.383	56.5217	71.2215	F-box domain-containing protein	gbpln	Arabidopsis thaliana	AT3G59150.1 | Symbols: | F-box/RNI-like superfamily protein | chr3:21872729-21874422 FORWARD LENGTH=509	483	509	1e-129	105.383	56.5217	71.2215
Rsa1.0_03586.1.g40157.t1	gb|EOA32219.1| hypothetical protein CARUB_v10015478mg [Capsella rubella]	348	510	6e-43	146.552	35.3448	49.1379	hypothetical protein CARUB_v10015478mg	gbpln	Capsella rubella	AT3G04050.1 | Symbols: | Pyruvate kinase family protein | chr3:1049795-1051522 FORWARD LENGTH=510	348	510	4e-45	146.552	35.3448	48.5632
Rsa1.0_03586.1.g40158.t1	#	#	#	#	#	#	#	-	----	----	#	#	#	#	#	#	#
Rsa1.0_03586.1.g40159.t1	ref|NP_191474.2| F-box domain-containing protein [Arabidopsis thaliana] gi|332646362|gb|AEE79883.1| F-box domain-containing protein [Arabidopsis thaliana]	163	509	4e-28	312.27	41.1043	49.6933	F-box domain-containing protein	gbpln	Arabidopsis thaliana	AT3G59150.1 | Symbols: | F-box/RNI-like superfamily protein | chr3:21872729-21874422 FORWARD LENGTH=509	163	509	1e-30	312.27	41.1043	49.6933
Rsa1.0_03587.1.g40160.t1	#	#	#	#	#	#	#	-	----	----	#	#	#	#	#	#	#
Rsa1.0_03587.1.g40161.t1	emb|CAB39638.1| RNA-directed DNA polymerase-like protein [Arabidopsis thaliana] gi|7267666|emb|CAB78094.1| RNA-directed DNA polymerase-like protein [Arabidopsis thaliana]	1472	1274	0	86.5489	41.0326	56.6576	RNA-directed DNA polymerase-like protein	gbpln	Arabidopsis thaliana	AT4G29090.1 | Symbols: | Ribonuclease H-like superfamily protein | chr4:14333528-14335255 FORWARD LENGTH=575	1472	575	2e-73	39.0625	12.2962	18.9538
Rsa1.0_03587.1.g40162.t1	ref|XP_002894168.1| hypothetical protein ARALYDRAFT_314350 [Arabidopsis lyrata subsp. lyrata] gi|297340010|gb|EFH70427.1| hypothetical protein ARALYDRAFT_314350 [Arabidopsis lyrata subsp. lyrata]	81	81	1e-33	100	82.716	95.0617	hypothetical protein ARALYDRAFT_314350	gbpln	Arabidopsis lyrata	AT1G49310.1 | Symbols: | unknown protein; FUNCTIONS IN: molecular_function unknown; INVOLVED IN: biological_process unknown; LOCATED IN: endomembrane system; EXPRESSED IN: 9 plant structures; EXPRESSED DURING: LP.04 four leaves visible, petal differentiation and expansion stage; Has 11 Blast hits to 11 proteins in 6 species: Archae - 0; Bacteria - 0; Metazoa - 0; Fungi - 0; Plants - 11; Viruses -…	81	82	8e-35	101.235	79.0123	91.358
Rsa1.0_03588.1.g40163.t1	ref|NP_191063.1| phosphatidylglycerolphosphate synthase 2 [Arabidopsis thaliana] gi|13877847|gb|AAK44001.1|AF370186_1 putative phosphatidylglycerophosphate synthase [Arabidopsis thaliana] gi|7329633|emb|CAB82698.1| phosphatidylglycerophosphate synthase-like protein [Arabidopsis thaliana] gi|16323512|gb|AAL15250.1| putative phosphatidylglycerophosphate synthase [Arabidopsis thaliana] gi|332645809|…	70	233	2e-17	332.857	72.8571	81.4286	phosphatidylglycerolphosphate synthase 2	gbpln	Arabidopsis thaliana	AT3G55030.1 | Symbols: PGPS2 | phosphatidylglycerolphosphate synthase 2 | chr3:20396860-20398224 FORWARD LENGTH=233	70	233	4e-20	332.857	72.8571	81.4286
Rsa1.0_03588.1.g40164.t1	#	#	#	#	#	#	#	-	----	----	#	#	#	#	#	#	#
Rsa1.0_03588.1.g40165.t1	gb|AAC33226.1| putative non-LTR retroelement reverse transcriptase [Arabidopsis thaliana]	1623	1529	0	94.2083	29.5132	43.3148	putative non-LTR retroelement reverse transcriptase	gbpln	Arabidopsis thaliana	AT1G43760.1 | Symbols: | DNAse I-like superfamily protein | chr1:16528880-16531065 REVERSE LENGTH=626	1623	626	8e-67	38.5705	8.93407	14.1097
Rsa1.0_03589.1.g40166.t7	ref|XP_002883884.1| ATLIP1 [Arabidopsis lyrata subsp. lyrata] gi|297329724|gb|EFH60143.1| ATLIP1 [Arabidopsis lyrata subsp. lyrata]	762	393	0	51.5748	45.6693	48.5564	ATLIP1	gbpln	Arabidopsis lyrata	AT2G15230.1 | Symbols: ATLIP1, LIP1 | lipase 1 | chr2:6612666-6615204 FORWARD LENGTH=393	762	393	0	51.5748	44.0945	47.769
Rsa1.0_03589.1.g40167.t1	dbj|BAM44534.1| polyprotein [Arabidopsis thaliana]	521	1475	1e-124	283.109	46.833	58.5413	polyprotein	gbpln	Arabidopsis thaliana	#	#	#	#	#	#	#
Rsa1.0_03589.1.g40168.t1	emb|CAB39638.1| RNA-directed DNA polymerase-like protein [Arabidopsis thaliana] gi|7267666|emb|CAB78094.1| RNA-directed DNA polymerase-like protein [Arabidopsis thaliana]	485	1274	8e-78	262.68	35.0515	54.2268	RNA-directed DNA polymerase-like protein	gbpln	Arabidopsis thaliana	AT1G10000.1 | Symbols: | Ribonuclease H-like superfamily protein | chr1:3263877-3264788 REVERSE LENGTH=303	485	303	4e-48	62.4742	22.6804	33.8144
Rsa1.0_03589.1.g40169.t1	pir||T00833 RNA-directed DNA polymerase homolog T13L16.7 - Arabidopsis thaliana (fragment)	908	1365	0	150.33	46.0352	62.8855	RNA-directed DNA polymerase homolog T13L16.7 - Arabidopsis thaliana (fragment)	----	----	AT4G29090.1 | Symbols: | Ribonuclease H-like superfamily protein | chr4:14333528-14335255 FORWARD LENGTH=575	908	575	5e-77	63.326	18.3921	28.8546
Rsa1.0_03590.1.g40170.t1	gb|EOA22055.1| hypothetical protein CARUB_v10002595mg [Capsella rubella]	132	160	9e-12	121.212	50	62.8788	hypothetical protein CARUB_v10002595mg	gbpln	Capsella rubella	#	#	#	#	#	#	#
Rsa1.0_03590.1.g40171.t1	gb|EOA22006.1| hypothetical protein CARUB_v10002529mg [Capsella rubella]	217	216	7e-84	99.5392	90.7834	95.8525	hypothetical protein CARUB_v10002529mg	gbpln	Capsella rubella	AT5G07110.1 | Symbols: PRA1.B6 | prenylated RAB acceptor 1.B6 | chr5:2206121-2206771 FORWARD LENGTH=216	217	216	8e-80	99.5392	76.9585	83.4101
Rsa1.0_03590.1.g40172.t1	ref|XP_002873297.1| phox domain-containing protein [Arabidopsis lyrata subsp. lyrata] gi|297319134|gb|EFH49556.1| phox domain-containing protein [Arabidopsis lyrata subsp. lyrata]	530	575	0	108.491	81.8868	90	phox domain-containing protein	gbpln	Arabidopsis lyrata	AT5G07120.1 | Symbols: SNX2b | sorting nexin 2B | chr5:2207065-2209355 REVERSE LENGTH=572	530	572	0	107.925	81.3208	90.1887
Rsa1.0_03590.1.g40173.t1	gb|EOA22055.1| hypothetical protein CARUB_v10002595mg [Capsella rubella]	166	160	2e-27	96.3855	56.6265	69.8795	hypothetical protein CARUB_v10002595mg	gbpln	Capsella rubella	#	#	#	#	#	#	#
Rsa1.0_03590.1.g40174.t6	gb|EOA13974.1| hypothetical protein CARUB_v10027104mg, partial [Capsella rubella]	161	218	2e-60	135.404	67.0807	85.7143	hypothetical protein CARUB_v10027104mg, partial	gbpln	Capsella rubella	AT5G62200.1 | Symbols: | Embryo-specific protein 3, (ATS3) | chr5:24984463-24985674 REVERSE LENGTH=190	161	190	5e-59	118.012	63.9752	79.5031
Rsa1.0_03590.1.g40175.t1	ref|XP_002873300.1| YAP169 [Arabidopsis lyrata subsp. lyrata] gi|297319137|gb|EFH49559.1| YAP169 [Arabidopsis lyrata subsp. lyrata]	375	380	0	101.333	85.8667	93.0667	YAP169	gbpln	Arabidopsis lyrata	AT5G07200.1 | Symbols: YAP169, GA20OX3, ATGA20OX3 | gibberellin 20-oxidase 3 | chr5:2243835-2245157 REVERSE LENGTH=380	375	380	0	101.333	85.8667	92.5333
Rsa1.0_03591.1.g40176.t1	ref|NP_196058.1| S-adenosyl-L-methionine-dependent methyltransferase-like protein [Arabidopsis thaliana] gi|332003352|gb|AED90735.1| S-adenosyl-L-methionine-dependent methyltransferase-like protein [Arabidopsis thaliana]	319	385	1e-149	120.69	79.9373	89.3417	S-adenosyl-L-methionine-dependent methyltransferase-like protein	gbpln	Arabidopsis thaliana	AT5G04380.1 | Symbols: | S-adenosyl-L-methionine-dependent methyltransferases superfamily protein | chr5:1234883-1236317 FORWARD LENGTH=385	319	385	1e-151	120.69	79.9373	89.3417
Rsa1.0_03591.1.g40177.t1	gb|AAG60138.1|AC074360_3 epsilon-adaptin, putative [Arabidopsis thaliana]	310	933	1e-108	300.968	66.7742	68.7097	epsilon-adaptin, putative	gbpln	Arabidopsis thaliana	AT1G31730.1 | Symbols: | Adaptin family protein | chr1:11359907-11363916 FORWARD LENGTH=938	310	938	1e-110	302.581	66.7742	68.7097
Rsa1.0_03592.1.g40178.t3	gb|EOA29879.1| hypothetical protein CARUB_v10012976mg [Capsella rubella] gi|482565691|gb|EOA29880.1| hypothetical protein CARUB_v10012976mg [Capsella rubella]	826	838	0	101.453	88.1356	93.0993	hypothetical protein CARUB_v10012976mg	gbpln	Capsella rubella	AT3G18370.1 | Symbols: SYTF, ATSYTF, NTMC2TYPE3, NTMC2T3 | C2 domain-containing protein | chr3:6306362-6310256 FORWARD LENGTH=815	826	815	0	98.6683	83.8983	89.2252
Rsa1.0_03592.1.g40179.t3	gb|EOA30945.1| hypothetical protein CARUB_v10014092mg [Capsella rubella]	316	345	1e-136	109.177	79.1139	84.4937	hypothetical protein CARUB_v10014092mg	gbpln	Capsella rubella	AT3G18380.3 | Symbols: | sequence-specific DNA binding transcription factors;sequence-specific DNA binding | chr3:6311002-6313181 REVERSE LENGTH=346	316	346	1e-138	109.494	79.1139	85.7595
Rsa1.0_03592.1.g40180.t1	#	#	#	#	#	#	#	-	----	----	#	#	#	#	#	#	#
Rsa1.0_03592.1.g40181.t1	ref|XP_002883129.1| EMB1865 [Arabidopsis lyrata subsp. lyrata] gi|297328969|gb|EFH59388.1| EMB1865 [Arabidopsis lyrata subsp. lyrata]	400	846	6e-53	211.5	32.5	39	EMB1865	gbpln	Arabidopsis lyrata	AT3G18390.1 | Symbols: EMB1865 | CRS1 / YhbY (CRM) domain-containing protein | chr3:6313572-6317584 FORWARD LENGTH=848	400	848	2e-54	212	32.25	38
Rsa1.0_03592.1.g40182.t1	ref|XP_002885255.1| predicted protein [Arabidopsis lyrata subsp. lyrata] gi|297331095|gb|EFH61514.1| predicted protein [Arabidopsis lyrata subsp. lyrata]	308	314	1e-147	101.948	88.6364	90.9091	predicted protein	gbpln	Arabidopsis lyrata	AT3G18400.1 | Symbols: anac058, NAC058 | NAC domain containing protein 58 | chr3:6318745-6320593 REVERSE LENGTH=314	308	314	1e-148	101.948	87.987	90.2597
Rsa1.0_03593.1.g40183.t1	gb|ABD65614.1| hypothetical protein 23.t00026 [Brassica oleracea]	257	257	1e-139	100	97.2763	98.4436	hypothetical protein 23.t00026	gbpln	Brassica oleracea	AT4G17790.1 | Symbols: | SNARE associated Golgi protein family | chr4:9891425-9892675 FORWARD LENGTH=264	257	264	1e-128	102.724	87.5486	92.9961
Rsa1.0_03593.1.g40184.t1	gb|ABD65635.1| hypothetical protein 23.t00073 [Brassica oleracea]	290	292	1e-123	100.69	97.2414	98.2759	hypothetical protein 23.t00073	gbpln	Brassica oleracea	AT4G17800.1 | Symbols: | Predicted AT-hook DNA-binding family protein | chr4:9895549-9896427 REVERSE LENGTH=292	290	292	1e-119	100.69	94.1379	97.2414
Rsa1.0_03594.1.g40185.t1	gb|AAM63319.1| flavonol synthase [Arabidopsis thaliana]	248	308	7e-94	124.194	69.3548	78.2258	flavonol synthase	gbpln	Arabidopsis thaliana	AT5G63590.1 | Symbols: FLS3, ATFLS3 | flavonol synthase 3 | chr5:25457172-25458427 REVERSE LENGTH=308	248	308	2e-96	124.194	69.3548	78.2258
Rsa1.0_03594.1.g40186.t1	ref|NP_201164.1| flavonol synthase 3 [Arabidopsis thaliana] gi|75309039|sp|Q9FFQ5.1|FLS3_ARATH RecName: Full=Flavonol synthase 3 gi|10177040|dbj|BAB10452.1| flavonol synthase [Arabidopsis thaliana] gi|27808572|gb|AAO24566.1| At5g63590 [Arabidopsis thaliana] gi|110736555|dbj|BAF00243.1| flavonol synthase [Arabidopsis thaliana] gi|332010389|gb|AED97772.1| flavonol synthase 3 [Arabidopsis thaliana]	326	308	1e-144	94.4785	76.3804	83.7423	flavonol synthase 3	gbpln	Arabidopsis thaliana	AT5G63590.1 | Symbols: FLS3, ATFLS3 | flavonol synthase 3 | chr5:25457172-25458427 REVERSE LENGTH=308	326	308	1e-146	94.4785	76.3804	83.7423
Rsa1.0_03594.1.g40187.t1	dbj|BAB10451.1| flavonol synthase [Arabidopsis thaliana]	335	310	1e-119	92.5373	64.4776	72.5373	flavonol synthase	gbpln	Arabidopsis thaliana	AT5G63580.1 | Symbols: FLS2, ATFLS2 | flavonol synthase 2 | chr5:25454730-25456092 FORWARD LENGTH=250	335	250	1e-104	74.6269	54.6269	62.3881
Rsa1.0_03594.1.g40188.t1	sp|Q85WB7.1|GSA_BRANA RecName: Full=Glutamate-1-semialdehyde 2,1-aminomutase, chloroplastic; Short=GSA; AltName: Full=Glutamate-1-semialdehyde aminotransferase; Short=GSA-AT; Flags: Precursor gi|28972461|gb|AAO63782.1|AF364595_1 glutamate 1-semialdehyde aminotransferase enzyme [Brassica napus]	474	473	0	99.789	97.4684	98.9451	RecName: Full=Glutamate-1-semialdehyde 2,1-aminomutase, chloroplastic; Short=GSA; AltName: Full=Glutamate-1-semialdehyde aminotransferase; Short=GSA-AT; Flags: Precursor gi|28972461|gb|AAO63782.1|AF364595_1 glutamate 1-semialdehyde aminotransferase enzyme	gbpln	Brassica napus	AT5G63570.1 | Symbols: GSA1 | glutamate-1-semialdehyde-2,1-aminomutase | chr5:25451957-25453620 FORWARD LENGTH=474	474	474	0	100	95.5696	97.4684
Rsa1.0_03594.1.g40189.t1	ref|NP_201161.1| HXXXD-type acyl-transferase-like protein [Arabidopsis thaliana] gi|10177037|dbj|BAB10449.1| acyltransferase-like protein [Arabidopsis thaliana] gi|14334864|gb|AAK59610.1| putative acyltransferase [Arabidopsis thaliana] gi|23296528|gb|AAN13119.1| putative acyltransferase [Arabidopsis thaliana] gi|332010386|gb|AED97769.1| HXXXD-type acyl-transferase-like protein [Arabidopsis thalia…	426	426	0	100	94.3662	97.6526	HXXXD-type acyl-transferase-like protein	gbpln	Arabidopsis thaliana	AT5G63560.1 | Symbols: | HXXXD-type acyl-transferase family protein | chr5:25449517-25451234 FORWARD LENGTH=426	426	426	0	100	94.3662	97.6526
Rsa1.0_03594.1.g40190.t2	ref|XP_002864854.1| hypothetical protein ARALYDRAFT_332577 [Arabidopsis lyrata subsp. lyrata] gi|297310689|gb|EFH41113.1| hypothetical protein ARALYDRAFT_332577 [Arabidopsis lyrata subsp. lyrata]	251	539	8e-58	214.741	64.1434	72.1116	hypothetical protein ARALYDRAFT_332577	gbpln	Arabidopsis lyrata	AT5G63550.1 | Symbols: | DEK domain-containing chromatin associated protein | chr5:25444805-25447934 FORWARD LENGTH=530	251	530	7e-54	211.155	56.9721	64.9402
Rsa1.0_03595.1.g40191.t1	gb|AAF79618.1|AC027665_19 F5M15.26 [Arabidopsis thaliana]	928	1838	1e-123	198.06	29.4181	40.3017	F5M15.26	gbpln	Arabidopsis thaliana	#	#	#	#	#	#	#
Rsa1.0_03595.1.g40192.t1	#	#	#	#	#	#	#	-	----	----	#	#	#	#	#	#	#
Rsa1.0_03595.1.g40193.t1	gb|EOA28933.1| hypothetical protein CARUB_v10025188mg [Capsella rubella]	437	486	6e-90	111.213	45.7666	61.0984	hypothetical protein CARUB_v10025188mg	gbpln	Capsella rubella	AT2G06541.2 | Symbols: | TTF-type zinc finger protein with HAT dimerisation domain | chr2:2598222-2600326 REVERSE LENGTH=564	437	564	7e-71	129.062	40.9611	56.9794
Rsa1.0_03595.1.g40194.t1	gb|ABD65057.1| hypothetical protein 27.t00123 [Brassica oleracea]	750	190	8e-35	25.3333	13.6	15.2	hypothetical protein 27.t00123	gbpln	Brassica oleracea	#	#	#	#	#	#	#
Rsa1.0_03596.1.g40195.t1	ref|WP_000519654.1| hypothetical protein, partial [Streptococcus agalactiae]	194	183	5e-36	94.3299	41.2371	51.5464	hypothetical protein, partial	gbbct	Streptococcus agalactiae	#	#	#	#	#	#	#
Rsa1.0_03596.1.g40196.t1	gb|ABD65633.1| hypothetical protein 23.t00050 [Brassica oleracea]	116	260	3e-20	224.138	45.6897	52.5862	hypothetical protein 23.t00050	gbpln	Brassica oleracea	#	#	#	#	#	#	#
Rsa1.0_03596.1.g40197.t1	ref|NP_181758.1| leucine-rich repeat-like protein [Arabidopsis thaliana] gi|4567301|gb|AAD23712.1| putative receptor-like protein kinase [Arabidopsis thaliana] gi|224589549|gb|ACN59308.1| leucine-rich repeat receptor-like protein kinase [Arabidopsis thaliana] gi|330255007|gb|AEC10101.1| leucine-rich repeat-like protein [Arabidopsis thaliana]	437	646	0	147.826	83.524	89.2449	leucine-rich repeat-like protein	gbpln	Arabidopsis thaliana	AT2G42290.1 | Symbols: | Leucine-rich repeat protein kinase family protein | chr2:17616992-17619472 REVERSE LENGTH=646	437	646	0	147.826	83.524	89.2449
Rsa1.0_03596.1.g40198.t1	#	#	#	#	#	#	#	-	----	----	#	#	#	#	#	#	#
Rsa1.0_03597.1.g40199.t1	dbj|BAL46523.1| hypothetical protein [Gentiana scabra x Gentiana triflora]	716	1152	0	160.894	54.4693	70.6704	hypothetical protein	gbpln	Gentiana scabra	ATMG00860.1 | Symbols: ORF158 | DNA/RNA polymerases superfamily protein | chrM:235916-236392 FORWARD LENGTH=158	716	158	5e-28	22.067	8.79888	10.7542
Rsa1.0_03598.1.g40200.t1	#	#	#	#	#	#	#	-	----	----	#	#	#	#	#	#	#
Rsa1.0_03598.1.g40201.t1	gb|ABK28684.1| unknown [Arabidopsis thaliana]	256	264	2e-92	103.125	82.4219	87.8906	unknown	gbpln	Arabidopsis thaliana	AT5G07310.1 | Symbols: | Integrase-type DNA-binding superfamily protein | chr5:2305684-2306660 FORWARD LENGTH=263	256	263	6e-95	102.734	82.4219	87.8906
Rsa1.0_03598.1.g40202.t1	ref|XP_002871265.1| mitochondrial substrate carrier family protein [Arabidopsis lyrata subsp. lyrata] gi|297317102|gb|EFH47524.1| mitochondrial substrate carrier family protein [Arabidopsis lyrata subsp. lyrata]	477	479	0	100.419	92.6625	96.0168	mitochondrial substrate carrier family protein	gbpln	Arabidopsis lyrata	AT5G07320.1 | Symbols: | Mitochondrial substrate carrier family protein | chr5:2310248-2312082 FORWARD LENGTH=479	477	479	0	100.419	91.6143	95.8071
Rsa1.0_03598.1.g40203.t1	gb|AAD32898.1| putative retroelement pol polyprotein [Arabidopsis thaliana]	1285	1307	0	101.712	58.2879	73.1518	putative retroelement pol polyprotein	gbpln	Arabidopsis thaliana	AT4G23160.1 | Symbols: CRK8 | cysteine-rich RLK (RECEPTOR-like protein kinase) 8 | chr4:12129485-12134086 FORWARD LENGTH=1262	1285	1262	4e-81	98.2101	12.2957	18.2879
Rsa1.0_03599.1.g40204.t1	gb|EOA23452.1| hypothetical protein CARUB_v10016641mg [Capsella rubella]	961	967	0	100.624	76.5869	83.871	hypothetical protein CARUB_v10016641mg	gbpln	Capsella rubella	AT3G51070.1 | Symbols: | S-adenosyl-L-methionine-dependent methyltransferases superfamily protein | chr3:18969068-18972291 FORWARD LENGTH=895	961	895	0	93.1322	74.922	81.7898
Rsa1.0_03599.1.g40205.t1	gb|ADA60971.1| stylish [Brassica rapa subsp. pekinensis]	364	363	1e-169	99.7253	95.0549	96.7033	stylish	gbpln	Brassica rapa	AT3G51060.1 | Symbols: STY1, SRS1 | Lateral root primordium (LRP) protein-related | chr3:18964606-18966130 FORWARD LENGTH=370	364	370	1e-143	101.648	84.6154	89.8352
Rsa1.0_03600.1.g40206.t1	ref|NP_850684.1| ubiquitin-conjugating enzyme E2 variant 1D [Arabidopsis thaliana] gi|332645439|gb|AEE78960.1| ubiquitin-conjugating enzyme E2 variant 1D [Arabidopsis thaliana]	176	147	2e-69	83.5227	71.5909	73.8636	ubiquitin-conjugating enzyme E2 variant 1D	gbpln	Arabidopsis thaliana	AT3G52560.2 | Symbols: UEV1D-4 | ubiquitin E2 variant 1D-4 | chr3:19494678-19495954 REVERSE LENGTH=147	176	147	8e-72	83.5227	71.5909	73.8636
Rsa1.0_03600.1.g40207.t1	#	#	#	#	#	#	#	-	----	----	#	#	#	#	#	#	#
Rsa1.0_03600.1.g40208.t1	sp|Q7PC83.1|AB41G_ARATH RecName: Full=ABC transporter G family member 41; Short=ABC transporter ABCG.41; Short=AtABCG41; AltName: Full=Probable pleiotropic drug resistance protein 13 gi|28144349|tpg|DAA00881.1| TPA_exp: PDR13 ABC transporter [Arabidopsis thaliana]	1408	1397	0	99.2188	87.642	92.9688	RecName: Full=ABC transporter G family member 41; Short=ABC transporter ABCG.41; Short=AtABCG41; AltName: Full=Probable pleiotropic drug resistance protein 13 gi|28144349|tpg|DAA00881.1| TPA_exp: PDR13 ABC transporter	gbpln	Arabidopsis thaliana	AT4G15215.1 | Symbols: PDR13, ATPDR13 | pleiotropic drug resistance 13 | chr4:8672070-8678874 FORWARD LENGTH=1390	1408	1390	0	98.7216	87.2159	92.4716
Rsa1.0_03601.1.g40209.t1	emb|CAA16678.1| predicted protein [Arabidopsis thaliana]	190	598	8e-51	314.737	66.3158	80.5263	predicted protein	gbpln	Arabidopsis thaliana	AT5G65820.1 | Symbols: | Pentatricopeptide repeat (PPR) superfamily protein | chr5:26339876-26341789 REVERSE LENGTH=637	190	637	4e-51	335.263	66.3158	81.0526
Rsa1.0_03601.1.g40210.t1	ref|XP_002879730.1| GDSL-motif lipase/hydrolase family protein [Arabidopsis lyrata subsp. lyrata] gi|297325569|gb|EFH55989.1| GDSL-motif lipase/hydrolase family protein [Arabidopsis lyrata subsp. lyrata]	249	294	1e-114	118.072	81.9277	88.755	GDSL-motif lipase/hydrolase family protein	gbpln	Arabidopsis lyrata	AT2G38180.1 | Symbols: | SGNH hydrolase-type esterase superfamily protein | chr2:15997187-15998751 FORWARD LENGTH=312	249	312	1e-113	125.301	80.3213	86.747
Rsa1.0_03601.1.g40211.t1	ref|NP_181358.1| Pyridoxal biosynthesis protein PDX1.1 [Arabidopsis thaliana] gi|45477177|sp|O80448.1|PDX11_ARATH RecName: Full=Pyridoxal biosynthesis protein PDX1.1; AltName: Full=HEVER-like protein; Short=AtPDX1.1; Short=AtPDX1;2 gi|13878067|gb|AAK44111.1|AF370296_1 putative SOR1 from the fungus Cercospora nicotianae protein [Arabidopsis thaliana] gi|14326483|gb|AAK60287.1|AF385694_1 At2g38230/…	313	309	1e-163	98.722	92.0128	95.2077	Pyridoxal biosynthesis protein PDX1.1	gbpln	Arabidopsis thaliana	AT2G38230.1 | Symbols: ATPDX1.1, PDX1.1 | pyridoxine biosynthesis 1.1 | chr2:16011475-16012404 FORWARD LENGTH=309	313	309	1e-166	98.722	92.0128	95.2077
Rsa1.0_03601.1.g40212.t1	ref|XP_002862263.1| oxidoreductase [Arabidopsis lyrata subsp. lyrata] gi|297307585|gb|EFH38521.1| oxidoreductase [Arabidopsis lyrata subsp. lyrata]	353	353	0	100	85.8357	94.3343	oxidoreductase	gbpln	Arabidopsis lyrata	AT2G38240.1 | Symbols: | 2-oxoglutarate (2OG) and Fe(II)-dependent oxygenase superfamily protein | chr2:16012723-16014666 REVERSE LENGTH=353	353	353	0	100	83.8527	92.3513
Rsa1.0_03602.1.g40213.t1	ref|NP_001184912.1| uncharacterized protein [Arabidopsis thaliana] gi|332189732|gb|AEE27853.1| uncharacterized protein AT1G05550 [Arabidopsis thaliana]	368	385	1e-124	104.62	60.8696	72.5543	uncharacterized protein	gbpln	Arabidopsis thaliana	AT1G05550.3 | Symbols: | Protein of unknown function (DUF295) | chr1:1641229-1643748 REVERSE LENGTH=385	368	385	1e-127	104.62	60.8696	72.5543
Rsa1.0_03602.1.g40214.t2	ref|XP_002889553.1| hypothetical protein ARALYDRAFT_470554 [Arabidopsis lyrata subsp. lyrata] gi|297335395|gb|EFH65812.1| hypothetical protein ARALYDRAFT_470554 [Arabidopsis lyrata subsp. lyrata]	322	367	1e-100	113.975	67.0807	77.0186	hypothetical protein ARALYDRAFT_470554	gbpln	Arabidopsis lyrata	AT1G05540.1 | Symbols: | Protein of unknown function (DUF295) | chr1:1639348-1640707 FORWARD LENGTH=367	322	367	9e-98	113.975	63.9752	76.087
Rsa1.0_03602.1.g40215.t1	ref|XP_002865978.1| hypothetical protein ARALYDRAFT_495431 [Arabidopsis lyrata subsp. lyrata] gi|297311813|gb|EFH42237.1| hypothetical protein ARALYDRAFT_495431 [Arabidopsis lyrata subsp. lyrata]	280	402	1e-141	143.571	86.7857	94.2857	hypothetical protein ARALYDRAFT_495431	gbpln	Arabidopsis lyrata	AT5G53540.1 | Symbols: | P-loop containing nucleoside triphosphate hydrolases superfamily protein | chr5:21749561-21751099 REVERSE LENGTH=403	280	403	1e-142	143.929	86.0714	93.5714
Rsa1.0_03602.1.g40216.t1	#	#	#	#	#	#	#	-	----	----	#	#	#	#	#	#	#
Rsa1.0_03603.1.g40217.t1	ref|XP_002883579.1| predicted protein [Arabidopsis lyrata subsp. lyrata] gi|297329419|gb|EFH59838.1| predicted protein [Arabidopsis lyrata subsp. lyrata]	219	345	3e-46	157.534	53.4247	70.3196	predicted protein	gbpln	Arabidopsis lyrata	AT3G24850.1 | Symbols: | Domain of unknown function (DUF313) | chr3:9071105-9072184 FORWARD LENGTH=359	219	359	1e-41	163.927	51.5982	67.5799
Rsa1.0_03603.1.g40218.t1	ref|NP_001241075.1| uncharacterized protein LOC100803483 [Glycine max] gi|255636196|gb|ACU18439.1| unknown [Glycine max]	143	350	7e-24	244.755	36.3636	38.4615	uncharacterized protein LOC100803483	gbenv/gbpln	Glycine max	AT1G12780.1 | Symbols: UGE1, ATUGE1 | UDP-D-glucose/UDP-D-galactose 4-epimerase 1 | chr1:4356124-4358120 REVERSE LENGTH=351	143	351	1e-24	245.455	34.965	37.7622
Rsa1.0_03603.1.g40219.t1	#	#	#	#	#	#	#	-	----	----	#	#	#	#	#	#	#
Rsa1.0_03603.1.g40220.t1	ref|XP_002863270.1| hypothetical protein ARALYDRAFT_497083 [Arabidopsis lyrata subsp. lyrata] gi|297309104|gb|EFH39529.1| hypothetical protein ARALYDRAFT_497083 [Arabidopsis lyrata subsp. lyrata]	136	338	1e-38	248.529	64.7059	71.3235	hypothetical protein ARALYDRAFT_497083	gbpln	Arabidopsis lyrata	AT4G13110.1 | Symbols: | BSD domain-containing protein | chr4:7641507-7642457 FORWARD LENGTH=316	136	316	7e-36	232.353	63.2353	72.0588
Rsa1.0_03604.1.g40221.t1	ref|NP_192849.4| protein SPA1-related 2 [Arabidopsis thaliana] gi|223635833|sp|Q9T014.2|SPA2_ARATH RecName: Full=Protein SPA1-RELATED 2 gi|332657574|gb|AEE82974.1| protein SPA1-related 2 [Arabidopsis thaliana]	1001	1036	0	103.497	81.9181	87.1129	protein SPA1-related 2	gbpln	Arabidopsis thaliana	AT4G11110.1 | Symbols: SPA2 | SPA1-related 2 | chr4:6772163-6776675 FORWARD LENGTH=1036	1001	1036	0	103.497	81.9181	87.1129
Rsa1.0_03604.1.g40222.t1	#	#	#	#	#	#	#	-	----	----	#	#	#	#	#	#	#
Rsa1.0_03604.1.g40223.t1	#	#	#	#	#	#	#	-	----	----	#	#	#	#	#	#	#
Rsa1.0_03604.1.g40224.t2	gb|ABD65024.1| Zinc knuckle containing protein [Brassica oleracea]	224	324	1e-54	144.643	58.0357	72.3214	Zinc knuckle containing protein	gbpln	Brassica oleracea	#	#	#	#	#	#	#
Rsa1.0_03605.1.g40225.t1	ref|NP_200786.1| transcription factor MYB59 [Arabidopsis thaliana] gi|97179947|sp|Q4JL84.2|MYB59_ARATH RecName: Full=Transcription factor MYB59; AltName: Full=Myb-related protein 59; Short=AtMYB59 gi|9758843|dbj|BAB09515.1| Myb-related transcription factor-like protein [Arabidopsis thaliana] gi|41619478|gb|AAS10111.1| MYB transcription factor [Arabidopsis thaliana] gi|332009849|gb|AED97232.1| tra…	160	235	2e-71	146.875	88.75	91.25	transcription factor MYB59	gbpln	Arabidopsis thaliana	AT5G59780.3 | Symbols: MYB59, ATMYB59-3 | myb domain protein 59 | chr5:24082425-24083350 REVERSE LENGTH=235	160	235	7e-74	146.875	88.75	91.25
Rsa1.0_03605.1.g40226.t1	ref|XP_002866351.1| methyl-CpG-binding domain 7 [Arabidopsis lyrata subsp. lyrata] gi|297312186|gb|EFH42610.1| methyl-CpG-binding domain 7 [Arabidopsis lyrata subsp. lyrata]	250	305	2e-68	122	54.4	63.2	methyl-CpG-binding domain 7	gbpln	Arabidopsis lyrata	AT5G59800.1 | Symbols: MBD7, ATMBD7 | methyl-CPG-binding domain 7 | chr5:24094752-24096422 REVERSE LENGTH=306	250	306	4e-65	122.4	51.2	62.4
Rsa1.0_03605.1.g40227.t1	gb|ADK63406.1| C2H2 type zinc finger protein [Brassica rapa]	159	157	6e-69	98.7421	86.1635	89.9371	C2H2 type zinc finger protein	gbpln	Brassica rapa	AT5G59820.1 | Symbols: RHL41, ZAT12 | C2H2-type zinc finger family protein | chr5:24103073-24103561 FORWARD LENGTH=162	159	162	4e-71	101.887	88.0503	91.8239
Rsa1.0_03605.1.g40228.t1	tpg|DAA52758.1| TPA: putative ribosomal protein S8 family protein [Zea mays]	130	152	3e-68	116.923	96.1538	98.4615	TPA: putative ribosomal protein S8 family protein	gbenv/gbpln	Zea mays	AT5G59850.1 | Symbols: | Ribosomal protein S8 family protein | chr5:24112499-24113084 REVERSE LENGTH=130	130	130	1e-70	100	97.6923	97.6923
Rsa1.0_03605.1.g40229.t1	ref|XP_002862718.1| hypothetical protein ARALYDRAFT_359421 [Arabidopsis lyrata subsp. lyrata] gi|297308404|gb|EFH38976.1| hypothetical protein ARALYDRAFT_359421 [Arabidopsis lyrata subsp. lyrata]	108	113	8e-33	104.63	74.0741	84.2593	hypothetical protein ARALYDRAFT_359421	gbpln	Arabidopsis lyrata	AT4G13850.4 | Symbols: ATGRP2 | glycine-rich RNA-binding protein 2 | chr4:8021314-8022065 FORWARD LENGTH=129	108	129	1e-14	119.444	30.5556	50
Rsa1.0_03605.1.g40230.t1	ref|XP_002866356.1| hypothetical protein ARALYDRAFT_358205 [Arabidopsis lyrata subsp. lyrata] gi|297312191|gb|EFH42615.1| hypothetical protein ARALYDRAFT_358205 [Arabidopsis lyrata subsp. lyrata]	148	149	4e-72	100.676	95.9459	97.2973	hypothetical protein ARALYDRAFT_358205	gbpln	Arabidopsis lyrata	AT5G59870.1 | Symbols: HTA6 | histone H2A 6 | chr5:24115605-24116144 REVERSE LENGTH=150	148	150	1e-71	101.351	93.9189	95.9459
Rsa1.0_03605.1.g40231.t1	ref|NP_001238519.1| uncharacterized protein LOC100499953 [Glycine max] gi|255627951|gb|ACU14320.1| unknown [Glycine max]	164	139	2e-69	84.7561	75	81.0976	uncharacterized protein LOC100499953	gbenv/gbpln	Glycine max	AT5G59880.1 | Symbols: ADF3 | actin depolymerizing factor 3 | chr5:24120382-24121628 FORWARD LENGTH=139	164	139	5e-70	84.7561	72.561	80.4878
Rsa1.0_03606.1.g40232.t1	ref|NP_191556.1| methylenetetrahydrofolate reductase 1 [Arabidopsis thaliana] gi|75313342|sp|Q9SE60.1|MTHR1_ARATH RecName: Full=Methylenetetrahydrofolate reductase 1; Short=AtMTHFR1 gi|5911425|gb|AAD55787.1|AF181966_1 methylenetetrahydrofolate reductase MTHFR1 [Arabidopsis thaliana] gi|7019691|emb|CAB75816.1| methylenetetrahydrofolate reductase MTHFR1 [Arabidopsis thaliana] gi|17979047|gb|AAL4979…	108	592	2e-52	548.148	92.5926	97.2222	methylenetetrahydrofolate reductase 1	gbpln	Arabidopsis thaliana	AT3G59970.3 | Symbols: MTHFR1 | methylenetetrahydrofolate reductase 1 | chr3:22151303-22154323 FORWARD LENGTH=592	108	592	3e-55	548.148	92.5926	97.2222
Rsa1.0_03606.1.g40233.t1	ref|XP_002878307.1| tRNA-binding region domain-containing protein [Arabidopsis lyrata subsp. lyrata] gi|297324145|gb|EFH54566.1| tRNA-binding region domain-containing protein [Arabidopsis lyrata subsp. lyrata]	272	274	1e-111	100.735	79.0441	84.1912	tRNA-binding region domain-containing protein	gbpln	Arabidopsis lyrata	AT3G59980.1 | Symbols: | Nucleic acid-binding, OB-fold-like protein | chr3:22154528-22155570 REVERSE LENGTH=273	272	273	1e-112	100.368	78.3088	83.8235
Rsa1.0_03606.1.g40234.t1	ref|NP_567089.1| methionine aminopeptidase 2B [Arabidopsis thaliana] gi|30695106|ref|NP_850725.1| methionine aminopeptidase 2B [Arabidopsis thaliana] gi|79315754|ref|NP_001030898.1| methionine aminopeptidase 2B [Arabidopsis thaliana] gi|334186141|ref|NP_001190139.1| methionine aminopeptidase 2B [Arabidopsis thaliana] gi|85700451|sp|Q56Y85.2|AMP2B_ARATH RecName: Full=Methionine aminopeptidase 2B; …	437	439	0	100.458	91.3043	95.881	methionine aminopeptidase 2B	gbpln	Arabidopsis thaliana	AT3G59990.4 | Symbols: MAP2B | methionine aminopeptidase 2B | chr3:22155921-22158551 REVERSE LENGTH=439	437	439	0	100.458	91.3043	95.881
Rsa1.0_03606.1.g40235.t1	ref|NP_564105.1| S-phase kinase-associated protein 1 [Arabidopsis thaliana] gi|75175292|sp|Q9LNT9.1|ASK4_ARATH RecName: Full=SKP1-like protein 4; Short=AtSK4 gi|8778984|gb|AAF79899.1|AC022472_8 Contains similarity to Skp1 mRNA from Medicago sativa gb|AF135596 and is a member of Skp1 family PF|01466 [Arabidopsis thaliana] gi|16648855|gb|AAL25617.1| At1g20140/T20H2_8 [Arabidopsis thaliana] gi|20466…	161	163	8e-37	101.242	51.5528	70.1863	S-phase kinase-associated protein 1	gbpln	Arabidopsis thaliana	AT1G20140.1 | Symbols: ASK4, SK4 | SKP1-like 4 | chr1:6986430-6987079 FORWARD LENGTH=163	161	163	3e-39	101.242	51.5528	70.1863
Rsa1.0_03606.1.g40236.t1	ref|NP_191551.1| RAB GDP dissociation inhibitor 2 [Arabidopsis thaliana] gi|2446981|dbj|BAA22504.1| AtGDI2 [Arabidopsis thaliana] gi|2569936|emb|CAA04727.1| GDI2 [Arabidopsis thaliana] gi|7019686|emb|CAB75811.1| Rab GDP dissociation inhibitor [Arabidopsis thaliana] gi|19698845|gb|AAL91158.1| Rab GDP dissociation inhibitor [Arabidopsis thaliana] gi|23197606|gb|AAN15330.1| Rab GDP dissociation inhi…	181	444	7e-29	245.304	38.1215	43.6464	RAB GDP dissociation inhibitor 2	gbpln	Arabidopsis thaliana	AT3G59920.1 | Symbols: ATGDI2, GDI2 | RAB GDP dissociation inhibitor 2 | chr3:22135157-22138221 FORWARD LENGTH=444	181	444	3e-31	245.304	38.1215	43.6464
Rsa1.0_03606.1.g40237.t1	gb|EOA23944.1| hypothetical protein CARUB_v10017160mg [Capsella rubella]	397	473	1e-129	119.144	62.4685	76.5743	hypothetical protein CARUB_v10017160mg	gbpln	Capsella rubella	AT3G60040.1 | Symbols: | F-box family protein | chr3:22175937-22179728 REVERSE LENGTH=838	397	838	4e-92	211.083	49.6222	63.4761
Rsa1.0_03606.1.g40238.t2	gb|EOA23880.1| hypothetical protein CARUB_v10017095mg, partial [Capsella rubella]	428	491	1e-115	114.72	56.3084	73.1308	hypothetical protein CARUB_v10017095mg, partial	gbpln	Capsella rubella	AT3G60040.1 | Symbols: | F-box family protein | chr3:22175937-22179728 REVERSE LENGTH=838	428	838	3e-84	195.794	47.8972	61.9159
Rsa1.0_03606.1.g40239.t1	#	#	#	#	#	#	#	-	----	----	#	#	#	#	#	#	#
Rsa1.0_03606.1.g40240.t2	ref|NP_191594.1| protein ARABIDILLO 2 [Arabidopsis thaliana] gi|75264584|sp|Q9M224.1|ADLO2_ARATH RecName: Full=Protein ARABIDILLO 2 gi|7287983|emb|CAB81821.1| Arm repeat containing protein-like [Arabidopsis thaliana] gi|332646529|gb|AEE80050.1| protein ARABIDILLO 2 [Arabidopsis thaliana]	753	928	0	123.24	56.3081	70.5179	protein ARABIDILLO 2	gbpln	Arabidopsis thaliana	AT3G60350.1 | Symbols: ARABIDILLO-2, ARABIDILLO2 | ARABIDILLO-2 | chr3:22306806-22310596 REVERSE LENGTH=928	753	928	0	123.24	56.3081	70.5179
Rsa1.0_03607.1.g40241.t1	#	#	#	#	#	#	#	-	----	----	#	#	#	#	#	#	#
Rsa1.0_03607.1.g40242.t1	ref|XP_002868906.1| predicted protein [Arabidopsis lyrata subsp. lyrata] gi|297314742|gb|EFH45165.1| predicted protein [Arabidopsis lyrata subsp. lyrata]	324	325	1e-171	100.309	92.5926	96.9136	predicted protein	gbpln	Arabidopsis lyrata	AT4G39460.2 | Symbols: SAMC1 | S-adenosylmethionine carrier 1 | chr4:18356093-18358596 REVERSE LENGTH=325	324	325	1e-172	100.309	91.9753	96.6049
Rsa1.0_03607.1.g40243.t1	ref|NP_195651.1| putative WRKY transcription factor 13 [Arabidopsis thaliana] gi|29839686|sp|Q9SVB7.1|WRK13_ARATH RecName: Full=Probable WRKY transcription factor 13; AltName: Full=WRKY DNA-binding protein 13 gi|15991730|gb|AAL13042.1|AF421153_1 WRKY transcription factor 13 [Arabidopsis thaliana] gi|5042157|emb|CAB44676.1| putative WRKY DNA-binding protein [Arabidopsis thaliana] gi|7270925|emb|CA…	298	304	1e-106	102.013	74.8322	82.5503	putative WRKY transcription factor 13	gbpln	Arabidopsis thaliana	AT4G39410.1 | Symbols: WRKY13, ATWRKY13 | WRKY DNA-binding protein 13 | chr4:18332937-18334789 REVERSE LENGTH=304	298	304	1e-108	102.013	74.8322	82.5503
Rsa1.0_03608.1.g40244.t1	sp|Q9SCY5.1|KINB2_ARATH RecName: Full=SNF1-related protein kinase regulatory subunit beta-2; Short=AKIN subunit beta-2; Short=AKINB2; Short=AKINbeta2 gi|13430672|gb|AAK25958.1|AF360248_1 putative kinase [Arabidopsis thaliana] gi|6686784|emb|CAB64719.1| AKIN beta2 [Arabidopsis thaliana] gi|56744220|gb|AAW28550.1| At4g16360 [Arabidopsis thaliana]	287	289	1e-129	100.697	83.6237	87.4564	RecName: Full=SNF1-related protein kinase regulatory subunit beta-2; Short=AKIN subunit beta-2; Short=AKINB2; Short=AKINbeta2 gi|13430672|gb|AAK25958.1|AF360248_1 putative kinase	gbpln	Arabidopsis thaliana	AT4G16360.3 | Symbols: | 5'-AMP-activated protein kinase beta-2 subunit protein | chr4:9245571-9246833 FORWARD LENGTH=261	287	261	1e-126	90.9408	77.7003	80.4878
Rsa1.0_03608.1.g40245.t1	ref|NP_180827.1| receptor like protein 23 [Arabidopsis thaliana] gi|2914705|gb|AAC04495.1| putative disease resistance protein [Arabidopsis thaliana] gi|330253621|gb|AEC08715.1| receptor like protein 23 [Arabidopsis thaliana]	827	890	0	107.618	66.3845	78.3555	receptor like protein 23	gbpln	Arabidopsis thaliana	AT2G32680.1 | Symbols: AtRLP23, RLP23 | receptor like protein 23 | chr2:13859942-13862614 REVERSE LENGTH=890	827	890	0	107.618	66.3845	78.3555
Rsa1.0_03608.1.g40246.t2	ref|NP_200472.2| dual specificity protein phosphatase family protein [Arabidopsis thaliana] gi|46931292|gb|AAT06450.1| At5g56610 [Arabidopsis thaliana] gi|62320816|dbj|BAD93755.1| putative protein [Arabidopsis thaliana] gi|255957208|gb|ACU43460.1| PTP133 [Arabidopsis thaliana] gi|332009404|gb|AED96787.1| dual specificity protein phosphatase family protein [Arabidopsis thaliana]	193	228	1e-31	118.135	40.9326	43.5233	dual specificity protein phosphatase family protein	gbpln	Arabidopsis thaliana	AT5G56610.1 | Symbols: | Phosphotyrosine protein phosphatases superfamily protein | chr5:22916738-22918137 FORWARD LENGTH=228	193	228	3e-34	118.135	40.9326	43.5233
Rsa1.0_03608.1.g40247.t1	ref|XP_002870171.1| hypothetical protein ARALYDRAFT_355138 [Arabidopsis lyrata subsp. lyrata] gi|297316007|gb|EFH46430.1| hypothetical protein ARALYDRAFT_355138 [Arabidopsis lyrata subsp. lyrata]	368	368	0	100	86.9565	92.3913	hypothetical protein ARALYDRAFT_355138	gbpln	Arabidopsis lyrata	AT4G16230.1 | Symbols: | GDSL-like Lipase/Acylhydrolase superfamily protein | chr4:9185298-9186447 FORWARD LENGTH=251	368	251	1e-120	68.2065	57.337	60.8696
Rsa1.0_03608.1.g40248.t1	gb|AAD48951.1|AF147262_14 contains similarity to Oryza sativa replication protein A1 (GB:AF009179) [Arabidopsis thaliana] gi|7267341|emb|CAB81115.1| AT4g07450 [Arabidopsis thaliana]	344	439	5e-52	127.616	37.2093	52.0349	contains similarity to Oryza sativa replication protein A1 (GB:AF009179)	gbpln	Arabidopsis thaliana	AT1G52950.1 | Symbols: | Nucleic acid-binding, OB-fold-like protein | chr1:19725483-19728007 FORWARD LENGTH=566	344	566	1e-42	164.535	31.9767	52.3256
Rsa1.0_03609.1.g40249.t1	gb|EOA20899.1| hypothetical protein CARUB_v10001234mg [Capsella rubella]	319	364	1e-152	114.107	86.5204	93.1034	hypothetical protein CARUB_v10001234mg	gbpln	Capsella rubella	AT5G13570.1 | Symbols: DCP2, TDT, ATDCP2 | decapping 2 | chr5:4367532-4369992 FORWARD LENGTH=373	319	373	1e-152	116.928	80.5643	85.2665
Rsa1.0_03609.1.g40250.t1	ref|XP_002873620.1| hypothetical protein ARALYDRAFT_488181 [Arabidopsis lyrata subsp. lyrata] gi|297319457|gb|EFH49879.1| hypothetical protein ARALYDRAFT_488181 [Arabidopsis lyrata subsp. lyrata]	90	307	6e-24	341.111	60	73.3333	hypothetical protein ARALYDRAFT_488181	gbpln	Arabidopsis lyrata	AT5G13620.1 | Symbols: | unknown protein; BEST Arabidopsis thaliana protein match is: unknown protein (TAIR:AT1G49290.1); Has 1807 Blast hits to 1807 proteins in 277 species: Archae - 0; Bacteria - 0; Metazoa - 736; Fungi - 347; Plants - 385; Viruses - 0; Other Eukaryotes - 339 (source: NCBI BLink). | chr5:4385385-4386373 REVERSE LENGTH=301	90	301	9e-26	334.444	58.8889	73.3333
Rsa1.0_03609.1.g40251.t1	gb|EOA19798.1| hypothetical protein CARUB_v10000044mg [Capsella rubella]	1387	1381	0	99.5674	94.088	96.7556	hypothetical protein CARUB_v10000044mg	gbpln	Capsella rubella	AT5G13630.1 | Symbols: GUN5, CCH, CHLH, CCH1, ABAR | magnesium-chelatase subunit chlH, chloroplast, putative / Mg-protoporphyrin IX chelatase, putative (CHLH) | chr5:4387567-4392082 REVERSE LENGTH=1381	1387	1381	0	99.5674	93.5833	97.1161
Rsa1.0_03609.1.g40252.t1	ref|NP_196870.3| uncharacterized protein [Arabidopsis thaliana] gi|9758032|dbj|BAB08693.1| unnamed protein product [Arabidopsis thaliana] gi|110737280|dbj|BAF00587.1| hypothetical protein [Arabidopsis thaliana] gi|332004541|gb|AED91924.1| uncharacterized protein AT5G13660 [Arabidopsis thaliana]	470	536	1e-143	114.043	68.9362	78.0851	uncharacterized protein	gbpln	Arabidopsis thaliana	AT5G13660.1 | Symbols: | unknown protein; BEST Arabidopsis thaliana protein match is: unknown protein (TAIR:AT5G59830.2); Has 135 Blast hits to 126 proteins in 13 species: Archae - 0; Bacteria - 0; Metazoa - 0; Fungi - 0; Plants - 135; Viruses - 0; Other Eukaryotes - 0 (source: NCBI BLink). | chr5:4405094-4406983 FORWARD LENGTH=536	470	536	1e-146	114.043	68.9362	78.0851
Rsa1.0_03609.1.g40253.t1	ref|NP_196874.1| Polyamine oxidase 1 [Arabidopsis thaliana] gi|75171808|sp|Q9FNA2.1|PAO1_ARATH RecName: Full=Polyamine oxidase 1; Short=AtPAO1; AltName: Full=N(1)-acetylpolyamine oxidase; AltName: Full=Spermine oxidase gi|9758036|dbj|BAB08697.1| polyamine oxidase [Arabidopsis thaliana] gi|111074208|gb|ABH04477.1| At5g13700 [Arabidopsis thaliana] gi|332004546|gb|AED91929.1| Polyamine oxidase 1 [Ar…	473	472	0	99.7886	87.5264	93.0233	Polyamine oxidase 1	gbpln	Arabidopsis thaliana	AT5G13700.1 | Symbols: ATPAO1, APAO, PAO1 | polyamine oxidase 1 | chr5:4420222-4422974 REVERSE LENGTH=472	473	472	0	99.7886	87.5264	93.0233
Rsa1.0_03609.1.g40254.t1	ref|NP_196875.1| cycloartenol-c-24-methyltransferase [Arabidopsis thaliana] gi|145334395|ref|NP_001078579.1| cycloartenol-c-24-methyltransferase [Arabidopsis thaliana] gi|62901053|sp|Q9LM02.1|SMT1_ARATH RecName: Full=Cycloartenol-C-24-methyltransferase; AltName: Full=24-sterol C-methyltransferase 1; Short=Sterol C-methyltransferase 1; AltName: Full=Protein CEPHALOPOD; AltName: Full=Protein STEROL…	158	336	6e-87	212.658	95.5696	99.3671	cycloartenol-c-24-methyltransferase	gbpln	Arabidopsis thaliana	AT5G13710.2 | Symbols: SMT1, CPH | sterol methyltransferase 1 | chr5:4424048-4426866 REVERSE LENGTH=336	158	336	2e-89	212.658	95.5696	99.3671
Rsa1.0_03610.1.g40255.t1	ref|XP_002862803.1| rab5-interacting family protein [Arabidopsis lyrata subsp. lyrata] gi|297822627|ref|XP_002879196.1| rab5-interacting family protein [Arabidopsis lyrata subsp. lyrata] gi|297308535|gb|EFH39061.1| rab5-interacting family protein [Arabidopsis lyrata subsp. lyrata] gi|297325035|gb|EFH55455.1| rab5-interacting family protein [Arabidopsis lyrata subsp. lyrata]	147	132	5e-46	89.7959	75.5102	82.3129	rab5-interacting family protein	gbpln	Arabidopsis lyrata	AT5G59410.1 | Symbols: | Rab5-interacting family protein | chr5:23959761-23960730 REVERSE LENGTH=130	147	130	9e-48	88.4354	66.6667	76.1905
Rsa1.0_03610.1.g40256.t1	gb|EOA29069.1| hypothetical protein CARUB_v10025325mg [Capsella rubella]	912	882	0	96.7105	80.7018	88.1579	hypothetical protein CARUB_v10025325mg	gbpln	Capsella rubella	AT2G29000.1 | Symbols: | Leucine-rich repeat protein kinase family protein | chr2:12460781-12465037 FORWARD LENGTH=872	912	872	0	95.614	56.1404	70.943
Rsa1.0_03610.1.g40257.t1	gb|AAF18538.1|AC006551_24 Very similar to retrotransposon reverse transcriptase [Arabidopsis thaliana]	310	1231	1e-65	397.097	42.5806	60.9677	Very similar to retrotransposon reverse transcriptase	gbpln	Arabidopsis thaliana	AT4G29090.1 | Symbols: | Ribonuclease H-like superfamily protein | chr4:14333528-14335255 FORWARD LENGTH=575	310	575	5e-33	185.484	25.1613	45.1613
Rsa1.0_03610.1.g40258.t1	emb|CAA04385.1| Expansin [Brassica napus]	260	260	1e-145	100	95.3846	98.4615	Expansin	gbpln	Brassica napus	AT2G28950.1 | Symbols: ATEXPA6, ATEXP6, ATHEXP ALPHA 1.8, EXPA6 | expansin A6 | chr2:12431840-12433482 REVERSE LENGTH=257	260	257	1e-134	98.8462	91.5385	95.7692
Rsa1.0_03611.1.g40259.t1	#	#	#	#	#	#	#	-	----	----	#	#	#	#	#	#	#
Rsa1.0_03612.1.g40260.t1	ref|NP_973556.1| protein kinase family protein [Arabidopsis thaliana] gi|3461836|gb|AAC33222.1| putative protein kinase [Arabidopsis thaliana] gi|20197438|gb|AAM15076.1| putative protein kinase [Arabidopsis thaliana] gi|134031928|gb|ABO45701.1| At2g28940 [Arabidopsis thaliana] gi|330253099|gb|AEC08193.1| protein kinase family protein [Arabidopsis thaliana]	374	462	0	123.529	88.7701	93.8503	protein kinase family protein	gbpln	Arabidopsis thaliana	AT2G28940.2 | Symbols: | Protein kinase superfamily protein | chr2:12426853-12428678 REVERSE LENGTH=462	374	462	0	123.529	88.7701	93.8503
Rsa1.0_03612.1.g40261.t2	gb|EOA27190.1| hypothetical protein CARUB_v10023308mg [Capsella rubella]	418	414	0	99.0431	87.5598	92.3445	hypothetical protein CARUB_v10023308mg	gbpln	Capsella rubella	AT2G28930.3 | Symbols: APK1B, PK1B | protein kinase 1B | chr2:12424551-12426565 FORWARD LENGTH=415	418	415	0	99.2823	84.9282	90.6699
Rsa1.0_03612.1.g40262.t1	gb|EOA27459.1| hypothetical protein CARUB_v10023597mg [Capsella rubella]	323	331	2e-70	102.477	46.4396	50.1548	hypothetical protein CARUB_v10023597mg	gbpln	Capsella rubella	AT2G28910.1 | Symbols: CXIP4 | CAX interacting protein 4 | chr2:12415992-12416990 REVERSE LENGTH=332	323	332	6e-71	102.786	47.3684	50.4644
Rsa1.0_03612.1.g40263.t1	gb|EOA28076.1| hypothetical protein CARUB_v10024257mg [Capsella rubella]	148	148	3e-72	100	88.5135	95.9459	hypothetical protein CARUB_v10024257mg	gbpln	Capsella rubella	AT2G28900.1 | Symbols: OEP16, ATOEP16-L, ATOEP16-1, OEP16-1 | outer plastid envelope protein 16-1 | chr2:12414423-12415459 REVERSE LENGTH=148	148	148	7e-74	100	86.4865	94.5946
Rsa1.0_03613.1.g40264.t2	gb|ACB59223.1| glutathione S-transferase [Brassica oleracea]	312	523	2e-78	167.628	47.4359	55.4487	glutathione S-transferase	gbpln	Brassica oleracea	#	#	#	#	#	#	#
Rsa1.0_03613.1.g40265.t1	ref|XP_002891109.1| hypothetical protein ARALYDRAFT_891060 [Arabidopsis lyrata subsp. lyrata] gi|297336951|gb|EFH67368.1| hypothetical protein ARALYDRAFT_891060 [Arabidopsis lyrata subsp. lyrata]	482	481	0	99.7925	83.8174	89.4191	hypothetical protein ARALYDRAFT_891060	gbpln	Arabidopsis lyrata	AT1G34630.1 | Symbols: | BEST Arabidopsis thaliana protein match is: Mitochondrial import inner membrane translocase subunit Tim17/Tim22/Tim23 family protein (TAIR:AT5G51150.1); Has 323 Blast hits to 315 proteins in 124 species: Archae - 0; Bacteria - 0; Metazoa - 95; Fungi - 110; Plants - 73; Viruses - 0; Other Eukaryotes - 45 (source: NCBI BLink). | chr1:12685317-12687435 FORWARD LENGTH=481	482	481	0	99.7925	81.9502	89.2116
Rsa1.0_03613.1.g40266.t6	gb|ABD65060.1| hypothetical protein 27.t00039 [Brassica oleracea]	348	1367	9e-51	392.816	28.4483	29.5977	hypothetical protein 27.t00039	gbpln	Brassica oleracea	AT3G51690.1 | Symbols: | PIF1 helicase | chr3:19176731-19178107 REVERSE LENGTH=331	348	331	6e-33	95.1149	20.4023	27.0115
Rsa1.0_03613.1.g40267.t1	gb|EOA37167.1| hypothetical protein CARUB_v10010501mg [Capsella rubella]	163	163	2e-79	100	90.7975	96.9325	hypothetical protein CARUB_v10010501mg	gbpln	Capsella rubella	AT1G34350.1 | Symbols: | unknown protein; Has 192 Blast hits to 192 proteins in 79 species: Archae - 0; Bacteria - 0; Metazoa - 104; Fungi - 0; Plants - 60; Viruses - 0; Other Eukaryotes - 28 (source: NCBI BLink). | chr1:12534585-12535927 FORWARD LENGTH=163	163	163	4e-77	100	85.8896	94.4785
Rsa1.0_03613.1.g40268.t2	ref|NP_564440.1| NAC domain containing protein 17 [Arabidopsis thaliana] gi|5091624|gb|AAD39612.1|AC007454_11 Similar to gb|X92204 NAM gene product from Petunia hybrida. ESTs gb|H36656 and gb|AA651216 come from this gene [Arabidopsis thaliana] gi|13605665|gb|AAK32826.1|AF361813_1 F23M19.13/F23M19.13 [Arabidopsis thaliana] gi|22137074|gb|AAM91382.1| At1g34190/F23M19.13 [Arabidopsis thaliana] gi|23…	515	557	0	108.155	70.2913	80.1942	NAC domain containing protein 17	gbpln	Arabidopsis thaliana	AT1G34190.1 | Symbols: anac017, NAC017 | NAC domain containing protein 17 | chr1:12451729-12453914 FORWARD LENGTH=557	515	557	0	108.155	70.2913	80.1942
Rsa1.0_03614.1.g40269.t1	#	#	#	#	#	#	#	-	----	----	#	#	#	#	#	#	#
Rsa1.0_03614.1.g40270.t1	ref|XP_002871544.1| hypothetical protein ARALYDRAFT_909258 [Arabidopsis lyrata subsp. lyrata] gi|297317381|gb|EFH47803.1| hypothetical protein ARALYDRAFT_909258 [Arabidopsis lyrata subsp. lyrata]	139	713	5e-22	512.95	53.2374	61.1511	hypothetical protein ARALYDRAFT_909258	gbpln	Arabidopsis lyrata	AT5G13060.1 | Symbols: ABAP1 | ARMADILLO BTB protein 1 | chr5:4142958-4146952 FORWARD LENGTH=737	139	737	5e-24	530.216	51.0791	59.7122
Rsa1.0_03614.1.g40271.t1	ref|NP_189149.2| uncharacterized protein [Arabidopsis thaliana] gi|9294169|dbj|BAB02071.1| unnamed protein product [Arabidopsis thaliana] gi|332643461|gb|AEE76982.1| uncharacterized protein AT3G25130 [Arabidopsis thaliana]	358	406	1e-112	113.408	75.1397	83.7989	uncharacterized protein	gbpln	Arabidopsis thaliana	AT3G25130.1 | Symbols: | unknown protein; FUNCTIONS IN: molecular_function unknown; INVOLVED IN: biological_process unknown; LOCATED IN: plasma membrane; EXPRESSED IN: 17 plant structures; EXPRESSED DURING: 9 growth stages; Has 3885 Blast hits to 2658 proteins in 280 species: Archae - 12; Bacteria - 208; Metazoa - 970; Fungi - 222; Plants - 148; Viruses - 11; Other Eukaryotes - 2314 (source: NCBI…	358	406	1e-115	113.408	75.1397	83.7989
Rsa1.0_03614.1.g40272.t1	ref|XP_002885682.1| mitochondrial import inner membrane translocase subunit Tim17/Tim22/Tim23 family protein [Arabidopsis lyrata subsp. lyrata] gi|297331522|gb|EFH61941.1| mitochondrial import inner membrane translocase subunit Tim17/Tim22/Tim23 family protein [Arabidopsis lyrata subsp. lyrata]	199	189	2e-76	94.9749	74.3719	83.4171	mitochondrial import inner membrane translocase subunit Tim17/Tim22/Tim23 family protein	gbpln	Arabidopsis lyrata	AT3G25120.1 | Symbols: | Mitochondrial import inner membrane translocase subunit Tim17/Tim22/Tim23 family protein | chr3:9149785-9151068 REVERSE LENGTH=189	199	189	9e-76	94.9749	71.8593	80.9045
Rsa1.0_03615.1.g40273.t1	#	#	#	#	#	#	#	-	----	----	#	#	#	#	#	#	#
Rsa1.0_03615.1.g40274.t1	ref|XP_002872211.1| hypothetical protein ARALYDRAFT_489472 [Arabidopsis lyrata subsp. lyrata] gi|297318048|gb|EFH48470.1| hypothetical protein ARALYDRAFT_489472 [Arabidopsis lyrata subsp. lyrata]	350	350	1e-172	100	86.5714	89.1429	hypothetical protein ARALYDRAFT_489472	gbpln	Arabidopsis lyrata	AT5G26280.1 | Symbols: | TRAF-like family protein | chr5:9208724-9210403 FORWARD LENGTH=350	350	350	1e-171	100	84.8571	88.5714
Rsa1.0_03615.1.g40275.t1	ref|XP_002872211.1| hypothetical protein ARALYDRAFT_489472 [Arabidopsis lyrata subsp. lyrata] gi|297318048|gb|EFH48470.1| hypothetical protein ARALYDRAFT_489472 [Arabidopsis lyrata subsp. lyrata]	160	350	3e-50	218.75	59.375	62.5	hypothetical protein ARALYDRAFT_489472	gbpln	Arabidopsis lyrata	AT5G26280.2 | Symbols: | TRAF-like family protein | chr5:9208724-9210403 FORWARD LENGTH=327	160	327	6e-52	204.375	58.75	64.375
Rsa1.0_03615.1.g40276.t1	ref|NP_198005.1| plastocyanin-like domain-containing protein / putative mavicyanin [Arabidopsis thaliana] gi|3319353|gb|AAC26242.1| contains similarity to copper-binding proteins [Arabidopsis thaliana] gi|45752728|gb|AAS76262.1| At5g26330 [Arabidopsis thaliana] gi|51968496|dbj|BAD42940.1| copper binding protein - like, predicted GPI-anchored protein [Arabidopsis thaliana] gi|332006169|gb|AED93552…	188	187	7e-71	99.4681	79.7872	84.0426	plastocyanin-like domain-containing protein / putative mavicyanin	gbpln	Arabidopsis thaliana	AT5G26330.1 | Symbols: | Cupredoxin superfamily protein | chr5:9241614-9242635 REVERSE LENGTH=187	188	187	3e-73	99.4681	79.7872	84.0426
Rsa1.0_03615.1.g40277.t1	ref|NP_198009.3| phosphoglucan, water dikinase [Arabidopsis thaliana] gi|75136610|sp|Q6ZY51.1|PWD_ARATH RecName: Full=Phosphoglucan, water dikinase, chloroplastic; Flags: Precursor gi|46367508|emb|CAG25776.1| phosphoglucan, water dikinase [Arabidopsis thaliana] gi|332006172|gb|AED93555.1| phosphoglucan, water dikinase [Arabidopsis thaliana]	1159	1196	0	103.192	87.3167	93.4426	phosphoglucan, water dikinase	gbpln	Arabidopsis thaliana	AT5G26570.1 | Symbols: PWD, OK1, ATGWD3 | catalytics;carbohydrate kinases;phosphoglucan, water dikinases | chr5:9261580-9267526 FORWARD LENGTH=1196	1159	1196	0	103.192	87.3167	93.4426
Rsa1.0_03615.1.g40278.t1	gb|EOA19599.1| hypothetical protein CARUB_v10002781mg [Capsella rubella]	134	137	4e-63	102.239	88.806	91.791	hypothetical protein CARUB_v10002781mg	gbpln	Capsella rubella	AT5G26594.1 | Symbols: ARR24, RR24 | response regulator 24 | chr5:9269282-9270254 FORWARD LENGTH=139	134	139	4e-64	103.731	86.5672	93.2836
Rsa1.0_03616.1.g40279.t1	ref|XP_002880527.1| hypothetical protein ARALYDRAFT_900864 [Arabidopsis lyrata subsp. lyrata] gi|297326366|gb|EFH56786.1| hypothetical protein ARALYDRAFT_900864 [Arabidopsis lyrata subsp. lyrata]	333	335	1e-152	100.601	81.3814	90.991	hypothetical protein ARALYDRAFT_900864	gbpln	Arabidopsis lyrata	AT2G23790.1 | Symbols: | Protein of unknown function (DUF607) | chr2:10125692-10127455 REVERSE LENGTH=336	333	336	1e-155	100.901	81.982	91.2913
Rsa1.0_03616.1.g40280.t2	gb|AAD25557.1|AC005850_14 Hypothetical protein [Arabidopsis thaliana]	138	404	9e-29	292.754	55.7971	71.7391	Hypothetical protein	gbpln	Arabidopsis thaliana	#	#	#	#	#	#	#
Rsa1.0_03617.1.g40281.t1	gb|AAD32898.1| putative retroelement pol polyprotein [Arabidopsis thaliana]	1238	1307	0	105.574	57.3506	72.0517	putative retroelement pol polyprotein	gbpln	Arabidopsis thaliana	AT4G23160.1 | Symbols: CRK8 | cysteine-rich RLK (RECEPTOR-like protein kinase) 8 | chr4:12129485-12134086 FORWARD LENGTH=1262	1238	1262	2e-81	101.939	13.4895	21.2439
Rsa1.0_03617.1.g40282.t1	ref|XP_002881816.1| amino acid transporter family protein [Arabidopsis lyrata subsp. lyrata] gi|297327655|gb|EFH58075.1| amino acid transporter family protein [Arabidopsis lyrata subsp. lyrata]	403	413	0	102.481	87.3449	93.7965	amino acid transporter family protein	gbpln	Arabidopsis lyrata	AT2G42005.1 | Symbols: | Transmembrane amino acid transporter family protein | chr2:17531323-17532564 REVERSE LENGTH=413	403	413	0	102.481	85.6079	92.3077
Rsa1.0_03617.1.g40283.t1	pir||E85079 hypothetical protein AT4g08070 [imported] - Arabidopsis thaliana gi|5724773|gb|AAD48077.1|AF160183_4 contains similarity to Antirrhinum majus hypothetical protein TNP2 (GB:X57297); may be a pseudogene [Arabidopsis thaliana] gi|7267447|emb|CAB81144.1| AT4g08070 [Arabidopsis thaliana]	383	767	5e-68	200.261	35.5091	40.7311	hypothetical protein AT4g08070	gbpln	Arabidopsis thaliana	#	#	#	#	#	#	#
Rsa1.0_03618.1.g40284.t1	ref|XP_002862374.1| hypothetical protein ARALYDRAFT_920829 [Arabidopsis lyrata subsp. lyrata] gi|297307823|gb|EFH38632.1| hypothetical protein ARALYDRAFT_920829 [Arabidopsis lyrata subsp. lyrata]	174	201	6e-18	115.517	31.6092	46.5517	hypothetical protein ARALYDRAFT_920829	gbpln	Arabidopsis lyrata	#	#	#	#	#	#	#
Rsa1.0_03618.1.g40285.t1	ref|NP_191105.2| PBS1-like 1 kinase [Arabidopsis thaliana] gi|75329101|sp|Q8H186.1|Y3545_ARATH RecName: Full=Probable receptor-like protein kinase At3g55450; AltName: Full=BIK1-like protein kinase gi|23306362|gb|AAN17408.1| serine/threonine-specific protein kinase -like [Arabidopsis thaliana] gi|332645864|gb|AEE79385.1| PBS1-like 1 kinase [Arabidopsis thaliana]	349	389	1e-170	111.461	86.533	92.2636	PBS1-like 1 kinase	gbpln	Arabidopsis thaliana	AT3G55450.1 | Symbols: PBL1 | PBS1-like 1 | chr3:20558129-20559963 FORWARD LENGTH=389	349	389	1e-173	111.461	86.533	92.2636
Rsa1.0_03618.1.g40286.t1	ref|XP_002876302.1| predicted protein [Arabidopsis lyrata subsp. lyrata] gi|297322140|gb|EFH52561.1| predicted protein [Arabidopsis lyrata subsp. lyrata]	254	254	1e-139	100	95.6693	98.4252	predicted protein	gbpln	Arabidopsis lyrata	AT3G55440.1 | Symbols: ATCTIMC, TPI, CYTOTPI | triosephosphate isomerase | chr3:20553794-20556078 FORWARD LENGTH=254	254	254	1e-140	100	95.2756	98.0315
Rsa1.0_03618.1.g40287.t1	gb|AAD17398.1| putative non-LTR retroelement reverse transcriptase [Arabidopsis thaliana]	1801	1225	0	68.0178	27.8179	36.8684	putative non-LTR retroelement reverse transcriptase	gbpln	Arabidopsis thaliana	AT4G29090.1 | Symbols: | Ribonuclease H-like superfamily protein | chr4:14333528-14335255 FORWARD LENGTH=575	1801	575	3e-54	31.9267	7.99556	13.1038
Rsa1.0_03619.1.g40288.t8	#	#	#	#	#	#	#	-	----	----	#	#	#	#	#	#	#
Rsa1.0_03619.1.g40289.t1	#	#	#	#	#	#	#	-	----	----	#	#	#	#	#	#	#
Rsa1.0_03619.1.g40290.t2	gb|AAG52321.1|AC021666_10 hypothetical protein; 77302-71408 [Arabidopsis thaliana]	616	523	1e-14	84.9026	9.9026	13.1494	hypothetical protein; 77302-71408	gbpln	Arabidopsis thaliana	#	#	#	#	#	#	#
Rsa1.0_03619.1.g40291.t5	gb|AAF79618.1|AC027665_19 F5M15.26 [Arabidopsis thaliana]	1747	1838	0	105.209	23.6405	32.6274	F5M15.26	gbpln	Arabidopsis thaliana	#	#	#	#	#	#	#
Rsa1.0_03620.1.g40292.t1	#	#	#	#	#	#	#	-	----	----	#	#	#	#	#	#	#
Rsa1.0_03620.1.g40293.t1	gb|EOA12964.1| hypothetical protein CARUB_v10025948mg [Capsella rubella]	730	739	0	101.233	88.7671	93.9726	hypothetical protein CARUB_v10025948mg	gbpln	Capsella rubella	AT5G60760.1 | Symbols: | P-loop containing nucleoside triphosphate hydrolases superfamily protein | chr5:24438465-24442004 FORWARD LENGTH=738	730	738	0	101.096	87.6712	92.7397
Rsa1.0_03621.1.g40294.t1	gb|ADP20179.1| gag-pol polyprotein [Silene latifolia]	1318	1475	0	111.912	39.7572	55.3869	gag-pol polyprotein	gbpln	Silene latifolia	ATMG00860.1 | Symbols: ORF158 | DNA/RNA polymerases superfamily protein | chrM:235916-236392 FORWARD LENGTH=158	1318	158	3e-25	11.9879	3.94537	5.84219
Rsa1.0_03621.1.g40295.t2	emb|CAN70509.1| hypothetical protein VITISV_027903 [Vitis vinifera]	527	549	1e-25	104.175	22.2011	35.2941	hypothetical protein VITISV_027903	gbpln	Vitis vinifera	#	#	#	#	#	#	#
Rsa1.0_03621.1.g40296.t1	gb|EOA20972.1| hypothetical protein CARUB_v10001307mg [Capsella rubella]	466	349	1e-112	74.8927	44.206	52.1459	hypothetical protein CARUB_v10001307mg	gbpln	Capsella rubella	AT4G06534.1 | Symbols: | unknown protein; FUNCTIONS IN: molecular_function unknown; INVOLVED IN: biological_process unknown; LOCATED IN: endomembrane system; Has 22 Blast hits to 22 proteins in 8 species: Archae - 0; Bacteria - 0; Metazoa - 0; Fungi - 0; Plants - 22; Viruses - 0; Other Eukaryotes - 0 (source: NCBI BLink). | chr4:3356870-3358087 FORWARD LENGTH=405	466	405	1e-109	86.9099	45.279	51.7167
Rsa1.0_03621.1.g40297.t1	#	#	#	#	#	#	#	-	----	----	#	#	#	#	#	#	#
Rsa1.0_03622.1.g40298.t1	#	#	#	#	#	#	#	-	----	----	#	#	#	#	#	#	#
Rsa1.0_03622.1.g40299.t1	gb|AAF99727.1|AC004557_6 F17L21.7 [Arabidopsis thaliana]	1429	1534	0	107.348	63.8908	75.2274	F17L21.7	gbpln	Arabidopsis thaliana	AT4G23160.1 | Symbols: CRK8 | cysteine-rich RLK (RECEPTOR-like protein kinase) 8 | chr4:12129485-12134086 FORWARD LENGTH=1262	1429	1262	1e-108	88.3135	13.9258	20.7838
Rsa1.0_03622.1.g40300.t1	ref|XP_003596006.1| Chaperone protein dnaJ [Medicago truncatula] gi|355485054|gb|AES66257.1| Chaperone protein dnaJ [Medicago truncatula]	164	589	2e-47	359.146	57.3171	63.4146	Chaperone protein dnaJ	gbpln	Medicago truncatula	AT1G79030.1 | Symbols: | Chaperone DnaJ-domain superfamily protein | chr1:29730922-29733570 REVERSE LENGTH=561	164	561	4e-49	342.073	62.8049	67.6829
Rsa1.0_03622.1.g40301.t6	gb|AAF67366.1| Hypothetical protein T32B20.i [Arabidopsis thaliana]	995	724	1e-140	72.7638	32.5628	41.7085	Hypothetical protein T32B20.i	gbpln	Arabidopsis thaliana	AT4G23160.1 | Symbols: CRK8 | cysteine-rich RLK (RECEPTOR-like protein kinase) 8 | chr4:12129485-12134086 FORWARD LENGTH=1262	995	1262	7e-32	126.834	9.44724	15.7789
Rsa1.0_03622.1.g40302.t2	gb|AAF79483.1|AC022492_27 F1L3.20 [Arabidopsis thaliana]	1084	1188	0	109.594	40.4059	52.952	F1L3.20	gbpln	Arabidopsis thaliana	AT4G23160.1 | Symbols: CRK8 | cysteine-rich RLK (RECEPTOR-like protein kinase) 8 | chr4:12129485-12134086 FORWARD LENGTH=1262	1084	1262	2e-41	116.421	8.94834	13.5609
Rsa1.0_03622.1.g40303.t1	dbj|BAA85454.1| S-locus protein 5 [Brassica rapa]	72	402	8e-24	558.333	75	79.1667	S-locus protein 5	gbpln	Brassica rapa	AT1G79030.1 | Symbols: | Chaperone DnaJ-domain superfamily protein | chr1:29730922-29733570 REVERSE LENGTH=561	72	561	2e-23	779.167	72.2222	75
Rsa1.0_03623.1.g40304.t1	gb|EOA38661.1| hypothetical protein CARUB_v10010598mg [Capsella rubella]	140	140	1e-68	100	90	95.7143	hypothetical protein CARUB_v10010598mg	gbpln	Capsella rubella	AT1G10590.3 | Symbols: | Nucleic acid-binding, OB-fold-like protein | chr1:3502324-3503033 REVERSE LENGTH=153	140	153	3e-68	109.286	88.5714	93.5714
Rsa1.0_03623.1.g40305.t2	gb|EOA39126.1| hypothetical protein CARUB_v10012045mg [Capsella rubella]	764	683	0	89.3979	66.2304	73.4293	hypothetical protein CARUB_v10012045mg	gbpln	Capsella rubella	AT1G23540.1 | Symbols: IGI1, AtPERK12 | Protein kinase superfamily protein | chr1:8346942-8349786 REVERSE LENGTH=720	764	720	1e-177	94.2408	39.3979	48.4293
Rsa1.0_03623.1.g40306.t1	ref|XP_002883038.1| transcriptional factor B3 family protein [Arabidopsis lyrata subsp. lyrata] gi|297328878|gb|EFH59297.1| transcriptional factor B3 family protein [Arabidopsis lyrata subsp. lyrata]	294	302	7e-69	102.721	50.6803	64.6259	transcriptional factor B3 family protein	gbpln	Arabidopsis lyrata	AT3G17010.1 | Symbols: | AP2/B3-like transcriptional factor family protein | chr3:5800460-5802303 FORWARD LENGTH=302	294	302	5e-71	102.721	48.9796	63.9456
Rsa1.0_03623.1.g40307.t1	gb|EOA40072.1| hypothetical protein CARUB_v10008765mg [Capsella rubella]	531	549	0	103.39	86.4407	92.2787	hypothetical protein CARUB_v10008765mg	gbpln	Capsella rubella	AT1G10640.1 | Symbols: | Pectin lyase-like superfamily protein | chr1:3515478-3517807 REVERSE LENGTH=532	531	532	0	100.188	84.5574	92.2787
Rsa1.0_03623.1.g40308.t1	gb|AAM61038.1| S-ribonuclease binding protein SBP1, putative [Arabidopsis thaliana]	336	337	1e-157	100.298	82.1429	88.6905	S-ribonuclease binding protein SBP1, putative	gbpln	Arabidopsis thaliana	AT1G10650.1 | Symbols: | SBP (S-ribonuclease binding protein) family protein | chr1:3524122-3525318 REVERSE LENGTH=339	336	339	1e-156	100.893	83.0357	89.5833
Rsa1.0_03624.1.g40309.t1	dbj|BAB08713.1| unnamed protein product [Arabidopsis thaliana]	226	439	5e-53	194.248	42.9204	57.0796	unnamed protein product	gbpln	Arabidopsis thaliana	AT5G36228.1 | Symbols: | nucleic acid binding;zinc ion binding | chr5:14271691-14272776 FORWARD LENGTH=361	226	361	5e-18	159.735	23.8938	37.6106
Rsa1.0_03624.1.g40310.t1	ref|XP_002871582.1| hypothetical protein ARALYDRAFT_488195 [Arabidopsis lyrata subsp. lyrata] gi|297317419|gb|EFH47841.1| hypothetical protein ARALYDRAFT_488195 [Arabidopsis lyrata subsp. lyrata]	482	485	0	100.622	85.2697	88.7967	hypothetical protein ARALYDRAFT_488195	gbpln	Arabidopsis lyrata	AT5G13740.1 | Symbols: ZIF1 | zinc induced facilitator 1 | chr5:4432689-4436483 FORWARD LENGTH=486	482	486	0	100.83	84.2324	87.7593
Rsa1.0_03624.1.g40311.t2	gb|EOA20268.1| hypothetical protein CARUB_v10000570mg [Capsella rubella]	976	575	0	58.9139	49.0779	51.5369	hypothetical protein CARUB_v10000570mg	gbpln	Capsella rubella	AT5G13760.1 | Symbols: | Plasma-membrane choline transporter family protein | chr5:4442102-4444565 FORWARD LENGTH=569	976	569	0	58.2992	48.0533	50.6148
Rsa1.0_03624.1.g40312.t1	ref|XP_002871585.1| pentatricopeptide repeat-containing protein [Arabidopsis lyrata subsp. lyrata] gi|297317422|gb|EFH47844.1| pentatricopeptide repeat-containing protein [Arabidopsis lyrata subsp. lyrata]	610	609	0	99.8361	85.2459	91.9672	pentatricopeptide repeat-containing protein	gbpln	Arabidopsis lyrata	AT5G13770.1 | Symbols: | Pentatricopeptide repeat (PPR-like) superfamily protein | chr5:4445461-4447290 FORWARD LENGTH=609	610	609	0	99.8361	83.7705	91.6393
Rsa1.0_03624.1.g40313.t1	ref|XP_002873626.1| hypothetical protein ARALYDRAFT_488201 [Arabidopsis lyrata subsp. lyrata] gi|297319463|gb|EFH49885.1| hypothetical protein ARALYDRAFT_488201 [Arabidopsis lyrata subsp. lyrata]	193	191	6e-89	98.9637	89.1192	91.1917	hypothetical protein ARALYDRAFT_488201	gbpln	Arabidopsis lyrata	AT5G13780.1 | Symbols: | Acyl-CoA N-acyltransferases (NAT) superfamily protein | chr5:4447610-4448603 REVERSE LENGTH=192	193	192	1e-90	99.4819	89.1192	89.6373
Rsa1.0_03624.1.g40314.t1	ref|XP_002876745.1| hypothetical protein ARALYDRAFT_904327 [Arabidopsis lyrata subsp. lyrata] gi|297322583|gb|EFH53004.1| hypothetical protein ARALYDRAFT_904327 [Arabidopsis lyrata subsp. lyrata]	320	589	6e-22	184.062	22.1875	34.6875	hypothetical protein ARALYDRAFT_904327	gbpln	Arabidopsis lyrata	AT3G62850.1 | Symbols: | zinc finger protein-related | chr3:23237487-23239155 REVERSE LENGTH=472	320	472	9e-21	147.5	22.8125	35.9375
Rsa1.0_03625.1.g40315.t1	emb|CAB39638.1| RNA-directed DNA polymerase-like protein [Arabidopsis thaliana] gi|7267666|emb|CAB78094.1| RNA-directed DNA polymerase-like protein [Arabidopsis thaliana]	1674	1274	0	76.1051	34.0502	44.5639	RNA-directed DNA polymerase-like protein	gbpln	Arabidopsis thaliana	AT4G29090.1 | Symbols: | Ribonuclease H-like superfamily protein | chr4:14333528-14335255 FORWARD LENGTH=575	1674	575	7e-47	34.3489	6.57109	11.4098
Rsa1.0_03625.1.g40316.t1	gb|EOA16436.1| hypothetical protein CARUB_v10004588mg [Capsella rubella]	522	523	0	100.192	81.4176	89.4636	hypothetical protein CARUB_v10004588mg	gbpln	Capsella rubella	AT4G36890.1 | Symbols: IRX14 | Nucleotide-diphospho-sugar transferases superfamily protein | chr4:17379631-17381627 REVERSE LENGTH=525	522	525	0	100.575	80.2682	87.931
Rsa1.0_03625.1.g40317.t1	gb|ABD65046.1| hypothetical protein 26.t00107 [Brassica oleracea]	221	262	9e-34	118.552	36.6516	40.2715	hypothetical protein 26.t00107	gbpln	Brassica oleracea	#	#	#	#	#	#	#
Rsa1.0_03626.1.g40318.t1	ref|XP_002884260.1| hypothetical protein ARALYDRAFT_477337 [Arabidopsis lyrata subsp. lyrata] gi|297330100|gb|EFH60519.1| hypothetical protein ARALYDRAFT_477337 [Arabidopsis lyrata subsp. lyrata]	1298	1176	0	90.6009	85.6703	88.2126	hypothetical protein ARALYDRAFT_477337	gbpln	Arabidopsis lyrata	AT3G01780.1 | Symbols: TPLATE | ARM repeat superfamily protein | chr3:279171-283399 FORWARD LENGTH=1176	1298	1176	0	90.6009	84.8228	88.0586
Rsa1.0_03626.1.g40319.t1	dbj|BAA97354.1| disease resistance protein-like [Arabidopsis thaliana]	993	1152	0	116.012	52.1652	65.3575	disease resistance protein-like	gbpln	Arabidopsis thaliana	AT5G46270.1 | Symbols: | Disease resistance protein (TIR-NBS-LRR class) family | chr5:18764833-18769090 REVERSE LENGTH=1139	993	1139	0	114.703	41.994	51.9637
Rsa1.0_03626.1.g40320.t1	ref|XP_002865157.1| RNA recognition motif-containing protein [Arabidopsis lyrata subsp. lyrata] gi|297310992|gb|EFH41416.1| RNA recognition motif-containing protein [Arabidopsis lyrata subsp. lyrata]	88	509	2e-18	578.409	64.7727	76.1364	RNA recognition motif-containing protein	gbpln	Arabidopsis lyrata	AT5G46840.1 | Symbols: | RNA-binding (RRM/RBD/RNP motifs) family protein | chr5:19005651-19007609 FORWARD LENGTH=501	88	501	4e-14	569.318	57.9545	68.1818
Rsa1.0_03626.1.g40321.t1	gb|ACP30601.1| disease resistance protein [Brassica rapa subsp. pekinensis]	392	1207	2e-95	307.908	49.4898	58.9286	disease resistance protein	gbpln	Brassica rapa	AT5G46520.1 | Symbols: | Disease resistance protein (TIR-NBS-LRR class) family | chr5:18867840-18871976 FORWARD LENGTH=1168	392	1168	2e-70	297.959	46.9388	62.2449
Rsa1.0_03626.1.g40322.t4	gb|AAC31227.1| unknown protein [Arabidopsis thaliana]	109	333	1e-11	305.505	43.1193	44.0367	unknown protein	gbpln	Arabidopsis thaliana	AT2G26100.1 | Symbols: | Galactosyltransferase family protein | chr2:11116212-11118129 REVERSE LENGTH=371	109	371	2e-14	340.367	43.1193	44.0367
Rsa1.0_03626.1.g40323.t1	ref|XP_002872697.1| predicted protein [Arabidopsis lyrata subsp. lyrata] gi|297318534|gb|EFH48956.1| predicted protein [Arabidopsis lyrata subsp. lyrata]	653	659	0	100.919	75.3446	85.9112	predicted protein	gbpln	Arabidopsis lyrata	AT4G04540.1 | Symbols: CRK39 | cysteine-rich RLK (RECEPTOR-like protein kinase) 39 | chr4:2259580-2262138 FORWARD LENGTH=659	653	659	0	100.919	75.0383	85.1455
Rsa1.0_03627.1.g40324.t3	ref|XP_002868662.1| metal-dependent phosphohydrolase HD domain-containing protein [Arabidopsis lyrata subsp. lyrata] gi|297314498|gb|EFH44921.1| metal-dependent phosphohydrolase HD domain-containing protein [Arabidopsis lyrata subsp. lyrata]	483	473	0	97.9296	88.4058	92.3395	metal-dependent phosphohydrolase HD domain-containing protein	gbpln	Arabidopsis lyrata	AT5G40270.1 | Symbols: | HD domain-containing metal-dependent phosphohydrolase family protein | chr5:16093394-16097093 REVERSE LENGTH=473	483	473	0	97.9296	86.7495	91.9255
Rsa1.0_03627.1.g40325.t1	gb|EOA19035.1| hypothetical protein CARUB_v10007691mg, partial [Capsella rubella]	465	445	0	95.6989	79.5699	87.0968	hypothetical protein CARUB_v10007691mg, partial	gbpln	Capsella rubella	AT5G40280.1 | Symbols: ERA1, ATFTB, WIG | Prenyltransferase family protein | chr5:16101391-16104783 FORWARD LENGTH=482	465	482	0	103.656	78.0645	87.3118
Rsa1.0_03627.1.g40326.t1	gb|EOA17183.1| hypothetical protein CARUB_v10005454mg [Capsella rubella]	276	277	1e-119	100.362	77.5362	82.971	hypothetical protein CARUB_v10005454mg	gbpln	Capsella rubella	AT5G40300.1 | Symbols: | Uncharacterised protein family (UPF0497) | chr5:16110778-16112701 FORWARD LENGTH=270	276	270	1e-116	97.8261	75.3623	81.1594
Rsa1.0_03627.1.g40327.t1	ref|NP_198848.1| cysteine/histidine-rich C1 domain-containing protein [Arabidopsis thaliana] gi|10178142|dbj|BAB11587.1| CHP-rich zinc finger protein-like [Arabidopsis thaliana] gi|332007150|gb|AED94533.1| cysteine/histidine-rich C1 domain-containing protein [Arabidopsis thaliana]	560	594	0	106.071	74.4643	81.25	cysteine/histidine-rich C1 domain-containing protein	gbpln	Arabidopsis thaliana	AT5G40320.1 | Symbols: | Cysteine/Histidine-rich C1 domain family protein | chr5:16121757-16123541 FORWARD LENGTH=594	560	594	0	106.071	74.4643	81.25
Rsa1.0_03628.1.g40328.t1	ref|XP_002870473.1| predicted protein [Arabidopsis lyrata subsp. lyrata] gi|297316309|gb|EFH46732.1| predicted protein [Arabidopsis lyrata subsp. lyrata]	170	502	9e-83	295.294	88.8235	91.7647	predicted protein	gbpln	Arabidopsis lyrata	AT5G36220.1 | Symbols: CYP81D1, CYP91A1 | cytochrome p450 81d1 | chr5:14253827-14256015 REVERSE LENGTH=502	170	502	2e-83	295.294	87.0588	91.1765
Rsa1.0_03628.1.g40329.t1	gb|EOA39894.1| hypothetical protein CARUB_v10008573mg [Capsella rubella]	1073	630	2e-82	58.7139	15.657	21.4352	hypothetical protein CARUB_v10008573mg	gbpln	Capsella rubella	AT1G31150.1 | Symbols: | Domain of unknown function (DUF1985) | chr1:11120097-11122412 FORWARD LENGTH=673	1073	673	2e-59	62.7213	13.9795	20.0373
Rsa1.0_03628.1.g40330.t1	gb|AAF78267.1|AC020576_11 Contains weak similarity to 25.7 kDa protein from Cicer arietinum gb|AJ276422 and contains a transposase mutator PF|00872 domain. ESTs gb|T13756, gb|AA712647, gb|AA585980 come from this gene [Arabidopsis thaliana]	955	1206	0	126.283	45.7592	62.199	Contains weak similarity to 25.7 kDa protein from Cicer arietinum gb|AJ276422 and contains a transposase mutator PF|00872 domain. ESTs gb|T13756, gb|AA712647, gb|AA585980 come from this gene	gbpln	Arabidopsis thaliana	AT1G64260.1 | Symbols: | MuDR family transposase | chr1:23847756-23849915 FORWARD LENGTH=719	955	719	3e-34	75.288	13.9267	22.9319
Rsa1.0_03628.1.g40331.t1	pir||F85074 hypothetical protein AT4g07600 [imported] - Arabidopsis thaliana gi|5724765|gb|AAD48069.1|AF160181_1 contains similarity to Pfam family PF00078 -943 Reverse transcriptase (RNA-dependent DNA polymerase); score 65.8, E=9.4e-16, N=1; may be a pseudogene [Arabidopsis thaliana] gi|7267357|emb|CAB81130.1| AT4g07600 [Arabidopsis thaliana]	168	630	4e-16	375	26.1905	33.3333	hypothetical protein AT4g07600	gbpln	Arabidopsis thaliana	#	#	#	#	#	#	#
Rsa1.0_03629.1.g40332.t1	ref|NP_178970.3| chromatin remodeling 5 [Arabidopsis thaliana] gi|330251136|gb|AEC06230.1| chromatin remodeling 5 [Arabidopsis thaliana]	1690	1724	0	102.012	87.2189	91.8343	chromatin remodeling 5	gbpln	Arabidopsis thaliana	AT2G13370.1 | Symbols: CHR5 | chromatin remodeling 5 | chr2:5544601-5555543 REVERSE LENGTH=1724	1690	1724	0	102.012	87.2189	91.8343
Rsa1.0_03629.1.g40333.t1	gb|ABT18094.1| FERONIA receptor-like kinase [Brassica oleracea]	292	895	7e-44	306.507	28.0822	37.6712	FERONIA receptor-like kinase	gbpln	Brassica oleracea	AT3G51550.1 | Symbols: FER | Malectin/receptor-like protein kinase family protein | chr3:19117877-19120564 REVERSE LENGTH=895	292	895	4e-41	306.507	25.3425	35.6164
Rsa1.0_03630.1.g40334.t1	gb|EOA19086.1| hypothetical protein CARUB_v10007753mg [Capsella rubella]	132	172	3e-21	130.303	46.2121	56.8182	hypothetical protein CARUB_v10007753mg	gbpln	Capsella rubella	AT5G39730.1 | Symbols: | AIG2-like (avirulence induced gene) family protein | chr5:15901740-15902624 FORWARD LENGTH=172	132	172	3e-23	130.303	46.2121	56.0606
Rsa1.0_03631.1.g40335.t1	ref|XP_002884258.1| hypothetical protein ARALYDRAFT_317012 [Arabidopsis lyrata subsp. lyrata] gi|297330098|gb|EFH60517.1| hypothetical protein ARALYDRAFT_317012 [Arabidopsis lyrata subsp. lyrata]	853	923	0	108.206	80.1876	87.925	hypothetical protein ARALYDRAFT_317012	gbpln	Arabidopsis lyrata	AT3G01810.3 | Symbols: | FUNCTIONS IN: molecular_function unknown; INVOLVED IN: biological_process unknown; EXPRESSED IN: 21 plant structures; EXPRESSED DURING: 13 growth stages; BEST Arabidopsis thaliana protein match is: nucleolar protein gar2-related (TAIR:AT2G42320.2). | chr3:289218-292557 FORWARD LENGTH=921	853	921	0	107.972	79.7186	87.1043
Rsa1.0_03631.1.g40336.t1	ref|NP_186831.2| P-loop containing nucleoside triphosphate hydrolase-like protein [Arabidopsis thaliana] gi|21928121|gb|AAM78088.1| AT3g01820/F28J7_15 [Arabidopsis thaliana] gi|23308271|gb|AAN18105.1| At3g01820/F28J7_15 [Arabidopsis thaliana] gi|332640199|gb|AEE73720.1| P-loop containing nucleoside triphosphate hydrolase-like protein [Arabidopsis thaliana]	270	263	1e-116	97.4074	79.6296	87.037	P-loop containing nucleoside triphosphate hydrolase-like protein	gbpln	Arabidopsis thaliana	AT3G01820.1 | Symbols: | P-loop containing nucleoside triphosphate hydrolases superfamily protein | chr3:293981-295357 REVERSE LENGTH=263	270	263	1e-119	97.4074	79.6296	87.037
Rsa1.0_03631.1.g40337.t1	ref|NP_566152.1| putative calcium-binding protein CML40 [Arabidopsis thaliana] gi|75337204|sp|Q9SGI8.1|CML40_ARATH RecName: Full=Probable calcium-binding protein CML40; AltName: Full=Calmodulin-like protein 40 gi|6091743|gb|AAF03455.1|AC010797_31 hypothetical protein [Arabidopsis thaliana] gi|21594724|gb|AAM66037.1| unknown [Arabidopsis thaliana] gi|28393551|gb|AAO42196.1| unknown protein [Arabid…	140	146	2e-57	104.286	81.4286	91.4286	putative calcium-binding protein CML40	gbpln	Arabidopsis thaliana	AT3G01830.1 | Symbols: | Calcium-binding EF-hand family protein | chr3:296114-296554 FORWARD LENGTH=146	140	146	5e-60	104.286	81.4286	91.4286
Rsa1.0_03631.1.g40338.t1	ref|XP_002884256.1| hypothetical protein ARALYDRAFT_477329 [Arabidopsis lyrata subsp. lyrata] gi|297330096|gb|EFH60515.1| hypothetical protein ARALYDRAFT_477329 [Arabidopsis lyrata subsp. lyrata]	209	219	5e-65	104.785	71.2919	82.7751	hypothetical protein ARALYDRAFT_477329	gbpln	Arabidopsis lyrata	AT3G01860.1 | Symbols: | unknown protein; FUNCTIONS IN: molecular_function unknown; INVOLVED IN: response to cadmium ion; LOCATED IN: chloroplast; EXPRESSED IN: 24 plant structures; EXPRESSED DURING: 13 growth stages; BEST Arabidopsis thaliana protein match is: unknown protein (TAIR:AT3G27210.1); Has 66 Blast hits to 66 proteins in 13 species: Archae - 0; Bacteria - 0; Metazoa - 5; Fungi - 0; Pla…	209	223	5e-66	106.699	68.8995	83.7321
Rsa1.0_03631.1.g40339.t1	ref|XP_002884255.1| hypothetical protein ARALYDRAFT_896056 [Arabidopsis lyrata subsp. lyrata] gi|297330095|gb|EFH60514.1| hypothetical protein ARALYDRAFT_896056 [Arabidopsis lyrata subsp. lyrata]	576	583	0	101.215	74.4792	85.0694	hypothetical protein ARALYDRAFT_896056	gbpln	Arabidopsis lyrata	AT3G01870.1 | Symbols: | Plant protein of unknown function (DUF946) | chr3:305276-307027 FORWARD LENGTH=583	576	583	0	101.215	73.9583	84.375
Rsa1.0_03631.1.g40340.t1	ref|XP_002884250.1| hypothetical protein ARALYDRAFT_477311 [Arabidopsis lyrata subsp. lyrata] gi|297330090|gb|EFH60509.1| hypothetical protein ARALYDRAFT_477311 [Arabidopsis lyrata subsp. lyrata]	434	442	0	101.843	91.4747	94.2396	hypothetical protein ARALYDRAFT_477311	gbpln	Arabidopsis lyrata	AT3G01990.1 | Symbols: ACR6 | ACT domain repeat 6 | chr3:330256-332066 FORWARD LENGTH=433	434	433	0	99.7696	90.7834	93.7788
Rsa1.0_03631.1.g40341.t1	ref|NP_186849.1| glutaredoxin-C7 [Arabidopsis thaliana] gi|119370640|sp|Q96305.2|GRXC7_ARATH RecName: Full=Glutaredoxin-C7; Short=AtGrxC7; AltName: Full=Protein ROXY 1 gi|6091738|gb|AAF03450.1|AC010797_26 putative glutaredoxin [Arabidopsis thaliana] gi|6513931|gb|AAF14835.1|AC011664_17 putative glutaredoxin [Arabidopsis thaliana] gi|60460556|gb|AAX20407.1| glutaredoxin [Arabidopsis thaliana] gi|8…	138	136	1e-56	98.5507	89.8551	94.9275	glutaredoxin-C7	gbpln	Arabidopsis thaliana	AT3G02000.1 | Symbols: ROXY1 | Thioredoxin superfamily protein | chr3:332512-332922 REVERSE LENGTH=136	138	136	2e-59	98.5507	89.8551	94.9275
Rsa1.0_03631.1.g40342.t1	#	#	#	#	#	#	#	-	----	----	#	#	#	#	#	#	#
Rsa1.0_03632.1.g40343.t3	gb|EOA17918.1| hypothetical protein CARUB_v10006327mg [Capsella rubella]	672	533	0	79.3155	69.6429	73.0655	hypothetical protein CARUB_v10006327mg	gbpln	Capsella rubella	AT4G31780.2 | Symbols: MGD1, MGDA | monogalactosyl diacylglycerol synthase 1 | chr4:15374222-15376961 FORWARD LENGTH=533	672	533	0	79.3155	68.75	73.0655
Rsa1.0_03632.1.g40344.t1	gb|EOA18317.1| hypothetical protein CARUB_v10006832mg [Capsella rubella]	414	420	0	101.449	85.7488	92.7536	hypothetical protein CARUB_v10006832mg	gbpln	Capsella rubella	AT4G31770.1 | Symbols: ATDBR1, DBR1 | debranching enzyme 1 | chr4:15370296-15372422 REVERSE LENGTH=418	414	418	0	100.966	82.3671	88.1643
Rsa1.0_03632.1.g40345.t1	ref|XP_002874283.1| TIF3B1 [Arabidopsis lyrata subsp. lyrata] gi|297320120|gb|EFH50542.1| TIF3B1 [Arabidopsis lyrata subsp. lyrata]	495	739	1e-170	149.293	61.2121	74.3434	TIF3B1	gbpln	Arabidopsis lyrata	AT5G27640.2 | Symbols: TIF3B1, EIF3B, ATEIF3B-1, EIF3B-1, ATTIF3B1 | translation initiation factor 3B1 | chr5:9781207-9784759 REVERSE LENGTH=738	495	738	1e-171	149.091	61.0101	73.9394
Rsa1.0_03632.1.g40346.t1	gb|EOA15643.1| hypothetical protein CARUB_v10005898mg [Capsella rubella]	163	168	2e-57	103.067	73.0061	81.5951	hypothetical protein CARUB_v10005898mg	gbpln	Capsella rubella	AT4G31730.1 | Symbols: GDU1 | glutamine dumper 1 | chr4:15361207-15361683 FORWARD LENGTH=158	163	158	4e-58	96.9325	76.0736	81.5951
Rsa1.0_03633.1.g40347.t1	gb|EOA40004.1| hypothetical protein CARUB_v10008693mg [Capsella rubella]	600	577	1e-161	96.1667	58.8333	73.1667	hypothetical protein CARUB_v10008693mg	gbpln	Capsella rubella	AT2G34730.1 | Symbols: | myosin heavy chain-related | chr2:14654611-14657443 FORWARD LENGTH=825	600	825	1e-136	137.5	49.8333	66.5
Rsa1.0_03633.1.g40348.t11	#	#	#	#	#	#	#	-	----	----	#	#	#	#	#	#	#
Rsa1.0_03633.1.g40349.t2	#	#	#	#	#	#	#	-	----	----	#	#	#	#	#	#	#
Rsa1.0_03633.1.g40350.t1	ref|NP_187469.4| phototropic-responsive NPH3-like protein [Arabidopsis thaliana] gi|338819812|sp|Q9C9Z7.2|Y3857_ARATH RecName: Full=BTB/POZ domain-containing protein At3g08570 gi|332641126|gb|AEE74647.1| phototropic-responsive NPH3-like protein [Arabidopsis thaliana]	605	617	0	101.983	79.0083	87.438	phototropic-responsive NPH3-like protein	gbpln	Arabidopsis thaliana	AT3G08570.1 | Symbols: | Phototropic-responsive NPH3 family protein | chr3:2602258-2604412 REVERSE LENGTH=617	605	617	0	101.983	79.0083	87.438
Rsa1.0_03633.1.g40351.t1	ref|NP_187468.1| V-type proton ATPase subunit E2 [Arabidopsis thaliana] gi|75262258|sp|Q9C9Z8.1|VATE2_ARATH RecName: Full=V-type proton ATPase subunit E2; Short=V-ATPase subunit E2; AltName: Full=Vacuolar H(+)-ATPase subunit E isoform 2; AltName: Full=Vacuolar proton pump subunit E2 gi|12322728|gb|AAG51352.1|AC012562_13 putative vacuolar ATP synthase subunit E; 11053-12830 [Arabidopsis thaliana] …	235	235	1e-118	100	94.8936	99.1489	V-type proton ATPase subunit E2	gbpln	Arabidopsis thaliana	AT3G08560.1 | Symbols: VHA-E2 | vacuolar H+-ATPase subunit E isoform 2 | chr3:2600130-2601907 FORWARD LENGTH=235	235	235	1e-121	100	94.8936	99.1489
Rsa1.0_03634.1.g40352.t1	ref|XP_002864839.1| ATPAP29/PAP29 [Arabidopsis lyrata subsp. lyrata] gi|297310674|gb|EFH41098.1| ATPAP29/PAP29 [Arabidopsis lyrata subsp. lyrata]	203	384	2e-93	189.163	80.7882	89.6552	ATPAP29/PAP29	gbpln	Arabidopsis lyrata	AT5G63140.1 | Symbols: ATPAP29, PAP29 | purple acid phosphatase 29 | chr5:25328237-25329616 FORWARD LENGTH=389	203	389	7e-95	191.626	80.2956	91.133
Rsa1.0_03634.1.g40353.t1	ref|NP_201119.1| purple acid phosphatase 29 [Arabidopsis thaliana] gi|75262722|sp|Q9FMK9.1|PPA29_ARATH RecName: Full=Probable inactive purple acid phosphatase 29; Flags: Precursor gi|10177295|dbj|BAB10556.1| unnamed protein product [Arabidopsis thaliana] gi|48525337|gb|AAT44970.1| At5g63140 [Arabidopsis thaliana] gi|50198940|gb|AAT70473.1| At5g63140 [Arabidopsis thaliana] gi|58618189|gb|AAW80661.…	389	389	0	100	78.6632	88.1748	purple acid phosphatase 29	gbpln	Arabidopsis thaliana	AT5G63140.1 | Symbols: ATPAP29, PAP29 | purple acid phosphatase 29 | chr5:25328237-25329616 FORWARD LENGTH=389	389	389	0	100	78.6632	88.1748
Rsa1.0_03634.1.g40354.t1	#	#	#	#	#	#	#	-	----	----	#	#	#	#	#	#	#
Rsa1.0_03634.1.g40355.t1	gb|EOA12543.1| hypothetical protein CARUB_v10026568mg [Capsella rubella]	167	389	2e-74	232.934	77.8443	86.2275	hypothetical protein CARUB_v10026568mg	gbpln	Capsella rubella	AT5G63140.1 | Symbols: ATPAP29, PAP29 | purple acid phosphatase 29 | chr5:25328237-25329616 FORWARD LENGTH=389	167	389	5e-75	232.934	74.8503	85.0299
Rsa1.0_03634.1.g40356.t1	ref|NP_201119.1| purple acid phosphatase 29 [Arabidopsis thaliana] gi|75262722|sp|Q9FMK9.1|PPA29_ARATH RecName: Full=Probable inactive purple acid phosphatase 29; Flags: Precursor gi|10177295|dbj|BAB10556.1| unnamed protein product [Arabidopsis thaliana] gi|48525337|gb|AAT44970.1| At5g63140 [Arabidopsis thaliana] gi|50198940|gb|AAT70473.1| At5g63140 [Arabidopsis thaliana] gi|58618189|gb|AAW80661.…	168	389	1e-71	231.548	73.2143	82.1429	purple acid phosphatase 29	gbpln	Arabidopsis thaliana	AT5G63140.1 | Symbols: ATPAP29, PAP29 | purple acid phosphatase 29 | chr5:25328237-25329616 FORWARD LENGTH=389	168	389	5e-74	231.548	73.2143	82.1429
Rsa1.0_03634.1.g40357.t1	ref|XP_002877052.1| hypothetical protein ARALYDRAFT_904986 [Arabidopsis lyrata subsp. lyrata] gi|297322890|gb|EFH53311.1| hypothetical protein ARALYDRAFT_904986 [Arabidopsis lyrata subsp. lyrata]	464	385	3e-45	82.9741	33.4052	45.0431	hypothetical protein ARALYDRAFT_904986	gbpln	Arabidopsis lyrata	AT5G50220.1 | Symbols: | F-box family protein | chr5:20446068-20447200 REVERSE LENGTH=357	464	357	9e-48	76.9397	29.9569	40.3017
Rsa1.0_03634.1.g40358.t1	gb|EOA13925.1| hypothetical protein CARUB_v10027044mg [Capsella rubella]	191	235	6e-90	123.037	87.4346	92.1466	hypothetical protein CARUB_v10027044mg	gbpln	Capsella rubella	AT5G62920.1 | Symbols: ARR6 | response regulator 6 | chr5:25252745-25254158 REVERSE LENGTH=186	191	186	2e-88	97.3822	84.8168	89.5288
Rsa1.0_03634.1.g40359.t1	gb|EOA13674.1| hypothetical protein CARUB_v10026747mg [Capsella rubella]	300	336	1e-105	112	76.3333	86.6667	hypothetical protein CARUB_v10026747mg	gbpln	Capsella rubella	AT5G62910.1 | Symbols: | RING/U-box superfamily protein | chr5:25250830-25252015 FORWARD LENGTH=327	300	327	1e-107	109	77.3333	86
Rsa1.0_03634.1.g40360.t1	gb|EOA14053.1| hypothetical protein CARUB_v10027189mg, partial [Capsella rubella]	160	190	8e-75	118.75	87.5	94.375	hypothetical protein CARUB_v10027189mg, partial	gbpln	Capsella rubella	AT5G62900.1 | Symbols: | unknown protein; FUNCTIONS IN: molecular_function unknown; INVOLVED IN: N-terminal protein myristoylation; LOCATED IN: cellular_component unknown; EXPRESSED IN: 22 plant structures; EXPRESSED DURING: 12 growth stages; BEST Arabidopsis thaliana protein match is: unknown protein (TAIR:AT5G50090.1); Has 157 Blast hits to 157 proteins in 14 species: Archae - 0; Bacteria - 0; …	160	161	2e-74	100.625	84.375	92.5
Rsa1.0_03634.1.g40361.t1	ref|NP_201094.1| nucleobase-ascorbate transporter 6 [Arabidopsis thaliana] gi|79600443|ref|NP_851251.2| nucleobase-ascorbate transporter 6 [Arabidopsis thaliana] gi|145323680|ref|NP_001032127.2| nucleobase-ascorbate transporter 6 [Arabidopsis thaliana] gi|122064607|sp|Q27GI3.2|NAT6_ARATH RecName: Full=Nucleobase-ascorbate transporter 6; Short=AtNAT6 gi|21326025|gb|AAM47573.1|AF466198_1 putative p…	535	532	0	99.4393	86.9159	90.0935	nucleobase-ascorbate transporter 6	gbpln	Arabidopsis thaliana	AT5G62890.3 | Symbols: | Xanthine/uracil permease family protein | chr5:25243723-25247075 FORWARD LENGTH=532	535	532	0	99.4393	86.9159	90.0935
Rsa1.0_03634.1.g40362.t1	#	#	#	#	#	#	#	-	----	----	#	#	#	#	#	#	#
Rsa1.0_03634.1.g40363.t2	ref|NP_201093.1| Rac-like GTP-binding protein ARAC10 [Arabidopsis thaliana] gi|297793877|ref|XP_002864823.1| hypothetical protein ARALYDRAFT_496470 [Arabidopsis lyrata subsp. lyrata] gi|51701730|sp|O82481.1|RAC10_ARATH RecName: Full=Rac-like GTP-binding protein ARAC10; AltName: Full=GTPase protein ROP11 gi|7211193|gb|AAF40238.1|AF115467_1 Arac10 [Arabidopsis thaliana] gi|3702964|gb|AAC63014.1| ra…	216	215	4e-73	99.537	68.0556	70.3704	Rac-like GTP-binding protein ARAC10	gbpln	Arabidopsis lyrata	AT5G62880.1 | Symbols: ARAC10, ATRAC10, ATROP11, RAC10 | RAC-like 10 | chr5:25237236-25238939 FORWARD LENGTH=215	216	215	1e-75	99.537	68.0556	70.3704
Rsa1.0_03635.1.g40364.t1	#	#	#	#	#	#	#	-	----	----	#	#	#	#	#	#	#
Rsa1.0_03635.1.g40365.t1	gb|AAC79110.1| putative polyprotein of LTR transposon [Arabidopsis thaliana] gi|7269781|emb|CAB77781.1| putative polyprotein of LTR transposon [Arabidopsis thaliana]	455	1456	1e-179	320	67.6923	78.2418	putative polyprotein of LTR transposon	gbpln	Arabidopsis thaliana	AT4G23160.1 | Symbols: CRK8 | cysteine-rich RLK (RECEPTOR-like protein kinase) 8 | chr4:12129485-12134086 FORWARD LENGTH=1262	455	1262	9e-80	277.363	33.8462	51.6484
Rsa1.0_03635.1.g40366.t1	#	#	#	#	#	#	#	-	----	----	#	#	#	#	#	#	#
Rsa1.0_03635.1.g40367.t1	gb|EMJ21583.1| hypothetical protein PRUPE_ppa021778mg [Prunus persica]	983	1384	1e-165	140.793	35.707	48.7284	hypothetical protein PRUPE_ppa021778mg	gbpln	Prunus persica	ATMG00860.1 | Symbols: ORF158 | DNA/RNA polymerases superfamily protein | chrM:235916-236392 FORWARD LENGTH=158	983	158	2e-17	16.0732	4.06918	6.71414
Rsa1.0_03636.1.g40368.t2	ref|NP_173247.1| G1 to S phase transition protein [Arabidopsis thaliana] gi|79318119|ref|NP_001031063.1| G1 to S phase transition protein [Arabidopsis thaliana] gi|21539549|gb|AAM53327.1| putative guanine nucleotide regulatory protein [Arabidopsis thaliana] gi|31711944|gb|AAP68328.1| At1g18070 [Arabidopsis thaliana] gi|332191549|gb|AEE29670.1| G1 to S phase transition protein [Arabidopsis thalian…	541	532	0	98.3364	79.4824	85.9519	G1 to S phase transition protein	gbpln	Arabidopsis thaliana	AT1G18070.2 | Symbols: | Translation elongation factor EF1A/initiation factor IF2gamma family protein | chr1:6214236-6218211 REVERSE LENGTH=532	541	532	0	98.3364	79.4824	85.9519
Rsa1.0_03636.1.g40369.t1	dbj|BAJ34305.1| unnamed protein product [Thellungiella halophila]	339	415	1e-142	122.419	84.6608	90.5605	unnamed protein product	----	----	AT5G17520.1 | Symbols: RCP1, MEX1 | root cap 1 (RCP1) | chr5:5772796-5775231 REVERSE LENGTH=415	339	415	1e-137	122.419	81.7109	88.2006
Rsa1.0_03636.1.g40370.t1	ref|XP_002871771.1| phosphoglucosamine mutase family protein [Arabidopsis lyrata subsp. lyrata] gi|297317608|gb|EFH48030.1| phosphoglucosamine mutase family protein [Arabidopsis lyrata subsp. lyrata]	581	581	0	100	91.5663	95.0086	phosphoglucosamine mutase family protein	gbpln	Arabidopsis lyrata	AT5G17530.3 | Symbols: | phosphoglucosamine mutase family protein | chr5:5777716-5781863 FORWARD LENGTH=614	581	614	0	105.68	91.3941	93.9759
Rsa1.0_03637.1.g40371.t2	gb|AAD08951.1| putative reverse transcriptase [Arabidopsis thaliana] gi|20197043|gb|AAM14892.1| putative reverse transcriptase [Arabidopsis thaliana]	687	1412	1e-175	205.531	47.1616	65.5022	putative reverse transcriptase	gbpln	Arabidopsis thaliana	AT3G24255.1 | Symbols: | RNA-directed DNA polymerase (reverse transcriptase)-related family protein | chr3:8789471-8793208 FORWARD LENGTH=746	687	746	4e-50	108.588	13.8282	19.5051
Rsa1.0_03637.1.g40372.t1	#	#	#	#	#	#	#	-	----	----	#	#	#	#	#	#	#
[truncated: 5,475 more rows]
