# Supplementary material for: Draft Sequences of the Radish (Raphanus sativus L.) Genome
Source: DNA Res. 2014 May 16;21(5):481–90. doi: 10.1093/dnares/dsu014 (PMC4195494; doi:10.1093/dnares/dsu014)
Supplement: Supplementary Data [file supp_dsu014_dsu014supp_tables4e.xls]

## Sheet: RSA_r1001-8_vs_nr.bp+.allinfo_e
Table S4-6 Genes of 80,521 predicted by Augsutaus. (continued)
	vs NR (Non Redundant Database: http://blast.ncbi.nlm.nih.gov/Blast.cgi?PAGE=Proteins)										vs TAIR10 of A. thaliana
Query	NR	Length (query)	Length (subject)	E-value	Length%	Identity%	Positive%	Product	Genbank	Species	Subject	Query	Subject	E-value	Length%	Identity%	Positve%
Rsa1.0_05321.1.g45848.t1	ref|NP_190430.2| non-specific phospholipase C6 [Arabidopsis thaliana] gi|24417137|dbj|BAC22511.1| phosphatidylglycerol specific phospholipase C [Arabidopsis thaliana] gi|332644916|gb|AEE78437.1| non-specific phospholipase C6 [Arabidopsis thaliana]	357	520	0	145.658	87.6751	90.1961	non-specific phospholipase C6	gbpln	Arabidopsis thaliana	AT3G48610.1 | Symbols: NPC6 | non-specific phospholipase C6 | chr3:18011653-18013959 REVERSE LENGTH=520	357	520	0	145.658	87.6751	90.1961
Rsa1.0_05322.1.g45849.t1	#	#	#	#	#	#	#	-	----	----	#	#	#	#	#	#	#
Rsa1.0_05322.1.g45850.t1	ref|XP_002893599.1| kelch repeat-containing F-box family protein [Arabidopsis lyrata subsp. lyrata] gi|297339441|gb|EFH69858.1| kelch repeat-containing F-box family protein [Arabidopsis lyrata subsp. lyrata]	398	398	0	100	90.4523	95.4774	kelch repeat-containing F-box family protein	gbpln	Arabidopsis lyrata	AT1G30090.1 | Symbols: | Galactose oxidase/kelch repeat superfamily protein | chr1:10559746-10560942 REVERSE LENGTH=398	398	398	0	100	89.196	94.4724
Rsa1.0_05323.1.g45851.t1	ref|NP_174267.4| Leucine-rich repeat transmembrane protein kinase [Arabidopsis thaliana] gi|332193002|gb|AEE31123.1| Leucine-rich repeat transmembrane protein kinase [Arabidopsis thaliana]	997	1078	0	108.124	80.0401	85.9579	Leucine-rich repeat transmembrane protein kinase	gbpln	Arabidopsis thaliana	AT1G29740.1 | Symbols: | Leucine-rich repeat transmembrane protein kinase | chr1:10407379-10412997 REVERSE LENGTH=1078	997	1078	0	108.124	80.0401	85.9579
Rsa1.0_05324.1.g45852.t1	ref|NP_850745.1| transcription factor bHLH60 [Arabidopsis thaliana] gi|6729523|emb|CAB67608.1| putative protein [Arabidopsis thaliana] gi|22655000|gb|AAM98091.1| AT3g57800/T10K17_10 [Arabidopsis thaliana] gi|27764962|gb|AAO23602.1| AT3g57800/T10K17_10 [Arabidopsis thaliana] gi|332646182|gb|AEE79703.1| transcription factor bHLH60 [Arabidopsis thaliana]	317	379	1e-124	119.558	80.1262	87.0662	transcription factor bHLH60	gbpln	Arabidopsis thaliana	AT3G57800.2 | Symbols: | basic helix-loop-helix (bHLH) DNA-binding superfamily protein | chr3:21408034-21411321 REVERSE LENGTH=379	317	379	1e-126	119.558	80.1262	87.0662
Rsa1.0_05324.1.g45853.t2	ref|XP_002876439.1| hypothetical protein ARALYDRAFT_486235 [Arabidopsis lyrata subsp. lyrata] gi|297322277|gb|EFH52698.1| hypothetical protein ARALYDRAFT_486235 [Arabidopsis lyrata subsp. lyrata]	280	313	1e-117	111.786	81.4286	87.1429	hypothetical protein ARALYDRAFT_486235	gbpln	Arabidopsis lyrata	AT3G57810.3 | Symbols: | Cysteine proteinases superfamily protein | chr3:21416336-21417809 FORWARD LENGTH=317	280	317	1e-114	113.214	78.9286	84.6429
Rsa1.0_05325.1.g45854.t1	ref|XP_002877605.1| pentatricopeptide repeat-containing protein [Arabidopsis lyrata subsp. lyrata] gi|297323443|gb|EFH53864.1| pentatricopeptide repeat-containing protein [Arabidopsis lyrata subsp. lyrata]	552	618	0	111.957	66.6667	77.1739	pentatricopeptide repeat-containing protein	gbpln	Arabidopsis lyrata	AT3G48250.1 | Symbols: | Pentatricopeptide repeat (PPR) superfamily protein | chr3:17870064-17871929 REVERSE LENGTH=621	552	621	0	112.5	66.3043	76.8116
Rsa1.0_05325.1.g45855.t1	ref|XP_002875889.1| octicosapeptide/Phox/Bem1p domain-containing protein [Arabidopsis lyrata subsp. lyrata] gi|297321727|gb|EFH52148.1| octicosapeptide/Phox/Bem1p domain-containing protein [Arabidopsis lyrata subsp. lyrata]	185	179	6e-67	96.7568	75.1351	81.0811	octicosapeptide/Phox/Bem1p domain-containing protein	gbpln	Arabidopsis lyrata	AT3G48240.1 | Symbols: | Octicosapeptide/Phox/Bem1p family protein | chr3:17867381-17868007 FORWARD LENGTH=180	185	180	3e-68	97.2973	75.1351	80
Rsa1.0_05325.1.g45856.t1	gb|EOA26092.1| hypothetical protein CARUB_v10019514mg [Capsella rubella]	397	421	1e-138	106.045	64.7355	75.063	hypothetical protein CARUB_v10019514mg	gbpln	Capsella rubella	AT5G35600.1 | Symbols: HDA7 | histone deacetylase7 | chr5:13770121-13771712 REVERSE LENGTH=409	397	409	1e-133	103.023	62.4685	74.0554
Rsa1.0_05325.1.g45857.t1	gb|EOA18856.1| hypothetical protein CARUB_v10007477mg, partial [Capsella rubella]	343	377	2e-83	109.913	50.4373	63.8484	hypothetical protein CARUB_v10007477mg, partial	gbpln	Capsella rubella	AT4G19560.1 | Symbols: CYCT1;2 | Cyclin family protein | chr4:10661904-10664369 FORWARD LENGTH=460	343	460	3e-84	134.111	52.7697	64.1399
Rsa1.0_05325.1.g45858.t1	gb|EOA26092.1| hypothetical protein CARUB_v10019514mg [Capsella rubella]	191	421	3e-52	220.419	57.0681	67.0157	hypothetical protein CARUB_v10019514mg	gbpln	Capsella rubella	AT5G35600.1 | Symbols: HDA7 | histone deacetylase7 | chr5:13770121-13771712 REVERSE LENGTH=409	191	409	1e-52	214.136	56.0209	66.4921
Rsa1.0_05326.1.g45859.t1	#	#	#	#	#	#	#	-	----	----	#	#	#	#	#	#	#
Rsa1.0_05326.1.g45860.t1	ref|XP_002891565.1| monosaccharide transporter [Arabidopsis lyrata subsp. lyrata] gi|297337407|gb|EFH67824.1| monosaccharide transporter [Arabidopsis lyrata subsp. lyrata]	501	517	0	103.194	93.014	96.4072	monosaccharide transporter	gbpln	Arabidopsis lyrata	AT1G50310.1 | Symbols: ATSTP9, STP9 | sugar transporter 9 | chr1:18635984-18638110 FORWARD LENGTH=517	501	517	0	103.194	92.2156	96.4072
Rsa1.0_05326.1.g45861.t1	gb|EOA37129.1| hypothetical protein CARUB_v10010403mg [Capsella rubella]	178	182	4e-75	102.247	80.8989	88.764	hypothetical protein CARUB_v10010403mg	gbpln	Capsella rubella	AT1G50320.1 | Symbols: ATHX, ATX, THX | thioredoxin X | chr1:18638606-18639464 REVERSE LENGTH=182	178	182	2e-76	102.247	79.2135	88.764
Rsa1.0_05327.1.g45862.t7	ref|XP_002887110.1| hypothetical protein ARALYDRAFT_338955 [Arabidopsis lyrata subsp. lyrata] gi|297332951|gb|EFH63369.1| hypothetical protein ARALYDRAFT_338955 [Arabidopsis lyrata subsp. lyrata]	337	330	1e-139	97.9228	73.8872	80.4154	hypothetical protein ARALYDRAFT_338955	gbpln	Arabidopsis lyrata	AT5G45220.1 | Symbols: | Disease resistance protein (TIR-NBS-LRR class) family | chr5:18298926-18301069 REVERSE LENGTH=546	337	546	1e-59	162.018	33.5312	41.8398
Rsa1.0_05328.1.g45863.t1	ref|XP_002887142.1| predicted protein [Arabidopsis lyrata subsp. lyrata] gi|297332983|gb|EFH63401.1| predicted protein [Arabidopsis lyrata subsp. lyrata]	563	542	0	96.27	75.8437	82.9485	predicted protein	gbpln	Arabidopsis lyrata	AT3G26100.2 | Symbols: | Regulator of chromosome condensation (RCC1) family protein | chr3:9538063-9540149 FORWARD LENGTH=532	563	532	0	94.4938	62.167	74.2451
Rsa1.0_05328.1.g45864.t1	gb|AAG51783.1|AC079679_3 reverse transcriptase, putative; 16838-20266 [Arabidopsis thaliana]	186	1142	5e-32	613.978	44.6237	53.2258	reverse transcriptase, putative; 16838-20266	gbpln	Arabidopsis thaliana	AT2G34320.1 | Symbols: | Polynucleotidyl transferase, ribonuclease H-like superfamily protein | chr2:14484959-14485837 FORWARD LENGTH=292	186	292	4e-12	156.989	23.6559	40.8602
Rsa1.0_05328.1.g45865.t1	ref|NP_564906.1| putative pectate lyase 5 [Arabidopsis thaliana] gi|32129846|sp|Q9FXD8.2|PEL5_ARATH RecName: Full=Probable pectate lyase 5; Flags: Precursor gi|18087517|gb|AAL58893.1|AF462797_1 At1g67750/F12A21_12 [Arabidopsis thaliana] gi|20856266|gb|AAM26656.1| At1g67750/F12A21_12 [Arabidopsis thaliana] gi|332196569|gb|AEE34690.1| putative pectate lyase 5 [Arabidopsis thaliana]	406	408	0	100.493	91.133	96.3054	putative pectate lyase 5	gbpln	Arabidopsis thaliana	AT1G67750.1 | Symbols: | Pectate lyase family protein | chr1:25401660-25403165 FORWARD LENGTH=408	406	408	0	100.493	91.133	96.3054
Rsa1.0_05329.1.g45866.t1	gb|AAF18630.1|AC006228_1 F5J5.1 [Arabidopsis thaliana]	357	1463	2e-18	409.804	12.3249	14.5658	F5J5.1	gbpln	Arabidopsis thaliana	#	#	#	#	#	#	#
Rsa1.0_05329.1.g45867.t1	ref|NP_182301.1| ABC transporter C family member 4 [Arabidopsis thaliana] gi|90103510|sp|Q7DM58.2|AB4C_ARATH RecName: Full=ABC transporter C family member 4; Short=ABC transporter ABCC.4; Short=AtABCC4; AltName: Full=ATP-energized glutathione S-conjugate pump 4; AltName: Full=Glutathione S-conjugate-transporting ATPase 4; AltName: Full=Multidrug resistance-associated protein 4 gi|7716583|gb|AAF68…	1521	1516	0	99.6713	89.1519	93.6884	ABC transporter C family member 4	gbpln	Arabidopsis thaliana	AT2G47800.1 | Symbols: ATMRP4, EST3, MRP4, ABCC4 | multidrug resistance-associated protein 4 | chr2:19574944-19580383 FORWARD LENGTH=1516	1521	1516	0	99.6713	89.1519	93.6884
Rsa1.0_05330.1.g45868.t2	gb|AAG52024.1|AC022456_5 Tam1 transposon protein TNP2, putative; 12762-16371 [Arabidopsis thaliana]	287	887	1e-100	309.059	62.3693	72.4739	Tam1 transposon protein TNP2, putative; 12762-16371	gbpln	Arabidopsis thaliana	#	#	#	#	#	#	#
Rsa1.0_05331.1.g45869.t5	ref|XP_002871564.1| auxin-responsive GH3 family protein [Arabidopsis lyrata subsp. lyrata] gi|297317401|gb|EFH47823.1| auxin-responsive GH3 family protein [Arabidopsis lyrata subsp. lyrata]	243	595	1e-100	244.856	76.5432	86.0082	auxin-responsive GH3 family protein	gbpln	Arabidopsis lyrata	AT5G13370.1 | Symbols: | Auxin-responsive GH3 family protein | chr5:4286996-4289424 FORWARD LENGTH=595	243	595	1e-102	244.856	75.3086	87.2428
Rsa1.0_05331.1.g45870.t1	emb|CAB87144.1| auxin reponsive-like protein [Arabidopsis thaliana]	96	573	2e-39	596.875	78.125	91.6667	auxin reponsive-like protein	gbpln	Arabidopsis thaliana	AT5G13370.1 | Symbols: | Auxin-responsive GH3 family protein | chr5:4286996-4289424 FORWARD LENGTH=595	96	595	4e-42	619.792	78.125	91.6667
Rsa1.0_05331.1.g45871.t1	#	#	#	#	#	#	#	-	----	----	#	#	#	#	#	#	#
Rsa1.0_05331.1.g45872.t1	gb|AFW90261.1| MAPK7-3 [Brassica napus]	368	368	0	100	98.3696	99.4565	MAPK7-3	gbpln	Brassica napus	AT2G18170.1 | Symbols: ATMPK7, MPK7 | MAP kinase 7 | chr2:7908178-7909374 REVERSE LENGTH=368	368	368	0	100	96.4674	98.913
Rsa1.0_05332.1.g45873.t1	dbj|BAJ33877.1| unnamed protein product [Thellungiella halophila]	108	619	2e-50	573.148	91.6667	95.3704	unnamed protein product	----	----	AT5G20350.1 | Symbols: TIP1 | Ankyrin repeat family protein with DHHC zinc finger domain | chr5:6876772-6881102 FORWARD LENGTH=620	108	620	7e-50	574.074	87.963	92.5926
Rsa1.0_05332.1.g45874.t1	ref|NP_175548.4| F-box/FBD/LRR-repeat protein [Arabidopsis thaliana] gi|75254657|sp|Q6DBN6.1|FDL6_ARATH RecName: Full=F-box/FBD/LRR-repeat protein At1g51370 gi|50198808|gb|AAT70437.1| At1g51370 [Arabidopsis thaliana] gi|53828607|gb|AAU94413.1| At1g51370 [Arabidopsis thaliana] gi|110737690|dbj|BAF00784.1| hypothetical protein [Arabidopsis thaliana] gi|332194537|gb|AEE32658.1| F-box/FBD/LRR-repeat …	248	435	2e-50	175.403	53.2258	65.3226	F-box/FBD/LRR-repeat protein	gbpln	Arabidopsis thaliana	AT1G51370.1 | Symbols: | F-box/RNI-like/FBD-like domains-containing protein | chr1:19045615-19047141 FORWARD LENGTH=435	248	435	6e-53	175.403	53.2258	65.3226
Rsa1.0_05332.1.g45875.t1	ref|XP_002871933.1| predicted protein [Arabidopsis lyrata subsp. lyrata] gi|297317770|gb|EFH48192.1| predicted protein [Arabidopsis lyrata subsp. lyrata]	394	396	1e-154	100.508	72.335	81.9797	predicted protein	gbpln	Arabidopsis lyrata	AT5G20310.1 | Symbols: | Adenine nucleotide alpha hydrolases-like superfamily protein | chr5:6857553-6859001 FORWARD LENGTH=394	394	394	1e-154	100	72.0812	82.7411
Rsa1.0_05332.1.g45876.t1	ref|NP_001105391.1| 40S ribosomal protein S8 [Zea mays] gi|6226702|sp|Q08069.2|RS8_MAIZE RecName: Full=40S ribosomal protein S8 gi|1498053|gb|AAB06330.1| ribosomal protein S8 [Zea mays] gi|194692698|gb|ACF80433.1| unknown [Zea mays] gi|195605614|gb|ACG24637.1| 40S ribosomal protein S8 [Zea mays] gi|413926193|gb|AFW66125.1| putative ribosomal protein S8e family protein [Zea mays] gi|413926197|gb|A…	203	221	2e-81	108.867	72.4138	78.3251	40S ribosomal protein S8	gbenv/gbpln	Zea mays	AT5G20290.1 | Symbols: | Ribosomal protein S8e family protein | chr5:6851695-6853012 REVERSE LENGTH=222	203	222	1e-71	109.36	70.936	73.399
Rsa1.0_05332.1.g45877.t1	ref|XP_002880160.1| hypothetical protein ARALYDRAFT_483647 [Arabidopsis lyrata subsp. lyrata] gi|297325999|gb|EFH56419.1| hypothetical protein ARALYDRAFT_483647 [Arabidopsis lyrata subsp. lyrata]	824	239	2e-30	29.0049	9.70874	11.6505	hypothetical protein ARALYDRAFT_483647	gbpln	Arabidopsis lyrata	AT2G45140.1 | Symbols: PVA12 | plant VAP homolog 12 | chr2:18611029-18612971 FORWARD LENGTH=239	824	239	1e-32	29.0049	9.70874	11.6505
Rsa1.0_05333.1.g45878.t1	gb|ACG60682.1| transposon-like ORF [Brassica oleracea var. alboglabra]	769	704	1e-169	91.5475	41.3524	44.7334	transposon-like ORF	gbpln	Brassica oleracea	#	#	#	#	#	#	#
Rsa1.0_05333.1.g45879.t1	#	#	#	#	#	#	#	-	----	----	#	#	#	#	#	#	#
Rsa1.0_05334.1.g45880.t1	#	#	#	#	#	#	#	-	----	----	#	#	#	#	#	#	#
Rsa1.0_05335.1.g45881.t1	gb|ABD65085.1| Ulp1 protease family protein [Brassica oleracea]	461	640	2e-28	138.829	14.7505	18.2213	Ulp1 protease family protein	gbpln	Brassica oleracea	#	#	#	#	#	#	#
Rsa1.0_05336.1.g45882.t1	ref|NP_175321.1| flavin-containing monooxygenase-like protein [Arabidopsis thaliana] gi|75334376|sp|Q9FVQ0.1|YUC10_ARATH RecName: Full=Probable indole-3-pyruvate monooxygenase YUCCA10; AltName: Full=Flavin-containing monooxygenase YUCCA10 gi|11094816|gb|AAG29745.1|AC084414_13 flavin-containing monooxygenase, putative [Arabidopsis thaliana] gi|67633440|gb|AAY78644.1| flavin-containing monooxygenas…	58	383	4e-25	660.345	91.3793	98.2759	flavin-containing monooxygenase-like protein	gbpln	Arabidopsis thaliana	AT1G48910.1 | Symbols: YUC10 | Flavin-containing monooxygenase family protein | chr1:18091681-18093774 FORWARD LENGTH=383	58	383	7e-28	660.345	91.3793	98.2759
Rsa1.0_05336.1.g45883.t1	#	#	#	#	#	#	#	-	----	----	AT1G48900.1 | Symbols: | Signal recognition particle, SRP54 subunit protein | chr1:18084972-18087743 REVERSE LENGTH=495	114	495	1e-12	434.211	35.0877	35.9649
Rsa1.0_05336.1.g45884.t1	ref|XP_002891459.1| predicted protein [Arabidopsis lyrata subsp. lyrata] gi|297337301|gb|EFH67718.1| predicted protein [Arabidopsis lyrata subsp. lyrata]	625	735	0	117.6	76	85.6	predicted protein	gbpln	Arabidopsis lyrata	AT3G18640.1 | Symbols: | Zinc finger C-x8-C-x5-C-x3-H type family protein | chr3:6413617-6415829 REVERSE LENGTH=676	625	676	1e-106	108.16	48.8	66.24
Rsa1.0_05336.1.g45885.t1	gb|EOA40458.1| hypothetical protein CARUB_v10009182mg [Capsella rubella]	444	435	0	97.973	94.8198	96.6216	hypothetical protein CARUB_v10009182mg	gbpln	Capsella rubella	AT1G48850.1 | Symbols: EMB1144 | chorismate synthase, putative / 5-enolpyruvylshikimate-3-phosphate phospholyase, putative | chr1:18065154-18067956 REVERSE LENGTH=436	444	436	0	98.1982	93.2432	95.9459
Rsa1.0_05336.1.g45886.t1	ref|XP_002891457.1| hypothetical protein ARALYDRAFT_474021 [Arabidopsis lyrata subsp. lyrata] gi|297337299|gb|EFH67716.1| hypothetical protein ARALYDRAFT_474021 [Arabidopsis lyrata subsp. lyrata]	694	692	0	99.7118	87.3199	94.2363	hypothetical protein ARALYDRAFT_474021	gbpln	Arabidopsis lyrata	AT1G48840.1 | Symbols: | Plant protein of unknown function (DUF639) | chr1:18061931-18064811 FORWARD LENGTH=691	694	691	0	99.5677	87.0317	93.804
Rsa1.0_05337.1.g45887.t1	ref|NP_564753.1| serine/threonine-protein kinase WNK (With No lysine)-related protein [Arabidopsis thaliana] gi|4249385|gb|AAD14482.1|AAD14482 T2K10.11 [Arabidopsis thaliana] gi|21537011|gb|AAM61352.1| unknown [Arabidopsis thaliana] gi|225898034|dbj|BAH30349.1| hypothetical protein [Arabidopsis thaliana] gi|332195533|gb|AEE33654.1| serine/threonine-protein kinase WNK (With No lysine)-related prot…	152	386	2e-74	253.947	93.4211	95.3947	serine/threonine-protein kinase WNK (With No lysine)-related protein	gbpln	Arabidopsis thaliana	AT1G60060.1 | Symbols: | Serine/threonine-protein kinase WNK (With No Lysine)-related | chr1:22139282-22141585 FORWARD LENGTH=386	152	386	5e-77	253.947	93.4211	95.3947
Rsa1.0_05337.1.g45888.t1	#	#	#	#	#	#	#	-	----	----	#	#	#	#	#	#	#
Rsa1.0_05338.1.g45889.t1	ref|NP_198439.1| LOB domain-containing protein 35 [Arabidopsis thaliana] gi|29427997|sp|Q9FFL3.1|LBD35_ARATH RecName: Full=LOB domain-containing protein 35; AltName: Full=ASYMMETRIC LEAVES 2-like protein 27; Short=AS2-like protein 27 gi|10176709|dbj|BAB09931.1| unnamed protein product [Arabidopsis thaliana] gi|67633836|gb|AAY78842.1| LOB domain family protein [Arabidopsis thaliana] gi|219807130|d…	195	206	5e-31	105.641	45.641	62.5641	LOB domain-containing protein 35	gbpln	Arabidopsis thaliana	AT5G35900.1 | Symbols: LBD35 | LOB domain-containing protein 35 | chr5:14028699-14029319 FORWARD LENGTH=206	195	206	2e-33	105.641	45.641	62.5641
Rsa1.0_05338.1.g45890.t1	ref|NP_567666.1| glycine-rich protein [Arabidopsis thaliana] gi|30685911|ref|NP_849421.1| glycine-rich protein [Arabidopsis thaliana] gi|15809950|gb|AAL06902.1| AT4g22740/T12H17_130 [Arabidopsis thaliana] gi|19347920|gb|AAL85981.1| unknown protein [Arabidopsis thaliana] gi|21436279|gb|AAM51278.1| unknown protein [Arabidopsis thaliana] gi|332659246|gb|AEE84646.1| glycine-rich protein [Arabidopsis …	319	356	1e-115	111.599	73.6677	78.9969	glycine-rich protein	gbpln	Arabidopsis thaliana	AT4G22740.2 | Symbols: | glycine-rich protein | chr4:11944050-11945565 REVERSE LENGTH=356	319	356	1e-117	111.599	73.6677	78.9969
Rsa1.0_05338.1.g45891.t20	dbj|BAJ34112.1| unnamed protein product [Thellungiella halophila]	473	304	1e-147	64.2706	55.3911	59.408	unnamed protein product	----	----	AT4G22750.1 | Symbols: | DHHC-type zinc finger family protein | chr4:11949366-11951335 REVERSE LENGTH=302	473	302	1e-137	63.8478	53.6998	58.7738
Rsa1.0_05339.1.g45892.t2	ref|NP_181499.2| uncharacterized protein [Arabidopsis thaliana] gi|330254612|gb|AEC09706.1| uncharacterized protein AT2G39690 [Arabidopsis thaliana]	156	498	5e-53	319.231	70.5128	77.5641	uncharacterized protein	gbpln	Arabidopsis thaliana	AT2G39690.1 | Symbols: | Protein of unknown function, DUF547 | chr2:16541165-16543267 FORWARD LENGTH=498	156	498	1e-55	319.231	70.5128	77.5641
Rsa1.0_05339.1.g45893.t1	ref|XP_002879808.1| botrytis-induced kinase1 [Arabidopsis lyrata subsp. lyrata] gi|297325647|gb|EFH56067.1| botrytis-induced kinase1 [Arabidopsis lyrata subsp. lyrata]	426	394	0	92.4883	72.0657	76.5258	botrytis-induced kinase1	gbpln	Arabidopsis lyrata	AT2G39660.1 | Symbols: BIK1 | botrytis-induced kinase1 | chr2:16531943-16533601 FORWARD LENGTH=395	426	395	0	92.723	70.892	75.5869
Rsa1.0_05339.1.g45894.t2	ref|XP_002879807.1| binding protein [Arabidopsis lyrata subsp. lyrata] gi|297325646|gb|EFH56066.1| binding protein [Arabidopsis lyrata subsp. lyrata]	1609	1566	0	97.3275	72.8403	80.982	binding protein	gbpln	Arabidopsis lyrata	AT2G39580.1 | Symbols: | CONTAINS InterPro DOMAIN/s: Putative zinc-finger domain (InterPro:IPR019607); Has 249 Blast hits to 219 proteins in 85 species: Archae - 0; Bacteria - 144; Metazoa - 29; Fungi - 8; Plants - 50; Viruses - 0; Other Eukaryotes - 18 (source: NCBI BLink). | chr2:16510540-16516948 FORWARD LENGTH=1577	1609	1577	0	98.0112	72.3431	80.982
Rsa1.0_05340.1.g45895.t1	#	#	#	#	#	#	#	-	----	----	#	#	#	#	#	#	#
Rsa1.0_05340.1.g45896.t1	gb|ABD65163.1| hypothetical protein 40.t00048 [Brassica oleracea]	547	569	6e-23	104.022	21.2066	31.2614	hypothetical protein 40.t00048	gbpln	Brassica oleracea	#	#	#	#	#	#	#
Rsa1.0_05340.1.g45897.t1	gb|EOA32674.1| hypothetical protein CARUB_v10015972mg [Capsella rubella]	65	235	4e-26	361.538	90.7692	95.3846	hypothetical protein CARUB_v10015972mg	gbpln	Capsella rubella	AT2G14210.1 | Symbols: ANR1, AGL44 | AGAMOUS-like 44 | chr2:6018841-6023585 FORWARD LENGTH=234	65	234	6e-29	360	90.7692	95.3846
Rsa1.0_05341.1.g45898.t2	gb|AAD22283.1| putative retroelement pol polyprotein [Arabidopsis thaliana]	235	1787	1e-59	760.426	52.766	71.9149	putative retroelement pol polyprotein	gbpln	Arabidopsis thaliana	#	#	#	#	#	#	#
Rsa1.0_05341.1.g45899.t1	gb|ABW81018.1| gag-pol polymerase [Arabidopsis lyrata subsp. lyrata]	191	672	3e-16	351.832	26.7016	39.7906	gag-pol polymerase	gbpln	Arabidopsis lyrata	#	#	#	#	#	#	#
Rsa1.0_05342.1.g45900.t3	gb|EOA26522.1| hypothetical protein CARUB_v10022575mg, partial [Capsella rubella]	1072	971	0	90.5784	68.3769	75.1866	hypothetical protein CARUB_v10022575mg, partial	gbpln	Capsella rubella	AT2G22530.1 | Symbols: | Alkaline-phosphatase-like family protein | chr2:9572971-9577441 REVERSE LENGTH=958	1072	958	0	89.3657	68.0037	74.0672
Rsa1.0_05342.1.g45901.t1	ref|XP_002880407.1| hypothetical protein ARALYDRAFT_343751 [Arabidopsis lyrata subsp. lyrata] gi|297326246|gb|EFH56666.1| hypothetical protein ARALYDRAFT_343751 [Arabidopsis lyrata subsp. lyrata]	322	517	5e-31	160.559	27.0186	33.8509	hypothetical protein ARALYDRAFT_343751	gbpln	Arabidopsis lyrata	AT2G21930.1 | Symbols: | F-box associated ubiquitination effector family protein | chr2:9347947-9348954 REVERSE LENGTH=335	322	335	7e-30	104.037	23.6025	32.2981
Rsa1.0_05343.1.g45902.t1	emb|CAN81948.1| hypothetical protein VITISV_024472 [Vitis vinifera]	2170	948	1e-147	43.6866	14.5161	19.8618	hypothetical protein VITISV_024472	gbpln	Vitis vinifera	#	#	#	#	#	#	#
Rsa1.0_05344.1.g45903.t1	dbj|BAB09379.1| non-LTR retroelement reverse transcriptase-like protein [Arabidopsis thaliana]	963	1223	1e-174	126.999	35.4102	51.9211	non-LTR retroelement reverse transcriptase-like protein	gbpln	Arabidopsis thaliana	AT3G24255.1 | Symbols: | RNA-directed DNA polymerase (reverse transcriptase)-related family protein | chr3:8789471-8793208 FORWARD LENGTH=746	963	746	3e-56	77.4663	14.9533	22.9491
Rsa1.0_05344.1.g45904.t1	ref|NP_199275.1| cytochrome P450, family 706, subfamily A, polypeptide 3 [Arabidopsis thaliana] gi|8953760|dbj|BAA98115.1| flavonoid 3',5'-hydroxylase-like; cytochrome P450 [Arabidopsis thaliana] gi|332007756|gb|AED95139.1| cytochrome P450, family 706, subfamily A, polypeptide 3 [Arabidopsis thaliana]	518	519	0	100.193	77.9923	88.61	cytochrome P450, family 706, subfamily A, polypeptide 3	gbpln	Arabidopsis thaliana	AT5G44620.1 | Symbols: CYP706A3 | cytochrome P450, family 706, subfamily A, polypeptide 3 | chr5:17997908-17999539 REVERSE LENGTH=519	518	519	0	100.193	77.9923	88.61
Rsa1.0_05345.1.g45905.t1	ref|XP_002892776.1| hypothetical protein ARALYDRAFT_471542 [Arabidopsis lyrata subsp. lyrata] gi|297338618|gb|EFH69035.1| hypothetical protein ARALYDRAFT_471542 [Arabidopsis lyrata subsp. lyrata]	172	199	1e-52	115.698	75.5814	82.5581	hypothetical protein ARALYDRAFT_471542	gbpln	Arabidopsis lyrata	AT1G13830.1 | Symbols: | Carbohydrate-binding X8 domain superfamily protein | chr1:4739999-4740926 REVERSE LENGTH=197	172	197	1e-48	114.535	69.7674	78.4884
Rsa1.0_05346.1.g45906.t1	gb|EOA13271.1| hypothetical protein CARUB_v10026299mg [Capsella rubella]	328	489	2e-81	149.085	63.7195	72.2561	hypothetical protein CARUB_v10026299mg	gbpln	Capsella rubella	AT5G56200.1 | Symbols: | C2H2 type zinc finger transcription factor family | chr5:22747768-22749249 FORWARD LENGTH=493	328	493	7e-81	150.305	66.4634	76.2195
Rsa1.0_05346.1.g45907.t1	gb|EOA13180.1| hypothetical protein CARUB_v10026207mg [Capsella rubella]	277	448	8e-92	161.733	67.148	79.4224	hypothetical protein CARUB_v10026207mg	gbpln	Capsella rubella	AT5G56210.1 | Symbols: WIP2 | WPP domain interacting protein 2 | chr5:22750660-22752363 REVERSE LENGTH=509	277	509	1e-92	183.755	71.4801	80.5054
Rsa1.0_05346.1.g45908.t1	ref|XP_002864442.1| nucleoside-triphosphatase/ nucleotide binding protein [Arabidopsis lyrata subsp. lyrata] gi|297310277|gb|EFH40701.1| nucleoside-triphosphatase/ nucleotide binding protein [Arabidopsis lyrata subsp. lyrata]	920	972	0	105.652	91.8478	95.4348	nucleoside-triphosphatase/ nucleotide binding protein	gbpln	Arabidopsis lyrata	AT5G56220.1 | Symbols: | P-loop containing nucleoside triphosphate hydrolases superfamily protein | chr5:22754871-22757792 FORWARD LENGTH=973	920	973	0	105.761	88.8043	92.1739
Rsa1.0_05346.1.g45909.t1	ref|XP_002862740.1| prenylated rab acceptor family protein [Arabidopsis lyrata subsp. lyrata] gi|297308444|gb|EFH38998.1| prenylated rab acceptor family protein [Arabidopsis lyrata subsp. lyrata]	188	198	9e-75	105.319	73.4043	82.4468	prenylated rab acceptor family protein	gbpln	Arabidopsis lyrata	AT5G56230.1 | Symbols: PRA1.G2 | prenylated RAB acceptor 1.G2 | chr5:22758768-22759328 REVERSE LENGTH=186	188	186	2e-76	98.9362	71.8085	84.0426
Rsa1.0_05347.1.g45910.t1	#	#	#	#	#	#	#	-	----	----	#	#	#	#	#	#	#
Rsa1.0_05347.1.g45911.t1	ref|XP_002887485.1| kinase family protein [Arabidopsis lyrata subsp. lyrata] gi|297333326|gb|EFH63744.1| kinase family protein [Arabidopsis lyrata subsp. lyrata]	523	1161	0	221.989	61.3767	62.9063	kinase family protein	gbpln	Arabidopsis lyrata	AT1G73450.1 | Symbols: | Protein kinase superfamily protein | chr1:27613856-27618635 FORWARD LENGTH=1152	523	1152	0	220.268	61.3767	62.9063
Rsa1.0_05347.1.g45912.t2	gb|AAD26943.1| putative retroelement pol polyprotein [Arabidopsis thaliana]	197	1454	4e-77	738.071	71.066	84.264	putative retroelement pol polyprotein	gbpln	Arabidopsis thaliana	#	#	#	#	#	#	#
Rsa1.0_05348.1.g45913.t1	#	#	#	#	#	#	#	-	----	----	#	#	#	#	#	#	#
Rsa1.0_05348.1.g45914.t1	#	#	#	#	#	#	#	-	----	----	#	#	#	#	#	#	#
Rsa1.0_05349.1.g45915.t1	dbj|BAB10790.1| retroelement pol polyprotein-like [Arabidopsis thaliana]	514	1864	1e-80	362.646	25.4864	30.7393	retroelement pol polyprotein-like	gbpln	Arabidopsis thaliana	ATMG00750.1 | Symbols: ORF119 | GAG/POL/ENV polyprotein | chrM:220830-221189 FORWARD LENGTH=119	514	119	1e-20	23.1518	7.97665	9.14397
Rsa1.0_05350.1.g45916.t2	ref|XP_002872655.1| hypothetical protein ARALYDRAFT_490041 [Arabidopsis lyrata subsp. lyrata] gi|297318492|gb|EFH48914.1| hypothetical protein ARALYDRAFT_490041 [Arabidopsis lyrata subsp. lyrata]	737	300	1e-134	40.7056	30.5292	35.1425	hypothetical protein ARALYDRAFT_490041	gbpln	Arabidopsis lyrata	AT4G12370.1 | Symbols: | unknown protein; BEST Arabidopsis thaliana protein match is: unknown protein (TAIR:AT4G00893.1); Has 118 Blast hits to 113 proteins in 12 species: Archae - 0; Bacteria - 0; Metazoa - 0; Fungi - 0; Plants - 118; Viruses - 0; Other Eukaryotes - 0 (source: NCBI BLink). | chr4:7331972-7332874 FORWARD LENGTH=300	737	300	1e-132	40.7056	29.308	34.8711
Rsa1.0_05351.1.g45917.t1	ref|XP_002864028.1| invertase/pectin methylesterase inhibitor family protein [Arabidopsis lyrata subsp. lyrata] gi|297309863|gb|EFH40287.1| invertase/pectin methylesterase inhibitor family protein [Arabidopsis lyrata subsp. lyrata]	103	187	8e-14	181.553	42.7184	66.0194	invertase/pectin methylesterase inhibitor family protein	gbpln	Arabidopsis lyrata	AT5G50030.1 | Symbols: | Plant invertase/pectin methylesterase inhibitor superfamily protein | chr5:20354666-20355449 FORWARD LENGTH=187	103	187	3e-16	181.553	41.7476	61.165
Rsa1.0_05352.1.g45918.t2	ref|NP_851111.1| omega-hydroxypalmitate O-feruloyl transferase [Arabidopsis thaliana] gi|75165230|sp|Q94CD1.1|HHT1_ARATH RecName: Full=Omega-hydroxypalmitate O-feruloyl transferase; AltName: Full=Omega-hydroxyacid hydroxycinnamoyltransferase; AltName: Full=Protein ALIPHATIC SUBERIN FERULOYL TRANSFERASE gi|14334526|gb|AAK59460.1| putative N-hydroxycinnamoyl/benzoyltransferase [Arabidopsis thaliana…	456	457	0	100.219	95.3947	97.3684	omega-hydroxypalmitate O-feruloyl transferase	gbpln	Arabidopsis thaliana	AT5G41040.1 | Symbols: | HXXXD-type acyl-transferase family protein | chr5:16431448-16433086 FORWARD LENGTH=457	456	457	0	100.219	95.3947	97.3684
Rsa1.0_05352.1.g45919.t1	ref|XP_002868618.1| hypothetical protein ARALYDRAFT_355871 [Arabidopsis lyrata subsp. lyrata] gi|297314454|gb|EFH44877.1| hypothetical protein ARALYDRAFT_355871 [Arabidopsis lyrata subsp. lyrata]	182	172	6e-65	94.5055	73.0769	81.8681	hypothetical protein ARALYDRAFT_355871	gbpln	Arabidopsis lyrata	AT5G41050.1 | Symbols: | Pollen Ole e 1 allergen and extensin family protein | chr5:16433478-16434076 REVERSE LENGTH=172	182	172	7e-67	94.5055	63.1868	69.2308
Rsa1.0_05352.1.g45920.t1	gb|EOA25193.1| hypothetical protein CARUB_v10018504mg [Capsella rubella]	98	92	1e-19	93.8776	58.1633	70.4082	hypothetical protein CARUB_v10018504mg	gbpln	Capsella rubella	AT1G34047.1 | Symbols: | Defensin-like (DEFL) family protein | chr1:12390494-12390839 REVERSE LENGTH=82	98	82	8e-16	83.6735	45.9184	55.102
Rsa1.0_05352.1.g45921.t1	gb|EOA25193.1| hypothetical protein CARUB_v10018504mg [Capsella rubella]	98	92	2e-18	93.8776	56.1224	70.4082	hypothetical protein CARUB_v10018504mg	gbpln	Capsella rubella	AT3G59930.1 | Symbols: | Encodes a defensin-like (DEFL) family protein. | chr3:22139772-22140127 REVERSE LENGTH=80	98	80	1e-14	81.6327	47.9592	60.2041
Rsa1.0_05353.1.g45922.t1	ref|XP_002892809.1| hypothetical protein ARALYDRAFT_888824 [Arabidopsis lyrata subsp. lyrata] gi|297338651|gb|EFH69068.1| hypothetical protein ARALYDRAFT_888824 [Arabidopsis lyrata subsp. lyrata]	1084	1130	0	104.244	75	83.9483	hypothetical protein ARALYDRAFT_888824	gbpln	Arabidopsis lyrata	AT1G14460.1 | Symbols: | AAA-type ATPase family protein | chr1:4948962-4952750 REVERSE LENGTH=1116	1084	1116	0	102.952	73.0627	81.8266
Rsa1.0_05353.1.g45923.t2	gb|EOA40090.1| hypothetical protein CARUB_v10008784mg [Capsella rubella]	209	543	2e-47	259.809	62.201	72.7273	hypothetical protein CARUB_v10008784mg	gbpln	Capsella rubella	AT1G14470.1 | Symbols: | Pentatricopeptide repeat (PPR) superfamily protein | chr1:4954080-4955702 FORWARD LENGTH=540	209	540	1e-46	258.373	61.244	70.8134
Rsa1.0_05353.1.g45924.t1	ref|NP_172900.2| Ankyrin repeat family protein [Arabidopsis thaliana] gi|7262691|gb|AAF43949.1|AC012188_26 Contains similarity to a hypothetical protein from Arabidopsis thaliana gb|AF080119.1 and contains Ankyrin PF|00023 repeats [Arabidopsis thaliana] gi|332191048|gb|AEE29169.1| Ankyrin repeat family protein [Arabidopsis thaliana]	422	441	1e-167	104.502	70.1422	81.5166	Ankyrin repeat family protein	gbpln	Arabidopsis thaliana	AT1G14480.1 | Symbols: | Ankyrin repeat family protein | chr1:4956404-4957888 FORWARD LENGTH=441	422	441	1e-169	104.502	70.1422	81.5166
Rsa1.0_05353.1.g45925.t1	ref|NP_172900.2| Ankyrin repeat family protein [Arabidopsis thaliana] gi|7262691|gb|AAF43949.1|AC012188_26 Contains similarity to a hypothetical protein from Arabidopsis thaliana gb|AF080119.1 and contains Ankyrin PF|00023 repeats [Arabidopsis thaliana] gi|332191048|gb|AEE29169.1| Ankyrin repeat family protein [Arabidopsis thaliana]	392	441	1e-144	112.5	66.8367	80.102	Ankyrin repeat family protein	gbpln	Arabidopsis thaliana	AT1G14480.1 | Symbols: | Ankyrin repeat family protein | chr1:4956404-4957888 FORWARD LENGTH=441	392	441	1e-146	112.5	66.8367	80.102
Rsa1.0_05354.1.g45926.t1	#	#	#	#	#	#	#	-	----	----	AT4G19112.1 | Symbols: CPuORF25 | conserved peptide upstream open reading frame 25 | chr4:10458368-10458493 REVERSE LENGTH=41	38	41	2e-11	107.895	86.8421	94.7368
Rsa1.0_05354.1.g45927.t1	ref|NP_849407.1| putative serine/threonine protein kinase [Arabidopsis thaliana] gi|332658742|gb|AEE84142.1| putative serine/threonine protein kinase [Arabidopsis thaliana]	461	464	0	100.651	91.1063	94.577	putative serine/threonine protein kinase	gbpln	Arabidopsis thaliana	AT4G19110.2 | Symbols: | Protein kinase superfamily protein | chr4:10454770-10457468 REVERSE LENGTH=464	461	464	0	100.651	91.1063	94.577
Rsa1.0_05354.1.g45928.t1	ref|NP_974571.1| uncharacterized protein [Arabidopsis thaliana] gi|75098840|sp|O49668.1|PAM68_ARATH RecName: Full=Protein PAM68, chloroplastic; AltName: Full=PHOTOSYNTHESIS AFFECTED MUTANT 68; Flags: Precursor gi|2828285|emb|CAA16699.1| putative protein [Arabidopsis thaliana] gi|7268705|emb|CAB78912.1| putative protein [Arabidopsis thaliana] gi|119360097|gb|ABL66777.1| At4g19100 [Arabidopsis thal…	206	214	4e-75	103.883	79.1262	85.9223	uncharacterized protein	gbpln	Arabidopsis thaliana	AT4G19100.1 | Symbols: PAM68 | Protein of unknown function (DUF3464) | chr4:10453453-10454359 FORWARD LENGTH=214	206	214	1e-77	103.883	79.1262	85.9223
Rsa1.0_05354.1.g45929.t1	ref|XP_002870001.1| predicted protein [Arabidopsis lyrata subsp. lyrata] gi|297315837|gb|EFH46260.1| predicted protein [Arabidopsis lyrata subsp. lyrata]	790	788	0	99.7468	74.0506	82.4051	predicted protein	gbpln	Arabidopsis lyrata	AT4G19090.1 | Symbols: | Protein of unknown function (DUF594) | chr4:10449900-10452757 FORWARD LENGTH=751	790	751	0	95.0633	69.1139	75.0633
Rsa1.0_05354.1.g45930.t1	ref|XP_002870002.1| predicted protein [Arabidopsis lyrata subsp. lyrata] gi|297315838|gb|EFH46261.1| predicted protein [Arabidopsis lyrata subsp. lyrata]	1144	1070	0	93.5315	58.9161	71.3287	predicted protein	gbpln	Arabidopsis lyrata	AT4G19050.1 | Symbols: | NB-ARC domain-containing disease resistance protein | chr4:10440102-10443786 REVERSE LENGTH=1201	1144	1201	1e-172	104.983	38.1993	56.1189
Rsa1.0_05355.1.g45931.t1	ref|XP_002875629.1| glycosyl hydrolase family 9 protein [Arabidopsis lyrata subsp. lyrata] gi|297321467|gb|EFH51888.1| glycosyl hydrolase family 9 protein [Arabidopsis lyrata subsp. lyrata]	486	488	0	100.412	89.0947	93.8272	glycosyl hydrolase family 9 protein	gbpln	Arabidopsis lyrata	AT3G43860.1 | Symbols: AtGH9A4, GH9A4 | glycosyl hydrolase 9A4 | chr3:15707183-15709438 FORWARD LENGTH=486	486	486	0	100	87.2428	92.3868
Rsa1.0_05355.1.g45932.t1	ref|XP_004251248.1| PREDICTED: calmodulin-like isoform 1 [Solanum lycopersicum]	149	180	4e-80	120.805	100	100	PREDICTED: calmodulin-like isoform 1	gbpln	Solanum lycopersicum	AT2G27030.3 | Symbols: CAM5 | calmodulin 5 | chr2:11532069-11534176 FORWARD LENGTH=181	149	181	6e-82	121.477	98.6577	100
Rsa1.0_05356.1.g45933.t1	dbj|BAB02990.1| retroelement pol polyprotein-like [Arabidopsis thaliana]	113	1250	2e-39	1106.19	71.6814	84.9558	retroelement pol polyprotein-like	gbpln	Arabidopsis thaliana	AT5G45230.1 | Symbols: | Disease resistance protein (TIR-NBS-LRR class) family | chr5:18302147-18308303 REVERSE LENGTH=1231	113	1231	4e-11	1089.38	23.8938	30.9735
Rsa1.0_05357.1.g45934.t1	gb|AAF99785.1|AC012463_2 T2E6.4 [Arabidopsis thaliana]	172	740	6e-42	430.233	46.5116	62.2093	T2E6.4	gbpln	Arabidopsis thaliana	AT3G24255.1 | Symbols: | RNA-directed DNA polymerase (reverse transcriptase)-related family protein | chr3:8789471-8793208 FORWARD LENGTH=746	172	746	5e-42	433.721	44.186	63.3721
Rsa1.0_05358.1.g45935.t1	dbj|BAB02841.1| UTP-glucose glucosyltransferase [Arabidopsis thaliana]	470	565	0	120.213	73.1915	85.5319	UTP-glucose glucosyltransferase	gbpln	Arabidopsis thaliana	AT3G21790.1 | Symbols: | UDP-Glycosyltransferase superfamily protein | chr3:7676927-7678414 REVERSE LENGTH=495	470	495	0	105.319	73.1915	85.5319
Rsa1.0_05358.1.g45936.t1	ref|XP_002883317.1| UDP-glucoronosyl/UDP-glucosyl transferase family protein [Arabidopsis lyrata subsp. lyrata] gi|297329157|gb|EFH59576.1| UDP-glucoronosyl/UDP-glucosyl transferase family protein [Arabidopsis lyrata subsp. lyrata]	614	485	0	78.9902	61.5635	68.4039	UDP-glucoronosyl/UDP-glucosyl transferase family protein	gbpln	Arabidopsis lyrata	AT3G21760.1 | Symbols: HYR1 | UDP-Glycosyltransferase superfamily protein | chr3:7667099-7668556 FORWARD LENGTH=485	614	485	0	78.9902	59.2834	67.2638
Rsa1.0_05359.1.g45937.t1	ref|XP_002877894.1| hypothetical protein ARALYDRAFT_906674 [Arabidopsis lyrata subsp. lyrata] gi|297323732|gb|EFH54153.1| hypothetical protein ARALYDRAFT_906674 [Arabidopsis lyrata subsp. lyrata]	391	373	0	95.3964	88.2353	91.5601	hypothetical protein ARALYDRAFT_906674	gbpln	Arabidopsis lyrata	AT3G52940.1 | Symbols: FK, HYD2, ELL1 | Ergosterol biosynthesis ERG4/ERG24 family | chr3:19630369-19633112 REVERSE LENGTH=369	391	369	0	94.3734	87.468	90.2813
Rsa1.0_05360.1.g45938.t1	ref|NP_190372.3| Ubiquitin carboxyl-terminal hydrolase-related protein [Arabidopsis thaliana] gi|332644822|gb|AEE78343.1| Ubiquitin carboxyl-terminal hydrolase-related protein [Arabidopsis thaliana]	1944	1568	0	80.6584	62.3457	69.4444	Ubiquitin carboxyl-terminal hydrolase-related protein	gbpln	Arabidopsis thaliana	AT3G47890.1 | Symbols: | Ubiquitin carboxyl-terminal hydrolase-related protein | chr3:17667172-17673530 REVERSE LENGTH=1568	1944	1568	0	80.6584	62.3457	69.4444
Rsa1.0_05360.1.g45939.t1	gb|AAK60319.1|AF385728_1 AT3g47831/T23J7 [Arabidopsis thaliana] gi|18700230|gb|AAL77725.1| AT3g47831/T23J7 [Arabidopsis thaliana] gi|26452241|dbj|BAC43208.1| unknown protein [Arabidopsis thaliana]	88	57	2e-15	64.7727	45.4545	48.8636	AT3g47831/T23J7	gbpln	Arabidopsis thaliana	#	#	#	#	#	#	#
Rsa1.0_05361.1.g45940.t1	#	#	#	#	#	#	#	-	----	----	#	#	#	#	#	#	#
Rsa1.0_05361.1.g45941.t1	#	#	#	#	#	#	#	-	----	----	#	#	#	#	#	#	#
Rsa1.0_05361.1.g45942.t1	ref|XP_002884852.1| hypothetical protein ARALYDRAFT_897360 [Arabidopsis lyrata subsp. lyrata] gi|297330692|gb|EFH61111.1| hypothetical protein ARALYDRAFT_897360 [Arabidopsis lyrata subsp. lyrata]	259	263	1e-111	101.544	83.7838	89.1892	hypothetical protein ARALYDRAFT_897360	gbpln	Arabidopsis lyrata	AT3G11580.1 | Symbols: | AP2/B3-like transcriptional factor family protein | chr3:3649165-3651271 REVERSE LENGTH=267	259	267	1e-112	103.089	81.8533	88.8031
Rsa1.0_05362.1.g45943.t1	dbj|BAJ34526.1| unnamed protein product [Thellungiella halophila]	475	600	0	126.316	84.6316	91.7895	unnamed protein product	----	----	AT2G40140.2 | Symbols: CZF1, ZFAR1, SZF2, ATSZF2 | zinc finger (CCCH-type) family protein | chr2:16772537-16774330 FORWARD LENGTH=597	475	597	0	125.684	83.7895	92
Rsa1.0_05362.1.g45944.t1	ref|NP_973646.1| heat shock-related protein [Arabidopsis thaliana] gi|330254692|gb|AEC09786.1| heat shock-related protein [Arabidopsis thaliana]	895	910	0	101.676	80	87.7095	heat shock-related protein	gbpln	Arabidopsis thaliana	AT2G40130.2 | Symbols: | Double Clp-N motif-containing P-loop nucleoside triphosphate hydrolases superfamily protein | chr2:16766030-16769074 FORWARD LENGTH=910	895	910	0	101.676	80	87.7095
Rsa1.0_05363.1.g45945.t1	#	#	#	#	#	#	#	-	----	----	#	#	#	#	#	#	#
Rsa1.0_05363.1.g45946.t2	gb|AAD20101.1| putative retroelement pol polyprotein [Arabidopsis thaliana]	761	764	1e-45	100.394	13.5348	18.9225	putative retroelement pol polyprotein	gbpln	Arabidopsis thaliana	#	#	#	#	#	#	#
Rsa1.0_05364.1.g45947.t1	gb|EOA24640.1| hypothetical protein CARUB_v10017917mg [Capsella rubella]	384	246	2e-26	64.0625	20.0521	32.2917	hypothetical protein CARUB_v10017917mg	gbpln	Capsella rubella	#	#	#	#	#	#	#
Rsa1.0_05364.1.g45948.t6	#	#	#	#	#	#	#	-	----	----	#	#	#	#	#	#	#
Rsa1.0_05364.1.g45949.t1	#	#	#	#	#	#	#	-	----	----	#	#	#	#	#	#	#
Rsa1.0_05365.1.g45950.t1	ref|XP_002888902.1| hypothetical protein ARALYDRAFT_476431 [Arabidopsis lyrata subsp. lyrata] gi|297334743|gb|EFH65161.1| hypothetical protein ARALYDRAFT_476431 [Arabidopsis lyrata subsp. lyrata]	292	294	1e-139	100.685	83.9041	90.0685	hypothetical protein ARALYDRAFT_476431	gbpln	Arabidopsis lyrata	AT1G73010.1 | Symbols: ATPS2, PS2 | phosphate starvation-induced gene 2 | chr1:27464780-27466180 REVERSE LENGTH=295	292	295	1e-141	101.027	83.2192	89.3836
Rsa1.0_05366.1.g45951.t1	ref|NP_564558.1| uncharacterized protein [Arabidopsis thaliana] gi|15028145|gb|AAK76696.1| unknown protein [Arabidopsis thaliana] gi|24030506|gb|AAN41399.1| unknown protein [Arabidopsis thaliana] gi|332194367|gb|AEE32488.1| uncharacterized protein AT1G49890 [Arabidopsis thaliana]	607	659	0	108.567	88.7974	92.916	uncharacterized protein	gbpln	Arabidopsis thaliana	AT1G49890.1 | Symbols: QWRF2 | Family of unknown function (DUF566) | chr1:18470282-18473463 FORWARD LENGTH=659	607	659	0	108.567	88.7974	92.916
Rsa1.0_05366.1.g45952.t1	ref|XP_002894223.1| hypothetical protein ARALYDRAFT_314403 [Arabidopsis lyrata subsp. lyrata] gi|297340065|gb|EFH70482.1| hypothetical protein ARALYDRAFT_314403 [Arabidopsis lyrata subsp. lyrata]	372	835	4e-42	224.462	28.2258	33.0645	hypothetical protein ARALYDRAFT_314403	gbpln	Arabidopsis lyrata	AT1G49900.1 | Symbols: | C2H2 type zinc finger transcription factor family | chr1:18474108-18477643 REVERSE LENGTH=917	372	917	5e-41	246.505	26.3441	31.9892
Rsa1.0_05366.1.g45953.t1	gb|EOA36147.1| hypothetical protein CARUB_v10009836mg [Capsella rubella]	307	307	1e-123	100	80.1303	90.5537	hypothetical protein CARUB_v10009836mg	gbpln	Capsella rubella	AT1G49950.1 | Symbols: TRB1, ATTRB1 | telomere repeat binding factor 1 | chr1:18494439-18496713 REVERSE LENGTH=300	307	300	1e-119	97.7199	78.8274	87.9479
Rsa1.0_05367.1.g45954.t1	ref|NP_177304.1| nuclear transport factor 2-like protein [Arabidopsis thaliana] gi|12323719|gb|AAG51815.1|AC016163_4 unknown protein; 43994-42987 [Arabidopsis thaliana] gi|37202096|gb|AAQ89663.1| At1g71480 [Arabidopsis thaliana] gi|51969762|dbj|BAD43573.1| unknown protein [Arabidopsis thaliana] gi|51969880|dbj|BAD43632.1| unknown protein [Arabidopsis thaliana] gi|51971487|dbj|BAD44408.1| unknown …	214	216	3e-85	100.935	78.0374	85.0467	nuclear transport factor 2-like protein	gbpln	Arabidopsis thaliana	AT1G71480.1 | Symbols: | Nuclear transport factor 2 (NTF2) family protein | chr1:26932079-26933086 FORWARD LENGTH=216	214	216	1e-87	100.935	78.0374	85.0467
Rsa1.0_05367.1.g45955.t1	ref|NP_565018.1| Rieske (2Fe-2S) domain-containing protein [Arabidopsis thaliana] gi|12323736|gb|AAG51832.1|AC016163_21 unknown protein; 39989-38742 [Arabidopsis thaliana] gi|20260264|gb|AAM13030.1| unknown protein [Arabidopsis thaliana] gi|21592833|gb|AAM64783.1| unknown [Arabidopsis thaliana] gi|22136512|gb|AAM91334.1| unknown protein [Arabidopsis thaliana] gi|26453214|dbj|BAC43681.1| unknown p…	289	287	1e-129	99.308	86.5052	92.3875	Rieske (2Fe-2S) domain-containing protein	gbpln	Arabidopsis thaliana	AT1G71500.1 | Symbols: | Rieske (2Fe-2S) domain-containing protein | chr1:26936084-26937331 FORWARD LENGTH=287	289	287	1e-132	99.308	86.5052	92.3875
Rsa1.0_05367.1.g45956.t2	gb|EOA33727.1| hypothetical protein CARUB_v10019921mg [Capsella rubella]	787	658	0	83.6086	73.6976	77.7637	hypothetical protein CARUB_v10019921mg	gbpln	Capsella rubella	AT1G71530.1 | Symbols: | Protein kinase superfamily protein | chr1:26939766-26942306 FORWARD LENGTH=655	787	655	0	83.2274	72.6811	77.0013
Rsa1.0_05367.1.g45957.t1	#	#	#	#	#	#	#	-	----	----	#	#	#	#	#	#	#
Rsa1.0_05368.1.g45958.t1	gb|AAF18641.1|AC006228_12 F5J5.16 [Arabidopsis thaliana]	396	1024	2e-58	258.586	27.0202	35.101	F5J5.16	gbpln	Arabidopsis thaliana	#	#	#	#	#	#	#
Rsa1.0_05369.1.g45959.t1	gb|ABD65636.1| hypothetical protein 23.t00055 [Brassica oleracea]	177	414	1e-10	233.898	23.7288	31.0734	hypothetical protein 23.t00055	gbpln	Brassica oleracea	#	#	#	#	#	#	#
Rsa1.0_05369.1.g45960.t1	dbj|BAB09923.1| copia-like retrotransposable element [Arabidopsis thaliana]	184	1342	8e-63	729.348	59.2391	75	copia-like retrotransposable element	gbpln	Arabidopsis thaliana	AT4G23160.1 | Symbols: CRK8 | cysteine-rich RLK (RECEPTOR-like protein kinase) 8 | chr4:12129485-12134086 FORWARD LENGTH=1262	184	1262	1e-20	685.87	26.6304	44.0217
Rsa1.0_05370.1.g45961.t1	gb|ABD65062.1| hypothetical protein 27.t00126 [Brassica oleracea]	484	578	1e-112	119.421	46.281	64.876	hypothetical protein 27.t00126	gbpln	Brassica oleracea	AT4G32200.1 | Symbols: ASY2 | DNA-binding HORMA family protein | chr4:15548840-15554962 FORWARD LENGTH=1399	484	1399	3e-17	289.05	11.5702	17.7686
Rsa1.0_05370.1.g45962.t1	gb|ABW81018.1| gag-pol polymerase [Arabidopsis lyrata subsp. lyrata]	791	672	2e-97	84.9558	26.1694	39.9494	gag-pol polymerase	gbpln	Arabidopsis lyrata	#	#	#	#	#	#	#
Rsa1.0_05370.1.g45963.t1	#	#	#	#	#	#	#	-	----	----	#	#	#	#	#	#	#
Rsa1.0_05371.1.g45964.t1	#	#	#	#	#	#	#	-	----	----	#	#	#	#	#	#	#
Rsa1.0_05371.1.g45965.t1	gb|AAF18641.1|AC006228_12 F5J5.16 [Arabidopsis thaliana]	755	1024	1e-80	135.629	29.5364	43.8411	F5J5.16	gbpln	Arabidopsis thaliana	#	#	#	#	#	#	#
Rsa1.0_05371.1.g45966.t1	gb|ABW81060.1| GagPol3 [Arabidopsis lyrata subsp. lyrata]	668	1103	1e-137	165.12	39.9701	54.7904	GagPol3	gbpln	Arabidopsis lyrata	#	#	#	#	#	#	#
Rsa1.0_05371.1.g45967.t1	#	#	#	#	#	#	#	-	----	----	#	#	#	#	#	#	#
Rsa1.0_05372.1.g45968.t2	#	#	#	#	#	#	#	-	----	----	#	#	#	#	#	#	#
Rsa1.0_05372.1.g45969.t6	emb|CAN77154.1| hypothetical protein VITISV_021906 [Vitis vinifera]	486	399	1e-25	82.0988	12.963	18.107	hypothetical protein VITISV_021906	gbpln	Vitis vinifera	#	#	#	#	#	#	#
Rsa1.0_05373.1.g45970.t1	dbj|BAF91378.1| S receptor kinase [Brassica rapa]	329	860	7e-58	261.398	42.5532	56.8389	S receptor kinase	gbpln	Brassica rapa	AT4G21380.1 | Symbols: ARK3, RK3 | receptor kinase 3 | chr4:11389219-11393090 REVERSE LENGTH=850	329	850	2e-53	258.359	37.69	55.6231
Rsa1.0_05373.1.g45971.t1	#	#	#	#	#	#	#	-	----	----	#	#	#	#	#	#	#
Rsa1.0_05373.1.g45972.t1	gb|AFJ66186.1| hypothetical protein 11M19.5 [Arabidopsis halleri]	994	1557	0	156.64	62.2736	70.4225	hypothetical protein 11M19.5	gbpln	Arabidopsis halleri	ATMG00860.1 | Symbols: ORF158 | DNA/RNA polymerases superfamily protein | chrM:235916-236392 FORWARD LENGTH=158	994	158	4e-34	15.8954	6.94165	8.3501
Rsa1.0_05374.1.g45973.t1	ref|XP_002882329.1| MADS-box family protein [Arabidopsis lyrata subsp. lyrata] gi|297328169|gb|EFH58588.1| MADS-box family protein [Arabidopsis lyrata subsp. lyrata]	174	205	2e-28	117.816	44.8276	59.1954	MADS-box family protein	gbpln	Arabidopsis lyrata	AT3G04100.1 | Symbols: AGL57 | AGAMOUS-like 57 | chr3:1075299-1075922 FORWARD LENGTH=207	174	207	2e-25	118.966	39.6552	54.023
Rsa1.0_05375.1.g45974.t1	gb|ABD64958.1| ethylene responsive element binding factor -related [Brassica oleracea]	588	954	1e-48	162.245	20.4082	24.4898	ethylene responsive element binding factor -related	gbpln	Brassica oleracea	#	#	#	#	#	#	#
Rsa1.0_05375.1.g45975.t1	dbj|BAJ34518.1| unnamed protein product [Thellungiella halophila]	315	320	2e-92	101.587	66.6667	70.7937	unnamed protein product	----	----	AT5G39760.1 | Symbols: AtHB23, HB23, ZHD10 | homeobox protein 23 | chr5:15911543-15912547 FORWARD LENGTH=334	315	334	2e-80	106.032	59.6825	65.7143
Rsa1.0_05376.1.g45976.t1	#	#	#	#	#	#	#	-	----	----	#	#	#	#	#	#	#
Rsa1.0_05376.1.g45977.t1	ref|XP_002877968.1| ATVAMP727 [Arabidopsis lyrata subsp. lyrata] gi|297323806|gb|EFH54227.1| ATVAMP727 [Arabidopsis lyrata subsp. lyrata]	68	240	6e-26	352.941	85.2941	88.2353	ATVAMP727	gbpln	Arabidopsis lyrata	AT3G54300.2 | Symbols: ATVAMP727, VAMP727 | vesicle-associated membrane protein 727 | chr3:20108355-20110127 REVERSE LENGTH=240	68	240	1e-28	352.941	85.2941	88.2353
Rsa1.0_05376.1.g45978.t1	ref|XP_002877962.1| hypothetical protein ARALYDRAFT_485818 [Arabidopsis lyrata subsp. lyrata] gi|297323800|gb|EFH54221.1| hypothetical protein ARALYDRAFT_485818 [Arabidopsis lyrata subsp. lyrata]	210	211	1e-99	100.476	91.9048	96.6667	hypothetical protein ARALYDRAFT_485818	gbpln	Arabidopsis lyrata	AT3G54210.1 | Symbols: | Ribosomal protein L17 family protein | chr3:20067672-20068385 REVERSE LENGTH=211	210	211	1e-102	100.476	91.9048	96.1905
Rsa1.0_05376.1.g45979.t1	ref|XP_002876246.1| hypothetical protein ARALYDRAFT_485817 [Arabidopsis lyrata subsp. lyrata] gi|297322084|gb|EFH52505.1| hypothetical protein ARALYDRAFT_485817 [Arabidopsis lyrata subsp. lyrata]	227	235	6e-71	103.524	66.5198	80.1762	hypothetical protein ARALYDRAFT_485817	gbpln	Arabidopsis lyrata	AT3G54200.1 | Symbols: | Late embryogenesis abundant (LEA) hydroxyproline-rich glycoprotein family | chr3:20065731-20066438 FORWARD LENGTH=235	227	235	8e-61	103.524	64.3172	79.7357
Rsa1.0_05377.1.g45980.t1	ref|NP_197548.1| LRR receptor-like serine/threonine-protein kinase EFR [Arabidopsis thaliana] gi|263419078|sp|C0LGT6.1|EFR_ARATH RecName: Full=LRR receptor-like serine/threonine-protein kinase EFR; AltName: Full=Elongation factor Tu receptor; Short=EF-Tu receptor; Flags: Precursor gi|224589679|gb|ACN59371.1| leucine-rich repeat receptor-like protein kinase [Arabidopsis thaliana] gi|332005467|gb|A…	352	1031	1e-140	292.898	70.7386	84.6591	LRR receptor-like serine/threonine-protein kinase EFR	gbpln	Arabidopsis thaliana	AT5G20480.1 | Symbols: EFR | EF-TU receptor | chr5:6922497-6925679 FORWARD LENGTH=1031	352	1031	1e-142	292.898	70.7386	84.6591
Rsa1.0_05377.1.g45981.t1	ref|XP_002873994.1| hypothetical protein ARALYDRAFT_910077 [Arabidopsis lyrata subsp. lyrata] gi|297319831|gb|EFH50253.1| hypothetical protein ARALYDRAFT_910077 [Arabidopsis lyrata subsp. lyrata]	166	169	3e-31	101.807	56.0241	66.2651	hypothetical protein ARALYDRAFT_910077	gbpln	Arabidopsis lyrata	AT5G20370.1 | Symbols: | serine-rich protein-related | chr5:6886931-6887458 REVERSE LENGTH=175	166	175	1e-32	105.422	56.6265	68.0723
Rsa1.0_05377.1.g45982.t1	gb|AAG51228.1|AC035249_3 Tam3-like transposon protein; 93317-95488 [Arabidopsis thaliana] gi|12323055|gb|AAG51515.1|AC068324_3 hAT-element transposase, putative [Arabidopsis thaliana]	203	723	7e-50	356.158	51.7241	71.4286	Tam3-like transposon protein; 93317-95488	gbpln	Arabidopsis thaliana	AT3G42170.1 | Symbols: | BED zinc finger ;hAT family dimerisation domain | chr3:14321838-14323928 FORWARD LENGTH=696	203	696	2e-11	342.857	17.734	26.601
Rsa1.0_05378.1.g45983.t1	#	#	#	#	#	#	#	-	----	----	#	#	#	#	#	#	#
Rsa1.0_05379.1.g45984.t1	gb|AAK51235.1|AF287471_1 polyprotein [Arabidopsis thaliana]	1468	1453	0	98.9782	62.7384	73.842	polyprotein	gbpln	Arabidopsis thaliana	AT4G23160.1 | Symbols: CRK8 | cysteine-rich RLK (RECEPTOR-like protein kinase) 8 | chr4:12129485-12134086 FORWARD LENGTH=1262	1468	1262	9e-99	85.9673	11.921	18.6649
Rsa1.0_05379.1.g45985.t1	ref|NP_177736.1| 24-methylenesterol C-methyltransferase 3 [Arabidopsis thaliana] gi|67472706|sp|Q94JS4.1|SMT3B_ARATH RecName: Full=24-methylenesterol C-methyltransferase 3; Short=24-sterol C-methyltransferase 3; Short=Sterol-C-methyltransferase 3 gi|14030613|gb|AAK52981.1|AF375397_1 At1g76090/T23E18_40 [Arabidopsis thaliana] gi|21360447|gb|AAM47339.1| At1g76090/T23E18_40 [Arabidopsis thaliana] gi…	325	359	1e-175	110.462	91.0769	97.2308	24-methylenesterol C-methyltransferase 3	gbpln	Arabidopsis thaliana	AT1G76090.1 | Symbols: SMT3 | sterol methyltransferase 3 | chr1:28550592-28551671 REVERSE LENGTH=359	325	359	1e-178	110.462	91.0769	97.2308
Rsa1.0_05380.1.g45986.t1	gb|EOA27374.1| hypothetical protein CARUB_v10023492mg [Capsella rubella]	220	364	1e-112	165.455	85.9091	92.7273	hypothetical protein CARUB_v10023492mg	gbpln	Capsella rubella	AT2G31110.2 | Symbols: | Plant protein of unknown function (DUF828) | chr2:13258522-13262071 REVERSE LENGTH=364	220	364	1e-112	165.455	85	90.9091
Rsa1.0_05380.1.g45987.t1	gb|EOA28258.1| hypothetical protein CARUB_v10024452mg [Capsella rubella]	75	75	6e-29	100	89.3333	94.6667	hypothetical protein CARUB_v10024452mg	gbpln	Capsella rubella	AT2G31090.1 | Symbols: | unknown protein; FUNCTIONS IN: molecular_function unknown; INVOLVED IN: biological_process unknown; LOCATED IN: endomembrane system; EXPRESSED IN: 24 plant structures; EXPRESSED DURING: 13 growth stages; BEST Arabidopsis thaliana protein match is: unknown protein (TAIR:AT2G20562.1); Has 70 Blast hits to 70 proteins in 13 species: Archae - 0; Bacteria - 0; Metazoa - 0; Fun…	75	75	2e-25	100	89.3333	94.6667
Rsa1.0_05380.1.g45988.t1	gb|EOA29350.1| hypothetical protein CARUB_v10025636mg [Capsella rubella]	81	81	4e-29	100	81.4815	86.4198	hypothetical protein CARUB_v10025636mg	gbpln	Capsella rubella	AT2G31085.1 | Symbols: CLE6 | CLAVATA3/ESR-RELATED 6 | chr2:13254263-13254508 FORWARD LENGTH=81	81	81	3e-30	100	76.5432	83.9506
Rsa1.0_05382.1.g45989.t1	sp|Q9LLY4.1|LPAT1_BRANA RecName: Full=1-acyl-sn-glycerol-3-phosphate acyltransferase 1, chloroplastic; Flags: Precursor gi|8163563|gb|AAF73736.1|AF111161_1 lysophosphatidic acid acyltransferase [Brassica napus] gi|332100013|gb|AEE01048.1| lysophosphatidic acid acyltransferase [Brassica napus]	309	344	1e-150	111.327	89.9676	93.2039	RecName: Full=1-acyl-sn-glycerol-3-phosphate acyltransferase 1, chloroplastic; Flags: Precursor gi|8163563|gb|AAF73736.1|AF111161_1 lysophosphatidic acid acyltransferase	gbpln	Brassica napus	AT4G30580.1 | Symbols: ATS2, EMB1995, LPAT1 | Phospholipid/glycerol acyltransferase family protein | chr4:14932515-14934489 REVERSE LENGTH=356	309	356	1e-134	115.21	81.877	89.3204
Rsa1.0_05382.1.g45990.t1	gb|EOA18329.1| hypothetical protein CARUB_v10006848mg [Capsella rubella]	187	187	1e-68	100	74.8663	83.9572	hypothetical protein CARUB_v10006848mg	gbpln	Capsella rubella	AT4G30590.1 | Symbols: ENODL12, AtENODL12 | early nodulin-like protein 12 | chr4:14935760-14936469 REVERSE LENGTH=190	187	190	2e-66	101.604	74.8663	81.8182
Rsa1.0_05382.1.g45991.t1	ref|NP_194789.1| signal recognition particle receptor subunit alpha [Arabidopsis thaliana] gi|7269961|emb|CAB79778.1| signal recognition particle receptor-like protein [Arabidopsis thaliana] gi|18086492|gb|AAL57699.1| AT4g30600/F17I23_60 [Arabidopsis thaliana] gi|22137194|gb|AAM91442.1| AT4g30600/F17I23_60 [Arabidopsis thaliana] gi|332660385|gb|AEE85785.1| signal recognition particle receptor sub…	625	634	0	101.44	86.24	91.52	signal recognition particle receptor subunit alpha	gbpln	Arabidopsis thaliana	AT4G30600.1 | Symbols: | signal recognition particle receptor alpha subunit family protein | chr4:14938142-14940600 REVERSE LENGTH=634	625	634	0	101.44	86.24	91.52
Rsa1.0_05383.1.g45992.t1	#	#	#	#	#	#	#	-	----	----	#	#	#	#	#	#	#
Rsa1.0_05383.1.g45993.t1	ref|XP_002890061.1| expressed protein [Arabidopsis lyrata subsp. lyrata] gi|297335903|gb|EFH66320.1| expressed protein [Arabidopsis lyrata subsp. lyrata]	248	211	6e-38	85.0806	41.129	52.0161	expressed protein	gbpln	Arabidopsis lyrata	AT1G63900.1 | Symbols: DAL1 | E3 Ubiquitin ligase family protein | chr1:23717056-23719086 FORWARD LENGTH=343	248	343	7e-18	138.306	29.4355	45.1613
Rsa1.0_05383.1.g45994.t1	#	#	#	#	#	#	#	-	----	----	#	#	#	#	#	#	#
Rsa1.0_05384.1.g45995.t1	ref|XP_002865716.1| pectinesterase family protein [Arabidopsis lyrata subsp. lyrata] gi|297311551|gb|EFH41975.1| pectinesterase family protein [Arabidopsis lyrata subsp. lyrata]	571	572	0	100.175	71.6287	83.7128	pectinesterase family protein	gbpln	Arabidopsis lyrata	AT5G49180.1 | Symbols: | Plant invertase/pectin methylesterase inhibitor superfamily | chr5:19940783-19942876 REVERSE LENGTH=571	571	571	0	100	71.2785	83.0123
Rsa1.0_05385.1.g45996.t1	ref|XP_002863541.1| glycoside hydrolase family 28 protein [Arabidopsis lyrata subsp. lyrata] gi|297309376|gb|EFH39800.1| glycoside hydrolase family 28 protein [Arabidopsis lyrata subsp. lyrata]	342	381	1e-144	111.404	74.269	85.9649	glycoside hydrolase family 28 protein	gbpln	Arabidopsis lyrata	AT5G44840.1 | Symbols: | Pectin lyase-like superfamily protein | chr5:18104851-18107127 REVERSE LENGTH=381	342	381	1e-145	111.404	73.3918	85.0877
Rsa1.0_05386.1.g45997.t1	gb|AAF69169.1|AC007915_21 F27F5.21 [Arabidopsis thaliana]	370	1023	5e-76	276.486	42.4324	56.4865	F27F5.21	gbpln	Arabidopsis thaliana	AT4G29090.1 | Symbols: | Ribonuclease H-like superfamily protein | chr4:14333528-14335255 FORWARD LENGTH=575	370	575	1e-34	155.405	20	32.1622
Rsa1.0_05386.1.g45998.t1	gb|AAF18641.1|AC006228_12 F5J5.16 [Arabidopsis thaliana]	144	1024	1e-22	711.111	35.4167	45.8333	F5J5.16	gbpln	Arabidopsis thaliana	#	#	#	#	#	#	#
Rsa1.0_05386.1.g45999.t1	gb|AAD30632.1|AC006085_5 Hypothetical protein [Arabidopsis thaliana]	1007	1295	0	128.6	43.6941	56.2066	Hypothetical protein	gbpln	Arabidopsis thaliana	#	#	#	#	#	#	#
Rsa1.0_05386.1.g46000.t1	#	#	#	#	#	#	#	-	----	----	#	#	#	#	#	#	#
Rsa1.0_05387.1.g46001.t3	ref|XP_002871832.1| hypothetical protein ARALYDRAFT_909888 [Arabidopsis lyrata subsp. lyrata] gi|297317669|gb|EFH48091.1| hypothetical protein ARALYDRAFT_909888 [Arabidopsis lyrata subsp. lyrata]	213	575	1e-15	269.953	32.8638	42.723	hypothetical protein ARALYDRAFT_909888	gbpln	Arabidopsis lyrata	#	#	#	#	#	#	#
Rsa1.0_05387.1.g46002.t1	ref|NP_197379.1| F-box domain-containing protein [Arabidopsis thaliana] gi|334187755|ref|NP_001190332.1| F-box domain-containing protein [Arabidopsis thaliana] gi|357528794|sp|Q56YH2.2|FBD41_ARATH RecName: Full=FBD-associated F-box protein At5g18780 gi|332005227|gb|AED92610.1| F-box domain-containing protein [Arabidopsis thaliana] gi|332005228|gb|AED92611.1| F-box domain-containing protein [Arabi…	299	441	1e-103	147.492	68.5619	79.9331	F-box domain-containing protein	gbpln	Arabidopsis thaliana	AT5G18780.2 | Symbols: | F-box/RNI-like superfamily protein | chr5:6264610-6266097 FORWARD LENGTH=441	299	441	1e-106	147.492	68.5619	79.9331
Rsa1.0_05387.1.g46003.t1	gb|EOA32347.1| hypothetical protein CARUB_v10015614mg [Capsella rubella]	58	97	5e-25	167.241	98.2759	100	hypothetical protein CARUB_v10015614mg	gbpln	Capsella rubella	AT5G18790.1 | Symbols: | Ribosomal protein L33 family protein | chr5:6266324-6266500 REVERSE LENGTH=58	58	58	2e-27	100	98.2759	100
Rsa1.0_05388.1.g46004.t1	gb|AAG51783.1|AC079679_3 reverse transcriptase, putative; 16838-20266 [Arabidopsis thaliana]	158	1142	6e-22	722.785	34.1772	51.2658	reverse transcriptase, putative; 16838-20266	gbpln	Arabidopsis thaliana	AT3G32050.1 | Symbols: | unknown protein; BEST Arabidopsis thaliana protein match is: unknown protein (TAIR:AT3G14780.1); Has 22 Blast hits to 22 proteins in 2 species: Archae - 0; Bacteria - 0; Metazoa - 0; Fungi - 0; Plants - 22; Viruses - 0; Other Eukaryotes - 0 (source: NCBI BLink). | chr3:13067626-13068582 REVERSE LENGTH=175	158	175	3e-11	110.759	17.0886	21.519
Rsa1.0_05388.1.g46005.t1	#	#	#	#	#	#	#	-	----	----	#	#	#	#	#	#	#
Rsa1.0_05388.1.g46006.t1	#	#	#	#	#	#	#	-	----	----	#	#	#	#	#	#	#
Rsa1.0_05389.1.g46007.t1	ref|XP_002888860.1| SEC14 cytosolic factor family protein [Arabidopsis lyrata subsp. lyrata] gi|297334701|gb|EFH65119.1| SEC14 cytosolic factor family protein [Arabidopsis lyrata subsp. lyrata]	502	497	0	99.004	84.4622	90.4382	SEC14 cytosolic factor family protein	gbpln	Arabidopsis lyrata	AT1G72160.1 | Symbols: | Sec14p-like phosphatidylinositol transfer family protein | chr1:27153823-27155609 REVERSE LENGTH=490	502	490	0	97.6096	82.8685	88.0478
Rsa1.0_05390.1.g46008.t1	#	#	#	#	#	#	#	-	----	----	#	#	#	#	#	#	#
Rsa1.0_05390.1.g46009.t1	gb|ABD65091.1| hypothetical protein 31.t00049 [Brassica oleracea]	344	530	1e-79	154.07	47.3837	63.9535	hypothetical protein 31.t00049	gbpln	Brassica oleracea	#	#	#	#	#	#	#
Rsa1.0_05391.1.g46010.t1	ref|XP_002889253.1| hypothetical protein ARALYDRAFT_477124 [Arabidopsis lyrata subsp. lyrata] gi|297335094|gb|EFH65512.1| hypothetical protein ARALYDRAFT_477124 [Arabidopsis lyrata subsp. lyrata]	401	401	0	100	98.2544	99.0025	hypothetical protein ARALYDRAFT_477124	gbpln	Arabidopsis lyrata	AT1G79550.2 | Symbols: PGK | phosphoglycerate kinase | chr1:29924347-29926295 REVERSE LENGTH=401	401	401	0	100	97.2569	99.0025
Rsa1.0_05391.1.g46011.t1	gb|EOA29199.1| hypothetical protein CARUB_v10025473mg, partial [Capsella rubella]	525	424	1e-137	80.7619	51.8095	61.5238	hypothetical protein CARUB_v10025473mg, partial	gbpln	Capsella rubella	AT1G22000.1 | Symbols: | FBD, F-box and Leucine Rich Repeat domains containing protein | chr1:7744189-7747123 FORWARD LENGTH=717	525	717	1e-121	136.571	48.9524	58.4762
Rsa1.0_05391.1.g46012.t1	gb|EOA35321.1| hypothetical protein CARUB_v10020504mg [Capsella rubella]	285	368	1e-129	129.123	86.6667	88.7719	hypothetical protein CARUB_v10020504mg	gbpln	Capsella rubella	AT1G79580.3 | Symbols: SMB | NAC (No Apical Meristem) domain transcriptional regulator superfamily protein | chr1:29941020-29942925 REVERSE LENGTH=371	285	371	1e-117	130.175	85.614	87.7193
Rsa1.0_05392.1.g46013.t1	gb|AAD20434.1| putative Athila retroelement ORF1 protein [Arabidopsis thaliana]	163	507	2e-36	311.043	52.7607	66.2577	putative Athila retroelement ORF1 protein	gbpln	Arabidopsis thaliana	#	#	#	#	#	#	#
Rsa1.0_05393.1.g46014.t1	gb|ACP30609.1| disease resistance protein [Brassica rapa subsp. pekinensis]	1546	2726	0	176.326	55.8862	71.7982	disease resistance protein	gbpln	Brassica rapa	ATMG00860.1 | Symbols: ORF158 | DNA/RNA polymerases superfamily protein | chrM:235916-236392 FORWARD LENGTH=158	1546	158	2e-39	10.2199	5.10996	5.95084
Rsa1.0_05393.1.g46015.t1	gb|EOA15130.1| hypothetical protein CARUB_v10028505mg [Capsella rubella]	480	481	3e-72	100.208	33.9583	40.625	hypothetical protein CARUB_v10028505mg	gbpln	Capsella rubella	AT1G32375.1 | Symbols: | F-box/RNI-like/FBD-like domains-containing protein | chr1:11679230-11680679 FORWARD LENGTH=422	480	422	6e-66	87.9167	29.7917	39.5833
Rsa1.0_05393.1.g46016.t1	ref|NP_564398.1| putative FBD-associated F-box protein [Arabidopsis thaliana] gi|302425238|sp|Q9LQM1.2|FBD39_ARATH RecName: Full=Probable FBD-associated F-box protein At1g32375 gi|332193353|gb|AEE31474.1| putative FBD-associated F-box protein [Arabidopsis thaliana]	421	422	1e-123	100.238	57.7197	72.9216	putative FBD-associated F-box protein	gbpln	Arabidopsis thaliana	AT1G32375.1 | Symbols: | F-box/RNI-like/FBD-like domains-containing protein | chr1:11679230-11680679 FORWARD LENGTH=422	421	422	1e-125	100.238	57.7197	72.9216
Rsa1.0_05394.1.g46017.t1	#	#	#	#	#	#	#	-	----	----	#	#	#	#	#	#	#
Rsa1.0_05395.1.g46018.t1	gb|AAD12028.1| putative non-LTR retroelement reverse transcriptase [Arabidopsis thaliana]	286	1447	1e-45	505.944	37.4126	57.3427	putative non-LTR retroelement reverse transcriptase	gbpln	Arabidopsis thaliana	AT4G04650.1 | Symbols: | RNA-directed DNA polymerase (reverse transcriptase)-related family protein | chr4:2353989-2355213 REVERSE LENGTH=332	286	332	7e-37	116.084	32.8671	47.5524
Rsa1.0_05395.1.g46019.t1	ref|XP_002872074.1| hypothetical protein ARALYDRAFT_910395 [Arabidopsis lyrata subsp. lyrata] gi|297317911|gb|EFH48333.1| hypothetical protein ARALYDRAFT_910395 [Arabidopsis lyrata subsp. lyrata]	160	207	2e-25	129.375	43.75	62.5	hypothetical protein ARALYDRAFT_910395	gbpln	Arabidopsis lyrata	AT5G23820.1 | Symbols: | MD-2-related lipid recognition domain-containing protein | chr5:8031386-8032809 FORWARD LENGTH=164	160	164	1e-21	102.5	47.5	65
Rsa1.0_05396.1.g46020.t1	dbj|BAA97287.1| retroelement pol polyprotein-like [Arabidopsis thaliana]	1445	1491	0	103.183	60.2076	73.9792	retroelement pol polyprotein-like	gbpln	Arabidopsis thaliana	AT4G23160.1 | Symbols: CRK8 | cysteine-rich RLK (RECEPTOR-like protein kinase) 8 | chr4:12129485-12134086 FORWARD LENGTH=1262	1445	1262	1e-145	87.3356	16.1938	23.4602
Rsa1.0_05396.1.g46021.t1	dbj|BAJ34514.1| unnamed protein product [Thellungiella halophila]	409	448	1e-170	109.535	81.4181	87.7751	unnamed protein product	----	----	AT3G59060.4 | Symbols: PIL6, PIF5 | phytochrome interacting factor 3-like 6 | chr3:21828189-21829895 REVERSE LENGTH=444	409	444	1e-165	108.557	79.7066	84.5966
Rsa1.0_05396.1.g46022.t1	#	#	#	#	#	#	#	-	----	----	#	#	#	#	#	#	#
Rsa1.0_05397.1.g46023.t1	ref|NP_180876.1| uncharacterized protein [Arabidopsis thaliana] gi|2924776|gb|AAC04905.1| unknown protein [Arabidopsis thaliana] gi|17380722|gb|AAL36191.1| unknown protein [Arabidopsis thaliana] gi|21436295|gb|AAM51286.1| unknown protein [Arabidopsis thaliana] gi|330253701|gb|AEC08795.1| uncharacterized protein AT2G33180 [Arabidopsis thaliana]	60	166	2e-11	276.667	61.6667	70	uncharacterized protein	gbpln	Arabidopsis thaliana	AT2G33180.1 | Symbols: | unknown protein; FUNCTIONS IN: molecular_function unknown; INVOLVED IN: biological_process unknown; LOCATED IN: chloroplast stroma; EXPRESSED IN: 22 plant structures; EXPRESSED DURING: 13 growth stages; Has 57 Blast hits to 57 proteins in 22 species: Archae - 0; Bacteria - 8; Metazoa - 0; Fungi - 0; Plants - 35; Viruses - 0; Other Eukaryotes - 14 (source: NCBI BLink). | c…	60	166	3e-14	276.667	61.6667	70
Rsa1.0_05397.1.g46024.t1	#	#	#	#	#	#	#	-	----	----	#	#	#	#	#	#	#
Rsa1.0_05397.1.g46025.t1	gb|ABD65168.1| hypothetical protein 40.t00055 [Brassica oleracea]	304	154	1e-39	50.6579	25.6579	31.9079	hypothetical protein 40.t00055	gbpln	Brassica oleracea	AT3G47680.1 | Symbols: | DNA binding | chr3:17577483-17578391 REVERSE LENGTH=302	304	302	5e-22	99.3421	19.0789	23.6842
Rsa1.0_05398.1.g46026.t1	gb|EOA27795.1| hypothetical protein CARUB_v10023947mg [Capsella rubella]	247	241	1e-122	97.5709	87.4494	91.9028	hypothetical protein CARUB_v10023947mg	gbpln	Capsella rubella	AT2G45130.1 | Symbols: ATSPX3, SPX3 | SPX domain gene 3 | chr2:18606489-18607754 FORWARD LENGTH=245	247	245	1e-124	99.1903	87.0445	91.0931
Rsa1.0_05398.1.g46027.t1	ref|XP_002880157.1| hypothetical protein ARALYDRAFT_483645 [Arabidopsis lyrata subsp. lyrata] gi|297325996|gb|EFH56416.1| hypothetical protein ARALYDRAFT_483645 [Arabidopsis lyrata subsp. lyrata]	303	325	8e-94	107.261	72.2772	81.1881	hypothetical protein ARALYDRAFT_483645	gbpln	Arabidopsis lyrata	AT2G45120.1 | Symbols: | C2H2-like zinc finger protein | chr2:18603680-18604624 FORWARD LENGTH=314	303	314	2e-89	103.63	68.6469	79.538
Rsa1.0_05398.1.g46028.t1	ref|XP_004133771.1| PREDICTED: protein transport protein Sec61 subunit beta-like isoform 1 [Cucumis sativus] gi|449431968|ref|XP_004133772.1| PREDICTED: protein transport protein Sec61 subunit beta-like isoform 2 [Cucumis sativus] gi|449431970|ref|XP_004133773.1| PREDICTED: protein transport protein Sec61 subunit beta-like isoform 3 [Cucumis sativus]	81	82	1e-28	101.235	81.4815	87.6543	PREDICTED: protein transport protein Sec61 subunit beta-like isoform 1	gbpln	Cucumis sativus	AT2G45070.4 | Symbols: SEC61 BETA | Preprotein translocase Sec, Sec61-beta subunit protein | chr2:18587208-18587456 REVERSE LENGTH=82	81	82	1e-29	101.235	85.1852	88.8889
Rsa1.0_05398.1.g46029.t1	gb|EOA27694.1| hypothetical protein CARUB_v10023846mg [Capsella rubella]	95	271	3e-26	285.263	72.6316	80	hypothetical protein CARUB_v10023846mg	gbpln	Capsella rubella	AT2G45060.1 | Symbols: | Uncharacterised conserved protein UCP022280 | chr2:18584674-18586688 REVERSE LENGTH=272	95	272	7e-28	286.316	69.4737	77.8947
Rsa1.0_05399.1.g46030.t1	gb|EOA19941.1| hypothetical protein CARUB_v10000193mg [Capsella rubella]	869	876	0	100.806	91.5995	96.6628	hypothetical protein CARUB_v10000193mg	gbpln	Capsella rubella	AT5G16750.1 | Symbols: TOZ | Transducin family protein / WD-40 repeat family protein | chr5:5504541-5509266 REVERSE LENGTH=876	869	876	0	100.806	90.5639	96.2025
Rsa1.0_05400.1.g46031.t2	gb|AAF69169.1|AC007915_21 F27F5.21 [Arabidopsis thaliana]	586	1023	1e-99	174.573	32.7645	43.1741	F27F5.21	gbpln	Arabidopsis thaliana	AT4G29090.1 | Symbols: | Ribonuclease H-like superfamily protein | chr4:14333528-14335255 FORWARD LENGTH=575	586	575	9e-16	98.1229	5.80205	8.87372
Rsa1.0_05400.1.g46032.t1	gb|EOA37510.1| hypothetical protein CARUB_v10011684mg, partial [Capsella rubella]	238	273	4e-20	114.706	20.5882	34.8739	hypothetical protein CARUB_v10011684mg, partial	gbpln	Capsella rubella	AT3G31430.1 | Symbols: | unknown protein; FUNCTIONS IN: molecular_function unknown; INVOLVED IN: biological_process unknown; LOCATED IN: endomembrane system; BEST Arabidopsis thaliana protein match is: unknown protein (TAIR:AT5G18636.1); Has 295 Blast hits to 291 proteins in 12 species: Archae - 0; Bacteria - 0; Metazoa - 0; Fungi - 0; Plants - 295; Viruses - 0; Other Eukaryotes - 0 (source: NCBI…	238	336	5e-12	141.176	19.7479	29.4118
Rsa1.0_05400.1.g46033.t1	emb|CAN66573.1| hypothetical protein VITISV_028161 [Vitis vinifera]	215	187	1e-60	86.9767	52.5581	65.1163	hypothetical protein VITISV_028161	gbpln	Vitis vinifera	AT4G23160.1 | Symbols: CRK8 | cysteine-rich RLK (RECEPTOR-like protein kinase) 8 | chr4:12129485-12134086 FORWARD LENGTH=1262	215	1262	9e-22	586.977	26.9767	39.5349
Rsa1.0_05401.1.g46034.t1	ref|NP_178051.1| metacaspase 5 [Arabidopsis thaliana] gi|75219813|sp|O64518.1|MCA5_ARATH RecName: Full=Metacaspase-5; Short=AtMC5; AltName: Full=Metacaspase 2b; Short=AtMCP2b; AltName: Full=Metacaspase-6 gi|3152557|gb|AAC17038.1| Contains similarity to S. cerevisiae hypothetical protein YOR197w, gb|Z75105. EST gb|T76227 comes from this gene [Arabidopsis thaliana] gi|32482828|gb|AAP84714.1| metaca…	437	410	0	93.8215	81.4645	87.643	metacaspase 5	gbpln	Arabidopsis thaliana	AT1G79330.1 | Symbols: AMC6, ATMCP2B, ATMC5, MC5 | metacaspase 5 | chr1:29838722-29840137 FORWARD LENGTH=410	437	410	0	93.8215	81.4645	87.643
Rsa1.0_05401.1.g46035.t1	ref|NP_178054.1| organic cation/carnitine transporter 2 [Arabidopsis thaliana] gi|75219810|sp|O64515.1|OCT2_ARATH RecName: Full=Organic cation/carnitine transporter 2; Short=AtOCT2 gi|3152576|gb|AAC17057.1| Similar to liver-specific transport protein gb|L27651 from Rattus norviegicus [Arabidopsis thaliana] gi|332198113|gb|AEE36234.1| organic cation/carnitine transporter 2 [Arabidopsis thaliana]	521	527	0	101.152	85.2207	91.3628	organic cation/carnitine transporter 2	gbpln	Arabidopsis thaliana	AT1G79360.1 | Symbols: ATOCT2, OCT2, 2-Oct | organic cation/carnitine transporter 2 | chr1:29854140-29855723 REVERSE LENGTH=527	521	527	0	101.152	85.2207	91.3628
Rsa1.0_05401.1.g46036.t2	emb|CAB39638.1| RNA-directed DNA polymerase-like protein [Arabidopsis thaliana] gi|7267666|emb|CAB78094.1| RNA-directed DNA polymerase-like protein [Arabidopsis thaliana]	494	1274	7e-85	257.895	38.4615	54.6559	RNA-directed DNA polymerase-like protein	gbpln	Arabidopsis thaliana	AT4G29090.1 | Symbols: | Ribonuclease H-like superfamily protein | chr4:14333528-14335255 FORWARD LENGTH=575	494	575	4e-50	116.397	30.3644	48.1781
Rsa1.0_05401.1.g46037.t1	#	#	#	#	#	#	#	-	----	----	#	#	#	#	#	#	#
Rsa1.0_05402.1.g46038.t1	gb|EOA35444.1| hypothetical protein CARUB_v10020647mg [Capsella rubella]	186	326	1e-11	175.269	29.0323	31.1828	hypothetical protein CARUB_v10020647mg	gbpln	Capsella rubella	AT1G17140.2 | Symbols: ICR1, RIP1 | interactor of constitutive active rops 1 | chr1:5856740-5857861 REVERSE LENGTH=344	186	344	2e-13	184.946	26.8817	30.6452
Rsa1.0_05403.1.g46039.t1	#	#	#	#	#	#	#	-	----	----	#	#	#	#	#	#	#
Rsa1.0_05404.1.g46040.t1	gb|ABD64958.1| ethylene responsive element binding factor -related [Brassica oleracea]	307	954	4e-17	310.749	17.2638	19.8697	ethylene responsive element binding factor -related	gbpln	Brassica oleracea	#	#	#	#	#	#	#
Rsa1.0_05404.1.g46041.t3	dbj|BAB10790.1| retroelement pol polyprotein-like [Arabidopsis thaliana]	869	1864	0	214.499	50.1726	61.9102	retroelement pol polyprotein-like	gbpln	Arabidopsis thaliana	#	#	#	#	#	#	#
Rsa1.0_05405.1.g46042.t1	gb|EOA35422.1| hypothetical protein CARUB_v10020622mg [Capsella rubella]	263	335	4e-74	127.376	68.0608	75.6654	hypothetical protein CARUB_v10020622mg	gbpln	Capsella rubella	AT1G64380.1 | Symbols: | Integrase-type DNA-binding superfamily protein | chr1:23890981-23891988 REVERSE LENGTH=335	263	335	2e-65	127.376	64.2586	70.7224
Rsa1.0_05405.1.g46043.t1	gb|AAD21687.1| Strong similarity to gi|3600044 T12H20.12 protease homolog from Arabidopsis thaliana BAC gb|AF080119 and is a member of the reverse transcriptase family PF|00078 [Arabidopsis thaliana]	290	1415	5e-61	487.931	45.8621	55.1724	Strong similarity to gi|3600044 T12H20.12 protease homolog from Arabidopsis thaliana BAC gb|AF080119 and is a member of the reverse transcriptase family PF|00078	gbpln	Arabidopsis thaliana	ATMG00810.1 | Symbols: ORF240B | DNA/RNA polymerases superfamily protein | chrM:227709-228431 REVERSE LENGTH=240	290	240	6e-35	82.7586	26.2069	34.4828
Rsa1.0_05405.1.g46044.t2	ref|NP_192803.4| GTP binding protein [Arabidopsis thaliana] gi|3600035|gb|AAC35523.1| contains similarity to GTP-binding proteins [Arabidopsis thaliana] gi|332657513|gb|AEE82913.1| GTP binding protein [Arabidopsis thaliana]	358	377	0	105.307	87.4302	92.7374	GTP binding protein	gbpln	Arabidopsis thaliana	AT4G10650.1 | Symbols: | P-loop containing nucleoside triphosphate hydrolases superfamily protein | chr4:6574472-6576231 REVERSE LENGTH=377	358	377	0	105.307	87.4302	92.7374
Rsa1.0_05406.1.g46045.t1	gb|AAC28236.1| T27D20.19 gene product [Arabidopsis thaliana] gi|7267180|emb|CAB77892.1| putative protein [Arabidopsis thaliana]	279	334	7e-14	119.713	17.9211	24.7312	T27D20.19 gene product	gbpln	Arabidopsis thaliana	#	#	#	#	#	#	#
Rsa1.0_05406.1.g46046.t1	gb|AAD20658.1| putative retroelement pol polyprotein [Arabidopsis thaliana]	563	1611	0	286.146	54.7069	64.2984	putative retroelement pol polyprotein	gbpln	Arabidopsis thaliana	#	#	#	#	#	#	#
Rsa1.0_05407.1.g46047.t2	gb|AAF79618.1|AC027665_19 F5M15.26 [Arabidopsis thaliana]	1238	1838	1e-145	148.465	21.2439	28.9984	F5M15.26	gbpln	Arabidopsis thaliana	#	#	#	#	#	#	#
Rsa1.0_05408.1.g46048.t1	gb|AAD24831.1| putative non-LTR retroelement reverse transcriptase [Arabidopsis thaliana]	965	1524	1e-125	157.927	23.9378	35.4404	putative non-LTR retroelement reverse transcriptase	gbpln	Arabidopsis thaliana	AT3G31430.1 | Symbols: | unknown protein; FUNCTIONS IN: molecular_function unknown; INVOLVED IN: biological_process unknown; LOCATED IN: endomembrane system; BEST Arabidopsis thaliana protein match is: unknown protein (TAIR:AT5G18636.1); Has 295 Blast hits to 291 proteins in 12 species: Archae - 0; Bacteria - 0; Metazoa - 0; Fungi - 0; Plants - 295; Viruses - 0; Other Eukaryotes - 0 (source: NCBI…	965	336	8e-67	34.8187	12.6425	15.9585
Rsa1.0_05408.1.g46049.t1	gb|AAD32866.1|AC005489_4 F14N23.4 [Arabidopsis thaliana]	207	1161	3e-38	560.87	36.2319	45.4106	F14N23.4	gbpln	Arabidopsis thaliana	AT4G04650.1 | Symbols: | RNA-directed DNA polymerase (reverse transcriptase)-related family protein | chr4:2353989-2355213 REVERSE LENGTH=332	207	332	3e-34	160.386	29.4686	41.0628
Rsa1.0_05408.1.g46050.t1	gb|EOA22498.1| hypothetical protein CARUB_v10003153mg, partial [Capsella rubella]	356	380	5e-99	106.742	53.3708	71.3483	hypothetical protein CARUB_v10003153mg, partial	gbpln	Capsella rubella	AT2G42550.1 | Symbols: | Protein kinase superfamily protein | chr2:17713196-17714230 FORWARD LENGTH=344	356	344	2e-96	96.6292	52.2472	68.2584
Rsa1.0_05408.1.g46051.t1	#	#	#	#	#	#	#	-	----	----	AT4G38940.1 | Symbols: | Galactose oxidase/kelch repeat superfamily protein | chr4:18152848-18153960 FORWARD LENGTH=370	146	370	7e-12	253.425	34.2466	53.4247
Rsa1.0_05409.1.g46052.t1	emb|CAA62597.1| korean-radish isoperoxidase [Raphanus sativus]	534	315	1e-166	58.9888	56.1798	56.1798	korean-radish isoperoxidase	gbpln	Raphanus sativus	AT5G05340.1 | Symbols: | Peroxidase superfamily protein | chr5:1579142-1580819 REVERSE LENGTH=324	534	324	1e-156	60.6742	52.6217	55.618
Rsa1.0_05410.1.g46053.t1	sp|Q9FGD7.1|PUB50_ARATH RecName: Full=Putative U-box domain-containing protein 50; AltName: Full=Plant U-box protein 50 gi|10257488|dbj|BAB11278.1| unnamed protein product [Arabidopsis thaliana]	589	765	0	129.881	82.1732	91.511	RecName: Full=Putative U-box domain-containing protein 50; AltName: Full=Plant U-box protein 50 gi|10257488|dbj|BAB11278.1| unnamed protein product	gbpln	Arabidopsis thaliana	AT5G65500.1 | Symbols: | U-box domain-containing protein kinase family protein | chr5:26181093-26183997 REVERSE LENGTH=791	589	791	0	134.295	80.8149	90.1528
Rsa1.0_05410.1.g46054.t1	ref|XP_002533956.1| conserved hypothetical protein [Ricinus communis] gi|223526069|gb|EEF28425.1| conserved hypothetical protein [Ricinus communis]	97	100	2e-24	103.093	61.8557	78.3505	conserved hypothetical protein	gbpln	Ricinus communis	AT5G65495.1 | Symbols: | unknown protein; Has 9 Blast hits to 9 proteins in 5 species: Archae - 0; Bacteria - 0; Metazoa - 0; Fungi - 0; Plants - 9; Viruses - 0; Other Eukaryotes - 0 (source: NCBI BLink). | chr5:26180507-26180791 FORWARD LENGTH=94	97	94	9e-27	96.9072	84.5361	87.6289
Rsa1.0_05410.1.g46055.t1	ref|XP_002866674.1| hypothetical protein ARALYDRAFT_496782 [Arabidopsis lyrata subsp. lyrata] gi|297312509|gb|EFH42933.1| hypothetical protein ARALYDRAFT_496782 [Arabidopsis lyrata subsp. lyrata]	651	650	0	99.8464	82.1813	90.4762	hypothetical protein ARALYDRAFT_496782	gbpln	Arabidopsis lyrata	AT5G65490.1 | Symbols: | FUNCTIONS IN: molecular_function unknown; INVOLVED IN: biological_process unknown; LOCATED IN: chloroplast; EXPRESSED IN: 22 plant structures; EXPRESSED DURING: 13 growth stages; CONTAINS InterPro DOMAIN/s: SGT1 (InterPro:IPR010770); Has 1807 Blast hits to 1807 proteins in 277 species: Archae - 0; Bacteria - 0; Metazoa - 736; Fungi - 347; Plants - 385; Viruses - 0; Other …	651	643	0	98.7711	80.9524	88.9401
Rsa1.0_05410.1.g46056.t1	gb|EOA12401.1| hypothetical protein CARUB_v10027313mg [Capsella rubella]	148	149	1e-33	100.676	63.5135	70.9459	hypothetical protein CARUB_v10027313mg	gbpln	Capsella rubella	AT5G65480.1 | Symbols: | unknown protein; FUNCTIONS IN: molecular_function unknown; INVOLVED IN: biological_process unknown; LOCATED IN: chloroplast; EXPRESSED IN: 24 plant structures; EXPRESSED DURING: 15 growth stages; BEST Arabidopsis thaliana protein match is: unknown protein (TAIR:AT4G38060.2); Has 1807 Blast hits to 1807 proteins in 277 species: Archae - 0; Bacteria - 0; Metazoa - 736; Fung…	148	153	9e-34	103.378	61.4865	69.5946
Rsa1.0_05410.1.g46057.t1	ref|XP_002864958.1| hypothetical protein ARALYDRAFT_496780 [Arabidopsis lyrata subsp. lyrata] gi|297310793|gb|EFH41217.1| hypothetical protein ARALYDRAFT_496780 [Arabidopsis lyrata subsp. lyrata]	494	504	0	102.024	89.8785	92.915	hypothetical protein ARALYDRAFT_496780	gbpln	Arabidopsis lyrata	AT5G65470.1 | Symbols: | O-fucosyltransferase family protein | chr5:26172432-26174904 FORWARD LENGTH=504	494	504	0	102.024	89.4737	92.915
Rsa1.0_05411.1.g46058.t1	ref|WP_000519654.1| hypothetical protein, partial [Streptococcus agalactiae]	78	183	6e-14	234.615	55.1282	70.5128	hypothetical protein, partial	gbbct	Streptococcus agalactiae	#	#	#	#	#	#	#
Rsa1.0_05411.1.g46059.t1	gb|AAC61291.1| Ac-like transposase [Arabidopsis thaliana]	187	730	7e-42	390.374	55.615	70.5882	Ac-like transposase	gbpln	Arabidopsis thaliana	AT3G42170.1 | Symbols: | BED zinc finger ;hAT family dimerisation domain | chr3:14321838-14323928 FORWARD LENGTH=696	187	696	6e-14	372.193	26.738	44.9198
Rsa1.0_05411.1.g46060.t1	ref|XP_002888672.1| alpha-xylosidase precursor [Arabidopsis lyrata subsp. lyrata] gi|297334513|gb|EFH64931.1| alpha-xylosidase precursor [Arabidopsis lyrata subsp. lyrata]	887	916	0	103.269	85.7948	91.77	alpha-xylosidase precursor	gbpln	Arabidopsis lyrata	AT1G68560.1 | Symbols: ATXYL1, XYL1, TRG1 | alpha-xylosidase 1 | chr1:25734435-25737897 REVERSE LENGTH=915	887	915	0	103.157	85.2311	91.5445
Rsa1.0_05411.1.g46061.t1	gb|EMS53574.1| Phospholipid-transporting ATPase 1 [Triticum urartu]	186	1617	9e-40	869.355	44.086	59.6774	Phospholipid-transporting ATPase 1	gbpln	Triticum urartu	AT2G13770.1 | Symbols: | CONTAINS InterPro DOMAIN/s: Putative harbinger transposase-derived nuclease (InterPro:IPR006912); Has 451 Blast hits to 352 proteins in 33 species: Archae - 0; Bacteria - 0; Metazoa - 28; Fungi - 8; Plants - 388; Viruses - 0; Other Eukaryotes - 27 (source: NCBI BLink). | chr2:5736603-5737847 FORWARD LENGTH=343	186	343	1e-31	184.409	41.9355	54.3011
Rsa1.0_05412.1.g46062.t1	ref|NP_181115.2| chaperone protein dnaJ 13 [Arabidopsis thaliana] gi|67462402|sp|Q39079.2|DNJ13_ARATH RecName: Full=Chaperone protein dnaJ 13; Short=AtDjB13; Short=AtJ13 gi|330254056|gb|AEC09150.1| chaperone protein dnaJ 13 [Arabidopsis thaliana]	540	538	0	99.6296	86.2963	92.7778	chaperone protein dnaJ 13	gbpln	Arabidopsis thaliana	AT2G35720.1 | Symbols: OWL1 | DNAJ heat shock N-terminal domain-containing protein | chr2:15016883-15019866 FORWARD LENGTH=538	540	538	0	99.6296	86.2963	92.7778
Rsa1.0_05412.1.g46063.t1	gb|EOA26908.1| hypothetical protein CARUB_v10022998mg [Capsella rubella]	494	524	0	106.073	91.498	95.1417	hypothetical protein CARUB_v10022998mg	gbpln	Capsella rubella	AT2G35710.1 | Symbols: | Nucleotide-diphospho-sugar transferases superfamily protein | chr2:15010925-15014070 REVERSE LENGTH=497	494	497	0	100.607	90.8907	94.332
Rsa1.0_05413.1.g46064.t1	#	#	#	#	#	#	#	-	----	----	#	#	#	#	#	#	#
Rsa1.0_05413.1.g46065.t1	ref|XP_002870740.1| hypothetical protein ARALYDRAFT_493989 [Arabidopsis lyrata subsp. lyrata] gi|297316576|gb|EFH46999.1| hypothetical protein ARALYDRAFT_493989 [Arabidopsis lyrata subsp. lyrata]	711	688	0	96.7651	80.7314	87.4824	hypothetical protein ARALYDRAFT_493989	gbpln	Arabidopsis lyrata	AT5G39970.1 | Symbols: | catalytics | chr5:15998155-16000751 FORWARD LENGTH=690	711	690	0	97.0464	79.1842	87.3418
Rsa1.0_05413.1.g46066.t3	gb|AAD22286.1| putative non-LTR retroelement reverse transcriptase [Arabidopsis thaliana]	475	1311	1e-67	276	40.6316	52.4211	putative non-LTR retroelement reverse transcriptase	gbpln	Arabidopsis thaliana	ATMG01250.1 | Symbols: ORF102 | RNA-directed DNA polymerase (reverse transcriptase) | chrM:310514-310882 FORWARD LENGTH=122	475	122	5e-23	25.6842	10.3158	11.7895
Rsa1.0_05413.1.g46067.t1	dbj|BAE98403.1| putative non-LTR reverse transcriptase [Arabidopsis thaliana]	256	278	8e-60	108.594	44.1406	60.9375	putative non-LTR reverse transcriptase	gbpln	Arabidopsis thaliana	AT3G24255.1 | Symbols: | RNA-directed DNA polymerase (reverse transcriptase)-related family protein | chr3:8789471-8793208 FORWARD LENGTH=746	256	746	2e-39	291.406	35.9375	51.9531
Rsa1.0_05414.1.g46068.t1	emb|CAN77971.1| hypothetical protein VITISV_001741 [Vitis vinifera]	297	1019	1e-76	343.098	50.1684	64.3098	hypothetical protein VITISV_001741	gbpln	Vitis vinifera	#	#	#	#	#	#	#
Rsa1.0_05414.1.g46069.t1	#	#	#	#	#	#	#	-	----	----	#	#	#	#	#	#	#
Rsa1.0_05414.1.g46070.t2	gb|AAD20658.1| putative retroelement pol polyprotein [Arabidopsis thaliana]	237	1611	2e-79	679.747	58.2278	66.2447	putative retroelement pol polyprotein	gbpln	Arabidopsis thaliana	#	#	#	#	#	#	#
Rsa1.0_05414.1.g46071.t1	gb|AAC28189.1| contains similarity to Arabidopsis thaliana retrotransposon Athila (GB:X81801) [Arabidopsis thaliana]	348	940	1e-36	270.115	22.7011	32.4713	contains similarity to Arabidopsis thaliana retrotransposon Athila (GB:X81801)	gbpln	Arabidopsis thaliana	#	#	#	#	#	#	#
Rsa1.0_05415.1.g46072.t2	gb|EOA33281.1| hypothetical protein CARUB_v10019703mg [Capsella rubella]	235	1057	1e-95	449.787	80.4255	86.383	hypothetical protein CARUB_v10019703mg	gbpln	Capsella rubella	AT1G63640.2 | Symbols: | P-loop nucleoside triphosphate hydrolases superfamily protein with CH (Calponin Homology) domain | chr1:23589234-23595139 REVERSE LENGTH=1065	235	1065	6e-96	453.191	79.5745	85.1064
Rsa1.0_05415.1.g46073.t1	ref|XP_002886515.1| predicted protein [Arabidopsis lyrata subsp. lyrata] gi|297332356|gb|EFH62774.1| predicted protein [Arabidopsis lyrata subsp. lyrata]	112	1028	1e-21	917.857	42.8571	46.4286	predicted protein	gbpln	Arabidopsis lyrata	AT1G56540.1 | Symbols: | Disease resistance protein (TIR-NBS-LRR class) family | chr1:21181664-21185306 FORWARD LENGTH=1096	112	1096	4e-24	978.571	41.0714	48.2143
Rsa1.0_05415.1.g46074.t1	ref|XP_002887950.1| hypothetical protein ARALYDRAFT_338015 [Arabidopsis lyrata subsp. lyrata] gi|297333791|gb|EFH64209.1| hypothetical protein ARALYDRAFT_338015 [Arabidopsis lyrata subsp. lyrata]	270	253	1e-103	93.7037	68.8889	80.7407	hypothetical protein ARALYDRAFT_338015	gbpln	Arabidopsis lyrata	AT1G63560.1 | Symbols: | Receptor-like protein kinase-related family protein | chr1:23573161-23573940 FORWARD LENGTH=259	270	259	1e-104	95.9259	68.8889	82.2222
Rsa1.0_05416.1.g46075.t1	#	#	#	#	#	#	#	-	----	----	#	#	#	#	#	#	#
Rsa1.0_05416.1.g46076.t1	#	#	#	#	#	#	#	-	----	----	#	#	#	#	#	#	#
Rsa1.0_05416.1.g46077.t2	gb|AAK38383.1|AC079028_7 hypothetical protein [Arabidopsis thaliana]	658	712	3e-18	108.207	11.3982	15.1976	hypothetical protein	gbpln	Arabidopsis thaliana	#	#	#	#	#	#	#
Rsa1.0_05416.1.g46078.t1	#	#	#	#	#	#	#	-	----	----	#	#	#	#	#	#	#
Rsa1.0_05417.1.g46079.t1	ref|XP_002876582.1| hypothetical protein ARALYDRAFT_486551 [Arabidopsis lyrata subsp. lyrata] gi|297322420|gb|EFH52841.1| hypothetical protein ARALYDRAFT_486551 [Arabidopsis lyrata subsp. lyrata]	467	494	1e-122	105.782	53.1049	67.0236	hypothetical protein ARALYDRAFT_486551	gbpln	Arabidopsis lyrata	AT3G60790.1 | Symbols: | F-box family protein | chr3:22464623-22466948 FORWARD LENGTH=488	467	488	1e-109	104.497	48.394	63.5974
Rsa1.0_05417.1.g46080.t1	#	#	#	#	#	#	#	-	----	----	AT4G30190.2 | Symbols: HA2 | H(+)-ATPase 2 | chr4:14770820-14775920 REVERSE LENGTH=981	63	981	1e-12	1557.14	57.1429	60.3175
Rsa1.0_05417.1.g46081.t1	ref|XP_002876581.1| hypothetical protein ARALYDRAFT_486550 [Arabidopsis lyrata subsp. lyrata] gi|297322419|gb|EFH52840.1| hypothetical protein ARALYDRAFT_486550 [Arabidopsis lyrata subsp. lyrata]	147	218	4e-53	148.299	78.9116	88.4354	hypothetical protein ARALYDRAFT_486550	gbpln	Arabidopsis lyrata	AT3G60780.1 | Symbols: | Protein of unknown function (DUF1442) | chr3:22462695-22463630 FORWARD LENGTH=218	147	218	2e-52	148.299	73.4694	84.3537
Rsa1.0_05417.1.g46082.t1	gb|AAM82604.1|AF525305_2 putative AP endonuclease/reverse transcriptase [Brassica napus]	1227	1214	0	98.9405	27.4654	36.7563	putative AP endonuclease/reverse transcriptase	gbpln	Brassica napus	AT1G43760.1 | Symbols: | DNAse I-like superfamily protein | chr1:16528880-16531065 REVERSE LENGTH=626	1227	626	1e-83	51.0187	13.7734	21.0269
Rsa1.0_05418.1.g46083.t1	gb|EOA25028.1| hypothetical protein CARUB_v10018334mg [Capsella rubella]	82	82	4e-39	100	93.9024	96.3415	hypothetical protein CARUB_v10018334mg	gbpln	Capsella rubella	AT5G27700.1 | Symbols: | Ribosomal protein S21e | chr5:9807541-9808048 REVERSE LENGTH=82	82	82	3e-41	100	92.6829	95.122
Rsa1.0_05418.1.g46084.t1	ref|XP_002877946.1| hypothetical protein ARALYDRAFT_323928 [Arabidopsis lyrata subsp. lyrata] gi|297323784|gb|EFH54205.1| hypothetical protein ARALYDRAFT_323928 [Arabidopsis lyrata subsp. lyrata]	293	295	1e-141	100.683	86.6894	91.4676	hypothetical protein ARALYDRAFT_323928	gbpln	Arabidopsis lyrata	AT3G53900.2 | Symbols: UPP, PYRR | uracil phosphoribosyltransferase | chr3:19956914-19959006 REVERSE LENGTH=296	293	296	1e-142	101.024	85.3242	91.1263
Rsa1.0_05419.1.g46085.t1	ref|NP_188906.1| pentatricopeptide repeat-containing protein [Arabidopsis thaliana] gi|75274241|sp|Q9LUJ4.1|PP248_ARATH RecName: Full=Pentatricopeptide repeat-containing protein At3g22670, mitochondrial; Flags: Precursor gi|9279685|dbj|BAB01242.1| unnamed protein product [Arabidopsis thaliana] gi|332643142|gb|AEE76663.1| pentatricopeptide repeat-containing protein [Arabidopsis thaliana]	419	562	0	134.129	81.1456	88.7828	pentatricopeptide repeat-containing protein	gbpln	Arabidopsis thaliana	AT3G22670.1 | Symbols: | Pentatricopeptide repeat (PPR) superfamily protein | chr3:8017771-8019459 REVERSE LENGTH=562	419	562	0	134.129	81.1456	88.7828
Rsa1.0_05419.1.g46086.t1	gb|EOA31598.1| hypothetical protein CARUB_v10014795mg [Capsella rubella]	167	165	7e-67	98.8024	73.6527	83.2335	hypothetical protein CARUB_v10014795mg	gbpln	Capsella rubella	AT3G22680.1 | Symbols: RDM1 | RNA-DIRECTED DNA METHYLATION 1 | chr3:8019785-8020374 FORWARD LENGTH=163	167	163	2e-66	97.6048	71.2575	82.0359
Rsa1.0_05419.1.g46087.t1	ref|XP_002885521.1| hypothetical protein ARALYDRAFT_318995 [Arabidopsis lyrata subsp. lyrata] gi|297331361|gb|EFH61780.1| hypothetical protein ARALYDRAFT_318995 [Arabidopsis lyrata subsp. lyrata]	280	383	6e-50	136.786	50.3571	61.4286	hypothetical protein ARALYDRAFT_318995	gbpln	Arabidopsis lyrata	AT3G22730.1 | Symbols: | F-box and associated interaction domains-containing protein | chr3:8031341-8032459 REVERSE LENGTH=372	280	372	6e-51	132.857	47.8571	61.7857
Rsa1.0_05419.1.g46088.t1	ref|XP_002883357.1| hypothetical protein ARALYDRAFT_898704 [Arabidopsis lyrata subsp. lyrata] gi|297329197|gb|EFH59616.1| hypothetical protein ARALYDRAFT_898704 [Arabidopsis lyrata subsp. lyrata]	362	373	1e-88	103.039	52.2099	68.5083	hypothetical protein ARALYDRAFT_898704	gbpln	Arabidopsis lyrata	AT2G04920.1 | Symbols: | F-box and associated interaction domains-containing protein | chr2:1726138-1727268 FORWARD LENGTH=376	362	376	1e-89	103.867	50.5525	68.232
Rsa1.0_05420.1.g46089.t2	dbj|BAB09379.1| non-LTR retroelement reverse transcriptase-like protein [Arabidopsis thaliana]	2354	1223	0	51.9541	26.2532	35.0042	non-LTR retroelement reverse transcriptase-like protein	gbpln	Arabidopsis thaliana	AT3G24255.1 | Symbols: | RNA-directed DNA polymerase (reverse transcriptase)-related family protein | chr3:8789471-8793208 FORWARD LENGTH=746	2354	746	1e-115	31.6907	9.43076	13.2965
Rsa1.0_05421.1.g46090.t1	gb|AAD20433.1| putative retroelement pol polyprotein [Arabidopsis thaliana]	110	889	2e-29	808.182	51.8182	74.5455	putative retroelement pol polyprotein	gbpln	Arabidopsis thaliana	#	#	#	#	#	#	#
Rsa1.0_05421.1.g46091.t1	gb|EOA13794.1| hypothetical protein CARUB_v10026889mg [Capsella rubella]	237	293	1e-86	123.629	78.903	84.3882	hypothetical protein CARUB_v10026889mg	gbpln	Capsella rubella	AT5G51170.1 | Symbols: | unknown protein; CONTAINS InterPro DOMAIN/s: Uncharacterised protein family UPF0406 (InterPro:IPR019146); Has 30201 Blast hits to 17322 proteins in 780 species: Archae - 12; Bacteria - 1396; Metazoa - 17338; Fungi - 3422; Plants - 5037; Viruses - 0; Other Eukaryotes - 2996 (source: NCBI BLink). | chr5:20793906-20795330 REVERSE LENGTH=285	237	285	2e-86	120.253	77.6371	83.1224
Rsa1.0_05422.1.g46092.t2	gb|AAM15254.1| putative retroelement pol polyprotein [Arabidopsis thaliana]	679	930	5e-54	136.966	24.0059	35.6406	putative retroelement pol polyprotein	gbpln	Arabidopsis thaliana	AT3G30820.1 | Symbols: | Arabidopsis retrotransposon ORF-1 protein | chr3:12529843-12531235 FORWARD LENGTH=405	679	405	2e-11	59.6465	13.4021	21.5022
Rsa1.0_05422.1.g46093.t1	gb|ABW81060.1| GagPol3 [Arabidopsis lyrata subsp. lyrata]	643	1103	1e-116	171.54	35.6143	42.6128	GagPol3	gbpln	Arabidopsis lyrata	#	#	#	#	#	#	#
Rsa1.0_05422.1.g46094.t1	gb|ABW81060.1| GagPol3 [Arabidopsis lyrata subsp. lyrata]	305	1103	6e-91	361.639	58.3607	71.4754	GagPol3	gbpln	Arabidopsis lyrata	#	#	#	#	#	#	#
Rsa1.0_05423.1.g46095.t1	#	#	#	#	#	#	#	-	----	----	#	#	#	#	#	#	#
Rsa1.0_05423.1.g46096.t3	gb|AAF79687.1|AC022314_28 F9C16.9 [Arabidopsis thaliana]	890	946	1e-175	106.292	39.6629	50.8989	F9C16.9	gbpln	Arabidopsis thaliana	AT1G64260.1 | Symbols: | MuDR family transposase | chr1:23847756-23849915 FORWARD LENGTH=719	890	719	1e-16	80.7865	10.3371	18.3146
Rsa1.0_05423.1.g46097.t1	dbj|BAJ34168.1| unnamed protein product [Thellungiella halophila]	593	276	1e-148	46.543	44.0135	44.688	unnamed protein product	----	----	AT1G43900.1 | Symbols: | Protein phosphatase 2C family protein | chr1:16654045-16655810 FORWARD LENGTH=371	593	371	1e-145	62.5632	42.1585	44.5194
Rsa1.0_05423.1.g46098.t2	gb|ABD65163.1| hypothetical protein 40.t00048 [Brassica oleracea]	136	569	3e-49	418.382	78.6765	86.7647	hypothetical protein 40.t00048	gbpln	Brassica oleracea	#	#	#	#	#	#	#
Rsa1.0_05424.1.g46099.t8	gb|AAF79618.1|AC027665_19 F5M15.26 [Arabidopsis thaliana]	1189	1838	1e-136	154.584	26.9975	37.3423	F5M15.26	gbpln	Arabidopsis thaliana	#	#	#	#	#	#	#
Rsa1.0_05424.1.g46100.t1	#	#	#	#	#	#	#	-	----	----	#	#	#	#	#	#	#
Rsa1.0_05425.1.g46101.t1	#	#	#	#	#	#	#	-	----	----	#	#	#	#	#	#	#
Rsa1.0_05425.1.g46102.t1	ref|NP_001031100.1| Dof zinc finger protein DOF1.4 [Arabidopsis thaliana] gi|332192830|gb|AEE30951.1| Dof zinc finger protein DOF1.4 [Arabidopsis thaliana]	309	325	1e-114	105.178	84.7896	89.9676	Dof zinc finger protein DOF1.4	gbpln	Arabidopsis thaliana	AT1G28310.2 | Symbols: | Dof-type zinc finger DNA-binding family protein | chr1:9912534-9913685 REVERSE LENGTH=325	309	325	1e-117	105.178	84.7896	89.9676
Rsa1.0_05425.1.g46103.t2	dbj|BAB10876.1| polyprotein [Arabidopsis thaliana]	403	1429	1e-60	354.591	29.7767	33.995	polyprotein	gbpln	Arabidopsis thaliana	#	#	#	#	#	#	#
Rsa1.0_05425.1.g46104.t1	emb|CAN66863.1| hypothetical protein VITISV_013500 [Vitis vinifera]	569	1112	1e-154	195.431	52.0211	65.9051	hypothetical protein VITISV_013500	gbpln	Vitis vinifera	AT4G23160.1 | Symbols: CRK8 | cysteine-rich RLK (RECEPTOR-like protein kinase) 8 | chr4:12129485-12134086 FORWARD LENGTH=1262	569	1262	1e-75	221.793	26.362	40.246
Rsa1.0_05426.1.g46105.t1	ref|NP_564262.1| self-incompatibility protein S1-like protein [Arabidopsis thaliana] gi|21593836|gb|AAM65803.1| unknown [Arabidopsis thaliana] gi|332192617|gb|AEE30738.1| self-incompatibility protein S1-like protein [Arabidopsis thaliana]	121	151	6e-53	124.793	80.1653	82.6446	self-incompatibility protein S1-like protein	gbpln	Arabidopsis thaliana	AT1G26795.1 | Symbols: | Plant self-incompatibility protein S1 family | chr1:9276419-9276874 FORWARD LENGTH=151	121	151	1e-55	124.793	80.1653	82.6446
Rsa1.0_05426.1.g46106.t1	ref|NP_564041.2| homeobox-leucine zipper protein HDG12 [Arabidopsis thaliana] gi|75264044|sp|Q9LMT8.1|HDG12_ARATH RecName: Full=Homeobox-leucine zipper protein HDG12; AltName: Full=HD-ZIP protein HDG12; AltName: Full=Homeodomain GLABRA 2-like protein 12; AltName: Full=Homeodomain transcription factor HDG12; AltName: Full=Protein HOMEODOMAIN GLABROUS 12 gi|9665069|gb|AAF97271.1|AC034106_14 Strong …	198	687	1e-39	346.97	45.4545	58.0808	homeobox-leucine zipper protein HDG12	gbpln	Arabidopsis thaliana	AT1G17920.1 | Symbols: HDG12 | homeodomain GLABROUS 12 | chr1:6162214-6165033 REVERSE LENGTH=687	198	687	4e-42	346.97	45.4545	58.0808
Rsa1.0_05426.1.g46107.t1	ref|XP_002873934.1| carbohydrate kinase family [Arabidopsis lyrata subsp. lyrata] gi|297319771|gb|EFH50193.1| carbohydrate kinase family [Arabidopsis lyrata subsp. lyrata]	435	370	8e-28	85.0575	15.4023	16.3218	carbohydrate kinase family	gbpln	Arabidopsis lyrata	AT5G19150.2 | Symbols: | pfkB-like carbohydrate kinase family protein | chr5:6426280-6428402 REVERSE LENGTH=365	435	365	1e-24	83.908	14.023	15.1724
Rsa1.0_05427.1.g46108.t1	gb|EOA13337.1| hypothetical protein CARUB_v10026371mg [Capsella rubella]	183	458	3e-88	250.273	96.7213	97.8142	hypothetical protein CARUB_v10026371mg	gbpln	Capsella rubella	AT5G56090.1 | Symbols: COX15 | cytochrome c oxidase 15 | chr5:22714634-22716605 FORWARD LENGTH=457	183	457	2e-90	249.727	96.7213	97.8142
Rsa1.0_05428.1.g46109.t1	ref|XP_002864871.1| hypothetical protein ARALYDRAFT_919683 [Arabidopsis lyrata subsp. lyrata] gi|297310706|gb|EFH41130.1| hypothetical protein ARALYDRAFT_919683 [Arabidopsis lyrata subsp. lyrata]	921	921	0	100	94.0282	97.0684	hypothetical protein ARALYDRAFT_919683	gbpln	Arabidopsis lyrata	AT5G63840.1 | Symbols: RSW3, PSL5 | Glycosyl hydrolases family 31 protein | chr5:25545056-25548922 FORWARD LENGTH=921	921	921	0	100	94.0282	96.9598
Rsa1.0_05428.1.g46110.t1	gb|EOA13462.1| hypothetical protein CARUB_v10026505mg [Capsella rubella]	409	410	0	100.244	81.9071	90.9535	hypothetical protein CARUB_v10026505mg	gbpln	Capsella rubella	AT5G63830.1 | Symbols: | HIT-type Zinc finger family protein | chr5:25543585-25544802 REVERSE LENGTH=405	409	405	0	99.022	81.1736	90.4645
Rsa1.0_05428.1.g46111.t1	gb|EOA12963.1| hypothetical protein CARUB_v10025947mg [Capsella rubella]	741	740	0	99.865	90.9582	94.8718	hypothetical protein CARUB_v10025947mg	gbpln	Capsella rubella	AT5G63810.1 | Symbols: BGAL10 | beta-galactosidase 10 | chr5:25537242-25541315 FORWARD LENGTH=741	741	741	0	100	89.6086	94.332
Rsa1.0_05428.1.g46112.t1	gb|EOA15266.1| hypothetical protein CARUB_v10028665mg [Capsella rubella]	338	719	1e-138	212.722	70.1183	74.2604	hypothetical protein CARUB_v10028665mg	gbpln	Capsella rubella	AT5G63800.1 | Symbols: MUM2, BGAL6 | Glycosyl hydrolase family 35 protein | chr5:25530323-25535678 FORWARD LENGTH=718	338	718	1e-136	212.426	69.2308	72.4852
Rsa1.0_05429.1.g46113.t1	gb|EOA25561.1| hypothetical protein CARUB_v10018905mg [Capsella rubella]	245	255	2e-94	104.082	81.6327	87.3469	hypothetical protein CARUB_v10018905mg	gbpln	Capsella rubella	AT3G51410.1 | Symbols: | Arabidopsis protein of unknown function (DUF241) | chr3:19081357-19082205 REVERSE LENGTH=282	245	282	1e-93	115.102	82.449	88.1633
Rsa1.0_05429.1.g46114.t1	gb|ACO90187.1| putative type-2 acyl-CoA:diacylglycerol acyltransferase a [Brassica napus]	452	317	1e-165	70.1327	65.9292	66.8142	putative type-2 acyl-CoA:diacylglycerol acyltransferase a	gbpln	Brassica napus	AT3G51520.1 | Symbols: | diacylglycerol acyltransferase family | chr3:19110739-19112518 FORWARD LENGTH=314	452	314	1e-146	69.469	54.646	61.7257
Rsa1.0_05430.1.g46115.t1	pir||T00833 RNA-directed DNA polymerase homolog T13L16.7 - Arabidopsis thaliana (fragment)	1063	1365	0	128.41	42.1449	55.4092	RNA-directed DNA polymerase homolog T13L16.7 - Arabidopsis thaliana (fragment)	----	----	ATMG00310.1 | Symbols: ORF154 | RNA-directed DNA polymerase (reverse transcriptase)-related family protein | chrM:90883-91347 REVERSE LENGTH=154	1063	154	2e-44	14.4873	7.4318	10.5362
Rsa1.0_05431.1.g46116.t1	gb|EOA13485.1| hypothetical protein CARUB_v10026545mg [Capsella rubella]	405	397	0	98.0247	91.358	95.5556	hypothetical protein CARUB_v10026545mg	gbpln	Capsella rubella	AT5G42970.1 | Symbols: COP8, FUS4, EMB134, COP14, CSN4, FUS8, ATS4 | Proteasome component (PCI) domain protein | chr5:17237470-17240649 REVERSE LENGTH=397	405	397	0	98.0247	90.3704	95.0617
Rsa1.0_05431.1.g46117.t1	gb|EOA13993.1| hypothetical protein CARUB_v10027125mg [Capsella rubella]	213	213	1e-105	100	85.9155	93.4272	hypothetical protein CARUB_v10027125mg	gbpln	Capsella rubella	AT5G42960.1 | Symbols: | unknown protein; FUNCTIONS IN: molecular_function unknown; INVOLVED IN: biological_process unknown; LOCATED IN: mitochondrion, chloroplast, plastid, chloroplast envelope; EXPRESSED IN: 24 plant structures; EXPRESSED DURING: 13 growth stages; BEST Arabidopsis thaliana protein match is: unknown protein (TAIR:AT1G45170.1); Has 30201 Blast hits to 17322 proteins in 780 specie…	213	213	1e-105	100	82.6291	92.9577
Rsa1.0_05432.1.g46118.t1	#	#	#	#	#	#	#	-	----	----	#	#	#	#	#	#	#
Rsa1.0_05432.1.g46119.t1	#	#	#	#	#	#	#	-	----	----	#	#	#	#	#	#	#
Rsa1.0_05432.1.g46120.t1	#	#	#	#	#	#	#	-	----	----	#	#	#	#	#	#	#
Rsa1.0_05432.1.g46121.t4	gb|ABD96944.1| hypothetical protein [Cleome spinosa]	245	826	2e-35	337.143	40	56.3265	hypothetical protein	gbpln	Cleome spinosa	#	#	#	#	#	#	#
Rsa1.0_05433.1.g46122.t1	ref|XP_002879959.1| kinase family protein [Arabidopsis lyrata subsp. lyrata] gi|297325798|gb|EFH56218.1| kinase family protein [Arabidopsis lyrata subsp. lyrata]	200	318	8e-73	159	68.5	79.5	kinase family protein	gbpln	Arabidopsis lyrata	AT2G41920.1 | Symbols: | Protein kinase superfamily protein | chr2:17499448-17500404 FORWARD LENGTH=318	200	318	1e-68	159	63.5	76
Rsa1.0_05433.1.g46123.t1	dbj|BAJ34588.1| unnamed protein product [Thellungiella halophila]	217	809	3e-71	372.811	61.7512	68.2028	unnamed protein product	----	----	AT2G30470.1 | Symbols: HSI2, VAL1 | high-level expression of sugar-inducible gene 2 | chr2:12980904-12984724 REVERSE LENGTH=790	217	790	1e-72	364.055	58.9862	65.8986
Rsa1.0_05433.1.g46124.t1	#	#	#	#	#	#	#	-	----	----	#	#	#	#	#	#	#
Rsa1.0_05434.1.g46125.t5	ref|XP_003606913.1| ATP-dependent DNA helicase PIF1 [Medicago truncatula] gi|355507968|gb|AES89110.1| ATP-dependent DNA helicase PIF1 [Medicago truncatula]	540	1558	1e-91	288.519	33.8889	45.3704	ATP-dependent DNA helicase PIF1	gbpln	Medicago truncatula	#	#	#	#	#	#	#
Rsa1.0_05434.1.g46126.t1	gb|ABD65090.1| hypothetical protein 27.t00116 [Brassica oleracea]	235	484	2e-24	205.957	25.1064	33.617	hypothetical protein 27.t00116	gbpln	Brassica oleracea	#	#	#	#	#	#	#
Rsa1.0_05435.1.g46127.t3	gb|ABD65035.1| hypothetical protein 26.t00052 [Brassica oleracea]	699	695	1e-135	99.4278	37.196	44.9213	hypothetical protein 26.t00052	gbpln	Brassica oleracea	#	#	#	#	#	#	#
Rsa1.0_05435.1.g46128.t1	gb|ABW81060.1| GagPol3 [Arabidopsis lyrata subsp. lyrata]	738	1103	1e-80	149.458	20.8672	25.6098	GagPol3	gbpln	Arabidopsis lyrata	#	#	#	#	#	#	#
Rsa1.0_05435.1.g46129.t2	gb|AAF79618.1|AC027665_19 F5M15.26 [Arabidopsis thaliana]	1043	1838	0	176.222	34.6117	46.9799	F5M15.26	gbpln	Arabidopsis thaliana	#	#	#	#	#	#	#
Rsa1.0_05435.1.g46130.t1	emb|CAN83046.1| hypothetical protein VITISV_015526 [Vitis vinifera]	357	549	3e-22	153.782	17.3669	25.4902	hypothetical protein VITISV_015526	gbpln	Vitis vinifera	#	#	#	#	#	#	#
Rsa1.0_05436.1.g46131.t1	dbj|BAJ33602.1| unnamed protein product [Thellungiella halophila]	391	393	1e-176	100.512	84.6547	91.8159	unnamed protein product	----	----	AT4G18880.1 | Symbols: AT-HSFA4A, HSF A4A | heat shock transcription factor A4A | chr4:10347769-10349051 REVERSE LENGTH=401	391	401	1e-164	102.558	80.5627	89.0026
Rsa1.0_05436.1.g46132.t1	ref|NP_193624.1| BES1/BZR1 homolog 3 [Arabidopsis thaliana] gi|61211367|sp|O49404.1|BEH3_ARATH RecName: Full=BES1/BZR1 homolog protein 3 gi|2832617|emb|CAA16746.1| putative protein [Arabidopsis thaliana] gi|7268683|emb|CAB78891.1| putative protein [Arabidopsis thaliana] gi|21594000|gb|AAM65918.1| unknown [Arabidopsis thaliana] gi|26452712|dbj|BAC43438.1| unknown protein [Arabidopsis thaliana] gi|…	276	284	1e-132	102.899	97.1014	98.1884	BES1/BZR1 homolog 3	gbpln	Arabidopsis thaliana	AT4G18890.1 | Symbols: BEH3 | BES1/BZR1 homolog 3 | chr4:10352774-10355259 FORWARD LENGTH=284	276	284	1e-135	102.899	97.1014	98.1884
Rsa1.0_05437.1.g46133.t1	#	#	#	#	#	#	#	-	----	----	#	#	#	#	#	#	#
Rsa1.0_05437.1.g46134.t1	gb|AAD25621.1|AC005287_23 Hypothetical protein [Arabidopsis thaliana]	117	1250	9e-13	1068.38	33.3333	56.4103	Hypothetical protein	gbpln	Arabidopsis thaliana	#	#	#	#	#	#	#
Rsa1.0_05437.1.g46135.t1	#	#	#	#	#	#	#	-	----	----	AT1G79690.1 | Symbols: atnudt3, NUDT3 | nudix hydrolase homolog 3 | chr1:29985360-29990171 FORWARD LENGTH=772	117	772	9e-12	659.829	29.0598	30.7692
Rsa1.0_05437.1.g46136.t1	gb|EOA12097.1| hypothetical protein CARUB_v10016515mg [Capsella rubella]	782	409	9e-65	52.3018	17.2634	26.7263	hypothetical protein CARUB_v10016515mg	gbpln	Capsella rubella	AT2G06420.1 | Symbols: | Domain of unknown function (DUF1985) | chr2:2539083-2539985 FORWARD LENGTH=249	782	249	1e-19	31.8414	7.16113	10.1023
Rsa1.0_05437.1.g46137.t1	emb|CAB43911.1| putative protein [Arabidopsis thaliana] gi|7269795|emb|CAB79655.1| putative protein [Arabidopsis thaliana]	434	914	5e-75	210.599	34.1014	47.4654	putative protein	gbpln	Arabidopsis thaliana	#	#	#	#	#	#	#
Rsa1.0_05438.1.g46138.t1	ref|XP_002884156.1| predicted protein [Arabidopsis lyrata subsp. lyrata] gi|297329996|gb|EFH60415.1| predicted protein [Arabidopsis lyrata subsp. lyrata]	71	511	8e-29	719.718	88.7324	94.3662	predicted protein	gbpln	Arabidopsis lyrata	AT2G16130.1 | Symbols: PMT2, ATPMT2 | polyol/monosaccharide transporter 2 | chr2:7002322-7004043 FORWARD LENGTH=511	71	511	3e-30	719.718	84.507	92.9577
Rsa1.0_05438.1.g46139.t1	#	#	#	#	#	#	#	-	----	----	#	#	#	#	#	#	#
Rsa1.0_05439.1.g46140.t1	gb|AAC33226.1| putative non-LTR retroelement reverse transcriptase [Arabidopsis thaliana]	1446	1529	1e-180	105.74	30.7054	47.2337	putative non-LTR retroelement reverse transcriptase	gbpln	Arabidopsis thaliana	AT1G43760.1 | Symbols: | DNAse I-like superfamily protein | chr1:16528880-16531065 REVERSE LENGTH=626	1446	626	8e-51	43.2918	8.92116	14.6611
Rsa1.0_05441.1.g46141.t1	gb|ABW74560.1| polyprotein [Boechera divaricarpa]	360	642	4e-88	178.333	50.8333	66.6667	polyprotein	gbpln	Boechera divaricarpa	#	#	#	#	#	#	#
Rsa1.0_05441.1.g46142.t2	gb|EOA40438.1| hypothetical protein CARUB_v10009164mg [Capsella rubella]	566	440	0	77.7385	62.3675	68.7279	hypothetical protein CARUB_v10009164mg	gbpln	Capsella rubella	AT1G47290.2 | Symbols: AT3BETAHSD/D1, 3BETAHSD/D1 | 3beta-hydroxysteroid-dehydrogenase/decarboxylase isoform 1 | chr1:17336121-17339030 FORWARD LENGTH=439	566	439	0	77.5618	62.3675	68.3746
Rsa1.0_05441.1.g46143.t1	#	#	#	#	#	#	#	-	----	----	#	#	#	#	#	#	#
Rsa1.0_05442.1.g46144.t1	sp|Q4VNK0.1|SMTA_BRAOT RecName: Full=Selenocysteine Se-methyltransferase; Short=BoSMT gi|60459900|gb|AAX20123.1| selenocysteine methyltransferase [Brassica oleracea var. italica]	349	346	1e-170	99.1404	86.2464	88.2521	RecName: Full=Selenocysteine Se-methyltransferase; Short=BoSMT gi|60459900|gb|AAX20123.1| selenocysteine methyltransferase	gbpln	Brassica oleracea	AT3G63250.1 | Symbols: HMT-2, ATHMT-2, HMT2 | homocysteine methyltransferase 2 | chr3:23370575-23372587 REVERSE LENGTH=333	349	333	1e-170	95.4155	82.235	88.5387
Rsa1.0_05442.1.g46145.t1	ref|XP_002876714.1| hypothetical protein ARALYDRAFT_349378 [Arabidopsis lyrata subsp. lyrata] gi|297322552|gb|EFH52973.1| hypothetical protein ARALYDRAFT_349378 [Arabidopsis lyrata subsp. lyrata]	126	120	7e-26	95.2381	52.381	58.7302	hypothetical protein ARALYDRAFT_349378	gbpln	Arabidopsis lyrata	AT3G63230.1 | Symbols: | Protein of unknown function (DUF581) | chr3:23359633-23360122 FORWARD LENGTH=124	126	124	1e-28	98.4127	50.7937	57.9365
Rsa1.0_05442.1.g46146.t1	ref|NP_567143.1| uncharacterized protein [Arabidopsis thaliana] gi|17473857|gb|AAL38351.1| putative protein [Arabidopsis thaliana] gi|20148465|gb|AAM10123.1| putative protein [Arabidopsis thaliana] gi|332646927|gb|AEE80448.1| uncharacterized protein AT3G63210 [Arabidopsis thaliana]	234	263	3e-76	112.393	74.359	82.4786	uncharacterized protein	gbpln	Arabidopsis thaliana	AT3G63210.1 | Symbols: MARD1 | Protein of unknown function (DUF581) | chr3:23354019-23354906 REVERSE LENGTH=263	234	263	9e-79	112.393	74.359	82.4786
Rsa1.0_05443.1.g46147.t1	gb|EOA21669.1| hypothetical protein CARUB_v10002092mg [Capsella rubella]	129	175	2e-42	135.659	74.4186	79.0698	hypothetical protein CARUB_v10002092mg	gbpln	Capsella rubella	AT4G04330.1 | Symbols: | Chaperonin-like RbcX protein | chr4:2116700-2118563 REVERSE LENGTH=174	129	174	4e-44	134.884	72.093	76.7442
Rsa1.0_05443.1.g46148.t1	gb|ACG60686.1| En/Spm-related transposon protein [Brassica oleracea var. alboglabra]	607	695	1e-107	114.498	30.4778	32.9489	En/Spm-related transposon protein	gbpln	Brassica oleracea	#	#	#	#	#	#	#
Rsa1.0_05445.1.g46149.t1	ref|NP_190823.1| uncharacterized protein [Arabidopsis thaliana] gi|4886272|emb|CAB43413.1| hypothetical protein [Arabidopsis thaliana] gi|149944311|gb|ABR46198.1| At3g52550 [Arabidopsis thaliana] gi|332645437|gb|AEE78958.1| uncharacterized protein AT3G52550 [Arabidopsis thaliana]	163	178	1e-37	109.202	69.3252	78.5276	uncharacterized protein	gbpln	Arabidopsis thaliana	AT3G52550.1 | Symbols: | BEST Arabidopsis thaliana protein match is: ovate family protein 18 (TAIR:AT3G52540.1); Has 5496 Blast hits to 1338 proteins in 151 species: Archae - 0; Bacteria - 23; Metazoa - 3754; Fungi - 379; Plants - 301; Viruses - 154; Other Eukaryotes - 885 (source: NCBI BLink). | chr3:19492376-19492912 REVERSE LENGTH=178	163	178	4e-40	109.202	69.3252	78.5276
Rsa1.0_05445.1.g46150.t1	#	#	#	#	#	#	#	-	----	----	#	#	#	#	#	#	#
Rsa1.0_05445.1.g46151.t1	dbj|BAJ34290.1| unnamed protein product [Thellungiella halophila]	184	208	1e-100	113.043	94.5652	98.913	unnamed protein product	----	----	AT3G52470.1 | Symbols: | Late embryogenesis abundant (LEA) hydroxyproline-rich glycoprotein family | chr3:19450750-19451376 FORWARD LENGTH=208	184	208	1e-95	113.043	90.2174	94.5652
Rsa1.0_05446.1.g46152.t1	#	#	#	#	#	#	#	-	----	----	#	#	#	#	#	#	#
Rsa1.0_05447.1.g46153.t1	ref|XP_002890640.1| galactosyltransferase family protein [Arabidopsis lyrata subsp. lyrata] gi|297336482|gb|EFH66899.1| galactosyltransferase family protein [Arabidopsis lyrata subsp. lyrata]	854	643	0	75.2927	68.0328	71.3115	galactosyltransferase family protein	gbpln	Arabidopsis lyrata	AT1G26810.1 | Symbols: GALT1 | galactosyltransferase1 | chr1:9286862-9289327 REVERSE LENGTH=643	854	643	0	75.2927	67.5644	71.3115
Rsa1.0_05447.1.g46154.t1	gb|EOA19105.1| hypothetical protein CARUB_v10007773mg [Capsella rubella]	70	819	2e-21	1170	71.4286	78.5714	hypothetical protein CARUB_v10007773mg	gbpln	Capsella rubella	AT2G21410.1 | Symbols: VHA-A2 | vacuolar proton ATPase A2 | chr2:9162703-9168141 FORWARD LENGTH=821	70	821	9e-19	1172.86	64.2857	77.1429
Rsa1.0_05448.1.g46155.t2	gb|AAL69347.1| transposase [Iris fulva] gi|18419518|gb|AAL69348.1| transposase [Iris x nelsonii]	246	128	3e-33	52.0325	27.2358	32.9268	transposase	gbpln	Iris fulva	#	#	#	#	#	#	#
Rsa1.0_05448.1.g46156.t2	ref|XP_002880496.1| hypothetical protein ARALYDRAFT_481209 [Arabidopsis lyrata subsp. lyrata] gi|297326335|gb|EFH56755.1| hypothetical protein ARALYDRAFT_481209 [Arabidopsis lyrata subsp. lyrata]	467	463	0	99.1435	87.3662	91.863	hypothetical protein ARALYDRAFT_481209	gbpln	Arabidopsis lyrata	AT2G23390.1 | Symbols: | CONTAINS InterPro DOMAIN/s: Protein of unknown function DUF482 (InterPro:IPR007434), Acyl-CoA N-acyltransferase (InterPro:IPR016181); Has 2165 Blast hits to 2163 proteins in 543 species: Archae - 0; Bacteria - 1044; Metazoa - 0; Fungi - 0; Plants - 33; Viruses - 0; Other Eukaryotes - 1088 (source: NCBI BLink). | chr2:9960568-9963476 REVERSE LENGTH=469	467	469	0	100.428	86.5096	91.863
Rsa1.0_05449.1.g46157.t2	emb|CAC37623.1| copia-like polyprotein [Arabidopsis thaliana]	427	1466	1e-150	343.326	61.1241	76.1124	copia-like polyprotein	gbpln	Arabidopsis thaliana	AT5G48050.1 | Symbols: | CONTAINS InterPro DOMAIN/s: Retrotransposon gag protein (InterPro:IPR005162); BEST Arabidopsis thaliana protein match is: unknown protein (TAIR:AT1G34070.1); Has 1807 Blast hits to 1807 proteins in 277 species: Archae - 0; Bacteria - 0; Metazoa - 736; Fungi - 347; Plants - 385; Viruses - 0; Other Eukaryotes - 339 (source: NCBI BLink). | chr5:19472661-19473770 REVERSE LENG…	427	369	7e-13	86.4169	11.2412	19.2037
Rsa1.0_05449.1.g46158.t1	gb|AAK51235.1|AF287471_1 polyprotein [Arabidopsis thaliana]	906	1453	0	160.375	50.1104	60.7064	polyprotein	gbpln	Arabidopsis thaliana	AT4G23160.1 | Symbols: CRK8 | cysteine-rich RLK (RECEPTOR-like protein kinase) 8 | chr4:12129485-12134086 FORWARD LENGTH=1262	906	1262	4e-67	139.294	17.2185	26.9316
Rsa1.0_05449.1.g46159.t1	ref|XP_002887760.1| VHA-A [Arabidopsis lyrata subsp. lyrata] gi|297333601|gb|EFH64019.1| VHA-A [Arabidopsis lyrata subsp. lyrata]	53	623	8e-12	1175.47	66.0377	66.0377	VHA-A	gbpln	Arabidopsis lyrata	AT1G78900.2 | Symbols: VHA-A | vacuolar ATP synthase subunit A | chr1:29660463-29664575 FORWARD LENGTH=623	53	623	2e-12	1175.47	60.3774	62.2642
Rsa1.0_05450.1.g46160.t3	gb|AFW19998.1| aluminum-activated citrate transporter [Brassica napus]	773	519	0	67.141	65.0712	66.1061	aluminum-activated citrate transporter	gbpln	Brassica napus	AT1G51340.2 | Symbols: | MATE efflux family protein | chr1:19032021-19034681 FORWARD LENGTH=515	773	515	0	66.6235	60.6727	63.26
Rsa1.0_05451.1.g46161.t8	ref|XP_002862523.1| hypothetical protein ARALYDRAFT_333307 [Arabidopsis lyrata subsp. lyrata] gi|297308095|gb|EFH38781.1| hypothetical protein ARALYDRAFT_333307 [Arabidopsis lyrata subsp. lyrata]	127	335	7e-44	263.78	63.7795	78.7402	hypothetical protein ARALYDRAFT_333307	gbpln	Arabidopsis lyrata	AT5G18460.1 | Symbols: | Protein of Unknown Function (DUF239) | chr5:6123205-6126505 FORWARD LENGTH=430	127	430	5e-41	338.583	55.1181	76.378
Rsa1.0_05451.1.g46162.t1	#	#	#	#	#	#	#	-	----	----	#	#	#	#	#	#	#
Rsa1.0_05452.1.g46163.t1	#	#	#	#	#	#	#	-	----	----	#	#	#	#	#	#	#
Rsa1.0_05452.1.g46164.t1	gb|AAG51783.1|AC079679_3 reverse transcriptase, putative; 16838-20266 [Arabidopsis thaliana]	782	1142	1e-149	146.036	33.7596	42.5831	reverse transcriptase, putative; 16838-20266	gbpln	Arabidopsis thaliana	AT4G29090.1 | Symbols: | Ribonuclease H-like superfamily protein | chr4:14333528-14335255 FORWARD LENGTH=575	782	575	3e-52	73.5294	14.3223	21.3555
Rsa1.0_05452.1.g46165.t1	#	#	#	#	#	#	#	-	----	----	#	#	#	#	#	#	#
Rsa1.0_05453.1.g46166.t1	gb|AAN72189.1| Unknown protein [Arabidopsis thaliana]	66	66	3e-17	100	66.6667	75.7576	Unknown protein	gbpln	Arabidopsis thaliana	AT1G33055.1 | Symbols: | unknown protein; FUNCTIONS IN: molecular_function unknown; INVOLVED IN: anaerobic respiration; LOCATED IN: endomembrane system; EXPRESSED IN: 13 plant structures; EXPRESSED DURING: 6 growth stages; Has 20 Blast hits to 20 proteins in 8 species: Archae - 0; Bacteria - 0; Metazoa - 0; Fungi - 0; Plants - 20; Viruses - 0; Other Eukaryotes - 0 (source: NCBI BLink). | chr1:119…	66	66	7e-20	100	65.1515	75.7576
Rsa1.0_05453.1.g46167.t1	ref|XP_002891023.1| hypothetical protein ARALYDRAFT_473481 [Arabidopsis lyrata subsp. lyrata] gi|297336865|gb|EFH67282.1| hypothetical protein ARALYDRAFT_473481 [Arabidopsis lyrata subsp. lyrata]	219	222	1e-106	101.37	96.8037	100	hypothetical protein ARALYDRAFT_473481	gbpln	Arabidopsis lyrata	AT1G32990.1 | Symbols: PRPL11 | plastid ribosomal protein l11 | chr1:11955827-11957139 FORWARD LENGTH=222	219	222	1e-108	101.37	89.4977	91.7808
Rsa1.0_05454.1.g46168.t1	gb|AAF79374.1|AC007887_33 F15O4.30 [Arabidopsis thaliana]	217	1180	6e-39	543.779	45.1613	60.8295	F15O4.30	gbpln	Arabidopsis thaliana	#	#	#	#	#	#	#
Rsa1.0_05454.1.g46169.t1	gb|ABD65100.1| hypothetical protein 31.t00077 [Brassica oleracea]	404	391	8e-74	96.7822	39.1089	45.5446	hypothetical protein 31.t00077	gbpln	Brassica oleracea	#	#	#	#	#	#	#
Rsa1.0_05455.1.g46170.t1	gb|AAG52026.1|AC022456_7 polyprotein, putative; 77260-80472 [Arabidopsis thaliana]	192	884	2e-25	460.417	27.6042	34.375	polyprotein, putative; 77260-80472	gbpln	Arabidopsis thaliana	#	#	#	#	#	#	#
Rsa1.0_05456.1.g46171.t2	gb|EOA13354.1| hypothetical protein CARUB_v10026389mg [Capsella rubella]	458	450	1e-85	98.2533	36.2445	39.083	hypothetical protein CARUB_v10026389mg	gbpln	Capsella rubella	AT5G54170.1 | Symbols: | Polyketide cyclase/dehydrase and lipid transport superfamily protein | chr5:21985056-21987039 REVERSE LENGTH=449	458	449	4e-87	98.0349	35.8079	38.8646
Rsa1.0_05456.1.g46172.t2	gb|EOA23813.1| hypothetical protein CARUB_v10017028mg [Capsella rubella]	146	517	3e-16	354.11	32.1918	36.9863	hypothetical protein CARUB_v10017028mg	gbpln	Capsella rubella	AT3G51340.1 | Symbols: | Eukaryotic aspartyl protease family protein | chr3:19057013-19059788 REVERSE LENGTH=530	146	530	7e-17	363.014	30.137	36.3014
Rsa1.0_05456.1.g46173.t1	gb|EOA14373.1| hypothetical protein CARUB_v10027559mg [Capsella rubella]	105	130	1e-10	123.81	55.2381	64.7619	hypothetical protein CARUB_v10027559mg	gbpln	Capsella rubella	#	#	#	#	#	#	#
Rsa1.0_05457.1.g46174.t1	#	#	#	#	#	#	#	-	----	----	#	#	#	#	#	#	#
Rsa1.0_05457.1.g46175.t1	gb|EOA29116.1| hypothetical protein CARUB_v10025383mg [Capsella rubella]	291	361	3e-51	124.055	48.4536	64.9485	hypothetical protein CARUB_v10025383mg	gbpln	Capsella rubella	AT2G20970.2 | Symbols: | unknown protein; FUNCTIONS IN: molecular_function unknown; INVOLVED IN: biological_process unknown; LOCATED IN: cellular_component unknown; EXPRESSED IN: leaf whorl, sepal; EXPRESSED DURING: petal differentiation and expansion stage; Has 295 Blast hits to 269 proteins in 111 species: Archae - 15; Bacteria - 63; Metazoa - 84; Fungi - 25; Plants - 9; Viruses - 2; Other Euka…	291	348	6e-26	119.588	37.457	53.2646
Rsa1.0_05458.1.g46176.t1	emb|CAB51200.1| putative protein [Arabidopsis thaliana]	684	739	1e-124	108.041	34.9415	53.9474	putative protein	gbpln	Arabidopsis thaliana	AT1G64260.1 | Symbols: | MuDR family transposase | chr1:23847756-23849915 FORWARD LENGTH=719	684	719	1e-33	105.117	17.3977	32.1637
Rsa1.0_05458.1.g46177.t1	#	#	#	#	#	#	#	-	----	----	#	#	#	#	#	#	#
Rsa1.0_05459.1.g46178.t1	gb|AAC63844.1| putative non-LTR retroelement reverse transcriptase [Arabidopsis thaliana]	1668	1231	0	73.801	38.6091	48.3813	putative non-LTR retroelement reverse transcriptase	gbpln	Arabidopsis thaliana	AT2G01050.1 | Symbols: | zinc ion binding;nucleic acid binding | chr2:68337-69884 REVERSE LENGTH=515	1668	515	1e-111	30.8753	14.1487	18.765
Rsa1.0_05460.1.g46179.t3	gb|ABD65062.1| hypothetical protein 27.t00126 [Brassica oleracea]	901	578	2e-87	64.1509	23.4184	31.7425	hypothetical protein 27.t00126	gbpln	Brassica oleracea	AT1G51172.1 | Symbols: | unknown protein; FUNCTIONS IN: molecular_function unknown; INVOLVED IN: biological_process unknown; LOCATED IN: cellular_component unknown; CONTAINS InterPro DOMAIN/s: Protein of unknown function DUF601 (InterPro:IPR006736); BEST Arabidopsis thaliana protein match is: Protein of unknown function, DUF601 (TAIR:AT1G46696.1); Has 1849 Blast hits to 1554 proteins in 272 speci…	901	681	3e-12	75.5827	4.21754	7.65816
Rsa1.0_05460.1.g46180.t1	gb|ABW81018.1| gag-pol polymerase [Arabidopsis lyrata subsp. lyrata]	728	672	8e-72	92.3077	25.1374	39.011	gag-pol polymerase	gbpln	Arabidopsis lyrata	#	#	#	#	#	#	#
Rsa1.0_05460.1.g46181.t2	emb|CAN69925.1| hypothetical protein VITISV_027208 [Vitis vinifera]	515	982	1e-73	190.68	36.699	55.9223	hypothetical protein VITISV_027208	gbpln	Vitis vinifera	#	#	#	#	#	#	#
Rsa1.0_05461.1.g46182.t1	ref|XP_002886225.1| transducin family protein [Arabidopsis lyrata subsp. lyrata] gi|297332065|gb|EFH62484.1| transducin family protein [Arabidopsis lyrata subsp. lyrata]	489	482	0	98.5685	91.6155	94.0695	transducin family protein	gbpln	Arabidopsis lyrata	AT2G16405.1 | Symbols: | Transducin/WD40 repeat-like superfamily protein | chr2:7105915-7108787 REVERSE LENGTH=482	489	482	0	98.5685	90.7975	93.865
Rsa1.0_05461.1.g46183.t1	#	#	#	#	#	#	#	-	----	----	#	#	#	#	#	#	#
Rsa1.0_05462.1.g46184.t1	ref|XP_002871293.1| transferase family protein [Arabidopsis lyrata subsp. lyrata] gi|297317130|gb|EFH47552.1| transferase family protein [Arabidopsis lyrata subsp. lyrata]	456	460	0	100.877	78.9474	88.8158	transferase family protein	gbpln	Arabidopsis lyrata	AT5G07870.1 | Symbols: | HXXXD-type acyl-transferase family protein | chr5:2513864-2515351 FORWARD LENGTH=464	456	464	0	101.754	78.2895	88.3772
Rsa1.0_05462.1.g46185.t1	gb|ABD65099.1| hypothetical protein 31.t00074 [Brassica oleracea]	169	258	6e-40	152.663	47.929	65.0888	hypothetical protein 31.t00074	gbpln	Brassica oleracea	AT5G41220.1 | Symbols: ATGSTT3, GST10C, GSTT3 | glutathione S-transferase THETA 3 | chr5:16494560-16496969 REVERSE LENGTH=590	169	590	2e-35	349.112	38.4615	47.929
Rsa1.0_05463.1.g46186.t1	gb|AAF18641.1|AC006228_12 F5J5.16 [Arabidopsis thaliana]	1312	1024	1e-62	78.0488	12.2713	16.9207	F5J5.16	gbpln	Arabidopsis thaliana	#	#	#	#	#	#	#
Rsa1.0_05464.1.g46187.t1	ref|XP_002272442.2| PREDICTED: anaphase-promoting complex subunit 1-like [Vitis vinifera]	606	1716	3e-97	283.168	30.033	35.3135	PREDICTED: anaphase-promoting complex subunit 1-like	gbpln	Vitis vinifera	AT5G05560.1 | Symbols: EMB2771 | E3 ubiquitin ligase, putative | chr5:1641452-1654685 FORWARD LENGTH=1678	606	1678	2e-69	276.898	23.4323	26.8977
Rsa1.0_05464.1.g46188.t1	ref|NP_177888.1| putative F-box protein [Arabidopsis thaliana] gi|75169924|sp|Q9CAP3.1|FB89_ARATH RecName: Full=Putative F-box protein At1g77650 gi|12323384|gb|AAG51665.1|AC010704_9 hypothetical protein; 91631-92782 [Arabidopsis thaliana] gi|332197883|gb|AEE36004.1| putative F-box protein [Arabidopsis thaliana]	295	383	3e-46	129.831	46.4407	58.6441	putative F-box protein	gbpln	Arabidopsis thaliana	AT1G77650.1 | Symbols: | F-box associated ubiquitination effector family protein | chr1:29181110-29182261 FORWARD LENGTH=383	295	383	8e-49	129.831	46.4407	58.6441
Rsa1.0_05464.1.g46189.t1	#	#	#	#	#	#	#	-	----	----	#	#	#	#	#	#	#
Rsa1.0_05464.1.g46190.t1	gb|AAG50806.1|AC079281_8 unknown protein [Arabidopsis thaliana]	1233	1213	0	98.3779	35.9286	51.4193	unknown protein	gbpln	Arabidopsis thaliana	AT3G24255.1 | Symbols: | RNA-directed DNA polymerase (reverse transcriptase)-related family protein | chr3:8789471-8793208 FORWARD LENGTH=746	1233	746	2e-60	60.5028	10.7867	16.0584
Rsa1.0_05465.1.g46191.t1	#	#	#	#	#	#	#	-	----	----	#	#	#	#	#	#	#
Rsa1.0_05465.1.g46192.t2	gb|ACP30627.1| disease resistance protein [Brassica rapa subsp. pekinensis]	996	1226	0	123.092	73.6948	84.5382	disease resistance protein	gbpln	Brassica rapa	AT4G19510.1 | Symbols: | Disease resistance protein (TIR-NBS-LRR class) | chr4:10633685-10637841 FORWARD LENGTH=1210	996	1210	0	121.486	52.51	67.3695
Rsa1.0_05465.1.g46193.t1	gb|AAG51783.1|AC079679_3 reverse transcriptase, putative; 16838-20266 [Arabidopsis thaliana]	194	1142	1e-19	588.66	33.5052	47.9381	reverse transcriptase, putative; 16838-20266	gbpln	Arabidopsis thaliana	#	#	#	#	#	#	#
Rsa1.0_05466.1.g46194.t2	emb|CAB40035.1| retrotransposon like protein [Arabidopsis thaliana] gi|7267767|emb|CAB81170.1| retrotransposon like protein [Arabidopsis thaliana]	1482	1515	0	102.227	59.7841	73.0769	retrotransposon like protein	gbpln	Arabidopsis thaliana	AT4G23160.1 | Symbols: CRK8 | cysteine-rich RLK (RECEPTOR-like protein kinase) 8 | chr4:12129485-12134086 FORWARD LENGTH=1262	1482	1262	1e-108	85.1552	13.6977	19.973
Rsa1.0_05466.1.g46195.t1	ref|XP_002879411.1| exostosin family protein [Arabidopsis lyrata subsp. lyrata] gi|297325250|gb|EFH55670.1| exostosin family protein [Arabidopsis lyrata subsp. lyrata]	502	505	0	100.598	80.4781	89.243	exostosin family protein	gbpln	Arabidopsis lyrata	AT2G32750.1 | Symbols: | Exostosin family protein | chr2:13889641-13891170 FORWARD LENGTH=509	502	509	0	101.394	78.8845	88.247
Rsa1.0_05466.1.g46196.t2	ref|XP_002879409.1| hypothetical protein ARALYDRAFT_482209 [Arabidopsis lyrata subsp. lyrata] gi|297325248|gb|EFH55668.1| hypothetical protein ARALYDRAFT_482209 [Arabidopsis lyrata subsp. lyrata]	386	1002	0	259.585	95.8549	97.4093	hypothetical protein ARALYDRAFT_482209	gbpln	Arabidopsis lyrata	AT2G32730.1 | Symbols: | 26S proteasome regulatory complex, non-ATPase subcomplex, Rpn2/Psmd1 subunit | chr2:13880189-13885464 FORWARD LENGTH=1004	386	1004	0	260.104	95.0777	96.8912
Rsa1.0_05467.1.g46197.t1	gb|EOA33482.1| hypothetical protein CARUB_v10019660mg [Capsella rubella]	1523	1434	0	94.1563	69.0742	77.216	hypothetical protein CARUB_v10019660mg	gbpln	Capsella rubella	AT1G75310.1 | Symbols: AUL1 | auxin-like 1 protein | chr1:28261004-28266124 FORWARD LENGTH=1448	1523	1448	0	95.0755	68.3519	75.8372
Rsa1.0_05467.1.g46198.t1	ref|NP_001185401.1| zinc finger CCCH domain-containing protein 16 [Arabidopsis thaliana] gi|332197583|gb|AEE35704.1| zinc finger CCCH domain-containing protein 16 [Arabidopsis thaliana]	424	398	1e-139	93.8679	67.6887	75.2358	zinc finger CCCH domain-containing protein 16	gbpln	Arabidopsis thaliana	AT1G75340.2 | Symbols: | Zinc finger C-x8-C-x5-C-x3-H type family protein | chr1:28269153-28271873 REVERSE LENGTH=398	424	398	1e-141	93.8679	67.6887	75.2358
Rsa1.0_05467.1.g46199.t1	gb|EOA35866.1| hypothetical protein CARUB_v10021107mg [Capsella rubella]	148	148	3e-67	100	82.4324	85.1351	hypothetical protein CARUB_v10021107mg	gbpln	Capsella rubella	AT1G75350.1 | Symbols: emb2184 | Ribosomal protein L31 | chr1:28272163-28272687 FORWARD LENGTH=144	148	144	9e-64	97.2973	77.027	83.1081
Rsa1.0_05468.1.g46200.t1	gb|ABD65073.1| hypothetical protein 27.t00059 [Brassica oleracea]	138	341	4e-16	247.101	29.7101	39.8551	hypothetical protein 27.t00059	gbpln	Brassica oleracea	#	#	#	#	#	#	#
Rsa1.0_05468.1.g46201.t1	#	#	#	#	#	#	#	-	----	----	#	#	#	#	#	#	#
Rsa1.0_05468.1.g46202.t5	gb|AAQ82842.1| At4g20730 [Arabidopsis thaliana] gi|51970840|dbj|BAD44112.1| putative protein [Arabidopsis thaliana]	881	800	4e-14	90.8059	7.94552	11.9183	At4g20730	gbpln	Arabidopsis thaliana	AT4G32200.1 | Symbols: ASY2 | DNA-binding HORMA family protein | chr4:15548840-15554962 FORWARD LENGTH=1399	881	1399	7e-15	158.797	7.83201	11.6913
Rsa1.0_05468.1.g46203.t1	gb|AAF79618.1|AC027665_19 F5M15.26 [Arabidopsis thaliana]	714	1838	0	257.423	56.0224	67.6471	F5M15.26	gbpln	Arabidopsis thaliana	#	#	#	#	#	#	#
Rsa1.0_05469.1.g46204.t3	ref|XP_002864035.1| hypothetical protein ARALYDRAFT_495066 [Arabidopsis lyrata subsp. lyrata] gi|297309870|gb|EFH40294.1| hypothetical protein ARALYDRAFT_495066 [Arabidopsis lyrata subsp. lyrata]	123	213	6e-58	173.171	86.9919	95.122	hypothetical protein ARALYDRAFT_495066	gbpln	Arabidopsis lyrata	AT5G50100.1 | Symbols: | Putative thiol-disulphide oxidoreductase DCC | chr5:20371916-20373172 FORWARD LENGTH=214	123	214	2e-60	173.984	86.9919	94.3089
Rsa1.0_05469.1.g46205.t1	dbj|BAB02595.1| En/Spm transposon-like protein [Arabidopsis thaliana]	357	510	1e-45	142.857	37.2549	50.4202	En/Spm transposon-like protein	gbpln	Arabidopsis thaliana	#	#	#	#	#	#	#
Rsa1.0_05470.1.g46206.t1	#	#	#	#	#	#	#	-	----	----	#	#	#	#	#	#	#
Rsa1.0_05470.1.g46207.t1	ref|NP_180140.1| uncharacterized protein [Arabidopsis thaliana] gi|79323049|ref|NP_001031415.1| uncharacterized protein [Arabidopsis thaliana] gi|4874307|gb|AAD31369.1| hypothetical protein [Arabidopsis thaliana] gi|38603822|gb|AAR24656.1| At2g25690 [Arabidopsis thaliana] gi|51969006|dbj|BAD43195.1| unknown protein [Arabidopsis thaliana] gi|330252642|gb|AEC07736.1| uncharacterized protein AT2G256…	323	324	1e-119	100.31	73.065	79.8762	uncharacterized protein	gbpln	Arabidopsis thaliana	AT2G25690.2 | Symbols: | Protein of unknown function (DUF581) | chr2:10940530-10941649 REVERSE LENGTH=324	323	324	1e-122	100.31	73.065	79.8762
Rsa1.0_05470.1.g46208.t1	gb|ABD65056.1| hypothetical protein 27.t00122 [Brassica oleracea]	320	239	2e-50	74.6875	33.4375	39.6875	hypothetical protein 27.t00122	gbpln	Brassica oleracea	AT4G29090.1 | Symbols: | Ribonuclease H-like superfamily protein | chr4:14333528-14335255 FORWARD LENGTH=575	320	575	8e-25	179.688	31.875	48.125
Rsa1.0_05470.1.g46209.t1	#	#	#	#	#	#	#	-	----	----	#	#	#	#	#	#	#
Rsa1.0_05471.1.g46210.t1	ref|XP_002879731.1| hypothetical protein ARALYDRAFT_321523 [Arabidopsis lyrata subsp. lyrata] gi|297325570|gb|EFH55990.1| hypothetical protein ARALYDRAFT_321523 [Arabidopsis lyrata subsp. lyrata]	170	829	2e-59	487.647	67.6471	77.0588	hypothetical protein ARALYDRAFT_321523	gbpln	Arabidopsis lyrata	AT2G38185.3 | Symbols: | RING/U-box superfamily protein | chr2:16000516-16002699 FORWARD LENGTH=346	170	346	2e-61	203.529	65.2941	77.6471
Rsa1.0_05471.1.g46211.t1	ref|XP_002862263.1| oxidoreductase [Arabidopsis lyrata subsp. lyrata] gi|297307585|gb|EFH38521.1| oxidoreductase [Arabidopsis lyrata subsp. lyrata]	353	353	1e-178	100	84.4193	91.2181	oxidoreductase	gbpln	Arabidopsis lyrata	AT2G38240.1 | Symbols: | 2-oxoglutarate (2OG) and Fe(II)-dependent oxygenase superfamily protein | chr2:16012723-16014666 REVERSE LENGTH=353	353	353	1e-177	100	82.7195	90.085
Rsa1.0_05472.1.g46212.t1	gb|AAG51783.1|AC079679_3 reverse transcriptase, putative; 16838-20266 [Arabidopsis thaliana]	536	1142	1e-61	213.06	23.3209	29.8507	reverse transcriptase, putative; 16838-20266	gbpln	Arabidopsis thaliana	AT4G29090.1 | Symbols: | Ribonuclease H-like superfamily protein | chr4:14333528-14335255 FORWARD LENGTH=575	536	575	2e-31	107.276	17.3507	27.2388
Rsa1.0_05472.1.g46213.t1	gb|AAF18630.1|AC006228_1 F5J5.1 [Arabidopsis thaliana]	156	1463	3e-25	937.821	39.7436	52.5641	F5J5.1	gbpln	Arabidopsis thaliana	#	#	#	#	#	#	#
Rsa1.0_05472.1.g46214.t1	gb|AAF18641.1|AC006228_12 F5J5.16 [Arabidopsis thaliana]	639	1024	3e-67	160.25	17.8404	21.2833	F5J5.16	gbpln	Arabidopsis thaliana	#	#	#	#	#	#	#
Rsa1.0_05473.1.g46215.t1	#	#	#	#	#	#	#	-	----	----	#	#	#	#	#	#	#
Rsa1.0_05473.1.g46216.t1	#	#	#	#	#	#	#	-	----	----	#	#	#	#	#	#	#
Rsa1.0_05473.1.g46217.t1	ref|NP_190820.1| uncharacterized protein [Arabidopsis thaliana] gi|4886275|emb|CAB43419.1| hypothetical protein [Arabidopsis thaliana] gi|149944353|gb|ABR46219.1| At3g52520 [Arabidopsis thaliana] gi|332645433|gb|AEE78954.1| uncharacterized protein AT3G52520 [Arabidopsis thaliana]	127	133	5e-45	104.724	76.378	87.4016	uncharacterized protein	gbpln	Arabidopsis thaliana	AT3G52520.1 | Symbols: | unknown protein; BEST Arabidopsis thaliana protein match is: unknown protein (TAIR:AT5G06280.3); Has 24 Blast hits to 24 proteins in 7 species: Archae - 0; Bacteria - 0; Metazoa - 0; Fungi - 0; Plants - 24; Viruses - 0; Other Eukaryotes - 0 (source: NCBI BLink). | chr3:19473483-19473884 FORWARD LENGTH=133	127	133	1e-47	104.724	76.378	87.4016
Rsa1.0_05473.1.g46218.t1	gb|EOA23951.1| hypothetical protein CARUB_v10017168mg [Capsella rubella]	471	471	0	100	82.5902	90.4459	hypothetical protein CARUB_v10017168mg	gbpln	Capsella rubella	AT3G52500.1 | Symbols: | Eukaryotic aspartyl protease family protein | chr3:19465644-19467053 REVERSE LENGTH=469	471	469	0	99.5754	81.9533	89.5966
Rsa1.0_05474.1.g46219.t1	gb|EOA32454.1| hypothetical protein CARUB_v10015730mg [Capsella rubella]	86	543	5e-13	631.395	37.2093	63.9535	hypothetical protein CARUB_v10015730mg	gbpln	Capsella rubella	#	#	#	#	#	#	#
Rsa1.0_05474.1.g46220.t1	ref|XP_002874895.1| hypothetical protein ARALYDRAFT_911921 [Arabidopsis lyrata subsp. lyrata] gi|297320732|gb|EFH51154.1| hypothetical protein ARALYDRAFT_911921 [Arabidopsis lyrata subsp. lyrata]	334	333	1e-130	99.7006	79.6407	87.1257	hypothetical protein ARALYDRAFT_911921	gbpln	Arabidopsis lyrata	AT4G02800.1 | Symbols: | unknown protein; FUNCTIONS IN: molecular_function unknown; INVOLVED IN: biological_process unknown; LOCATED IN: chloroplast; EXPRESSED IN: 16 plant structures; EXPRESSED DURING: 9 growth stages; BEST Arabidopsis thaliana protein match is: unknown protein (TAIR:AT5G01970.1); Has 3209 Blast hits to 2720 proteins in 308 species: Archae - 13; Bacteria - 213; Metazoa - 1207; F…	334	333	1e-128	99.7006	76.0479	85.0299
Rsa1.0_05474.1.g46221.t1	ref|XP_002874892.1| hypothetical protein ARALYDRAFT_490275 [Arabidopsis lyrata subsp. lyrata] gi|297320729|gb|EFH51151.1| hypothetical protein ARALYDRAFT_490275 [Arabidopsis lyrata subsp. lyrata]	184	183	3e-66	99.4565	71.1957	79.3478	hypothetical protein ARALYDRAFT_490275	gbpln	Arabidopsis lyrata	AT4G02830.1 | Symbols: | unknown protein; Has 74 Blast hits to 74 proteins in 13 species: Archae - 0; Bacteria - 0; Metazoa - 0; Fungi - 0; Plants - 74; Viruses - 0; Other Eukaryotes - 0 (source: NCBI BLink). | chr4:1262447-1263932 FORWARD LENGTH=184	184	184	8e-68	100	71.7391	78.8043
Rsa1.0_05475.1.g46222.t1	#	#	#	#	#	#	#	-	----	----	#	#	#	#	#	#	#
Rsa1.0_05475.1.g46223.t1	#	#	#	#	#	#	#	-	----	----	#	#	#	#	#	#	#
Rsa1.0_05476.1.g46224.t1	#	#	#	#	#	#	#	-	----	----	#	#	#	#	#	#	#
Rsa1.0_05476.1.g46225.t1	gb|AAC26241.1| F9D12.15 gene product [Arabidopsis thaliana]	410	850	7e-27	207.317	18.7805	29.2683	F9D12.15 gene product	gbpln	Arabidopsis thaliana	#	#	#	#	#	#	#
Rsa1.0_05476.1.g46226.t2	#	#	#	#	#	#	#	-	----	----	#	#	#	#	#	#	#
Rsa1.0_05477.1.g46227.t2	ref|XP_002887971.1| hypothetical protein ARALYDRAFT_893147 [Arabidopsis lyrata subsp. lyrata] gi|297333812|gb|EFH64230.1| hypothetical protein ARALYDRAFT_893147 [Arabidopsis lyrata subsp. lyrata]	225	296	3e-67	131.556	57.3333	71.5556	hypothetical protein ARALYDRAFT_893147	gbpln	Arabidopsis lyrata	#	#	#	#	#	#	#
Rsa1.0_05477.1.g46228.t1	ref|NP_176507.2| cystatin-related domain protein [Arabidopsis thaliana] gi|332195945|gb|AEE34066.1| cystatin-related domain protein [Arabidopsis thaliana]	190	225	3e-52	118.421	55.2632	70.5263	cystatin-related domain protein	gbpln	Arabidopsis thaliana	AT1G63190.1 | Symbols: | Cystatin/monellin superfamily protein | chr1:23431835-23433002 FORWARD LENGTH=225	190	225	9e-55	118.421	55.2632	70.5263
Rsa1.0_05477.1.g46229.t1	gb|ABD65100.1| hypothetical protein 31.t00077 [Brassica oleracea]	165	391	5e-18	236.97	26.0606	32.7273	hypothetical protein 31.t00077	gbpln	Brassica oleracea	#	#	#	#	#	#	#
Rsa1.0_05478.1.g46230.t1	gb|EOA25826.1| hypothetical protein CARUB_v10019198mg [Capsella rubella]	602	510	1e-145	84.7176	42.3588	48.8372	hypothetical protein CARUB_v10019198mg	gbpln	Capsella rubella	AT3G28580.1 | Symbols: | P-loop containing nucleoside triphosphate hydrolases superfamily protein | chr3:10715736-10717238 FORWARD LENGTH=500	602	500	1e-147	83.0565	43.0233	48.3389
Rsa1.0_05479.1.g46231.t1	gb|EOA32501.1| hypothetical protein CARUB_v10015782mg [Capsella rubella]	715	723	0	101.119	80.8392	86.8531	hypothetical protein CARUB_v10015782mg	gbpln	Capsella rubella	AT3G23790.1 | Symbols: AAE16 | AMP-dependent synthetase and ligase family protein | chr3:8575268-8581001 FORWARD LENGTH=722	715	722	0	100.979	80.8392	86.1538
Rsa1.0_05479.1.g46232.t1	ref|XP_002873931.1| hypothetical protein ARALYDRAFT_351013 [Arabidopsis lyrata subsp. lyrata] gi|297319768|gb|EFH50190.1| hypothetical protein ARALYDRAFT_351013 [Arabidopsis lyrata subsp. lyrata]	297	403	2e-93	135.69	67.3401	79.4613	hypothetical protein ARALYDRAFT_351013	gbpln	Arabidopsis lyrata	AT5G19110.1 | Symbols: | Eukaryotic aspartyl protease family protein | chr5:6411720-6413170 REVERSE LENGTH=405	297	405	1e-93	136.364	66.33	78.4512
Rsa1.0_05479.1.g46233.t1	gb|EOA30366.1| hypothetical protein CARUB_v10013488mg, partial [Capsella rubella]	235	507	1e-124	215.745	92.766	93.617	hypothetical protein CARUB_v10013488mg, partial	gbpln	Capsella rubella	AT3G23810.1 | Symbols: SAHH2, ATSAHH2 | S-adenosyl-l-homocysteine (SAH) hydrolase 2 | chr3:8588013-8589671 REVERSE LENGTH=485	235	485	1e-126	206.383	92.766	93.617
Rsa1.0_05480.1.g46234.t1	#	#	#	#	#	#	#	-	----	----	#	#	#	#	#	#	#
Rsa1.0_05480.1.g46235.t1	gb|ABD65065.1| hypothetical protein 27.t00043 [Brassica oleracea]	106	117	6e-11	110.377	39.6226	66.0377	hypothetical protein 27.t00043	gbpln	Brassica oleracea	#	#	#	#	#	#	#
Rsa1.0_05480.1.g46236.t1	#	#	#	#	#	#	#	-	----	----	#	#	#	#	#	#	#
Rsa1.0_05480.1.g46237.t2	#	#	#	#	#	#	#	-	----	----	#	#	#	#	#	#	#
Rsa1.0_05481.1.g46238.t4	emb|CAB39638.1| RNA-directed DNA polymerase-like protein [Arabidopsis thaliana] gi|7267666|emb|CAB78094.1| RNA-directed DNA polymerase-like protein [Arabidopsis thaliana]	594	1274	5e-39	214.478	15.8249	20.3704	RNA-directed DNA polymerase-like protein	gbpln	Arabidopsis thaliana	AT4G29090.1 | Symbols: | Ribonuclease H-like superfamily protein | chr4:14333528-14335255 FORWARD LENGTH=575	594	575	3e-21	96.8013	13.1313	19.3603
Rsa1.0_05482.1.g46239.t1	ref|NP_179757.1| sec23/sec24-like transport protein [Arabidopsis thaliana] gi|4567227|gb|AAD23642.1| putative protein transport protein SEC23 [Arabidopsis thaliana] gi|20466578|gb|AAM20606.1| putative protein transport protein SEC23 [Arabidopsis thaliana] gi|34098811|gb|AAQ56788.1| At2g21630 [Arabidopsis thaliana] gi|330252111|gb|AEC07205.1| sec23/sec24-like transport protein [Arabidopsis thalian…	321	761	1e-115	237.072	66.3551	71.028	sec23/sec24-like transport protein	gbpln	Arabidopsis thaliana	AT2G21630.1 | Symbols: | Sec23/Sec24 protein transport family protein | chr2:9250346-9253829 FORWARD LENGTH=761	321	761	1e-118	237.072	66.3551	71.028
Rsa1.0_05482.1.g46240.t1	ref|NP_850015.1| adenine nucleotide alpha hydrolases-like protein [Arabidopsis thaliana] gi|20198098|gb|AAD23643.2| expressed protein [Arabidopsis thaliana] gi|21592708|gb|AAM64657.1| RD2 protein [Arabidopsis thaliana] gi|330252109|gb|AEC07203.1| adenine nucleotide alpha hydrolases-like protein [Arabidopsis thaliana]	189	187	3e-87	98.9418	92.5926	95.2381	adenine nucleotide alpha hydrolases-like protein	gbpln	Arabidopsis thaliana	AT2G21620.1 | Symbols: RD2 | Adenine nucleotide alpha hydrolases-like superfamily protein | chr2:9248749-9249986 FORWARD LENGTH=187	189	187	1e-89	98.9418	92.5926	95.2381
Rsa1.0_05482.1.g46241.t2	ref|NP_179755.1| pectinesterase 11 [Arabidopsis thaliana] gi|75206124|sp|Q9SIJ9.1|PME11_ARATH RecName: Full=Putative pectinesterase 11; Short=PE 11; AltName: Full=Pectin methylesterase 11; Short=AtPME11 gi|4567229|gb|AAD23644.1| putative pectinesterase [Arabidopsis thaliana] gi|330252108|gb|AEC07202.1| pectinesterase 11 [Arabidopsis thaliana]	304	352	1e-161	115.789	87.8289	93.4211	pectinesterase 11	gbpln	Arabidopsis thaliana	AT2G21610.1 | Symbols: PE11, ATPE11 | pectinesterase 11 | chr2:9245161-9247025 REVERSE LENGTH=352	304	352	1e-164	115.789	87.8289	93.4211
Rsa1.0_05482.1.g46242.t1	gb|EOA38547.1| hypothetical protein CARUB_v10010352mg [Capsella rubella]	188	195	2e-92	103.723	88.8298	94.6809	hypothetical protein CARUB_v10010352mg	gbpln	Capsella rubella	AT2G21600.1 | Symbols: ATRER1B, RER1B | endoplasmatic reticulum retrieval protein 1B | chr2:9243550-9244579 FORWARD LENGTH=195	188	195	5e-94	103.723	88.2979	93.617
Rsa1.0_05483.1.g46243.t1	gb|AAF70842.1|AC003113_9 F24O1.21 [Arabidopsis thaliana]	162	361	8e-49	222.84	60.4938	72.2222	F24O1.21	gbpln	Arabidopsis thaliana	#	#	#	#	#	#	#
Rsa1.0_05485.1.g46244.t2	ref|XP_002864135.1| hypothetical protein ARALYDRAFT_495249 [Arabidopsis lyrata subsp. lyrata] gi|297309970|gb|EFH40394.1| hypothetical protein ARALYDRAFT_495249 [Arabidopsis lyrata subsp. lyrata]	183	241	1e-44	131.694	56.8306	63.9344	hypothetical protein ARALYDRAFT_495249	gbpln	Arabidopsis lyrata	AT5G51840.1 | Symbols: | unknown protein; Has 30201 Blast hits to 17322 proteins in 780 species: Archae - 12; Bacteria - 1396; Metazoa - 17338; Fungi - 3422; Plants - 5037; Viruses - 0; Other Eukaryotes - 2996 (source: NCBI BLink). | chr5:21072143-21074131 FORWARD LENGTH=245	183	245	2e-45	133.88	56.2842	62.8415
Rsa1.0_05485.1.g46245.t1	#	#	#	#	#	#	#	-	----	----	#	#	#	#	#	#	#
Rsa1.0_05485.1.g46246.t1	ref|XP_002864137.1| predicted protein [Arabidopsis lyrata subsp. lyrata] gi|297309972|gb|EFH40396.1| predicted protein [Arabidopsis lyrata subsp. lyrata]	531	596	1e-126	112.241	53.2957	61.7702	predicted protein	gbpln	Arabidopsis lyrata	AT5G51850.1 | Symbols: | unknown protein; BEST Arabidopsis thaliana protein match is: unknown protein (TAIR:AT5G62170.1); Has 384 Blast hits to 375 proteins in 79 species: Archae - 0; Bacteria - 14; Metazoa - 135; Fungi - 31; Plants - 92; Viruses - 0; Other Eukaryotes - 112 (source: NCBI BLink). | chr5:21079419-21081478 FORWARD LENGTH=590	531	590	1e-116	111.111	48.9642	57.4388
Rsa1.0_05486.1.g46247.t1	#	#	#	#	#	#	#	-	----	----	#	#	#	#	#	#	#
Rsa1.0_05486.1.g46248.t1	gb|ABD64958.1| ethylene responsive element binding factor -related [Brassica oleracea]	183	954	9e-40	521.311	45.9016	58.4699	ethylene responsive element binding factor -related	gbpln	Brassica oleracea	#	#	#	#	#	#	#
Rsa1.0_05486.1.g46249.t1	gb|ABD64958.1| ethylene responsive element binding factor -related [Brassica oleracea]	277	954	2e-21	344.404	29.6029	35.0181	ethylene responsive element binding factor -related	gbpln	Brassica oleracea	#	#	#	#	#	#	#
Rsa1.0_05487.1.g46250.t1	gb|AAG52949.1| gag/pol polyprotein [Arabidopsis thaliana]	800	1643	1e-178	205.375	44.5	57	gag/pol polyprotein	gbpln	Arabidopsis thaliana	AT1G15420.1 | Symbols: | CONTAINS InterPro DOMAIN/s: Small-subunit processome, Utp12 (InterPro:IPR007148); Has 764 Blast hits to 656 proteins in 193 species: Archae - 0; Bacteria - 42; Metazoa - 237; Fungi - 154; Plants - 85; Viruses - 23; Other Eukaryotes - 223 (source: NCBI BLink). | chr1:5301794-5303296 REVERSE LENGTH=278	800	278	5e-21	34.75	8	10
Rsa1.0_05487.1.g46251.t1	gb|AAC63678.1| putative non-LTR retroelement reverse transcriptase [Arabidopsis thaliana]	176	1216	1e-25	690.909	39.2045	49.4318	putative non-LTR retroelement reverse transcriptase	gbpln	Arabidopsis thaliana	AT1G43730.1 | Symbols: | RNA-directed DNA polymerase (reverse transcriptase)-related family protein | chr1:16508723-16509784 REVERSE LENGTH=320	176	320	1e-17	181.818	30.1136	43.1818
Rsa1.0_05487.1.g46252.t2	#	#	#	#	#	#	#	-	----	----	#	#	#	#	#	#	#
Rsa1.0_05488.1.g46253.t1	gb|AAD27902.1|AC006267_7 putative polyprotein [Arabidopsis thaliana] gi|7267450|emb|CAB81146.1| putative polyprotein [Arabidopsis thaliana]	77	1054	2e-15	1368.83	51.9481	67.5325	putative polyprotein	gbpln	Arabidopsis thaliana	#	#	#	#	#	#	#
Rsa1.0_05488.1.g46254.t1	gb|AAM60845.1| unknown [Arabidopsis thaliana]	314	352	7e-69	112.102	59.2357	71.3376	unknown	gbpln	Arabidopsis thaliana	AT3G54000.1 | Symbols: | CONTAINS InterPro DOMAIN/s: Uncharacterised conserved protein UCP022260 (InterPro:IPR016802); Has 94 Blast hits to 94 proteins in 14 species: Archae - 0; Bacteria - 0; Metazoa - 0; Fungi - 0; Plants - 94; Viruses - 0; Other Eukaryotes - 0 (source: NCBI BLink). | chr3:19996757-19998197 FORWARD LENGTH=352	314	352	4e-68	112.102	57.6433	70.0637
Rsa1.0_05489.1.g46255.t1	gb|ABA18097.1| pentatricopeptide repeat protein [Olimarabidopsis pumila]	123	424	3e-61	344.715	91.8699	94.3089	pentatricopeptide repeat protein	gbpln	Olimarabidopsis pumila	AT3G42630.1 | Symbols: | Pentatricopeptide repeat (PPR) superfamily protein | chr3:14722314-14723635 FORWARD LENGTH=415	123	415	4e-63	337.398	89.4309	93.4959
Rsa1.0_05489.1.g46256.t1	ref|NP_200724.1| serine/threonine-protein phosphatase PP1 isozyme 2 [Arabidopsis thaliana] gi|30697179|ref|NP_851218.1| serine/threonine-protein phosphatase PP1 isozyme 2 [Arabidopsis thaliana] gi|79331451|ref|NP_001032103.1| serine/threonine-protein phosphatase PP1 isozyme 2 [Arabidopsis thaliana] gi|1346754|sp|P48482.1|PP12_ARATH RecName: Full=Serine/threonine-protein phosphatase PP1 isozyme 2 …	281	312	1e-148	111.032	90.0356	95.7295	serine/threonine-protein phosphatase PP1 isozyme 2	gbpln	Arabidopsis thaliana	AT5G59160.3 | Symbols: TOPP2, PPO | type one serine/threonine protein phosphatase 2 | chr5:23879567-23881102 FORWARD LENGTH=312	281	312	1e-151	111.032	90.0356	95.7295
Rsa1.0_05489.1.g46257.t1	gb|AAD17395.1| putative non-LTR retroelement reverse transcriptase [Arabidopsis thaliana]	150	1138	7e-18	758.667	38	47.3333	putative non-LTR retroelement reverse transcriptase	gbpln	Arabidopsis thaliana	#	#	#	#	#	#	#
Rsa1.0_05489.1.g46258.t2	ref|NP_190267.1| Ras-related protein RABA2c [Arabidopsis thaliana] gi|297819266|ref|XP_002877516.1| hypothetical protein ARALYDRAFT_485055 [Arabidopsis lyrata subsp. lyrata] gi|3915842|sp|Q96283.4|RAA2C_ARATH RecName: Full=Ras-related protein RABA2c; Short=AtRABA2c; AltName: Full=Ras-related protein Rab11A; Short=AtRab11A gi|2598229|emb|CAA70112.1| Rab11 protein [Arabidopsis thaliana] gi|5541676|…	162	217	2e-79	133.951	96.9136	98.1481	Ras-related protein RABA2c	gbpln	Arabidopsis lyrata	AT3G46830.1 | Symbols: ATRAB11A, ATRABA2C, ATRAB-A2C, RAB-A2C, RABA2c | RAB GTPase homolog A2C | chr3:17246699-17248362 REVERSE LENGTH=217	162	217	7e-82	133.951	96.9136	98.1481
Rsa1.0_05490.1.g46259.t1	gb|EOA22304.1| hypothetical protein CARUB_v10002906mg [Capsella rubella]	773	679	0	87.8396	72.1863	79.3014	hypothetical protein CARUB_v10002906mg	gbpln	Capsella rubella	AT5G19740.1 | Symbols: | Peptidase M28 family protein | chr5:6673986-6676767 FORWARD LENGTH=681	773	681	0	88.0983	71.2807	78.784
Rsa1.0_05490.1.g46260.t1	gb|EOA20821.1| hypothetical protein CARUB_v10001159mg [Capsella rubella]	326	386	0	118.405	95.7055	97.2393	hypothetical protein CARUB_v10001159mg	gbpln	Capsella rubella	AT5G19730.1 | Symbols: | Pectin lyase-like superfamily protein | chr5:6670562-6673202 FORWARD LENGTH=383	326	383	0	117.485	93.865	96.9325
Rsa1.0_05491.1.g46261.t1	gb|EOA20779.1| hypothetical protein CARUB_v10001108mg [Capsella rubella]	401	403	0	100.499	86.5337	94.015	hypothetical protein CARUB_v10001108mg	gbpln	Capsella rubella	AT4G04480.1 | Symbols: | unknown protein; LOCATED IN: chloroplast; EXPRESSED IN: flower, pollen tube; EXPRESSED DURING: petal differentiation and expansion stage; BEST Arabidopsis thaliana protein match is: F-box family protein with a domain of unknown function (DUF295) (TAIR:AT4G22030.1); Has 78 Blast hits to 78 proteins in 10 species: Archae - 0; Bacteria - 0; Metazoa - 0; Fungi - 0; Plants - 7…	401	398	0	99.2519	87.2818	93.0175
Rsa1.0_05491.1.g46262.t1	ref|XP_002872693.1| aspartyl protease family protein [Arabidopsis lyrata subsp. lyrata] gi|297318530|gb|EFH48952.1| aspartyl protease family protein [Arabidopsis lyrata subsp. lyrata]	1130	507	0	44.8673	37.0796	40.7965	aspartyl protease family protein	gbpln	Arabidopsis lyrata	AT4G04460.1 | Symbols: | Saposin-like aspartyl protease family protein | chr4:2225232-2227746 FORWARD LENGTH=508	1130	508	0	44.9558	36.8142	40.6195
Rsa1.0_05492.1.g46263.t1	#	#	#	#	#	#	#	-	----	----	#	#	#	#	#	#	#
Rsa1.0_05493.1.g46264.t1	ref|XP_002893514.1| hypothetical protein ARALYDRAFT_473032 [Arabidopsis lyrata subsp. lyrata] gi|297339356|gb|EFH69773.1| hypothetical protein ARALYDRAFT_473032 [Arabidopsis lyrata subsp. lyrata]	585	578	0	98.8034	86.8376	90.7692	hypothetical protein ARALYDRAFT_473032	gbpln	Arabidopsis lyrata	AT1G28240.1 | Symbols: | Protein of unknown function (DUF616) | chr1:9868521-9871798 REVERSE LENGTH=581	585	581	0	99.3162	87.0085	91.1111
Rsa1.0_05493.1.g46265.t1	ref|XP_002890766.1| hypothetical protein ARALYDRAFT_890362 [Arabidopsis lyrata subsp. lyrata] gi|297336608|gb|EFH67025.1| hypothetical protein ARALYDRAFT_890362 [Arabidopsis lyrata subsp. lyrata]	115	105	3e-35	91.3043	70.4348	80	hypothetical protein ARALYDRAFT_890362	gbpln	Arabidopsis lyrata	AT1G28250.1 | Symbols: | unknown protein; Has 22 Blast hits to 22 proteins in 10 species: Archae - 0; Bacteria - 0; Metazoa - 0; Fungi - 0; Plants - 22; Viruses - 0; Other Eukaryotes - 0 (source: NCBI BLink). | chr1:9874296-9875175 FORWARD LENGTH=102	115	102	6e-37	88.6957	70.4348	77.3913
Rsa1.0_05493.1.g46266.t1	ref|XP_002873866.1| hypothetical protein ARALYDRAFT_909803 [Arabidopsis lyrata subsp. lyrata] gi|297319703|gb|EFH50125.1| hypothetical protein ARALYDRAFT_909803 [Arabidopsis lyrata subsp. lyrata]	385	384	3e-76	99.7403	50.9091	63.6364	hypothetical protein ARALYDRAFT_909803	gbpln	Arabidopsis lyrata	AT1G50870.1 | Symbols: | F-box and associated interaction domains-containing protein | chr1:18855147-18856337 FORWARD LENGTH=396	385	396	6e-61	102.857	40.5195	55.5844
Rsa1.0_05494.1.g46267.t1	#	#	#	#	#	#	#	-	----	----	#	#	#	#	#	#	#
Rsa1.0_05494.1.g46268.t1	ref|NP_173431.1| ferredoxin--NADP+ reductase [Arabidopsis thaliana] gi|75162434|sp|Q8W493.1|FNRL2_ARATH RecName: Full=Ferredoxin--NADP reductase, leaf isozyme 2, chloroplastic; AltName: Full=Leaf FNR 2; Short=AtLFNR2; Short=FNR-2; Flags: Precursor gi|17065326|gb|AAL32817.1| Unknown protein [Arabidopsis thaliana] gi|21387157|gb|AAM47982.1| unknown protein [Arabidopsis thaliana] gi|332191802|gb|AEE…	366	369	0	100.82	92.623	95.6284	ferredoxin--NADP+ reductase	gbpln	Arabidopsis thaliana	AT1G20020.1 | Symbols: ATLFNR2, FNR2 | ferredoxin-NADP(+)-oxidoreductase 2 | chr1:6942851-6944868 FORWARD LENGTH=369	366	369	0	100.82	92.623	95.6284
Rsa1.0_05494.1.g46269.t1	gb|EOA37441.1| hypothetical protein CARUB_v10011511mg [Capsella rubella]	131	369	2e-69	281.679	96.1832	96.9466	hypothetical protein CARUB_v10011511mg	gbpln	Capsella rubella	AT1G20020.3 | Symbols: ATLFNR2 | ferredoxin-NADP(+)-oxidoreductase 2 | chr1:6942851-6944868 FORWARD LENGTH=369	131	369	6e-72	281.679	96.1832	96.9466
Rsa1.0_05494.1.g46270.t1	ref|XP_002890367.1| hypothetical protein ARALYDRAFT_472231 [Arabidopsis lyrata subsp. lyrata] gi|297336209|gb|EFH66626.1| hypothetical protein ARALYDRAFT_472231 [Arabidopsis lyrata subsp. lyrata]	220	220	1e-100	100	84.0909	90.4545	hypothetical protein ARALYDRAFT_472231	gbpln	Arabidopsis lyrata	AT1G20050.1 | Symbols: HYD1 | C-8,7 sterol isomerase | chr1:6949160-6950135 FORWARD LENGTH=223	220	223	3e-90	101.364	82.7273	89.0909
Rsa1.0_05495.1.g46271.t1	ref|XP_002874880.1| hypothetical protein ARALYDRAFT_911890 [Arabidopsis lyrata subsp. lyrata] gi|297320717|gb|EFH51139.1| hypothetical protein ARALYDRAFT_911890 [Arabidopsis lyrata subsp. lyrata]	192	194	5e-59	101.042	87.5	89.0625	hypothetical protein ARALYDRAFT_911890	gbpln	Arabidopsis lyrata	AT4G03120.1 | Symbols: | C2H2 and C2HC zinc fingers superfamily protein | chr4:1385747-1387331 FORWARD LENGTH=207	192	207	2e-58	107.812	85.9375	88.0208
Rsa1.0_05495.1.g46272.t1	ref|XP_002874881.1| hypothetical protein ARALYDRAFT_490253 [Arabidopsis lyrata subsp. lyrata] gi|297320718|gb|EFH51140.1| hypothetical protein ARALYDRAFT_490253 [Arabidopsis lyrata subsp. lyrata]	432	423	0	97.9167	86.8056	92.1296	hypothetical protein ARALYDRAFT_490253	gbpln	Arabidopsis lyrata	AT4G03100.1 | Symbols: | Rho GTPase activating protein with PAK-box/P21-Rho-binding domain | chr4:1374361-1375913 FORWARD LENGTH=430	432	430	0	99.537	87.5	92.1296
Rsa1.0_05495.1.g46273.t1	dbj|BAB01869.1| cytochrome P450-like protein [Arabidopsis thaliana]	500	524	1e-173	104.8	63.4	75	cytochrome P450-like protein	gbpln	Arabidopsis thaliana	AT3G20100.1 | Symbols: CYP705A19 | cytochrome P450, family 705, subfamily A, polypeptide 19 | chr3:7019014-7020649 FORWARD LENGTH=513	500	513	1e-173	102.6	61.8	74.2
Rsa1.0_05496.1.g46274.t1	dbj|BAJ33816.1| unnamed protein product [Thellungiella halophila]	740	571	0	77.1622	61.6216	67.1622	unnamed protein product	----	----	AT1G18840.2 | Symbols: IQD30 | IQ-domain 30 | chr1:6501068-6503435 REVERSE LENGTH=572	740	572	0	77.2973	57.4324	64.0541
Rsa1.0_05496.1.g46275.t1	ref|NP_173320.2| putative WRKY transcription factor 61 [Arabidopsis thaliana] gi|20978774|sp|Q8VWV6.1|WRK61_ARATH RecName: Full=Probable WRKY transcription factor 61; AltName: Full=WRKY DNA-binding protein 61 gi|17980960|gb|AAL50785.1|AF452175_1 WRKY transcription factor 61 [Arabidopsis thaliana] gi|332191651|gb|AEE29772.1| putative WRKY transcription factor 61 [Arabidopsis thaliana]	500	480	1e-175	96	71.8	81	putative WRKY transcription factor 61	gbpln	Arabidopsis thaliana	AT1G18860.1 | Symbols: WRKY61, ATWRKY61 | WRKY DNA-binding protein 61 | chr1:6509494-6511209 FORWARD LENGTH=480	500	480	1e-178	96	71.8	81
Rsa1.0_05496.1.g46276.t1	ref|NP_173321.4| Isochorismate synthase 2 [Arabidopsis thaliana] gi|205830866|sp|Q9M9V6.2|ICS2_ARATH RecName: Full=Isochorismate synthase 2, chloroplastic; Short=AtIcs2; AltName: Full=Isochorismate mutase 2; AltName: Full=menF-like protein 2; Flags: Precursor gi|183229349|gb|ACC60228.1| isochorismate synthase 2 [Arabidopsis thaliana] gi|332191652|gb|AEE29773.1| Isochorismate synthase 2 [Arabidops…	531	562	0	105.838	81.5443	89.8305	Isochorismate synthase 2	gbpln	Arabidopsis thaliana	AT1G18870.1 | Symbols: ICS2, ATICS2 | isochorismate synthase 2 | chr1:6515486-6519176 FORWARD LENGTH=562	531	562	0	105.838	81.5443	89.8305
Rsa1.0_05497.1.g46277.t1	gb|ABD65163.1| hypothetical protein 40.t00048 [Brassica oleracea]	176	569	5e-74	323.295	75.5682	88.0682	hypothetical protein 40.t00048	gbpln	Brassica oleracea	#	#	#	#	#	#	#
Rsa1.0_05497.1.g46278.t1	ref|NP_198848.1| cysteine/histidine-rich C1 domain-containing protein [Arabidopsis thaliana] gi|10178142|dbj|BAB11587.1| CHP-rich zinc finger protein-like [Arabidopsis thaliana] gi|332007150|gb|AED94533.1| cysteine/histidine-rich C1 domain-containing protein [Arabidopsis thaliana]	492	594	4e-96	120.732	42.4797	57.1138	cysteine/histidine-rich C1 domain-containing protein	gbpln	Arabidopsis thaliana	AT5G40320.1 | Symbols: | Cysteine/Histidine-rich C1 domain family protein | chr5:16121757-16123541 FORWARD LENGTH=594	492	594	1e-98	120.732	42.4797	57.1138
Rsa1.0_05497.1.g46279.t1	ref|XP_002867955.1| hypothetical protein ARALYDRAFT_914754 [Arabidopsis lyrata subsp. lyrata] gi|297313791|gb|EFH44214.1| hypothetical protein ARALYDRAFT_914754 [Arabidopsis lyrata subsp. lyrata]	686	651	0	94.898	63.1195	74.344	hypothetical protein ARALYDRAFT_914754	gbpln	Arabidopsis lyrata	AT5G45500.2 | Symbols: | RNI-like superfamily protein | chr5:18432636-18434951 REVERSE LENGTH=771	686	771	1e-147	112.391	44.6064	61.0787
Rsa1.0_05498.1.g46280.t1	ref|XP_002872946.1| hypothetical protein ARALYDRAFT_912190 [Arabidopsis lyrata subsp. lyrata] gi|297318783|gb|EFH49205.1| hypothetical protein ARALYDRAFT_912190 [Arabidopsis lyrata subsp. lyrata]	137	153	4e-41	111.679	67.1533	79.562	hypothetical protein ARALYDRAFT_912190	gbpln	Arabidopsis lyrata	AT2G45760.1 | Symbols: BAP2, BAL | BON association protein 2 | chr2:18847125-18847748 REVERSE LENGTH=207	137	207	3e-16	151.095	35.7664	52.5547
Rsa1.0_05498.1.g46281.t3	ref|XP_002875023.1| predicted protein [Arabidopsis lyrata subsp. lyrata] gi|297320860|gb|EFH51282.1| predicted protein [Arabidopsis lyrata subsp. lyrata]	457	425	1e-168	92.9978	66.9584	78.7746	predicted protein	gbpln	Arabidopsis lyrata	AT4G00520.2 | Symbols: | Acyl-CoA thioesterase family protein | chr4:227726-231494 FORWARD LENGTH=425	457	425	1e-166	92.9978	64.9891	77.6805
Rsa1.0_05498.1.g46282.t1	#	#	#	#	#	#	#	-	----	----	#	#	#	#	#	#	#
Rsa1.0_05499.1.g46283.t1	dbj|BAF00918.1| putative reverse transcriptase [Arabidopsis thaliana]	728	910	0	125	51.2363	66.7582	putative reverse transcriptase	gbpln	Arabidopsis thaliana	AT1G43760.1 | Symbols: | DNAse I-like superfamily protein | chr1:16528880-16531065 REVERSE LENGTH=626	728	626	1e-116	85.989	28.8462	40.522
Rsa1.0_05499.1.g46284.t1	ref|XP_002873476.1| hypothetical protein ARALYDRAFT_325615 [Arabidopsis lyrata subsp. lyrata] gi|297319313|gb|EFH49735.1| hypothetical protein ARALYDRAFT_325615 [Arabidopsis lyrata subsp. lyrata]	476	475	0	99.7899	83.8235	90.7563	hypothetical protein ARALYDRAFT_325615	gbpln	Arabidopsis lyrata	AT5G10770.1 | Symbols: | Eukaryotic aspartyl protease family protein | chr5:3403331-3405331 REVERSE LENGTH=474	476	474	0	99.5798	80.4622	86.7647
Rsa1.0_05499.1.g46285.t1	gb|EOA17142.1| hypothetical protein CARUB_v10005407mg [Capsella rubella] gi|482552950|gb|EOA17143.1| hypothetical protein CARUB_v10005407mg [Capsella rubella]	240	288	1e-130	120	90.4167	97.9167	hypothetical protein CARUB_v10005407mg	gbpln	Capsella rubella	AT4G33910.1 | Symbols: | 2-oxoglutarate (2OG) and Fe(II)-dependent oxygenase superfamily protein | chr4:16256943-16258614 REVERSE LENGTH=288	240	288	1e-132	120	90	97.5
Rsa1.0_05500.1.g46286.t1	ref|NP_188532.2| Pollen-specific leucine-rich repeat extensin-like protein 1 [Arabidopsis thaliana] gi|75335059|sp|Q9LJ64.1|PLRX1_ARATH RecName: Full=Pollen-specific leucine-rich repeat extensin-like protein 1; Short=AtPEX1; Short=Pollen-specific LRR/EXTENSIN1; AltName: Full=Cell wall hydroxyproline-rich glycoprotein; Flags: Precursor gi|9280319|dbj|BAB01698.1| extensin protein-like [Arabidopsis …	648	956	0	147.531	71.142	76.3889	Pollen-specific leucine-rich repeat extensin-like protein 1	gbpln	Arabidopsis thaliana	AT3G19020.1 | Symbols: | Leucine-rich repeat (LRR) family protein | chr3:6559174-6562044 REVERSE LENGTH=956	648	956	0	147.531	71.142	76.3889
Rsa1.0_05500.1.g46287.t1	ref|NP_566625.1| uncharacterized protein [Arabidopsis thaliana] gi|13605742|gb|AAK32864.1|AF361852_1 AT3g19030/K13E13_15 [Arabidopsis thaliana] gi|9280320|dbj|BAB01699.1| unnamed protein product [Arabidopsis thaliana] gi|21592645|gb|AAM64594.1| unknown [Arabidopsis thaliana] gi|24797016|gb|AAN64520.1| At3g19030/K13E13_15 [Arabidopsis thaliana] gi|332642664|gb|AEE76185.1| uncharacterized protein A…	61	60	2e-17	98.3607	78.6885	86.8852	uncharacterized protein	gbpln	Arabidopsis thaliana	AT3G19030.1 | Symbols: | unknown protein; FUNCTIONS IN: molecular_function unknown; INVOLVED IN: pyridoxine biosynthetic process, homoserine biosynthetic process; LOCATED IN: endomembrane system; EXPRESSED IN: 19 plant structures; EXPRESSED DURING: 9 growth stages; BEST Arabidopsis thaliana protein match is: unknown protein (TAIR:AT1G49500.1); Has 22 Blast hits to 22 proteins in 2 species: Archae…	61	60	2e-20	98.3607	78.6885	86.8852
Rsa1.0_05500.1.g46288.t1	gb|EOA27690.1| hypothetical protein CARUB_v10023843mg, partial [Capsella rubella]	268	271	2e-30	101.119	35.8209	51.4925	hypothetical protein CARUB_v10023843mg, partial	gbpln	Capsella rubella	AT1G10000.1 | Symbols: | Ribonuclease H-like superfamily protein | chr1:3263877-3264788 REVERSE LENGTH=303	268	303	1e-22	113.06	32.4627	48.5075
Rsa1.0_05500.1.g46289.t1	ref|NP_566625.1| uncharacterized protein [Arabidopsis thaliana] gi|13605742|gb|AAK32864.1|AF361852_1 AT3g19030/K13E13_15 [Arabidopsis thaliana] gi|9280320|dbj|BAB01699.1| unnamed protein product [Arabidopsis thaliana] gi|21592645|gb|AAM64594.1| unknown [Arabidopsis thaliana] gi|24797016|gb|AAN64520.1| At3g19030/K13E13_15 [Arabidopsis thaliana] gi|332642664|gb|AEE76185.1| uncharacterized protein A…	60	60	1e-20	100	85	90	uncharacterized protein	gbpln	Arabidopsis thaliana	AT3G19030.1 | Symbols: | unknown protein; FUNCTIONS IN: molecular_function unknown; INVOLVED IN: pyridoxine biosynthetic process, homoserine biosynthetic process; LOCATED IN: endomembrane system; EXPRESSED IN: 19 plant structures; EXPRESSED DURING: 9 growth stages; BEST Arabidopsis thaliana protein match is: unknown protein (TAIR:AT1G49500.1); Has 22 Blast hits to 22 proteins in 2 species: Archae…	60	60	2e-23	100	85	90
Rsa1.0_05501.1.g46290.t1	gb|EOA34063.1| hypothetical protein CARUB_v10021562mg, partial [Capsella rubella]	259	392	1e-134	151.351	92.6641	95.7529	hypothetical protein CARUB_v10021562mg, partial	gbpln	Capsella rubella	AT2G44270.2 | Symbols: ROL5 | repressor of lrx1 | chr2:18298078-18300153 REVERSE LENGTH=358	259	358	1e-136	138.224	93.4363	96.9112
Rsa1.0_05501.1.g46291.t1	ref|NP_177743.1| SKU5 similar 5 protein [Arabidopsis thaliana] gi|6573725|gb|AAF17645.1|AC009978_21 T23E18.10 [Arabidopsis thaliana] gi|222423158|dbj|BAH19558.1| AT1G76160 [Arabidopsis thaliana] gi|332197683|gb|AEE35804.1| SKU5 similar 5 protein [Arabidopsis thaliana]	530	541	0	102.075	84.5283	90.1887	SKU5 similar 5 protein	gbpln	Arabidopsis thaliana	AT1G76160.1 | Symbols: sks5 | SKU5 similar 5 | chr1:28578211-28581020 REVERSE LENGTH=541	530	541	0	102.075	84.5283	90.1887
Rsa1.0_05501.1.g46292.t1	ref|NP_177742.2| enoyl-CoA hydratase 2 [Arabidopsis thaliana] gi|75161483|sp|Q8VYI3.1|ECH2_ARATH RecName: Full=Enoyl-CoA hydratase 2, peroxisomal gi|17979531|gb|AAL50100.1| At1g76150/T23E18_38 [Arabidopsis thaliana] gi|20147245|gb|AAM10336.1| At1g76150/T23E18_38 [Arabidopsis thaliana] gi|332197682|gb|AEE35803.1| enoyl-CoA hydratase 2 [Arabidopsis thaliana]	289	309	1e-149	106.92	91.0035	95.1557	enoyl-CoA hydratase 2	gbpln	Arabidopsis thaliana	AT1G76150.1 | Symbols: ECH2, ATECH2 | enoyl-CoA hydratase 2 | chr1:28575236-28577637 REVERSE LENGTH=309	289	309	1e-152	106.92	91.0035	95.1557
Rsa1.0_05501.1.g46293.t2	ref|NP_177741.3| prolyl oligopeptidase-like protein [Arabidopsis thaliana] gi|332197680|gb|AEE35801.1| prolyl oligopeptidase-like protein [Arabidopsis thaliana]	809	795	0	98.2695	89.1224	93.3251	prolyl oligopeptidase-like protein	gbpln	Arabidopsis thaliana	AT1G76140.1 | Symbols: | Prolyl oligopeptidase family protein | chr1:28571187-28574852 FORWARD LENGTH=795	809	795	0	98.2695	89.1224	93.3251
Rsa1.0_05502.1.g46294.t1	#	#	#	#	#	#	#	-	----	----	#	#	#	#	#	#	#
Rsa1.0_05502.1.g46295.t1	ref|XP_002882054.1| hypothetical protein ARALYDRAFT_483767 [Arabidopsis lyrata subsp. lyrata] gi|297327893|gb|EFH58313.1| hypothetical protein ARALYDRAFT_483767 [Arabidopsis lyrata subsp. lyrata]	198	385	6e-34	194.444	36.3636	38.8889	hypothetical protein ARALYDRAFT_483767	gbpln	Arabidopsis lyrata	AT2G46200.2 | Symbols: | unknown protein; Has 35333 Blast hits to 34131 proteins in 2444 species: Archae - 798; Bacteria - 22429; Metazoa - 974; Fungi - 991; Plants - 531; Viruses - 0; Other Eukaryotes - 9610 (source: NCBI BLink). | chr2:18974864-18976646 REVERSE LENGTH=382	198	382	8e-35	192.929	34.8485	37.8788
Rsa1.0_05502.1.g46296.t1	#	#	#	#	#	#	#	-	----	----	#	#	#	#	#	#	#
Rsa1.0_05503.1.g46297.t1	dbj|BAJ34184.1| unnamed protein product [Thellungiella halophila]	351	348	0	99.1453	88.3191	94.302	unnamed protein product	----	----	AT4G09760.1 | Symbols: | Protein kinase superfamily protein | chr4:6148955-6151150 REVERSE LENGTH=346	351	346	0	98.5755	87.4644	93.7322
Rsa1.0_05503.1.g46298.t1	ref|NP_192713.1| Rossmann-fold NAD(P)-binding domain-containing protein [Arabidopsis thaliana] gi|4538905|emb|CAB39642.1| putative protein [Arabidopsis thaliana] gi|7267670|emb|CAB78098.1| putative protein [Arabidopsis thaliana] gi|110743089|dbj|BAE99437.1| hypothetical protein [Arabidopsis thaliana] gi|332657390|gb|AEE82790.1| Rossmann-fold NAD(P)-binding domain-containing protein [Arabidopsis t…	207	322	1e-55	155.556	49.2754	53.1401	Rossmann-fold NAD(P)-binding domain-containing protein	gbpln	Arabidopsis thaliana	AT4G09750.1 | Symbols: | NAD(P)-binding Rossmann-fold superfamily protein | chr4:6146770-6148698 FORWARD LENGTH=322	207	322	4e-58	155.556	49.2754	53.1401
Rsa1.0_05503.1.g46299.t1	ref|NP_198884.1| kelch repeat-containing protein [Arabidopsis thaliana] gi|9758096|dbj|BAB08540.1| unnamed protein product [Arabidopsis thaliana] gi|332007198|gb|AED94581.1| kelch repeat-containing protein [Arabidopsis thaliana]	227	415	3e-86	182.819	67.4009	79.2952	kelch repeat-containing protein	gbpln	Arabidopsis thaliana	AT5G40680.1 | Symbols: | Galactose oxidase/kelch repeat superfamily protein | chr5:16288754-16290001 FORWARD LENGTH=415	227	415	9e-89	182.819	67.4009	79.2952
Rsa1.0_05503.1.g46300.t1	ref|XP_002870686.1| kelch repeat-containing F-box family protein [Arabidopsis lyrata subsp. lyrata] gi|297316522|gb|EFH46945.1| kelch repeat-containing F-box family protein [Arabidopsis lyrata subsp. lyrata]	176	438	1e-62	248.864	67.6136	78.4091	kelch repeat-containing F-box family protein	gbpln	Arabidopsis lyrata	AT5G40680.1 | Symbols: | Galactose oxidase/kelch repeat superfamily protein | chr5:16288754-16290001 FORWARD LENGTH=415	176	415	6e-62	235.795	65.9091	75.5682
Rsa1.0_05504.1.g46301.t1	ref|NP_172467.1| sucrose transporter 4 [Arabidopsis thaliana] gi|83305837|sp|Q9FE59.2|SUC4_ARATH RecName: Full=Sucrose transport protein SUC4; AltName: Full=Sucrose permease 4; AltName: Full=Sucrose transporter 4; AltName: Full=Sucrose-proton symporter 4 gi|8052192|emb|CAB92308.1| sucrose transporter [Arabidopsis thaliana] gi|18175712|gb|AAL59915.1| putative sucrose/H+ symporter protein [Arabidop…	498	510	0	102.41	92.1687	96.1847	sucrose transporter 4	gbpln	Arabidopsis thaliana	AT1G09960.1 | Symbols: SUT4, ATSUT4, SUC4, ATSUC4 | sucrose transporter 4 | chr1:3244258-3246718 FORWARD LENGTH=510	498	510	0	102.41	92.1687	96.1847
Rsa1.0_05504.1.g46302.t1	ref|NP_172466.1| response to ABA and salt 1 [Arabidopsis thaliana] gi|2160187|gb|AAB60750.1| Similar to Nicotiana tumor-related protein (gb|26453) [Arabidopsis thaliana] gi|45773790|gb|AAS76699.1| At1g09950 [Arabidopsis thaliana] gi|46402428|gb|AAS92316.1| At1g09950 [Arabidopsis thaliana] gi|110737845|dbj|BAF00861.1| hypothetical protein [Arabidopsis thaliana] gi|332190399|gb|AEE28520.1| response…	233	230	2e-98	98.7124	78.1116	87.5536	response to ABA and salt 1	gbpln	Arabidopsis thaliana	AT1G09950.1 | Symbols: RAS1 | RESPONSE TO ABA AND SALT 1 | chr1:3240849-3241541 REVERSE LENGTH=230	233	230	1e-101	98.7124	78.1116	87.5536
Rsa1.0_05505.1.g46303.t3	ref|XP_002888891.1| DNA-binding family protein [Arabidopsis lyrata subsp. lyrata] gi|297334732|gb|EFH65150.1| DNA-binding family protein [Arabidopsis lyrata subsp. lyrata]	348	292	5e-96	83.908	54.3103	62.069	DNA-binding family protein	gbpln	Arabidopsis lyrata	AT1G72740.1 | Symbols: | Homeodomain-like/winged-helix DNA-binding family protein | chr1:27380499-27382687 REVERSE LENGTH=287	348	287	6e-92	82.4713	52.2989	60.9195
Rsa1.0_05505.1.g46304.t1	ref|NP_177431.1| survival protein SurE-like phosphatase/nucleotidase [Arabidopsis thaliana] gi|30698907|ref|NP_849880.1| survival protein SurE-like phosphatase/nucleotidase [Arabidopsis thaliana] gi|30102530|gb|AAP21183.1| At1g72880 [Arabidopsis thaliana] gi|110742851|dbj|BAE99324.1| hypothetical protein [Arabidopsis thaliana] gi|332197264|gb|AEE35385.1| survival protein SurE-like phosphatase/nuc…	213	385	2e-98	180.751	84.0376	87.7934	survival protein SurE-like phosphatase/nucleotidase	gbpln	Arabidopsis thaliana	AT1G72880.1 | Symbols: | Survival protein SurE-like phosphatase/nucleotidase | chr1:27423678-27425928 REVERSE LENGTH=385	213	385	1e-101	180.751	84.0376	87.7934
Rsa1.0_05505.1.g46305.t1	ref|NP_177416.1| uncharacterized protein [Arabidopsis thaliana] gi|12323784|gb|AAG51864.1|AC010926_27 unknown protein; 33231-33614 [Arabidopsis thaliana] gi|26450603|dbj|BAC42413.1| unknown protein [Arabidopsis thaliana] gi|89001081|gb|ABD59130.1| At1g72720 [Arabidopsis thaliana] gi|332197243|gb|AEE35364.1| uncharacterized protein AT1G72720 [Arabidopsis thaliana]	131	127	2e-49	96.9466	73.2824	82.4427	uncharacterized protein	gbpln	Arabidopsis thaliana	AT1G72720.1 | Symbols: | Protein of unknown function (DUF3511) | chr1:27376903-27377286 REVERSE LENGTH=127	131	127	4e-52	96.9466	73.2824	82.4427
Rsa1.0_05505.1.g46306.t1	ref|XP_002887448.1| hypothetical protein ARALYDRAFT_476408 [Arabidopsis lyrata subsp. lyrata] gi|297333289|gb|EFH63707.1| hypothetical protein ARALYDRAFT_476408 [Arabidopsis lyrata subsp. lyrata]	465	465	0	100	93.1183	95.0538	hypothetical protein ARALYDRAFT_476408	gbpln	Arabidopsis lyrata	AT1G72710.1 | Symbols: CKL2 | casein kinase 1-like protein 2 | chr1:27372553-27376178 FORWARD LENGTH=465	465	465	0	100	92.043	94.6237
Rsa1.0_05505.1.g46307.t1	ref|NP_177414.1| phospholipid-translocating ATPase [Arabidopsis thaliana] gi|12229669|sp|Q9SGG3.1|ALA5_ARATH RecName: Full=Putative phospholipid-transporting ATPase 5; Short=AtALA5; AltName: Full=Aminophospholipid flippase 5 gi|12323764|gb|AAG51844.1|AC010926_7 putative P-type transporting ATPase; 43607-39026 [Arabidopsis thaliana] gi|332197241|gb|AEE35362.1| putative phospholipid-transporting AT…	206	1228	1e-113	596.117	93.6893	96.1165	phospholipid-translocating ATPase	gbpln	Arabidopsis thaliana	AT1G72700.1 | Symbols: | ATPase E1-E2 type family protein / haloacid dehalogenase-like hydrolase family protein | chr1:27366910-27371491 FORWARD LENGTH=1228	206	1228	1e-115	596.117	93.6893	96.1165
Rsa1.0_05506.1.g46308.t3	gb|AAC17049.1| Similar to hypothetical protein product gb|Z97337 from A. thaliana. EST gb|H76597 comes from this gene [Arabidopsis thaliana]	547	841	1e-131	153.748	44.7898	48.4461	Similar to hypothetical protein product gb|Z97337 from A. thaliana. EST gb|H76597 comes from this gene	gbpln	Arabidopsis thaliana	AT1G79090.2 | Symbols: | FUNCTIONS IN: molecular_function unknown; INVOLVED IN: biological_process unknown; LOCATED IN: cellular_component unknown; EXPRESSED IN: 25 plant structures; EXPRESSED DURING: 15 growth stages; CONTAINS InterPro DOMAIN/s: Topoisomerase II-associated protein PAT1 (InterPro:IPR019167); BEST Arabidopsis thaliana protein match is: Topoisomerase II-associated protein PAT1 (TAI…	547	793	1e-133	144.973	44.7898	48.4461
Rsa1.0_05506.1.g46309.t1	sp|P49108.1|PSBR_BRACM RecName: Full=Photosystem II 10 kDa polypeptide, chloroplastic; Flags: Precursor gi|967968|gb|AAA74957.1| photosystem II 10kDa polypeptide [Brassica rapa subsp. oleifera]	141	141	8e-73	100	98.5816	100	RecName: Full=Photosystem II 10 kDa polypeptide, chloroplastic; Flags: Precursor gi|967968|gb|AAA74957.1| photosystem II 10kDa polypeptide	gbpln	Brassica rapa	AT1G79040.1 | Symbols: PSBR | photosystem II subunit R | chr1:29736085-29736781 FORWARD LENGTH=140	141	140	2e-70	99.2908	92.9078	97.8723
Rsa1.0_05506.1.g46310.t1	ref|XP_002889228.1| hypothetical protein ARALYDRAFT_340056 [Arabidopsis lyrata subsp. lyrata] gi|297335069|gb|EFH65487.1| hypothetical protein ARALYDRAFT_340056 [Arabidopsis lyrata subsp. lyrata]	358	537	1e-177	150	86.8715	91.6201	hypothetical protein ARALYDRAFT_340056	gbpln	Arabidopsis lyrata	AT1G79030.1 | Symbols: | Chaperone DnaJ-domain superfamily protein | chr1:29730922-29733570 REVERSE LENGTH=561	358	561	1e-169	156.704	86.8715	91.6201
Rsa1.0_05507.1.g46311.t1	emb|CAD59382.1| group 3 late embryogenesis abundant protein [Brassica napus] gi|56605421|emb|CAD59385.1| group 3 late embryogenesis abundant protein [Brassica napus]	218	268	6e-93	122.936	90.8257	94.9541	group 3 late embryogenesis abundant protein	gbpln	Brassica napus	AT3G15670.1 | Symbols: | Late embryogenesis abundant protein (LEA) family protein | chr3:5310141-5310901 REVERSE LENGTH=225	218	225	9e-83	103.211	84.8624	89.9083
Rsa1.0_05507.1.g46312.t1	gb|AAD32898.1| putative retroelement pol polyprotein [Arabidopsis thaliana]	819	1307	0	159.585	61.2943	75.58	putative retroelement pol polyprotein	gbpln	Arabidopsis thaliana	AT4G23160.1 | Symbols: CRK8 | cysteine-rich RLK (RECEPTOR-like protein kinase) 8 | chr4:12129485-12134086 FORWARD LENGTH=1262	819	1262	3e-67	154.09	20.3907	29.7924
Rsa1.0_05507.1.g46313.t1	emb|CAB39638.1| RNA-directed DNA polymerase-like protein [Arabidopsis thaliana] gi|7267666|emb|CAB78094.1| RNA-directed DNA polymerase-like protein [Arabidopsis thaliana]	683	1274	1e-150	186.53	44.6559	59.0044	RNA-directed DNA polymerase-like protein	gbpln	Arabidopsis thaliana	AT4G29090.1 | Symbols: | Ribonuclease H-like superfamily protein | chr4:14333528-14335255 FORWARD LENGTH=575	683	575	4e-58	84.1874	23.4261	36.4568
Rsa1.0_05508.1.g46314.t1	gb|EOA40481.1| hypothetical protein CARUB_v10009206mg [Capsella rubella]	55	429	1e-17	780	85.4545	87.2727	hypothetical protein CARUB_v10009206mg	gbpln	Capsella rubella	AT1G48260.1 | Symbols: CIPK17, SnRK3.21 | CBL-interacting protein kinase 17 | chr1:17814226-17817226 REVERSE LENGTH=432	55	432	4e-18	785.455	74.5455	85.4545
Rsa1.0_05508.1.g46315.t1	#	#	#	#	#	#	#	-	----	----	#	#	#	#	#	#	#
Rsa1.0_05508.1.g46316.t1	gb|ACG60682.1| transposon-like ORF [Brassica oleracea var. alboglabra]	362	704	6e-91	194.475	59.6685	73.4807	transposon-like ORF	gbpln	Brassica oleracea	#	#	#	#	#	#	#
Rsa1.0_05509.1.g46317.t1	gb|AAC18788.1| Contains similarity to beta scruin gb|Z47541 from Limulus polyphemus. ESTs gb|T04493 and gb|AA585955 come from this gene [Arabidopsis thaliana]	80	433	9e-35	541.25	92.5	93.75	Contains similarity to beta scruin gb|Z47541 from Limulus polyphemus. ESTs gb|T04493 and gb|AA585955 come from this gene	gbpln	Arabidopsis thaliana	AT1G67480.2 | Symbols: | Galactose oxidase/kelch repeat superfamily protein | chr1:25277294-25278529 FORWARD LENGTH=376	80	376	2e-37	470	92.5	93.75
Rsa1.0_05509.1.g46318.t1	ref|NP_193607.1| Transcription factor IIS protein [Arabidopsis thaliana] gi|4539391|emb|CAB37457.1| putative protein [Arabidopsis thaliana] gi|7268666|emb|CAB78874.1| putative protein [Arabidopsis thaliana] gi|332658681|gb|AEE84081.1| Transcription factor IIS protein [Arabidopsis thaliana]	197	266	6e-32	135.025	41.6244	54.8223	Transcription factor IIS protein	gbpln	Arabidopsis thaliana	AT4G18720.1 | Symbols: | Transcription factor IIS protein | chr4:10299945-10301228 FORWARD LENGTH=266	197	266	2e-34	135.025	41.6244	54.8223
Rsa1.0_05509.1.g46319.t1	gb|EOA22909.1| hypothetical protein CARUB_v10003642mg [Capsella rubella]	279	282	6e-36	101.075	38.7097	51.9713	hypothetical protein CARUB_v10003642mg	gbpln	Capsella rubella	AT5G27070.1 | Symbols: AGL53 | AGAMOUS-like 53 | chr5:9527741-9528604 FORWARD LENGTH=287	279	287	3e-34	102.867	40.8602	56.9892
Rsa1.0_05509.1.g46320.t1	ref|NP_181801.1| F-box protein [Arabidopsis thaliana] gi|4512680|gb|AAD21734.1| hypothetical protein [Arabidopsis thaliana] gi|330255067|gb|AEC10161.1| F-box protein [Arabidopsis thaliana]	276	737	2e-68	267.029	56.1594	66.6667	F-box protein	gbpln	Arabidopsis thaliana	AT2G42730.1 | Symbols: | F-box family protein | chr2:17787454-17791218 REVERSE LENGTH=737	276	737	6e-71	267.029	56.1594	66.6667
Rsa1.0_05509.1.g46321.t1	ref|NP_176875.1| uncharacterized protein [Arabidopsis thaliana] gi|9755453|gb|AAF98214.1|AC007152_10 Hypothetical protein [Arabidopsis thaliana] gi|332196468|gb|AEE34589.1| uncharacterized protein AT1G67040 [Arabidopsis thaliana]	801	826	0	103.121	72.2846	80.6492	uncharacterized protein	gbpln	Arabidopsis thaliana	AT1G67040.1 | Symbols: | unknown protein; FUNCTIONS IN: molecular_function unknown; INVOLVED IN: biological_process unknown; LOCATED IN: cellular_component unknown; EXPRESSED IN: 20 plant structures; EXPRESSED DURING: 11 growth stages; BEST Arabidopsis thaliana protein match is: unknown protein (TAIR:AT5G26910.3); Has 89 Blast hits to 84 proteins in 15 species: Archae - 0; Bacteria - 0; Metazoa -…	801	826	0	103.121	72.2846	80.6492
Rsa1.0_05509.1.g46322.t1	ref|NP_001185335.1| uncharacterized protein [Arabidopsis thaliana] gi|60547655|gb|AAX23791.1| hypothetical protein At1g67035 [Arabidopsis thaliana] gi|332196467|gb|AEE34588.1| uncharacterized protein AT1G67035 [Arabidopsis thaliana]	235	229	6e-53	97.4468	67.234	76.1702	uncharacterized protein	gbpln	Arabidopsis thaliana	AT1G67035.2 | Symbols: | unknown protein; FUNCTIONS IN: molecular_function unknown; INVOLVED IN: biological_process unknown; LOCATED IN: cellular_component unknown; BEST Arabidopsis thaliana protein match is: unknown protein (TAIR:AT5G38300.1). | chr1:25018173-25018862 FORWARD LENGTH=229	235	229	2e-55	97.4468	67.234	76.1702
Rsa1.0_05510.1.g46323.t1	gb|EOA17021.1| hypothetical protein CARUB_v10005255mg, partial [Capsella rubella]	302	322	1e-163	106.623	93.7086	96.3576	hypothetical protein CARUB_v10005255mg, partial	gbpln	Capsella rubella	AT3G25520.1 | Symbols: ATL5, PGY3, OLI5, RPL5A | ribosomal protein L5 | chr3:9269573-9271327 REVERSE LENGTH=301	302	301	1e-162	99.6689	90.7285	93.7086
Rsa1.0_05510.1.g46324.t1	gb|EOA31474.1| hypothetical protein CARUB_v10014660mg [Capsella rubella]	201	203	2e-72	100.995	81.0945	86.5672	hypothetical protein CARUB_v10014660mg	gbpln	Capsella rubella	AT2G04039.1 | Symbols: | unknown protein; FUNCTIONS IN: molecular_function unknown; LOCATED IN: chloroplast; EXPRESSED IN: 21 plant structures; EXPRESSED DURING: 13 growth stages; CONTAINS InterPro DOMAIN/s: Protein of unknown function DUF2996 (InterPro:IPR021374); Has 159 Blast hits to 159 proteins in 52 species: Archae - 0; Bacteria - 76; Metazoa - 0; Fungi - 0; Plants - 38; Viruses - 0; Other …	201	199	2e-68	99.005	83.5821	88.5572
Rsa1.0_05510.1.g46325.t1	ref|NP_178491.1| MATE efflux family protein [Arabidopsis thaliana] gi|75272063|sp|Q9SIA5.1|DTX1_ARATH RecName: Full=MATE efflux family protein DTX1; AltName: Full=Protein DETOXIFICATION 1 gi|4734010|gb|AAD28687.1| hypothetical protein [Arabidopsis thaliana] gi|63003810|gb|AAY25434.1| At2g04040 [Arabidopsis thaliana] gi|110742564|dbj|BAE99196.1| hypothetical protein [Arabidopsis thaliana] gi|11107…	215	476	1e-103	221.395	84.6512	92.093	MATE efflux family protein	gbpln	Arabidopsis thaliana	AT2G04040.1 | Symbols: ATDTX1, TX1 | MATE efflux family protein | chr2:1334614-1336480 REVERSE LENGTH=476	215	476	1e-106	221.395	84.6512	92.093
Rsa1.0_05511.1.g46326.t1	#	#	#	#	#	#	#	-	----	----	#	#	#	#	#	#	#
Rsa1.0_05511.1.g46327.t1	#	#	#	#	#	#	#	-	----	----	#	#	#	#	#	#	#
Rsa1.0_05512.1.g46328.t1	#	#	#	#	#	#	#	-	----	----	#	#	#	#	#	#	#
Rsa1.0_05512.1.g46329.t16	gb|AAF79618.1|AC027665_19 F5M15.26 [Arabidopsis thaliana]	803	1838	1e-107	228.892	26.2765	33.0012	F5M15.26	gbpln	Arabidopsis thaliana	#	#	#	#	#	#	#
Rsa1.0_05513.1.g46330.t4	gb|ABD65099.1| hypothetical protein 31.t00074 [Brassica oleracea]	290	258	1e-34	88.9655	31.0345	38.2759	hypothetical protein 31.t00074	gbpln	Brassica oleracea	AT3G47680.1 | Symbols: | DNA binding | chr3:17577483-17578391 REVERSE LENGTH=302	290	302	3e-19	104.138	22.069	35.5172
Rsa1.0_05513.1.g46331.t1	gb|ABD64939.1| hypothetical protein 24.t00017 [Brassica oleracea]	397	442	5e-99	111.335	48.6146	59.194	hypothetical protein 24.t00017	gbpln	Brassica oleracea	AT2G13770.1 | Symbols: | CONTAINS InterPro DOMAIN/s: Putative harbinger transposase-derived nuclease (InterPro:IPR006912); Has 451 Blast hits to 352 proteins in 33 species: Archae - 0; Bacteria - 0; Metazoa - 28; Fungi - 8; Plants - 388; Viruses - 0; Other Eukaryotes - 27 (source: NCBI BLink). | chr2:5736603-5737847 FORWARD LENGTH=343	397	343	3e-43	86.398	25.6927	33.7531
Rsa1.0_05513.1.g46332.t1	dbj|BAB10837.1| retroelement pol polyprotein-like [Arabidopsis thaliana]	1543	1462	0	94.7505	59.8185	73.558	retroelement pol polyprotein-like	gbpln	Arabidopsis thaliana	AT4G23160.1 | Symbols: CRK8 | cysteine-rich RLK (RECEPTOR-like protein kinase) 8 | chr4:12129485-12134086 FORWARD LENGTH=1262	1543	1262	1e-128	81.7887	15.1005	22.2942
Rsa1.0_05514.1.g46333.t1	#	#	#	#	#	#	#	-	----	----	AT3G16830.1 | Symbols: TPR2 | TOPLESS-related 2 | chr3:5731709-5737531 FORWARD LENGTH=1131	53	1131	4e-11	2133.96	66.0377	73.5849
Rsa1.0_05514.1.g46334.t1	gb|AAC28221.1| similar to reverse transcriptases (PFam: rvt.hmm, score: 60.13) [Arabidopsis thaliana]	459	1164	5e-83	253.595	37.4728	53.159	similar to reverse transcriptases (PFam: rvt.hmm, score: 60.13)	gbpln	Arabidopsis thaliana	AT3G24255.1 | Symbols: | RNA-directed DNA polymerase (reverse transcriptase)-related family protein | chr3:8789471-8793208 FORWARD LENGTH=746	459	746	2e-45	162.527	24.6187	37.6906
Rsa1.0_05515.1.g46335.t1	dbj|BAB09350.1| unnamed protein product [Arabidopsis thaliana]	375	472	2e-13	125.867	18.6667	31.7333	unnamed protein product	gbpln	Arabidopsis thaliana	#	#	#	#	#	#	#
Rsa1.0_05515.1.g46336.t1	gb|ABW81018.1| gag-pol polymerase [Arabidopsis lyrata subsp. lyrata]	224	672	2e-42	300	37.9464	54.4643	gag-pol polymerase	gbpln	Arabidopsis lyrata	#	#	#	#	#	#	#
Rsa1.0_05516.1.g46337.t1	gb|EOA28709.1| hypothetical protein CARUB_v10024937mg, partial [Capsella rubella]	310	308	2e-46	99.3548	34.5161	45.4839	hypothetical protein CARUB_v10024937mg, partial	gbpln	Capsella rubella	AT2G27410.1 | Symbols: | Domain of unknown function (DUF313) | chr2:11724646-11725419 REVERSE LENGTH=257	310	257	3e-42	82.9032	32.2581	41.6129
Rsa1.0_05516.1.g46338.t1	ref|XP_002887405.1| hypothetical protein ARALYDRAFT_895045 [Arabidopsis lyrata subsp. lyrata] gi|297333246|gb|EFH63664.1| hypothetical protein ARALYDRAFT_895045 [Arabidopsis lyrata subsp. lyrata]	79	401	1e-23	507.595	73.4177	83.5443	hypothetical protein ARALYDRAFT_895045	gbpln	Arabidopsis lyrata	AT1G71990.1 | Symbols: FUT13, ATFUT13, FUCTC, FT4-M, ATFT4 | fucosyltransferase 13 | chr1:27100345-27102097 FORWARD LENGTH=401	79	401	3e-26	507.595	73.4177	83.5443
Rsa1.0_05517.1.g46339.t1	ref|XP_002881831.1| leucine-rich repeat family protein [Arabidopsis lyrata subsp. lyrata] gi|297327670|gb|EFH58090.1| leucine-rich repeat family protein [Arabidopsis lyrata subsp. lyrata]	332	643	1e-132	193.675	75.6024	80.7229	leucine-rich repeat family protein	gbpln	Arabidopsis lyrata	AT2G42290.1 | Symbols: | Leucine-rich repeat protein kinase family protein | chr2:17616992-17619472 REVERSE LENGTH=646	332	646	1e-130	194.578	72.2892	76.506
Rsa1.0_05517.1.g46340.t1	ref|XP_002881830.1| basic helix-loop-helix family protein [Arabidopsis lyrata subsp. lyrata] gi|297327669|gb|EFH58089.1| basic helix-loop-helix family protein [Arabidopsis lyrata subsp. lyrata]	365	359	1e-161	98.3562	84.6575	90.411	basic helix-loop-helix family protein	gbpln	Arabidopsis lyrata	AT2G42280.1 | Symbols: | basic helix-loop-helix (bHLH) DNA-binding superfamily protein | chr2:17611428-17613163 REVERSE LENGTH=359	365	359	1e-162	98.3562	84.1096	90.137
Rsa1.0_05517.1.g46341.t2	#	#	#	#	#	#	#	-	----	----	#	#	#	#	#	#	#
Rsa1.0_05517.1.g46342.t2	gb|EOA29398.1| hypothetical protein CARUB_v10025687mg [Capsella rubella]	378	513	0	135.714	88.8889	94.1799	hypothetical protein CARUB_v10025687mg	gbpln	Capsella rubella	AT2G42250.1 | Symbols: CYP712A1 | cytochrome P450, family 712, subfamily A, polypeptide 1 | chr2:17600075-17601709 REVERSE LENGTH=514	378	514	0	135.979	89.418	93.6508
Rsa1.0_05518.1.g46343.t1	gb|EOA35109.1| hypothetical protein CARUB_v10020223mg [Capsella rubella]	342	476	1e-102	139.181	57.3099	59.0643	hypothetical protein CARUB_v10020223mg	gbpln	Capsella rubella	AT1G73700.1 | Symbols: | MATE efflux family protein | chr1:27717554-27719630 REVERSE LENGTH=476	342	476	1e-104	139.181	57.0175	58.7719
Rsa1.0_05518.1.g46344.t1	ref|XP_002887499.1| cyclin-dependent kinase D1_1 [Arabidopsis lyrata subsp. lyrata] gi|297333340|gb|EFH63758.1| cyclin-dependent kinase D1_1 [Arabidopsis lyrata subsp. lyrata]	390	398	0	102.051	92.0513	95.641	cyclin-dependent kinase D1_1	gbpln	Arabidopsis lyrata	AT1G73690.1 | Symbols: CDKD1;1, AT;CDKD;1, CAK3AT | cyclin-dependent kinase D1;1 | chr1:27715113-27717018 FORWARD LENGTH=398	390	398	0	102.051	91.0256	94.6154
Rsa1.0_05519.1.g46345.t1	gb|ACP30633.1| disease resistance protein [Brassica rapa subsp. pekinensis]	147	1207	1e-59	821.088	76.8707	89.7959	disease resistance protein	gbpln	Brassica rapa	AT4G12010.1 | Symbols: | Disease resistance protein (TIR-NBS-LRR class) family | chr4:7197325-7201393 REVERSE LENGTH=1219	147	1219	2e-59	829.252	76.1905	87.7551
Rsa1.0_05519.1.g46346.t1	ref|XP_004251351.1| PREDICTED: uncharacterized protein LOC101255763 [Solanum lycopersicum]	243	325	1e-21	133.745	34.5679	47.3251	PREDICTED: uncharacterized protein LOC101255763	gbpln	Solanum lycopersicum	#	#	#	#	#	#	#
Rsa1.0_05519.1.g46347.t1	gb|AAG03119.1|AC004133_13 F5A9.24 [Arabidopsis thaliana]	983	1254	1e-176	127.569	31.8413	41.4039	F5A9.24	gbpln	Arabidopsis thaliana	AT1G43760.1 | Symbols: | DNAse I-like superfamily protein | chr1:16528880-16531065 REVERSE LENGTH=626	983	626	6e-28	63.6826	11.3937	18.7182
Rsa1.0_05520.1.g46348.t4	gb|AAF80658.1|AC012190_14 Similar to At2g29230 Mutator-like transposase gi|3980409 from Arabidopsis thaliana gb|AC004561. It is a member of Transposase mutator family PF|00872 [Arabidopsis thaliana]	995	904	1e-165	90.8543	27.4372	40.9045	Similar to At2g29230 Mutator-like transposase gi|3980409 from Arabidopsis thaliana gb|AC004561. It is a member of Transposase mutator family PF|00872	gbpln	Arabidopsis thaliana	AT1G64260.1 | Symbols: | MuDR family transposase | chr1:23847756-23849915 FORWARD LENGTH=719	995	719	1e-36	72.2613	13.1658	22.7136
Rsa1.0_05520.1.g46349.t1	gb|ABD65615.1| hypothetical protein 23.t00033 [Brassica oleracea]	177	326	5e-13	184.181	26.5537	46.8927	hypothetical protein 23.t00033	gbpln	Brassica oleracea	#	#	#	#	#	#	#
Rsa1.0_05520.1.g46350.t1	gb|ABD65624.1| hypothetical protein 23.t00036 [Brassica oleracea]	893	842	1e-136	94.2889	37.738	55.2072	hypothetical protein 23.t00036	gbpln	Brassica oleracea	AT1G31150.1 | Symbols: | Domain of unknown function (DUF1985) | chr1:11120097-11122412 FORWARD LENGTH=673	893	673	1e-35	75.3639	12.318	19.2609
Rsa1.0_05521.1.g46351.t1	gb|AAD17414.1| copia-like retroelement pol polyprotein [Arabidopsis thaliana]	592	1166	1e-136	196.959	43.4122	54.8986	copia-like retroelement pol polyprotein	gbpln	Arabidopsis thaliana	AT4G23160.1 | Symbols: CRK8 | cysteine-rich RLK (RECEPTOR-like protein kinase) 8 | chr4:12129485-12134086 FORWARD LENGTH=1262	592	1262	4e-41	213.176	14.8649	24.1554
Rsa1.0_05521.1.g46352.t1	gb|ABD65636.1| hypothetical protein 23.t00055 [Brassica oleracea]	540	414	2e-77	76.6667	36.8519	42.2222	hypothetical protein 23.t00055	gbpln	Brassica oleracea	#	#	#	#	#	#	#
Rsa1.0_05522.1.g46353.t1	gb|EOA19983.1| hypothetical protein CARUB_v10000247mg [Capsella rubella]	381	810	0	212.598	96.8504	97.9003	hypothetical protein CARUB_v10000247mg	gbpln	Capsella rubella	AT5G03340.1 | Symbols: | ATPase, AAA-type, CDC48 protein | chr5:810091-813133 REVERSE LENGTH=810	381	810	0	212.598	96.3255	97.3753
Rsa1.0_05522.1.g46354.t1	ref|NP_001190233.1| 26S proteasome regulatory subunit N8 [Arabidopsis thaliana] gi|332003541|gb|AED90924.1| probable 26S proteasome non-ATPase regulatory subunit 7 [Arabidopsis thaliana]	409	305	3e-47	74.5721	26.1614	34.2298	26S proteasome regulatory subunit N8	gbpln	Arabidopsis thaliana	AT5G05780.2 | Symbols: RPN8A | RP non-ATPase subunit 8A | chr5:1735862-1738176 FORWARD LENGTH=305	409	305	8e-50	74.5721	26.1614	34.2298
Rsa1.0_05522.1.g46355.t1	ref|XP_002871028.1| hypothetical protein ARALYDRAFT_487108 [Arabidopsis lyrata subsp. lyrata] gi|297316865|gb|EFH47287.1| hypothetical protein ARALYDRAFT_487108 [Arabidopsis lyrata subsp. lyrata]	104	104	9e-50	100	90.3846	96.1538	hypothetical protein ARALYDRAFT_487108	gbpln	Arabidopsis lyrata	AT5G03345.1 | Symbols: | FUNCTIONS IN: molecular_function unknown; INVOLVED IN: biological_process unknown; LOCATED IN: endomembrane system; EXPRESSED IN: 24 plant structures; EXPRESSED DURING: 15 growth stages; CONTAINS InterPro DOMAIN/s: Magnesium transporter (InterPro:IPR018937); Has 30201 Blast hits to 17322 proteins in 780 species: Archae - 12; Bacteria - 1396; Metazoa - 17338; Fungi - 3422;…	104	104	5e-51	100	87.5	95.1923
Rsa1.0_05522.1.g46356.t1	ref|NP_195955.1| lectin-like protein [Arabidopsis thaliana] gi|7378615|emb|CAB83291.1| protein kinase-like [Arabidopsis thaliana] gi|51972156|gb|AAU15182.1| At5g03350 [Arabidopsis thaliana] gi|332003207|gb|AED90590.1| lectin-like protein [Arabidopsis thaliana]	274	274	1e-118	100	77.0073	88.6861	lectin-like protein	gbpln	Arabidopsis thaliana	AT5G03350.1 | Symbols: | Legume lectin family protein | chr5:815804-816628 REVERSE LENGTH=274	274	274	1e-120	100	77.0073	88.6861
Rsa1.0_05522.1.g46357.t1	ref|NP_001147270.1| permeases of the major facilitator superfamily [Zea mays] gi|195609322|gb|ACG26491.1| permeases of the major facilitator superfamily [Zea mays]	238	224	1e-82	94.1176	64.2857	67.6471	permeases of the major facilitator superfamily	gbenv/gbpln	Zea mays	AT5G52970.1 | Symbols: | thylakoid lumen 15.0 kDa protein | chr5:21479620-21481018 FORWARD LENGTH=223	238	223	5e-67	93.6975	53.3613	57.1429
Rsa1.0_05523.1.g46358.t1	#	#	#	#	#	#	#	-	----	----	#	#	#	#	#	#	#
Rsa1.0_05523.1.g46359.t1	ref|NP_192700.2| Mitochondrial transcription termination factor family protein [Arabidopsis thaliana] gi|332657372|gb|AEE82772.1| Mitochondrial transcription termination factor family protein [Arabidopsis thaliana]	210	212	1e-106	100.952	87.1429	94.2857	Mitochondrial transcription termination factor family protein	gbpln	Arabidopsis thaliana	AT4G09620.1 | Symbols: | Mitochondrial transcription termination factor family protein | chr4:6077122-6078899 REVERSE LENGTH=212	210	212	1e-109	100.952	87.1429	94.2857
Rsa1.0_05524.1.g46360.t1	ref|XP_002866962.1| hypothetical protein ARALYDRAFT_912622 [Arabidopsis lyrata subsp. lyrata] gi|297312798|gb|EFH43221.1| hypothetical protein ARALYDRAFT_912622 [Arabidopsis lyrata subsp. lyrata]	214	542	8e-48	253.271	50	61.6822	hypothetical protein ARALYDRAFT_912622	gbpln	Arabidopsis lyrata	AT5G49000.2 | Symbols: | Galactose oxidase/kelch repeat superfamily protein | chr5:19864527-19865645 FORWARD LENGTH=372	214	372	2e-40	173.832	45.3271	58.8785
Rsa1.0_05525.1.g46361.t3	#	#	#	#	#	#	#	-	----	----	#	#	#	#	#	#	#
Rsa1.0_05525.1.g46362.t6	gb|ABD65035.1| hypothetical protein 26.t00052 [Brassica oleracea]	666	695	4e-38	104.354	11.8619	15.1652	hypothetical protein 26.t00052	gbpln	Brassica oleracea	#	#	#	#	#	#	#
Rsa1.0_05526.1.g46363.t1	#	#	#	#	#	#	#	-	----	----	#	#	#	#	#	#	#
Rsa1.0_05526.1.g46364.t1	#	#	#	#	#	#	#	-	----	----	#	#	#	#	#	#	#
Rsa1.0_05526.1.g46365.t2	ref|NP_193106.3| purple acid phosphatase 23 [Arabidopsis thaliana] gi|37575441|gb|AAQ93685.1| putative purple acid phosphatase [Arabidopsis thaliana] gi|332657914|gb|AEE83314.1| purple acid phosphatase 23 [Arabidopsis thaliana]	536	458	1e-174	85.4478	54.6642	58.7687	purple acid phosphatase 23	gbpln	Arabidopsis thaliana	AT4G13700.1 | Symbols: ATPAP23, PAP23 | purple acid phosphatase 23 | chr4:7957072-7958919 REVERSE LENGTH=458	536	458	1e-177	85.4478	54.6642	58.7687
Rsa1.0_05528.1.g46366.t1	gb|EOA39805.1| hypothetical protein CARUB_v10008468mg [Capsella rubella]	555	697	2e-30	125.586	16.7568	23.4234	hypothetical protein CARUB_v10008468mg	gbpln	Capsella rubella	AT1G31150.1 | Symbols: | Domain of unknown function (DUF1985) | chr1:11120097-11122412 FORWARD LENGTH=673	555	673	1e-31	121.261	16.3964	22.8829
Rsa1.0_05528.1.g46367.t1	gb|EOA31081.1| hypothetical protein CARUB_v10014232mg [Capsella rubella]	93	310	2e-11	333.333	46.2366	69.8925	hypothetical protein CARUB_v10014232mg	gbpln	Capsella rubella	AT5G48670.1 | Symbols: FEM111, AGL80 | AGAMOUS-like 80 | chr5:19738825-19739790 REVERSE LENGTH=321	93	321	2e-13	345.161	44.086	68.8172
Rsa1.0_05529.1.g46368.t1	gb|AAF79348.1|AC007887_7 F15O4.13 [Arabidopsis thaliana]	752	1887	0	250.931	58.2447	71.0106	F15O4.13	gbpln	Arabidopsis thaliana	ATMG00860.1 | Symbols: ORF158 | DNA/RNA polymerases superfamily protein | chrM:235916-236392 FORWARD LENGTH=158	752	158	5e-17	21.0106	5.18617	7.71277
Rsa1.0_05529.1.g46369.t1	#	#	#	#	#	#	#	-	----	----	#	#	#	#	#	#	#
Rsa1.0_05529.1.g46370.t2	dbj|BAB02259.1| retroelement pol polyprotein-like [Arabidopsis thaliana]	767	777	2e-68	101.304	27.249	40.9387	retroelement pol polyprotein-like	gbpln	Arabidopsis thaliana	#	#	#	#	#	#	#
Rsa1.0_05530.1.g46371.t1	emb|CAN76546.1| hypothetical protein VITISV_010420 [Vitis vinifera]	59	1288	4e-20	2183.05	74.5763	88.1356	hypothetical protein VITISV_010420	gbpln	Vitis vinifera	AT4G23160.1 | Symbols: CRK8 | cysteine-rich RLK (RECEPTOR-like protein kinase) 8 | chr4:12129485-12134086 FORWARD LENGTH=1262	59	1262	9e-12	2138.98	44.0678	50.8475
Rsa1.0_05530.1.g46372.t1	gb|EOA14115.1| hypothetical protein CARUB_v10027257mg [Capsella rubella]	166	166	2e-87	100	98.7952	99.3976	hypothetical protein CARUB_v10027257mg	gbpln	Capsella rubella	AT5G60670.1 | Symbols: | Ribosomal protein L11 family protein | chr5:24381066-24381566 REVERSE LENGTH=166	166	166	4e-89	100	97.5904	99.3976
Rsa1.0_05530.1.g46373.t1	ref|XP_002864697.1| hypothetical protein ARALYDRAFT_496217 [Arabidopsis lyrata subsp. lyrata] gi|297310532|gb|EFH40956.1| hypothetical protein ARALYDRAFT_496217 [Arabidopsis lyrata subsp. lyrata]	168	158	7e-57	94.0476	75	81.5476	hypothetical protein ARALYDRAFT_496217	gbpln	Arabidopsis lyrata	AT5G60680.1 | Symbols: | Protein of unknown function, DUF584 | chr5:24386247-24386738 FORWARD LENGTH=163	168	163	3e-53	97.0238	75.5952	81.5476
Rsa1.0_05531.1.g46374.t1	ref|NP_175343.2| uncharacterized protein [Arabidopsis thaliana] gi|34365605|gb|AAQ65114.1| At1g49170 [Arabidopsis thaliana] gi|51971533|dbj|BAD44431.1| similar to serine/threonine kinase 9 gb|AAD28798.1 [Arabidopsis thaliana] gi|332194278|gb|AEE32399.1| uncharacterized protein AT1G49170 [Arabidopsis thaliana]	82	126	2e-29	153.659	82.9268	86.5854	uncharacterized protein	gbpln	Arabidopsis thaliana	AT1G49170.1 | Symbols: | Protein of unknown function (DUF167) | chr1:18183561-18184434 REVERSE LENGTH=126	82	126	3e-32	153.659	82.9268	86.5854
Rsa1.0_05532.1.g46375.t1	#	#	#	#	#	#	#	-	----	----	#	#	#	#	#	#	#
Rsa1.0_05532.1.g46376.t1	#	#	#	#	#	#	#	-	----	----	#	#	#	#	#	#	#
Rsa1.0_05533.1.g46377.t1	#	#	#	#	#	#	#	-	----	----	#	#	#	#	#	#	#
Rsa1.0_05533.1.g46378.t1	ref|NP_200710.1| uncharacterized protein [Arabidopsis thaliana] gi|10177630|dbj|BAB10778.1| unnamed protein product [Arabidopsis thaliana] gi|51969718|dbj|BAD43551.1| putative protein [Arabidopsis thaliana] gi|332009748|gb|AED97131.1| uncharacterized protein AT5G59020 [Arabidopsis thaliana]	730	780	0	106.849	70.411	78.4932	uncharacterized protein	gbpln	Arabidopsis thaliana	AT5G59020.1 | Symbols: | Protein of unknown function (DUF3527) | chr5:23827160-23829603 REVERSE LENGTH=780	730	780	0	106.849	70.411	78.4932
Rsa1.0_05535.1.g46379.t1	ref|NP_176256.2| SWIM zinc finger-like protein [Arabidopsis thaliana] gi|19715655|gb|AAL91647.1| At1g60560/F8A5_10 [Arabidopsis thaliana] gi|27363242|gb|AAO11540.1| At1g60560/F8A5_10 [Arabidopsis thaliana] gi|332195577|gb|AEE33698.1| SWIM zinc finger-like protein [Arabidopsis thaliana]	670	703	0	104.925	88.806	94.4776	SWIM zinc finger-like protein	gbpln	Arabidopsis thaliana	AT1G60560.1 | Symbols: | SWIM zinc finger family protein | chr1:22308791-22311277 REVERSE LENGTH=703	670	703	0	104.925	88.806	94.4776
Rsa1.0_05536.1.g46380.t1	ref|XP_002867791.1| hypothetical protein ARALYDRAFT_914417 [Arabidopsis lyrata subsp. lyrata] gi|297313627|gb|EFH44050.1| hypothetical protein ARALYDRAFT_914417 [Arabidopsis lyrata subsp. lyrata]	123	86	7e-15	69.9187	35.7724	46.3415	hypothetical protein ARALYDRAFT_914417	gbpln	Arabidopsis lyrata	AT4G22115.1 | Symbols: SCRL14 | SCR-like 14 | chr4:11714743-11715167 REVERSE LENGTH=86	123	86	3e-16	69.9187	34.1463	45.5285
Rsa1.0_05537.1.g46381.t1	gb|EOA32889.1| hypothetical protein CARUB_v10016205mg [Capsella rubella]	424	714	9e-63	168.396	30.1887	40.3302	hypothetical protein CARUB_v10016205mg	gbpln	Capsella rubella	#	#	#	#	#	#	#
Rsa1.0_05538.1.g46382.t1	gb|ACP30609.1| disease resistance protein [Brassica rapa subsp. pekinensis]	1972	2726	0	138.235	40.7201	54.7667	disease resistance protein	gbpln	Brassica rapa	AT3G58930.1 | Symbols: | F-box/RNI-like superfamily protein | chr3:21778381-21780014 REVERSE LENGTH=482	1972	482	1e-100	24.4422	10.142	11.9168
Rsa1.0_05539.1.g46383.t1	ref|NP_565111.1| protein walls are thin 1 [Arabidopsis thaliana] gi|334183925|ref|NP_001185403.1| protein walls are thin 1 [Arabidopsis thaliana] gi|75165000|sp|Q94AP3.1|WAT1_ARATH RecName: Full=Protein WALLS ARE THIN 1 gi|15028079|gb|AAK76570.1| putative nodulin protein [Arabidopsis thaliana] gi|20259307|gb|AAM14389.1| putative nodulin protein [Arabidopsis thaliana] gi|23397059|gb|AAN31815.1| pu…	389	389	0	100	95.3728	97.1722	protein walls are thin 1	gbpln	Arabidopsis thaliana	AT1G75500.2 | Symbols: WAT1 | Walls Are Thin 1 | chr1:28338282-28340091 REVERSE LENGTH=389	389	389	0	100	95.3728	97.1722
Rsa1.0_05539.1.g46384.t1	ref|NP_177681.2| dehydration-responsive element-binding protein 2D [Arabidopsis thaliana] gi|48428164|sp|Q9LQZ2.1|DRE2D_ARATH RecName: Full=Dehydration-responsive element-binding protein 2D; Short=Protein DREB2D gi|9369375|gb|AAF87124.1|AC006434_20 F10A5.29 [Arabidopsis thaliana] gi|51969946|dbj|BAD43665.1| transcription factor DREB2A like protein [Arabidopsis thaliana] gi|332197604|gb|AEE35725.1…	194	206	9e-88	106.186	87.6289	89.6907	dehydration-responsive element-binding protein 2D	gbpln	Arabidopsis thaliana	AT1G75490.1 | Symbols: | Integrase-type DNA-binding superfamily protein | chr1:28336045-28336665 FORWARD LENGTH=206	194	206	3e-90	106.186	87.6289	89.6907
Rsa1.0_05540.1.g46385.t1	dbj|BAB11196.1| mutator-like transposase [Arabidopsis thaliana]	413	797	7e-35	192.978	22.7603	34.8668	mutator-like transposase	gbpln	Arabidopsis thaliana	#	#	#	#	#	#	#
Rsa1.0_05540.1.g46386.t1	gb|AAZ41811.1| 01P13-1 [Brassica rapa subsp. pekinensis]	249	1545	1e-55	620.482	46.5863	54.2169	01P13-1	gbpln	Brassica rapa	AT4G23160.1 | Symbols: CRK8 | cysteine-rich RLK (RECEPTOR-like protein kinase) 8 | chr4:12129485-12134086 FORWARD LENGTH=1262	249	1262	3e-24	506.827	26.1044	42.9719
Rsa1.0_05541.1.g46387.t3	ref|XP_002866331.1| hypothetical protein ARALYDRAFT_496081 [Arabidopsis lyrata subsp. lyrata] gi|297312166|gb|EFH42590.1| hypothetical protein ARALYDRAFT_496081 [Arabidopsis lyrata subsp. lyrata]	511	282	1e-143	55.1859	47.9452	50.6849	hypothetical protein ARALYDRAFT_496081	gbpln	Arabidopsis lyrata	AT5G59480.1 | Symbols: | Haloacid dehalogenase-like hydrolase (HAD) superfamily protein | chr5:23979619-23981156 REVERSE LENGTH=282	511	282	1e-145	55.1859	48.1409	50.0978
Rsa1.0_05541.1.g46388.t1	gb|EOA30698.1| hypothetical protein CARUB_v10013835mg [Capsella rubella]	188	409	4e-43	217.553	47.8723	61.7021	hypothetical protein CARUB_v10013835mg	gbpln	Capsella rubella	AT3G09020.1 | Symbols: | alpha 1,4-glycosyltransferase family protein | chr3:2753307-2754542 FORWARD LENGTH=411	188	411	2e-43	218.617	50	60.1064
Rsa1.0_05541.1.g46389.t1	dbj|BAB02729.1| unnamed protein product [Arabidopsis thaliana]	546	579	1e-159	106.044	56.5934	70.1465	unnamed protein product	gbpln	Arabidopsis thaliana	AT3G42170.1 | Symbols: | BED zinc finger ;hAT family dimerisation domain | chr3:14321838-14323928 FORWARD LENGTH=696	546	696	9e-30	127.473	18.315	24.9084
Rsa1.0_05541.1.g46390.t1	#	#	#	#	#	#	#	-	----	----	#	#	#	#	#	#	#
Rsa1.0_05541.1.g46391.t1	#	#	#	#	#	#	#	-	----	----	#	#	#	#	#	#	#
Rsa1.0_05541.1.g46392.t1	ref|XP_002893365.1| predicted protein [Arabidopsis lyrata subsp. lyrata] gi|297339207|gb|EFH69624.1| predicted protein [Arabidopsis lyrata subsp. lyrata]	98	2618	1e-21	2671.43	53.0612	58.1633	predicted protein	gbpln	Arabidopsis lyrata	AT4G30990.2 | Symbols: | ARM repeat superfamily protein | chr4:15084456-15097860 FORWARD LENGTH=2620	98	2620	4e-19	2673.47	46.9388	55.102
Rsa1.0_05541.1.g46393.t1	#	#	#	#	#	#	#	-	----	----	#	#	#	#	#	#	#
Rsa1.0_05541.1.g46394.t1	gb|EOA32142.1| hypothetical protein CARUB_v10015393mg [Capsella rubella]	599	590	1e-148	98.4975	44.5743	53.4224	hypothetical protein CARUB_v10015393mg	gbpln	Capsella rubella	AT3G42170.1 | Symbols: | BED zinc finger ;hAT family dimerisation domain | chr3:14321838-14323928 FORWARD LENGTH=696	599	696	2e-17	116.194	15.8598	29.2154
Rsa1.0_05542.1.g46395.t2	ref|XP_002884325.1| hypothetical protein ARALYDRAFT_477487 [Arabidopsis lyrata subsp. lyrata] gi|297330165|gb|EFH60584.1| hypothetical protein ARALYDRAFT_477487 [Arabidopsis lyrata subsp. lyrata]	459	535	0	116.558	96.732	99.3464	hypothetical protein ARALYDRAFT_477487	gbpln	Arabidopsis lyrata	AT3G02530.1 | Symbols: | TCP-1/cpn60 chaperonin family protein | chr3:528806-532457 REVERSE LENGTH=535	459	535	0	116.558	96.5142	99.1285
Rsa1.0_05542.1.g46396.t1	gb|EOA12107.1| hypothetical protein CARUB_v10000012mg, partial [Capsella rubella]	116	238	2e-32	205.172	68.9655	70.6897	hypothetical protein CARUB_v10000012mg, partial	gbpln	Capsella rubella	AT5G16110.1 | Symbols: | unknown protein; FUNCTIONS IN: molecular_function unknown; INVOLVED IN: biological_process unknown; LOCATED IN: chloroplast; EXPRESSED IN: 24 plant structures; EXPRESSED DURING: 15 growth stages; BEST Arabidopsis thaliana protein match is: unknown protein (TAIR:AT3G02555.1); Has 133 Blast hits to 133 proteins in 18 species: Archae - 0; Bacteria - 0; Metazoa - 0; Fungi - 0…	116	244	1e-34	210.345	68.1034	70.6897
Rsa1.0_05542.1.g46397.t1	ref|XP_002871704.1| 40S ribosomal protein S7 [Arabidopsis lyrata subsp. lyrata] gi|297317541|gb|EFH47963.1| 40S ribosomal protein S7 [Arabidopsis lyrata subsp. lyrata]	139	190	6e-72	136.691	94.2446	98.5612	40S ribosomal protein S7	gbpln	Arabidopsis lyrata	AT5G16130.1 | Symbols: | Ribosomal protein S7e family protein | chr5:5268984-5269912 FORWARD LENGTH=190	139	190	2e-74	136.691	94.2446	98.5612
Rsa1.0_05542.1.g46398.t1	ref|XP_002871705.1| GLT1 [Arabidopsis lyrata subsp. lyrata] gi|297317542|gb|EFH47964.1| GLT1 [Arabidopsis lyrata subsp. lyrata]	407	545	0	133.907	89.4349	93.1204	GLT1	gbpln	Arabidopsis lyrata	AT5G16150.3 | Symbols: GLT1, PGLCT | plastidic GLC translocator | chr5:5272904-5275678 FORWARD LENGTH=546	407	546	0	134.152	89.4349	93.6118
Rsa1.0_05543.1.g46399.t1	#	#	#	#	#	#	#	-	----	----	#	#	#	#	#	#	#
Rsa1.0_05543.1.g46400.t1	#	#	#	#	#	#	#	-	----	----	#	#	#	#	#	#	#
Rsa1.0_05543.1.g46401.t1	#	#	#	#	#	#	#	-	----	----	#	#	#	#	#	#	#
Rsa1.0_05544.1.g46402.t1	dbj|BAJ33700.1| unnamed protein product [Thellungiella halophila]	200	543	7e-71	271.5	65	68	unnamed protein product	----	----	AT4G05160.1 | Symbols: | AMP-dependent synthetase and ligase family protein | chr4:2664451-2666547 FORWARD LENGTH=544	200	544	7e-71	272	63	67
Rsa1.0_05544.1.g46403.t1	ref|XP_002874835.1| predicted protein [Arabidopsis lyrata subsp. lyrata] gi|297320672|gb|EFH51094.1| predicted protein [Arabidopsis lyrata subsp. lyrata]	270	300	1e-100	111.111	79.2593	86.2963	predicted protein	gbpln	Arabidopsis lyrata	AT4G05170.1 | Symbols: | basic helix-loop-helix (bHLH) DNA-binding superfamily protein | chr4:2667990-2669187 REVERSE LENGTH=238	270	238	6e-77	88.1481	61.4815	70
Rsa1.0_05544.1.g46404.t1	gb|EOA21318.1| hypothetical protein CARUB_v10001680mg, partial [Capsella rubella]	233	275	1e-113	118.026	92.2747	94.8498	hypothetical protein CARUB_v10001680mg, partial	gbpln	Capsella rubella	AT4G05180.1 | Symbols: PSBQ, PSBQ-2, PSII-Q | photosystem II subunit Q-2 | chr4:2672093-2673170 REVERSE LENGTH=230	233	230	1e-115	98.7124	90.1288	93.133
Rsa1.0_05544.1.g46405.t2	ref|XP_002872739.1| hypothetical protein ARALYDRAFT_490168 [Arabidopsis lyrata subsp. lyrata] gi|297318576|gb|EFH48998.1| hypothetical protein ARALYDRAFT_490168 [Arabidopsis lyrata subsp. lyrata]	722	787	0	109.003	88.5042	93.2133	hypothetical protein ARALYDRAFT_490168	gbpln	Arabidopsis lyrata	AT4G05190.1 | Symbols: ATK5 | kinesin 5 | chr4:2675338-2679482 FORWARD LENGTH=790	722	790	0	109.418	87.5346	93.0748
Rsa1.0_05545.1.g46406.t1	gb|AEF32148.1| MADS-box DNA-binding domain transcription factor [Brassica napus]	242	258	1e-126	106.612	90.4959	94.2149	MADS-box DNA-binding domain transcription factor	gbpln	Brassica napus	AT5G23260.2 | Symbols: TT16, ABS, AGL32 | K-box region and MADS-box transcription factor family protein | chr5:7836442-7838340 FORWARD LENGTH=252	242	252	1e-103	104.132	76.8595	87.1901
Rsa1.0_05545.1.g46407.t1	gb|ABB97033.1| unknown [Brassica rapa]	233	249	2e-79	106.867	81.5451	86.2661	unknown	gbpln	Brassica rapa	AT5G23280.1 | Symbols: | TCP family transcription factor | chr5:7843017-7843769 FORWARD LENGTH=250	233	250	1e-78	107.296	72.5322	79.3991
Rsa1.0_05545.1.g46408.t1	#	#	#	#	#	#	#	-	----	----	#	#	#	#	#	#	#
Rsa1.0_05545.1.g46409.t1	ref|NP_197725.1| leucine-rich repeats (LRRs), ribonuclease inhibitor (RI)-like subfamily protein [Arabidopsis thaliana] gi|10177823|dbj|BAB11189.1| unnamed protein product [Arabidopsis thaliana] gi|15810000|gb|AAL06927.1| AT5g23340/MKD15_20 [Arabidopsis thaliana] gi|22137014|gb|AAM91352.1| At5g23340/MKD15_20 [Arabidopsis thaliana] gi|110740667|dbj|BAE98436.1| hypothetical protein [Arabidopsis tha…	411	405	0	98.5401	87.3479	93.4307	leucine-rich repeats (LRRs), ribonuclease inhibitor (RI)-like subfamily protein	gbpln	Arabidopsis thaliana	AT5G23340.1 | Symbols: | RNI-like superfamily protein | chr5:7856314-7857983 FORWARD LENGTH=405	411	405	0	98.5401	87.3479	93.4307
Rsa1.0_05545.1.g46410.t1	ref|XP_002874125.1| hypothetical protein ARALYDRAFT_910349 [Arabidopsis lyrata subsp. lyrata] gi|297319962|gb|EFH50384.1| hypothetical protein ARALYDRAFT_910349 [Arabidopsis lyrata subsp. lyrata]	218	219	1e-101	100.459	84.4037	91.2844	hypothetical protein ARALYDRAFT_910349	gbpln	Arabidopsis lyrata	AT5G23370.1 | Symbols: | GRAM domain-containing protein / ABA-responsive protein-related | chr5:7863542-7864201 REVERSE LENGTH=219	218	219	1e-100	100.459	81.1927	89.4495
Rsa1.0_05546.1.g46411.t10	gb|EOA16033.1| hypothetical protein CARUB_v10004162mg [Capsella rubella]	864	806	0	93.287	83.1019	87.037	hypothetical protein CARUB_v10004162mg	gbpln	Capsella rubella	AT4G33650.1 | Symbols: ADL2, DRP3A | dynamin-related protein 3A | chr4:16161073-16166587 FORWARD LENGTH=808	864	808	0	93.5185	80.0926	84.6065
Rsa1.0_05546.1.g46412.t1	#	#	#	#	#	#	#	-	----	----	#	#	#	#	#	#	#
Rsa1.0_05546.1.g46413.t1	gb|EOA17011.1| hypothetical protein CARUB_v10005247mg [Capsella rubella]	323	323	1e-172	100	91.9505	95.356	hypothetical protein CARUB_v10005247mg	gbpln	Capsella rubella	AT4G33670.1 | Symbols: | NAD(P)-linked oxidoreductase superfamily protein | chr4:16169670-16171446 REVERSE LENGTH=319	323	319	1e-172	98.7616	91.0217	94.1176
Rsa1.0_05546.1.g46414.t1	gb|AAD21778.1| putative non-LTR retroelement reverse transcriptase [Arabidopsis thaliana]	1132	1715	0	151.502	40.4594	57.7739	putative non-LTR retroelement reverse transcriptase	gbpln	Arabidopsis thaliana	AT3G31430.1 | Symbols: | unknown protein; FUNCTIONS IN: molecular_function unknown; INVOLVED IN: biological_process unknown; LOCATED IN: endomembrane system; BEST Arabidopsis thaliana protein match is: unknown protein (TAIR:AT5G18636.1); Has 295 Blast hits to 291 proteins in 12 species: Archae - 0; Bacteria - 0; Metazoa - 0; Fungi - 0; Plants - 295; Viruses - 0; Other Eukaryotes - 0 (source: NCBI…	1132	336	2e-87	29.682	14.7527	19.6113
Rsa1.0_05547.1.g46415.t1	ref|XP_002884409.1| hypothetical protein ARALYDRAFT_896389 [Arabidopsis lyrata subsp. lyrata] gi|297330249|gb|EFH60668.1| hypothetical protein ARALYDRAFT_896389 [Arabidopsis lyrata subsp. lyrata]	321	437	1e-147	136.137	88.4735	93.4579	hypothetical protein ARALYDRAFT_896389	gbpln	Arabidopsis lyrata	AT3G03740.1 | Symbols: ATBPM4, BPM4 | BTB-POZ and MATH domain 4 | chr3:937106-939807 REVERSE LENGTH=465	321	465	1e-148	144.86	85.0467	87.8505
Rsa1.0_05547.1.g46416.t1	ref|XP_002884406.1| hypothetical protein ARALYDRAFT_340533 [Arabidopsis lyrata subsp. lyrata] gi|297330246|gb|EFH60665.1| hypothetical protein ARALYDRAFT_340533 [Arabidopsis lyrata subsp. lyrata]	658	637	0	96.8085	79.6353	84.9544	hypothetical protein ARALYDRAFT_340533	gbpln	Arabidopsis lyrata	AT3G03720.2 | Symbols: CAT4 | cationic amino acid transporter 4 | chr3:925870-929700 REVERSE LENGTH=600	658	600	0	91.1854	76.7477	80.2432
Rsa1.0_05547.1.g46417.t1	ref|XP_002884408.1| F-box family protein [Arabidopsis lyrata subsp. lyrata] gi|297330248|gb|EFH60667.1| F-box family protein [Arabidopsis lyrata subsp. lyrata]	379	393	7e-92	103.694	53.562	68.0739	F-box family protein	gbpln	Arabidopsis lyrata	AT3G03730.1 | Symbols: | F-box family protein with a domain of unknown function (DUF295) | chr3:935139-936320 REVERSE LENGTH=393	379	393	6e-88	103.694	52.2427	66.7546
Rsa1.0_05547.1.g46418.t2	ref|XP_002884405.1| hypothetical protein ARALYDRAFT_317250 [Arabidopsis lyrata subsp. lyrata] gi|297330245|gb|EFH60664.1| hypothetical protein ARALYDRAFT_317250 [Arabidopsis lyrata subsp. lyrata]	176	378	1e-81	214.773	84.0909	86.9318	hypothetical protein ARALYDRAFT_317250	gbpln	Arabidopsis lyrata	AT3G03690.1 | Symbols: UNE7 | Core-2/I-branching beta-1,6-N-acetylglucosaminyltransferase family protein | chr3:911494-913643 REVERSE LENGTH=378	176	378	1e-77	214.773	84.0909	86.9318
Rsa1.0_05548.1.g46419.t1	#	#	#	#	#	#	#	-	----	----	#	#	#	#	#	#	#
Rsa1.0_05548.1.g46420.t1	gb|AAF79618.1|AC027665_19 F5M15.26 [Arabidopsis thaliana]	1625	1838	0	113.108	29.6615	39.8154	F5M15.26	gbpln	Arabidopsis thaliana	#	#	#	#	#	#	#
Rsa1.0_05548.1.g46421.t1	gb|AAG52949.1| gag/pol polyprotein [Arabidopsis thaliana]	544	1643	1e-141	302.022	43.3824	51.8382	gag/pol polyprotein	gbpln	Arabidopsis thaliana	AT4G23160.1 | Symbols: CRK8 | cysteine-rich RLK (RECEPTOR-like protein kinase) 8 | chr4:12129485-12134086 FORWARD LENGTH=1262	544	1262	5e-63	231.985	22.7941	35.2941
Rsa1.0_05549.1.g46422.t1	ref|XP_004150125.1| PREDICTED: uncharacterized protein LOC101220785 [Cucumis sativus]	469	2047	2e-28	436.461	21.5352	33.6887	PREDICTED: uncharacterized protein LOC101220785	gbpln	Cucumis sativus	#	#	#	#	#	#	#
Rsa1.0_05549.1.g46423.t1	ref|XP_002877383.1| hypothetical protein ARALYDRAFT_323187 [Arabidopsis lyrata subsp. lyrata] gi|297323221|gb|EFH53642.1| hypothetical protein ARALYDRAFT_323187 [Arabidopsis lyrata subsp. lyrata]	722	718	0	99.446	86.1496	89.6122	hypothetical protein ARALYDRAFT_323187	gbpln	Arabidopsis lyrata	AT3G45090.1 | Symbols: | P-loop containing nucleoside triphosphate hydrolases superfamily protein | chr3:16490752-16494452 REVERSE LENGTH=717	722	717	0	99.3075	84.7645	89.0582
Rsa1.0_05549.1.g46424.t1	gb|EOA23514.1| hypothetical protein CARUB_v10016707mg [Capsella rubella]	125	792	2e-51	633.6	84.8	90.4	hypothetical protein CARUB_v10016707mg	gbpln	Capsella rubella	AT3G45190.1 | Symbols: | SIT4 phosphatase-associated family protein | chr3:16541994-16548161 REVERSE LENGTH=789	125	789	1e-46	631.2	81.6	88
Rsa1.0_05550.1.g46425.t21	ref|NP_566573.1| S-adenosyl-L-methionine-dependent methyltransferase-like protein [Arabidopsis thaliana] gi|30684462|ref|NP_850603.1| S-adenosyl-L-methionine-dependent methyltransferase-like protein [Arabidopsis thaliana] gi|23297499|gb|AAN12982.1| unknown protein [Arabidopsis thaliana] gi|222422929|dbj|BAH19451.1| AT3G17310 [Arabidopsis thaliana] gi|332642414|gb|AEE75935.1| S-adenosyl-L-methioni…	249	710	6e-18	285.141	36.5462	46.1847	S-adenosyl-L-methionine-dependent methyltransferase-like protein	gbpln	Arabidopsis thaliana	AT3G17310.1 | Symbols: DRM3, AtDRM3 | S-adenosyl-L-methionine-dependent methyltransferases superfamily protein | chr3:5909294-5912838 REVERSE LENGTH=710	249	710	2e-20	285.141	36.5462	46.1847
Rsa1.0_05551.1.g46426.t1	#	#	#	#	#	#	#	-	----	----	#	#	#	#	#	#	#
Rsa1.0_05551.1.g46427.t1	#	#	#	#	#	#	#	-	----	----	#	#	#	#	#	#	#
Rsa1.0_05551.1.g46428.t1	gb|EOA34401.1| hypothetical protein CARUB_v10021929mg, partial [Capsella rubella]	194	477	3e-35	245.876	35.567	44.8454	hypothetical protein CARUB_v10021929mg, partial	gbpln	Capsella rubella	AT2G01050.1 | Symbols: | zinc ion binding;nucleic acid binding | chr2:68337-69884 REVERSE LENGTH=515	194	515	3e-34	265.464	33.5052	42.7835
Rsa1.0_05551.1.g46429.t2	#	#	#	#	#	#	#	-	----	----	#	#	#	#	#	#	#
Rsa1.0_05552.1.g46430.t1	#	#	#	#	#	#	#	-	----	----	#	#	#	#	#	#	#
Rsa1.0_05552.1.g46431.t1	#	#	#	#	#	#	#	-	----	----	#	#	#	#	#	#	#
Rsa1.0_05552.1.g46432.t5	#	#	#	#	#	#	#	-	----	----	#	#	#	#	#	#	#
Rsa1.0_05553.1.g46433.t1	#	#	#	#	#	#	#	-	----	----	#	#	#	#	#	#	#
Rsa1.0_05553.1.g46434.t1	ref|XP_002884708.1| pentatricopeptide repeat-containing protein [Arabidopsis lyrata subsp. lyrata] gi|297330548|gb|EFH60967.1| pentatricopeptide repeat-containing protein [Arabidopsis lyrata subsp. lyrata]	1030	1028	0	99.8058	84.8544	91.2621	pentatricopeptide repeat-containing protein	gbpln	Arabidopsis lyrata	AT3G09040.1 | Symbols: | Pentatricopeptide repeat (PPR) superfamily protein | chr3:2761195-2764281 REVERSE LENGTH=1028	1030	1028	0	99.8058	83.6893	90.1942
Rsa1.0_05553.1.g46435.t1	ref|XP_002881592.1| hypothetical protein ARALYDRAFT_903069 [Arabidopsis lyrata subsp. lyrata] gi|297327431|gb|EFH57851.1| hypothetical protein ARALYDRAFT_903069 [Arabidopsis lyrata subsp. lyrata]	787	411	1e-106	52.2236	29.2249	36.3405	hypothetical protein ARALYDRAFT_903069	gbpln	Arabidopsis lyrata	AT5G41500.1 | Symbols: | F-box and associated interaction domains-containing protein | chr5:16604002-16605213 FORWARD LENGTH=403	787	403	1e-105	51.2071	27.446	34.9428
Rsa1.0_05553.1.g46436.t1	ref|XP_002884709.1| pentatricopeptide repeat-containing protein [Arabidopsis lyrata subsp. lyrata] gi|297330549|gb|EFH60968.1| pentatricopeptide repeat-containing protein [Arabidopsis lyrata subsp. lyrata]	596	689	0	115.604	79.5302	89.4295	pentatricopeptide repeat-containing protein	gbpln	Arabidopsis lyrata	AT3G09060.1 | Symbols: | Pentatricopeptide repeat (PPR) superfamily protein | chr3:2766367-2768430 REVERSE LENGTH=687	596	687	0	115.268	79.5302	88.5906
Rsa1.0_05554.1.g46437.t1	gb|EOA28880.1| hypothetical protein CARUB_v10025125mg [Capsella rubella]	1511	1553	0	102.78	83.7856	89.2786	hypothetical protein CARUB_v10025125mg	gbpln	Capsella rubella	AT2G47410.2 | Symbols: | WD40/YVTN repeat-like-containing domain;Bromodomain | chr2:19449133-19456991 FORWARD LENGTH=1519	1511	1519	0	100.529	83.1238	88.7492
Rsa1.0_05554.1.g46438.t1	gb|EOA28136.1| hypothetical protein CARUB_v10024325mg [Capsella rubella]	126	124	4e-56	98.4127	87.3016	92.8571	hypothetical protein CARUB_v10024325mg	gbpln	Capsella rubella	AT2G47400.1 | Symbols: CP12-1, CP12 | CP12 domain-containing protein 1 | chr2:19446889-19447263 FORWARD LENGTH=124	126	124	7e-54	98.4127	88.0952	91.2698
Rsa1.0_05555.1.g46439.t1	#	#	#	#	#	#	#	-	----	----	#	#	#	#	#	#	#
Rsa1.0_05555.1.g46440.t1	#	#	#	#	#	#	#	-	----	----	#	#	#	#	#	#	#
Rsa1.0_05555.1.g46441.t1	gb|AAD15471.1| putative non-LTR retroelement reverse transcriptase [Arabidopsis thaliana]	509	1277	1e-41	250.884	20.2358	26.9155	putative non-LTR retroelement reverse transcriptase	gbpln	Arabidopsis thaliana	AT1G43760.1 | Symbols: | DNAse I-like superfamily protein | chr1:16528880-16531065 REVERSE LENGTH=626	509	626	6e-12	122.986	6.4833	9.43026
Rsa1.0_05556.1.g46442.t1	gb|AFU25705.1| gag-pol precursor [Castanea mollissima]	339	1106	1e-38	326.254	24.4838	34.5133	gag-pol precursor	gbpln	Castanea mollissima	#	#	#	#	#	#	#
Rsa1.0_05556.1.g46443.t2	gb|ACY01934.1| hypothetical protein [Beta vulgaris]	998	1717	1e-179	172.044	35.6713	45.1904	hypothetical protein	gbpln	Beta vulgaris	#	#	#	#	#	#	#
Rsa1.0_05557.1.g46444.t1	#	#	#	#	#	#	#	-	----	----	#	#	#	#	#	#	#
Rsa1.0_05557.1.g46445.t1	gb|AAG50806.1|AC079281_8 unknown protein [Arabidopsis thaliana]	1128	1213	0	107.535	37.4113	54.8759	unknown protein	gbpln	Arabidopsis thaliana	AT1G43760.1 | Symbols: | DNAse I-like superfamily protein | chr1:16528880-16531065 REVERSE LENGTH=626	1128	626	2e-63	55.4965	12.8546	21.0106
Rsa1.0_05557.1.g46446.t1	ref|NP_195999.2| homeobox 51 [Arabidopsis thaliana] gi|374095369|sp|Q9LZR0.2|ATB51_ARATH RecName: Full=Putative homeobox-leucine zipper protein ATHB-51; AltName: Full=HD-ZIP protein ATHB-51; AltName: Full=Homeodomain transcription factor ATHB-51 gi|332003271|gb|AED90654.1| homeobox 51 [Arabidopsis thaliana]	230	235	1e-104	102.174	81.7391	89.1304	homeobox 51	gbpln	Arabidopsis thaliana	AT5G03790.1 | Symbols: ATHB51, LMI1, HB51 | homeobox 51 | chr5:1004985-1006373 FORWARD LENGTH=235	230	235	1e-107	102.174	81.7391	89.1304
Rsa1.0_05558.1.g46447.t1	ref|XP_002876480.1| hypothetical protein ARALYDRAFT_348948 [Arabidopsis lyrata subsp. lyrata] gi|297322318|gb|EFH52739.1| hypothetical protein ARALYDRAFT_348948 [Arabidopsis lyrata subsp. lyrata]	334	369	6e-64	110.479	35.9281	43.7126	hypothetical protein ARALYDRAFT_348948	gbpln	Arabidopsis lyrata	AT3G58800.1 | Symbols: | unknown protein; Has 75 Blast hits to 75 proteins in 23 species: Archae - 0; Bacteria - 0; Metazoa - 0; Fungi - 0; Plants - 53; Viruses - 17; Other Eukaryotes - 5 (source: NCBI BLink). | chr3:21748562-21749596 FORWARD LENGTH=344	334	344	9e-65	102.994	35.9281	43.7126
Rsa1.0_05558.1.g46448.t1	gb|ABD65100.1| hypothetical protein 31.t00077 [Brassica oleracea]	271	391	2e-72	144.28	56.8266	66.7897	hypothetical protein 31.t00077	gbpln	Brassica oleracea	#	#	#	#	#	#	#
Rsa1.0_05559.1.g46449.t1	dbj|BAJ33692.1| unnamed protein product [Thellungiella halophila]	317	393	1e-154	123.975	81.388	88.959	unnamed protein product	----	----	AT1G54030.1 | Symbols: MVP1 | GDSL-like Lipase/Acylhydrolase superfamily protein | chr1:20167685-20169476 FORWARD LENGTH=417	317	417	1e-147	131.546	76.3407	85.8044
Rsa1.0_05559.1.g46450.t1	gb|AAC08048.1| myrosinase-binding protein [Brassica napus]	434	956	1e-140	220.276	65.6682	77.1889	myrosinase-binding protein	gbpln	Brassica napus	AT1G52030.1 | Symbols: MBP2, MBP1.2, F-ATMBP | myrosinase-binding protein 2 | chr1:19346090-19348282 REVERSE LENGTH=642	434	642	2e-95	147.926	49.5392	64.977
Rsa1.0_05560.1.g46451.t1	gb|AAZ41811.1| 01P13-1 [Brassica rapa subsp. pekinensis]	754	1545	0	204.907	79.8408	88.4615	01P13-1	gbpln	Brassica rapa	AT4G23160.1 | Symbols: CRK8 | cysteine-rich RLK (RECEPTOR-like protein kinase) 8 | chr4:12129485-12134086 FORWARD LENGTH=1262	754	1262	5e-97	167.374	24.6684	36.4721
Rsa1.0_05560.1.g46452.t1	gb|ABD65062.1| hypothetical protein 27.t00126 [Brassica oleracea]	566	578	1e-140	102.12	48.2332	63.2509	hypothetical protein 27.t00126	gbpln	Brassica oleracea	AT4G32200.1 | Symbols: ASY2 | DNA-binding HORMA family protein | chr4:15548840-15554962 FORWARD LENGTH=1399	566	1399	6e-20	247.173	11.3074	17.3145
Rsa1.0_05560.1.g46453.t1	gb|ABW81018.1| gag-pol polymerase [Arabidopsis lyrata subsp. lyrata]	833	672	1e-113	80.6723	26.4106	42.1369	gag-pol polymerase	gbpln	Arabidopsis lyrata	#	#	#	#	#	#	#
Rsa1.0_05561.1.g46454.t1	gb|EOA15366.1| hypothetical protein CARUB_v10005791mg [Capsella rubella]	194	194	1e-82	100	77.8351	87.1134	hypothetical protein CARUB_v10005791mg	gbpln	Capsella rubella	AT4G35530.1 | Symbols: | phosphatidylinositolglycan-related | chr4:16871925-16873280 REVERSE LENGTH=195	194	195	3e-80	100.515	76.8041	85.0515
Rsa1.0_05561.1.g46455.t1	sp|F4JN26.2|MLH3_ARATH RecName: Full=DNA mismatch repair protein MLH3; AltName: Full=MutL protein homolog 3	1187	1155	0	97.3041	75.0632	83.0666	RecName: Full=DNA mismatch repair protein MLH3; AltName: Full=MutL protein homolog 3	----	----	AT4G35520.1 | Symbols: MLH3, ATMLH3 | MUTL protein homolog 3 | chr4:16865488-16871527 FORWARD LENGTH=1169	1187	1169	0	98.4836	75.0632	83.0666
Rsa1.0_05562.1.g46456.t1	gb|EOA23026.1| hypothetical protein CARUB_v10003791mg, partial [Capsella rubella]	332	1003	1e-36	302.108	30.7229	37.0482	hypothetical protein CARUB_v10003791mg, partial	gbpln	Capsella rubella	AT5G18740.1 | Symbols: | Domain of unknown function (DUF3444) | chr5:6250060-6251352 FORWARD LENGTH=430	332	430	3e-35	129.518	30.4217	38.253
Rsa1.0_05562.1.g46457.t1	ref|XP_002871829.1| hypothetical protein ARALYDRAFT_488759 [Arabidopsis lyrata subsp. lyrata] gi|297317666|gb|EFH48088.1| hypothetical protein ARALYDRAFT_488759 [Arabidopsis lyrata subsp. lyrata]	599	566	0	94.4908	66.4441	74.6244	hypothetical protein ARALYDRAFT_488759	gbpln	Arabidopsis lyrata	AT5G18730.1 | Symbols: | CONTAINS InterPro DOMAIN/s: Molecular chaperone, heat shock protein, Hsp40, DnaJ (InterPro:IPR015609); BEST Arabidopsis thaliana protein match is: Domain of unknown function (DUF3444) (TAIR:AT5G18740.1); Has 30201 Blast hits to 17322 proteins in 780 species: Archae - 12; Bacteria - 1396; Metazoa - 17338; Fungi - 3422; Plants - 5037; Viruses - 0; Other Eukaryotes - 2996 (s…	599	528	1e-120	88.1469	40.7346	53.4224
Rsa1.0_05562.1.g46458.t1	ref|NP_197371.2| Protein kinase family protein with ARM repeat domain [Arabidopsis thaliana] gi|332005217|gb|AED92600.1| Protein kinase family protein with ARM repeat domain [Arabidopsis thaliana]	1294	1366	0	105.564	80.5255	87.2488	Protein kinase family protein with ARM repeat domain	gbpln	Arabidopsis thaliana	AT5G18700.1 | Symbols: RUK, EMB3013 | Protein kinase family protein with ARM repeat domain | chr5:6235387-6240733 REVERSE LENGTH=1366	1294	1366	0	105.564	80.5255	87.2488
Rsa1.0_05563.1.g46459.t1	ref|NP_568314.1| casein lytic proteinase B3 [Arabidopsis thaliana] gi|75174044|sp|Q9LF37.1|CLPB3_ARATH RecName: Full=Chaperone protein ClpB3, chloroplastic; AltName: Full=ATP-dependent Clp protease ATP-binding subunit ClpB homolog 3; AltName: Full=Casein lytic proteinase B3; AltName: Full=Protein ALBINO OR PALE GREEN 6; Flags: Precursor gi|9755800|emb|CAC01744.1| clpB heat shock protein-like [Ara…	75	968	7e-13	1290.67	46.6667	56	casein lytic proteinase B3	gbpln	Arabidopsis thaliana	AT5G15450.1 | Symbols: APG6, CLPB3, CLPB-P | casein lytic proteinase B3 | chr5:5014399-5018255 REVERSE LENGTH=968	75	968	1e-15	1290.67	46.6667	56
Rsa1.0_05564.1.g46460.t1	ref|XP_002888660.1| hypothetical protein ARALYDRAFT_475957 [Arabidopsis lyrata subsp. lyrata] gi|297334501|gb|EFH64919.1| hypothetical protein ARALYDRAFT_475957 [Arabidopsis lyrata subsp. lyrata]	182	392	2e-63	215.385	73.0769	80.2198	hypothetical protein ARALYDRAFT_475957	gbpln	Arabidopsis lyrata	AT1G68380.1 | Symbols: | Core-2/I-branching beta-1,6-N-acetylglucosaminyltransferase family protein | chr1:25635933-25637393 REVERSE LENGTH=392	182	392	2e-63	215.385	71.4286	79.6703
Rsa1.0_05564.1.g46461.t1	ref|XP_002888659.1| hypothetical protein ARALYDRAFT_894602 [Arabidopsis lyrata subsp. lyrata] gi|297334500|gb|EFH64918.1| hypothetical protein ARALYDRAFT_894602 [Arabidopsis lyrata subsp. lyrata]	412	410	0	99.5146	94.6602	98.0583	hypothetical protein ARALYDRAFT_894602	gbpln	Arabidopsis lyrata	AT1G68370.1 | Symbols: ARG1 | Chaperone DnaJ-domain superfamily protein | chr1:25632046-25634527 REVERSE LENGTH=410	412	410	0	99.5146	94.1748	97.8155
Rsa1.0_05564.1.g46462.t1	ref|XP_002893777.1| predicted protein [Arabidopsis lyrata subsp. lyrata] gi|297339619|gb|EFH70036.1| predicted protein [Arabidopsis lyrata subsp. lyrata]	112	443	2e-20	395.536	45.5357	54.4643	predicted protein	gbpln	Arabidopsis lyrata	AT5G31412.1 | Symbols: | hAT transposon superfamily protein | chr5:11541463-11543768 REVERSE LENGTH=433	112	433	2e-20	386.607	42.8571	57.1429
Rsa1.0_05565.1.g46463.t1	dbj|BAA97274.1| dolichyl-di-phosphooligosaccharide-protein glycotransferase (oligosaccharyltransferase)-like [Arabidopsis thaliana]	146	442	3e-53	302.74	73.2877	78.7671	dolichyl-di-phosphooligosaccharide-protein glycotransferase (oligosaccharyltransferase)-like	gbpln	Arabidopsis thaliana	AT5G66680.1 | Symbols: DGL1 | dolichyl-diphosphooligosaccharide-protein glycosyltransferase 48kDa subunit family protein | chr5:26617840-26620581 REVERSE LENGTH=437	146	437	1e-55	299.315	73.2877	78.7671
Rsa1.0_05565.1.g46464.t1	ref|XP_002865056.1| hypothetical protein ARALYDRAFT_496938 [Arabidopsis lyrata subsp. lyrata] gi|297310891|gb|EFH41315.1| hypothetical protein ARALYDRAFT_496938 [Arabidopsis lyrata subsp. lyrata]	320	320	1e-154	100	85.625	93.75	hypothetical protein ARALYDRAFT_496938	gbpln	Arabidopsis lyrata	AT5G66650.1 | Symbols: | Protein of unknown function (DUF607) | chr5:26603204-26604257 REVERSE LENGTH=321	320	321	1e-153	100.312	83.4375	91.875
Rsa1.0_05566.1.g46465.t1	ref|NP_175399.2| transcription factor bHLH95 [Arabidopsis thaliana] gi|218563532|sp|Q9FXA3.2|BH095_ARATH RecName: Full=Transcription factor bHLH95; AltName: Full=Basic helix-loop-helix protein 95; Short=AtbHLH95; Short=bHLH 95; AltName: Full=Protein RETARDED GROWTH OF EMBRYO 1; AltName: Full=Transcription factor EN 21; AltName: Full=bHLH transcription factor bHLH095 gi|332194353|gb|AEE32474.1| tr…	304	308	1e-120	101.316	75	81.5789	transcription factor bHLH95	gbpln	Arabidopsis thaliana	AT1G49770.1 | Symbols: RGE1, ZOU | basic helix-loop-helix (bHLH) DNA-binding superfamily protein | chr1:18424578-18426531 FORWARD LENGTH=308	304	308	1e-123	101.316	75	81.5789
Rsa1.0_05567.1.g46466.t1	#	#	#	#	#	#	#	-	----	----	#	#	#	#	#	#	#
Rsa1.0_05567.1.g46467.t1	#	#	#	#	#	#	#	-	----	----	#	#	#	#	#	#	#
Rsa1.0_05567.1.g46468.t1	ref|XP_002863041.1| hypothetical protein ARALYDRAFT_333130 [Arabidopsis lyrata subsp. lyrata] gi|297308844|gb|EFH39300.1| hypothetical protein ARALYDRAFT_333130 [Arabidopsis lyrata subsp. lyrata]	123	344	3e-14	279.675	47.1545	62.6016	hypothetical protein ARALYDRAFT_333130	gbpln	Arabidopsis lyrata	AT2G33200.1 | Symbols: | F-box family protein | chr2:14069541-14070671 FORWARD LENGTH=376	123	376	2e-14	305.691	46.3415	58.5366
Rsa1.0_05567.1.g46469.t1	#	#	#	#	#	#	#	-	----	----	#	#	#	#	#	#	#
Rsa1.0_05569.1.g46470.t1	gb|EOA30246.1| hypothetical protein CARUB_v10013367mg [Capsella rubella]	567	561	0	98.9418	91.7108	94.1799	hypothetical protein CARUB_v10013367mg	gbpln	Capsella rubella	AT3G25140.1 | Symbols: GAUT8, QUA1 | Nucleotide-diphospho-sugar transferases superfamily protein | chr3:9154748-9156642 FORWARD LENGTH=559	567	559	0	98.5891	92.5926	94.3563
Rsa1.0_05569.1.g46471.t1	ref|XP_002863091.1| nuclear transport factor 2 family protein [Arabidopsis lyrata subsp. lyrata] gi|297308909|gb|EFH39350.1| nuclear transport factor 2 family protein [Arabidopsis lyrata subsp. lyrata]	469	486	0	103.625	82.3028	88.6994	nuclear transport factor 2 family protein	gbpln	Arabidopsis lyrata	AT3G25150.2 | Symbols: | Nuclear transport factor 2 (NTF2) family protein with RNA binding (RRM-RBD-RNP motifs) domain | chr3:9157161-9160052 REVERSE LENGTH=587	469	587	0	125.16	80.3838	87.8465
Rsa1.0_05569.1.g46472.t1	gb|EOA31150.1| hypothetical protein CARUB_v10014313mg, partial [Capsella rubella]	298	288	1e-137	96.6443	81.8792	87.5839	hypothetical protein CARUB_v10014313mg, partial	gbpln	Capsella rubella	AT3G25160.1 | Symbols: | ER lumen protein retaining receptor family protein | chr3:9160337-9162023 REVERSE LENGTH=272	298	272	1e-138	91.2752	80.2013	87.5839
Rsa1.0_05570.1.g46473.t1	ref|NP_176686.1| 4-coumarate--CoA ligase 3 [Arabidopsis thaliana] gi|12229666|sp|Q9S777.1|4CL3_ARATH RecName: Full=4-coumarate--CoA ligase 3; Short=4CL 3; AltName: Full=4-coumarate--CoA ligase isoform 3; Short=At4CL3; AltName: Full=4-coumaroyl-CoA synthase 3 gi|5702190|gb|AAD47194.1|AF106087_1 4-coumarate:CoA ligase 3 [Arabidopsis thaliana] gi|5702192|gb|AAD47195.1|AF106088_1 4-coumarate:CoA liga…	558	561	0	100.538	87.8136	93.3692	4-coumarate--CoA ligase 3	gbpln	Arabidopsis thaliana	AT1G65060.1 | Symbols: 4CL3 | 4-coumarate:CoA ligase 3 | chr1:24167385-24171457 REVERSE LENGTH=561	558	561	0	100.538	87.8136	93.3692
Rsa1.0_05570.1.g46474.t1	ref|XP_002888334.1| hypothetical protein ARALYDRAFT_893919 [Arabidopsis lyrata subsp. lyrata] gi|297334175|gb|EFH64593.1| hypothetical protein ARALYDRAFT_893919 [Arabidopsis lyrata subsp. lyrata]	121	126	4e-53	104.132	89.2562	95.8678	hypothetical protein ARALYDRAFT_893919	gbpln	Arabidopsis lyrata	AT1G65290.1 | Symbols: mtACP2 | mitochondrial acyl carrier protein 2 | chr1:24249088-24250366 REVERSE LENGTH=126	121	126	1e-54	104.132	86.7769	95.0413
Rsa1.0_05570.1.g46475.t1	#	#	#	#	#	#	#	-	----	----	#	#	#	#	#	#	#
Rsa1.0_05570.1.g46476.t1	#	#	#	#	#	#	#	-	----	----	#	#	#	#	#	#	#
Rsa1.0_05570.1.g46477.t1	gb|EOA35916.1| hypothetical protein CARUB_v10021174mg [Capsella rubella]	117	114	5e-37	97.4359	78.6325	88.0342	hypothetical protein CARUB_v10021174mg	gbpln	Capsella rubella	AT1G65295.1 | Symbols: | unknown protein; LOCATED IN: endomembrane system; EXPRESSED IN: 22 plant structures; EXPRESSED DURING: 13 growth stages; BEST Arabidopsis thaliana protein match is: unknown protein (TAIR:AT5G01015.1); Has 90 Blast hits to 90 proteins in 15 species: Archae - 0; Bacteria - 0; Metazoa - 0; Fungi - 0; Plants - 90; Viruses - 0; Other Eukaryotes - 0 (source: NCBI BLink). | chr1…	117	115	1e-37	98.2906	73.5043	79.4872
Rsa1.0_05571.1.g46478.t1	sp|Q9SMM0.1|PGMP_BRANA RecName: Full=Phosphoglucomutase, chloroplastic; Short=PGM; AltName: Full=Glucose phosphomutase; Flags: Precursor gi|6272125|emb|CAB60109.1| plastidial phosphoglucomutase [Brassica napus]	625	629	0	100.64	96.64	97.92	RecName: Full=Phosphoglucomutase, chloroplastic; Short=PGM; AltName: Full=Glucose phosphomutase; Flags: Precursor gi|6272125|emb|CAB60109.1| plastidial phosphoglucomutase	gbpln	Brassica napus	AT5G51820.1 | Symbols: PGM, ATPGMP, PGM1, STF1 | phosphoglucomutase | chr5:21063531-21067933 REVERSE LENGTH=623	625	623	0	99.68	93.44	96.96
Rsa1.0_05571.1.g46479.t1	gb|EOA13638.1| hypothetical protein CARUB_v10026709mg [Capsella rubella]	196	346	5e-97	176.531	90.8163	95.4082	hypothetical protein CARUB_v10026709mg	gbpln	Capsella rubella	AT5G51830.1 | Symbols: | pfkB-like carbohydrate kinase family protein | chr5:21069709-21071450 FORWARD LENGTH=343	196	343	2e-98	175	90.3061	93.8776
Rsa1.0_05572.1.g46480.t1	#	#	#	#	#	#	#	-	----	----	#	#	#	#	#	#	#
Rsa1.0_05572.1.g46481.t1	gb|AEL33686.1| MKK4 [Brassica napus]	262	330	1e-107	125.954	79.0076	85.4962	MKK4	gbpln	Brassica napus	AT3G21220.1 | Symbols: ATMKK5, ATMAP2K_ALPHA, MAP2K_A, MKK5, ATMEK5, MEK5 | MAP kinase kinase 5 | chr3:7445917-7446963 FORWARD LENGTH=348	262	348	1e-108	132.824	79.0076	86.6412
Rsa1.0_05572.1.g46482.t1	ref|XP_003531767.1| PREDICTED: ATP synthase subunit epsilon, mitochondrial isoform 2 [Glycine max] gi|255632169|gb|ACU16444.1| unknown [Glycine max]	116	77	7e-27	66.3793	46.5517	51.7241	PREDICTED: ATP synthase subunit epsilon, mitochondrial isoform 2	gbenv/gbpln	Glycine max	AT1G51650.1 | Symbols: | ATP synthase epsilon chain, mitochondrial | chr1:19152680-19153641 FORWARD LENGTH=70	116	70	2e-28	60.3448	45.6897	50
Rsa1.0_05573.1.g46483.t1	gb|EOA20686.1| hypothetical protein CARUB_v10001000mg [Capsella rubella]	399	434	1e-166	108.772	78.1955	86.9674	hypothetical protein CARUB_v10001000mg	gbpln	Capsella rubella	AT4G08320.1 | Symbols: TPR8 | Tetratricopeptide repeat (TPR)-like superfamily protein | chr4:5252853-5254990 FORWARD LENGTH=426	399	426	1e-162	106.767	77.6942	85.7143
Rsa1.0_05573.1.g46484.t1	gb|EOA21710.1| hypothetical protein CARUB_v10002147mg [Capsella rubella]	160	162	3e-59	101.25	80.625	88.75	hypothetical protein CARUB_v10002147mg	gbpln	Capsella rubella	AT4G08330.1 | Symbols: | unknown protein; FUNCTIONS IN: molecular_function unknown; INVOLVED IN: biological_process unknown; LOCATED IN: plasma membrane; EXPRESSED IN: 24 plant structures; EXPRESSED DURING: 14 growth stages; BEST Arabidopsis thaliana protein match is: unknown protein (TAIR:AT2G17705.1); Has 98 Blast hits to 98 proteins in 13 species: Archae - 0; Bacteria - 0; Metazoa - 0; Fungi -…	160	164	2e-57	102.5	80	87.5
Rsa1.0_05573.1.g46485.t1	ref|XP_002872481.1| hypothetical protein ARALYDRAFT_327172 [Arabidopsis lyrata subsp. lyrata] gi|297318318|gb|EFH48740.1| hypothetical protein ARALYDRAFT_327172 [Arabidopsis lyrata subsp. lyrata]	300	249	2e-76	83	55	65	hypothetical protein ARALYDRAFT_327172	gbpln	Arabidopsis lyrata	AT4G09970.1 | Symbols: | unknown protein; LOCATED IN: chloroplast; EXPRESSED IN: 18 plant structures; EXPRESSED DURING: 13 growth stages; Has 15 Blast hits to 15 proteins in 6 species: Archae - 0; Bacteria - 2; Metazoa - 0; Fungi - 0; Plants - 13; Viruses - 0; Other Eukaryotes - 0 (source: NCBI BLink). | chr4:6246038-6247597 FORWARD LENGTH=250	300	250	5e-74	83.3333	55.6667	64.6667
Rsa1.0_05574.1.g46486.t1	gb|EOA16129.1| hypothetical protein CARUB_v10004263mg [Capsella rubella]	137	705	4e-26	514.599	54.0146	62.0438	hypothetical protein CARUB_v10004263mg	gbpln	Capsella rubella	AT5G41770.1 | Symbols: | crooked neck protein, putative / cell cycle protein, putative | chr5:16718021-16720936 FORWARD LENGTH=705	137	705	1e-27	514.599	55.4745	63.5036
Rsa1.0_05574.1.g46487.t1	gb|ADZ98866.1| MYB domain protein 66 [Brassica rapa subsp. rapa]	200	197	1e-107	98.5	97	98	MYB domain protein 66	gbpln	Brassica rapa	AT5G14750.1 | Symbols: WER, ATMYB66, WER1, MYB66 | myb domain protein 66 | chr5:4763656-4764738 REVERSE LENGTH=203	200	203	1e-105	101.5	92.5	95.5
Rsa1.0_05574.1.g46488.t1	ref|XP_002884676.1| protein binding protein [Arabidopsis lyrata subsp. lyrata] gi|297330516|gb|EFH60935.1| protein binding protein [Arabidopsis lyrata subsp. lyrata]	146	778	2e-43	532.877	63.6986	71.9178	protein binding protein	gbpln	Arabidopsis lyrata	AT3G08020.1 | Symbols: | PHD finger family protein | chr3:2557753-2561534 REVERSE LENGTH=779	146	779	7e-46	533.562	63.6986	71.9178
Rsa1.0_05575.1.g46489.t1	ref|XP_002880026.1| hypothetical protein ARALYDRAFT_483412 [Arabidopsis lyrata subsp. lyrata] gi|297325865|gb|EFH56285.1| hypothetical protein ARALYDRAFT_483412 [Arabidopsis lyrata subsp. lyrata]	133	284	3e-13	213.534	43.609	53.3835	hypothetical protein ARALYDRAFT_483412	gbpln	Arabidopsis lyrata	AT2G43110.1 | Symbols: | unknown protein; Has 212 Blast hits to 211 proteins in 96 species: Archae - 0; Bacteria - 6; Metazoa - 62; Fungi - 91; Plants - 31; Viruses - 0; Other Eukaryotes - 22 (source: NCBI BLink). | chr2:17922067-17924291 FORWARD LENGTH=288	133	288	1e-15	216.541	33.8346	44.3609
Rsa1.0_05575.1.g46490.t1	ref|XP_002880023.1| aconitase C-terminal domain-containing protein [Arabidopsis lyrata subsp. lyrata] gi|297325862|gb|EFH56282.1| aconitase C-terminal domain-containing protein [Arabidopsis lyrata subsp. lyrata]	137	251	1e-64	183.212	94.1606	96.3504	aconitase C-terminal domain-containing protein	gbpln	Arabidopsis lyrata	AT2G43090.1 | Symbols: | Aconitase/3-isopropylmalate dehydratase protein | chr2:17918957-17919712 FORWARD LENGTH=251	137	251	7e-67	183.212	94.1606	95.6204
Rsa1.0_05576.1.g46491.t1	ref|NP_565284.3| NAC domain containing protein 35 [Arabidopsis thaliana] gi|20197337|gb|AAC78526.2| NAM (no apical meristem)-like protein [Arabidopsis thaliana] gi|330250488|gb|AEC05582.1| NAC domain containing protein 35 [Arabidopsis thaliana]	416	414	1e-178	99.5192	85.8173	90.625	NAC domain containing protein 35	gbpln	Arabidopsis thaliana	AT2G02450.2 | Symbols: ANAC034, ANAC035, LOV1, NAC035 | NAC domain containing protein 35 | chr2:648044-650649 FORWARD LENGTH=414	416	414	0	99.5192	85.8173	90.625
Rsa1.0_05577.1.g46492.t1	ref|XP_002864007.1| predicted protein [Arabidopsis lyrata subsp. lyrata] gi|297309842|gb|EFH40266.1| predicted protein [Arabidopsis lyrata subsp. lyrata]	919	3616	0	393.471	41.4581	44.2873	predicted protein	gbpln	Arabidopsis lyrata	AT1G55860.2 | Symbols: UPL1 | ubiquitin-protein ligase 1 | chr1:20879900-20892910 REVERSE LENGTH=3681	919	3681	7e-73	400.544	17.8455	25.5713
Rsa1.0_05577.1.g46493.t1	ref|NP_564747.1| protein ZCF37 [Arabidopsis thaliana] gi|8778744|gb|AAF79752.1|AC009317_11 T30E16.15 [Arabidopsis thaliana] gi|6520221|dbj|BAA87954.1| ZCF37 [Arabidopsis thaliana] gi|89111900|gb|ABD60722.1| At1g59590 [Arabidopsis thaliana] gi|110737390|dbj|BAF00639.1| hypothetical protein [Arabidopsis thaliana] gi|332195471|gb|AEE33592.1| protein ZCF37 [Arabidopsis thaliana]	219	211	1e-93	96.347	81.7352	87.6712	protein ZCF37	gbpln	Arabidopsis thaliana	AT1G59590.1 | Symbols: ZCF37 | ZCF37 | chr1:21887860-21888495 FORWARD LENGTH=211	219	211	4e-96	96.347	81.7352	87.6712
Rsa1.0_05578.1.g46494.t1	gb|EOA16119.1| hypothetical protein CARUB_v10004251mg [Capsella rubella]	173	715	4e-14	413.295	33.526	37.5723	hypothetical protein CARUB_v10004251mg	gbpln	Capsella rubella	AT4G15080.1 | Symbols: | DHHC-type zinc finger family protein | chr4:8609085-8612229 REVERSE LENGTH=718	173	718	8e-15	415.029	31.7919	37.5723
Rsa1.0_05578.1.g46495.t1	ref|NP_193236.1| 60S ribosomal protein L27-3 [Arabidopsis thaliana] gi|3123264|sp|P51419.2|RL273_ARATH RecName: Full=60S ribosomal protein L27-3 gi|2244857|emb|CAB10279.1| ribosomal protein [Arabidopsis thaliana] gi|7268246|emb|CAB78542.1| ribosomal protein [Arabidopsis thaliana] gi|17381062|gb|AAL36343.1| putative ribosomal protein [Arabidopsis thaliana] gi|20466061|gb|AAM20365.1| putative ribos…	135	135	4e-69	100	95.5556	99.2593	60S ribosomal protein L27-3	gbpln	Arabidopsis thaliana	AT4G15000.1 | Symbols: | Ribosomal L27e protein family | chr4:8571896-8572303 FORWARD LENGTH=135	135	135	1e-71	100	95.5556	99.2593
Rsa1.0_05578.1.g46496.t1	#	#	#	#	#	#	#	-	----	----	#	#	#	#	#	#	#
Rsa1.0_05579.1.g46497.t1	gb|AAD17398.1| putative non-LTR retroelement reverse transcriptase [Arabidopsis thaliana]	825	1225	1e-113	148.485	30.303	40.9697	putative non-LTR retroelement reverse transcriptase	gbpln	Arabidopsis thaliana	AT1G43760.1 | Symbols: | DNAse I-like superfamily protein | chr1:16528880-16531065 REVERSE LENGTH=626	825	626	8e-37	75.8788	13.9394	22.6667
Rsa1.0_05579.1.g46498.t1	ref|XP_002874681.1| predicted protein [Arabidopsis lyrata subsp. lyrata] gi|297320518|gb|EFH50940.1| predicted protein [Arabidopsis lyrata subsp. lyrata]	316	379	4e-23	119.937	20.5696	33.5443	predicted protein	gbpln	Arabidopsis lyrata	#	#	#	#	#	#	#
Rsa1.0_05579.1.g46499.t2	emb|CAF06580.1| SGT1-like protein [Brassica oleracea]	252	355	1e-101	140.873	80.5556	83.7302	SGT1-like protein	gbpln	Brassica oleracea	AT4G11260.1 | Symbols: ATSGT1B, ETA3, RPR1, EDM1, SGT1B | phosphatase-related | chr4:6851515-6853719 REVERSE LENGTH=358	252	358	9e-88	142.063	75.7937	78.1746
Rsa1.0_05580.1.g46500.t1	#	#	#	#	#	#	#	-	----	----	#	#	#	#	#	#	#
Rsa1.0_05580.1.g46501.t1	ref|XP_002877596.1| hypothetical protein ARALYDRAFT_906046 [Arabidopsis lyrata subsp. lyrata] gi|297323434|gb|EFH53855.1| hypothetical protein ARALYDRAFT_906046 [Arabidopsis lyrata subsp. lyrata]	183	183	4e-96	100	95.6284	98.3607	hypothetical protein ARALYDRAFT_906046	gbpln	Arabidopsis lyrata	AT3G48100.1 | Symbols: ARR5, ATRR2, IBC6, RR5 | response regulator 5 | chr3:17759112-17760740 REVERSE LENGTH=184	183	184	5e-97	100.546	95.6284	98.3607
Rsa1.0_05581.1.g46502.t1	dbj|BAE98403.1| putative non-LTR reverse transcriptase [Arabidopsis thaliana]	139	278	2e-24	200	41.7266	54.6763	putative non-LTR reverse transcriptase	gbpln	Arabidopsis thaliana	#	#	#	#	#	#	#
Rsa1.0_05581.1.g46503.t1	ref|NP_192037.2| myb family transcription factor [Arabidopsis thaliana] gi|62241830|emb|CAI77453.1| myb transcription factor LHY-CCA1-like4 [Arabidopsis thaliana] gi|89000919|gb|ABD59049.1| At4g01280 [Arabidopsis thaliana] gi|332656603|gb|AEE82003.1| myb family transcription factor [Arabidopsis thaliana]	203	302	2e-57	148.768	63.5468	71.4286	myb family transcription factor	gbpln	Arabidopsis thaliana	AT4G01280.1 | Symbols: | Homeodomain-like superfamily protein | chr4:535288-536854 FORWARD LENGTH=302	203	302	6e-60	148.768	63.5468	71.4286
Rsa1.0_05581.1.g46504.t1	ref|NP_179387.1| 2-oxoglutarate (2OG) and Fe(II)-dependent oxygenase-like protein [Arabidopsis thaliana] gi|4406821|gb|AAD20129.1| hypothetical protein [Arabidopsis thaliana] gi|34365749|gb|AAQ65186.1| At2g17970 [Arabidopsis thaliana] gi|51970124|dbj|BAD43754.1| hypothetical protein [Arabidopsis thaliana] gi|330251612|gb|AEC06706.1| 2-oxoglutarate (2OG) and Fe(II)-dependent oxygenase-like protein…	470	507	0	107.872	77.8723	85.7447	2-oxoglutarate (2OG) and Fe(II)-dependent oxygenase-like protein	gbpln	Arabidopsis thaliana	AT2G17970.1 | Symbols: | 2-oxoglutarate (2OG) and Fe(II)-dependent oxygenase superfamily protein | chr2:7819116-7821276 REVERSE LENGTH=507	470	507	0	107.872	77.8723	85.7447
Rsa1.0_05581.1.g46505.t1	#	#	#	#	#	#	#	-	----	----	#	#	#	#	#	#	#
Rsa1.0_05582.1.g46506.t1	#	#	#	#	#	#	#	-	----	----	#	#	#	#	#	#	#
Rsa1.0_05583.1.g46507.t1	#	#	#	#	#	#	#	-	----	----	#	#	#	#	#	#	#
Rsa1.0_05583.1.g46508.t1	gb|EOA29917.1| hypothetical protein CARUB_v10013010mg [Capsella rubella]	133	793	1e-34	596.241	64.6617	70.6767	hypothetical protein CARUB_v10013010mg	gbpln	Capsella rubella	AT3G20200.1 | Symbols: | Protein kinase protein with adenine nucleotide alpha hydrolases-like domain | chr3:7047895-7051145 FORWARD LENGTH=780	133	780	2e-36	586.466	63.1579	70.6767
Rsa1.0_05583.1.g46509.t1	ref|XP_002883234.1| hypothetical protein ARALYDRAFT_479539 [Arabidopsis lyrata subsp. lyrata] gi|297329074|gb|EFH59493.1| hypothetical protein ARALYDRAFT_479539 [Arabidopsis lyrata subsp. lyrata]	674	679	0	100.742	81.454	90.2077	hypothetical protein ARALYDRAFT_479539	gbpln	Arabidopsis lyrata	AT3G20190.1 | Symbols: | Leucine-rich repeat protein kinase family protein | chr3:7044997-7047212 FORWARD LENGTH=679	674	679	0	100.742	81.0089	89.4659
Rsa1.0_05584.1.g46510.t1	gb|AAF99727.1|AC004557_6 F17L21.7 [Arabidopsis thaliana]	135	1534	8e-55	1136.3	72.5926	85.9259	F17L21.7	gbpln	Arabidopsis thaliana	AT4G23160.1 | Symbols: CRK8 | cysteine-rich RLK (RECEPTOR-like protein kinase) 8 | chr4:12129485-12134086 FORWARD LENGTH=1262	135	1262	9e-23	934.815	34.8148	57.7778
Rsa1.0_05585.1.g46511.t1	ref|NP_001185096.1| phospholipid-translocating ATPase [Arabidopsis thaliana] gi|332192532|gb|AEE30653.1| putative phospholipid-transporting ATPase 12 [Arabidopsis thaliana]	883	1185	0	134.202	56.3986	60.1359	phospholipid-translocating ATPase	gbpln	Arabidopsis thaliana	AT1G26130.2 | Symbols: | ATPase E1-E2 type family protein / haloacid dehalogenase-like hydrolase family protein | chr1:9033600-9038246 FORWARD LENGTH=1185	883	1185	0	134.202	56.3986	60.1359
Rsa1.0_05585.1.g46512.t1	gb|EOA36809.1| hypothetical protein CARUB_v10008388mg [Capsella rubella]	121	757	3e-55	625.62	88.4298	92.562	hypothetical protein CARUB_v10008388mg	gbpln	Capsella rubella	AT1G03780.3 | Symbols: TPX2 | targeting protein for XKLP2 | chr1:947555-951696 REVERSE LENGTH=790	121	790	2e-56	652.893	86.7769	90.9091
Rsa1.0_05586.1.g46513.t1	ref|NP_177527.3| putative Kinesin motor protein-related protein [Arabidopsis thaliana] gi|110739024|dbj|BAF01431.1| kinesin-related protein [Arabidopsis thaliana] gi|332197396|gb|AEE35517.1| putative Kinesin motor protein-related protein [Arabidopsis thaliana]	479	1025	0	213.987	71.3987	78.9144	putative Kinesin motor protein-related protein	gbpln	Arabidopsis thaliana	AT1G73860.1 | Symbols: | P-loop containing nucleoside triphosphate hydrolases superfamily protein | chr1:27771188-27775977 REVERSE LENGTH=1025	479	1025	0	213.987	71.3987	78.9144
Rsa1.0_05586.1.g46514.t1	gb|AAG52529.1|AC016662_23 putative glucosyltransferase; 88035-86003 [Arabidopsis thaliana]	480	570	0	118.75	83.3333	89.7917	putative glucosyltransferase; 88035-86003	gbpln	Arabidopsis thaliana	AT1G73880.1 | Symbols: UGT89B1 | UDP-glucosyl transferase 89B1 | chr1:27785143-27786564 FORWARD LENGTH=473	480	473	0	98.5417	83.125	89.5833
Rsa1.0_05586.1.g46515.t1	ref|XP_002887514.1| hypothetical protein ARALYDRAFT_339588 [Arabidopsis lyrata subsp. lyrata] gi|297333355|gb|EFH63773.1| hypothetical protein ARALYDRAFT_339588 [Arabidopsis lyrata subsp. lyrata]	210	212	2e-89	100.952	80.9524	86.6667	hypothetical protein ARALYDRAFT_339588	gbpln	Arabidopsis lyrata	AT1G73885.1 | Symbols: | unknown protein; FUNCTIONS IN: molecular_function unknown; INVOLVED IN: biological_process unknown; LOCATED IN: chloroplast thylakoid membrane, chloroplast; Has 37 Blast hits to 37 proteins in 13 species: Archae - 0; Bacteria - 0; Metazoa - 0; Fungi - 0; Plants - 37; Viruses - 0; Other Eukaryotes - 0 (source: NCBI BLink). | chr1:27786864-27787708 FORWARD LENGTH=192	210	192	2e-70	91.4286	66.6667	72.381
Rsa1.0_05587.1.g46516.t1	emb|CAN83421.1| hypothetical protein VITISV_034226 [Vitis vinifera]	647	549	5e-58	84.8532	26.8934	38.949	hypothetical protein VITISV_034226	gbpln	Vitis vinifera	#	#	#	#	#	#	#
Rsa1.0_05587.1.g46517.t1	gb|AAM15254.1| putative retroelement pol polyprotein [Arabidopsis thaliana]	386	930	5e-30	240.933	26.6839	41.1917	putative retroelement pol polyprotein	gbpln	Arabidopsis thaliana	#	#	#	#	#	#	#
Rsa1.0_05587.1.g46518.t1	#	#	#	#	#	#	#	-	----	----	#	#	#	#	#	#	#
Rsa1.0_05588.1.g46519.t1	gb|AAD17398.1| putative non-LTR retroelement reverse transcriptase [Arabidopsis thaliana]	1222	1225	0	100.245	40.9165	54.91	putative non-LTR retroelement reverse transcriptase	gbpln	Arabidopsis thaliana	AT4G29090.1 | Symbols: | Ribonuclease H-like superfamily protein | chr4:14333528-14335255 FORWARD LENGTH=575	1222	575	1e-47	47.054	10.3928	16.9394
Rsa1.0_05588.1.g46520.t1	gb|AAC23765.1| Mutator-like transposase [Arabidopsis thaliana]	629	784	1e-142	124.642	45.469	60.8903	Mutator-like transposase	gbpln	Arabidopsis thaliana	AT1G49920.1 | Symbols: | MuDR family transposase | chr1:18481798-18484233 REVERSE LENGTH=785	629	785	1e-12	124.801	11.1288	20.9857
Rsa1.0_05588.1.g46521.t1	#	#	#	#	#	#	#	-	----	----	#	#	#	#	#	#	#
Rsa1.0_05588.1.g46522.t1	#	#	#	#	#	#	#	-	----	----	#	#	#	#	#	#	#
Rsa1.0_05588.1.g46523.t1	dbj|BAB10790.1| retroelement pol polyprotein-like [Arabidopsis thaliana]	505	1864	1e-174	369.109	55.4455	63.3663	retroelement pol polyprotein-like	gbpln	Arabidopsis thaliana	ATMG00860.1 | Symbols: ORF158 | DNA/RNA polymerases superfamily protein | chrM:235916-236392 FORWARD LENGTH=158	505	158	1e-19	31.2871	10.099	14.6535
Rsa1.0_05589.1.g46524.t1	emb|CAN70509.1| hypothetical protein VITISV_027903 [Vitis vinifera]	387	549	2e-22	141.86	15.7623	22.4806	hypothetical protein VITISV_027903	gbpln	Vitis vinifera	#	#	#	#	#	#	#
Rsa1.0_05589.1.g46525.t1	#	#	#	#	#	#	#	-	----	----	#	#	#	#	#	#	#
Rsa1.0_05589.1.g46526.t7	emb|CAN69792.1| hypothetical protein VITISV_044000 [Vitis vinifera]	916	978	2e-87	106.769	19.5415	26.9651	hypothetical protein VITISV_044000	gbpln	Vitis vinifera	#	#	#	#	#	#	#
Rsa1.0_05589.1.g46527.t1	#	#	#	#	#	#	#	-	----	----	#	#	#	#	#	#	#
Rsa1.0_05590.1.g46528.t1	ref|XP_002878766.1| hypothetical protein ARALYDRAFT_900997 [Arabidopsis lyrata subsp. lyrata] gi|297324605|gb|EFH55025.1| hypothetical protein ARALYDRAFT_900997 [Arabidopsis lyrata subsp. lyrata]	373	409	1e-132	109.651	73.1903	81.5013	hypothetical protein ARALYDRAFT_900997	gbpln	Arabidopsis lyrata	AT2G24530.1 | Symbols: | unknown protein; BEST Arabidopsis thaliana protein match is: unknown protein (TAIR:AT4G31440.1); Has 30201 Blast hits to 17322 proteins in 780 species: Archae - 12; Bacteria - 1396; Metazoa - 17338; Fungi - 3422; Plants - 5037; Viruses - 0; Other Eukaryotes - 2996 (source: NCBI BLink). | chr2:10422597-10423820 FORWARD LENGTH=407	373	407	1e-131	109.115	69.437	80.9651
Rsa1.0_05590.1.g46529.t1	ref|NP_199134.1| C3HC4-type RING finger domain-containing protein [Arabidopsis thaliana] gi|10177382|dbj|BAB10583.1| unnamed protein product [Arabidopsis thaliana] gi|332007540|gb|AED94923.1| C3HC4-type RING finger domain-containing protein [Arabidopsis thaliana]	182	207	1e-17	113.736	38.4615	53.2967	C3HC4-type RING finger domain-containing protein	gbpln	Arabidopsis thaliana	AT5G43200.1 | Symbols: | Zinc finger, C3HC4 type (RING finger) family protein | chr5:17346141-17346764 REVERSE LENGTH=207	182	207	4e-20	113.736	38.4615	53.2967
Rsa1.0_05590.1.g46530.t1	ref|XP_002878793.1| hypothetical protein ARALYDRAFT_901063 [Arabidopsis lyrata subsp. lyrata] gi|297324632|gb|EFH55052.1| hypothetical protein ARALYDRAFT_901063 [Arabidopsis lyrata subsp. lyrata]	182	198	1e-17	108.791	39.011	57.6923	hypothetical protein ARALYDRAFT_901063	gbpln	Arabidopsis lyrata	AT5G43200.1 | Symbols: | Zinc finger, C3HC4 type (RING finger) family protein | chr5:17346141-17346764 REVERSE LENGTH=207	182	207	7e-19	113.736	36.8132	51.0989
Rsa1.0_05590.1.g46531.t1	ref|XP_002880584.1| hypothetical protein ARALYDRAFT_481301 [Arabidopsis lyrata subsp. lyrata] gi|297326423|gb|EFH56843.1| hypothetical protein ARALYDRAFT_481301 [Arabidopsis lyrata subsp. lyrata]	281	279	1e-125	99.2883	88.6121	93.9502	hypothetical protein ARALYDRAFT_481301	gbpln	Arabidopsis lyrata	AT2G24450.1 | Symbols: FLA3 | FASCICLIN-like arabinogalactan protein 3 precursor | chr2:10393019-10393861 REVERSE LENGTH=280	281	280	1e-122	99.6441	87.9004	92.5267
Rsa1.0_05590.1.g46532.t1	ref|NP_565570.1| selenium binding protein [Arabidopsis thaliana] gi|4337201|gb|AAD18115.1| expressed protein [Arabidopsis thaliana] gi|21553632|gb|AAM62725.1| unknown [Arabidopsis thaliana] gi|21805670|gb|AAM76749.1| hypothetical protein [Arabidopsis thaliana] gi|50058859|gb|AAT69174.1| hypothetical protein At2g24440 [Arabidopsis thaliana] gi|330252484|gb|AEC07578.1| selenium binding protein [Ara…	93	183	9e-30	196.774	68.8172	76.3441	selenium binding protein	gbpln	Arabidopsis thaliana	AT2G24440.1 | Symbols: | selenium binding | chr2:10391124-10392492 FORWARD LENGTH=183	93	183	2e-32	196.774	68.8172	76.3441
Rsa1.0_05591.1.g46533.t1	#	#	#	#	#	#	#	-	----	----	#	#	#	#	#	#	#
Rsa1.0_05591.1.g46534.t4	gb|EOA12903.1| hypothetical protein CARUB_v10025877mg [Capsella rubella]	848	841	0	99.1745	86.5566	91.5094	hypothetical protein CARUB_v10025877mg	gbpln	Capsella rubella	AT5G49960.1 | Symbols: | unknown protein; CONTAINS InterPro DOMAIN/s: Protein of unknown function DUF1012 (InterPro:IPR010420); BEST Arabidopsis thaliana protein match is: Protein of unknown function (DUF1012) (TAIR:AT5G02940.1); Has 1807 Blast hits to 1807 proteins in 277 species: Archae - 0; Bacteria - 0; Metazoa - 736; Fungi - 347; Plants - 385; Viruses - 0; Other Eukaryotes - 339 (source: NCB…	848	824	0	97.1698	86.5566	91.3915
Rsa1.0_05591.1.g46535.t1	ref|XP_002864022.1| hypothetical protein ARALYDRAFT_331398 [Arabidopsis lyrata subsp. lyrata] gi|297309857|gb|EFH40281.1| hypothetical protein ARALYDRAFT_331398 [Arabidopsis lyrata subsp. lyrata]	337	346	2e-86	102.671	54.5994	67.9525	hypothetical protein ARALYDRAFT_331398	gbpln	Arabidopsis lyrata	AT4G39550.1 | Symbols: | Galactose oxidase/kelch repeat superfamily protein | chr4:18380681-18381859 REVERSE LENGTH=392	337	392	7e-84	116.32	56.0831	71.2166
Rsa1.0_05592.1.g46536.t2	gb|AAD32898.1| putative retroelement pol polyprotein [Arabidopsis thaliana]	1385	1307	0	94.3682	54.0072	66.9314	putative retroelement pol polyprotein	gbpln	Arabidopsis thaliana	AT4G23160.1 | Symbols: CRK8 | cysteine-rich RLK (RECEPTOR-like protein kinase) 8 | chr4:12129485-12134086 FORWARD LENGTH=1262	1385	1262	6e-68	91.1191	10.1805	16.6065
Rsa1.0_05593.1.g46537.t1	gb|AAC18788.1| Contains similarity to beta scruin gb|Z47541 from Limulus polyphemus. ESTs gb|T04493 and gb|AA585955 come from this gene [Arabidopsis thaliana]	362	433	1e-180	119.613	85.9116	91.4365	Contains similarity to beta scruin gb|Z47541 from Limulus polyphemus. ESTs gb|T04493 and gb|AA585955 come from this gene	gbpln	Arabidopsis thaliana	AT1G67480.2 | Symbols: | Galactose oxidase/kelch repeat superfamily protein | chr1:25277294-25278529 FORWARD LENGTH=376	362	376	0	103.867	85.9116	91.4365
Rsa1.0_05593.1.g46538.t1	ref|XP_002866825.1| kelch repeat-containing F-box family protein [Arabidopsis lyrata subsp. lyrata] gi|297312661|gb|EFH43084.1| kelch repeat-containing F-box family protein [Arabidopsis lyrata subsp. lyrata]	111	368	5e-21	331.532	54.0541	67.5676	kelch repeat-containing F-box family protein	gbpln	Arabidopsis lyrata	AT4G38940.1 | Symbols: | Galactose oxidase/kelch repeat superfamily protein | chr4:18152848-18153960 FORWARD LENGTH=370	111	370	8e-22	333.333	48.6486	62.1622
Rsa1.0_05593.1.g46539.t1	gb|EOA14519.1| hypothetical protein CARUB_v10027748mg [Capsella rubella]	415	368	6e-66	88.6747	36.6265	47.9518	hypothetical protein CARUB_v10027748mg	gbpln	Capsella rubella	AT4G38940.1 | Symbols: | Galactose oxidase/kelch repeat superfamily protein | chr4:18152848-18153960 FORWARD LENGTH=370	415	370	3e-62	89.1566	37.1084	49.8795
Rsa1.0_05594.1.g46540.t1	ref|XP_002877605.1| pentatricopeptide repeat-containing protein [Arabidopsis lyrata subsp. lyrata] gi|297323443|gb|EFH53864.1| pentatricopeptide repeat-containing protein [Arabidopsis lyrata subsp. lyrata]	622	618	0	99.3569	78.9389	88.746	pentatricopeptide repeat-containing protein	gbpln	Arabidopsis lyrata	AT3G48250.1 | Symbols: | Pentatricopeptide repeat (PPR) superfamily protein | chr3:17870064-17871929 REVERSE LENGTH=621	622	621	0	99.8392	77.6527	87.7814
Rsa1.0_05594.1.g46541.t1	ref|NP_680105.1| putative serine/threonine-protein kinase WNK3 [Arabidopsis thaliana] gi|75266327|sp|Q9STK6.1|WNK3_ARATH RecName: Full=Probable serine/threonine-protein kinase WNK3; Short=AtWNK3; AltName: Full=Protein kinase with no lysine 3 gi|4678362|emb|CAB41172.1| protein kinase-like protein [Arabidopsis thaliana] gi|21039012|dbj|BAB92985.1| protein kinase [Arabidopsis thaliana] gi|332644871|…	515	516	0	100.194	88.5437	93.3981	putative serine/threonine-protein kinase WNK3	gbpln	Arabidopsis thaliana	AT3G48260.1 | Symbols: WNK3 | with no lysine (K) kinase 3 | chr3:17873012-17875220 REVERSE LENGTH=516	515	516	0	100.194	88.5437	93.3981
Rsa1.0_05594.1.g46542.t1	gb|EOA23872.1| hypothetical protein CARUB_v10017089mg [Capsella rubella]	553	492	0	88.9693	68.3544	74.141	hypothetical protein CARUB_v10017089mg	gbpln	Capsella rubella	AT3G48270.1 | Symbols: CYP71A26 | cytochrome P450, family 71, subfamily A, polypeptide 26 | chr3:17876571-17878173 FORWARD LENGTH=489	553	489	0	88.4268	67.4503	73.5986
Rsa1.0_05595.1.g46543.t1	#	#	#	#	#	#	#	-	----	----	#	#	#	#	#	#	#
Rsa1.0_05595.1.g46544.t1	#	#	#	#	#	#	#	-	----	----	#	#	#	#	#	#	#
Rsa1.0_05595.1.g46545.t1	gb|AAT02410.1| chloroplast omega-3 fatty acid desaturase [Brassica napus]	437	439	0	100.458	94.7368	96.7963	chloroplast omega-3 fatty acid desaturase	gbpln	Brassica napus	AT3G11170.1 | Symbols: FAD7, FADD | fatty acid desaturase 7 | chr3:3499959-3502126 FORWARD LENGTH=446	437	446	0	102.059	89.4737	93.5927
Rsa1.0_05595.1.g46546.t1	ref|NP_172813.1| ethanolaminephosphotransferase [Arabidopsis thaliana] gi|9802754|gb|AAF99823.1|AC027134_5 aminoalcoholphosphotransferase [Arabidopsis thaliana] gi|3661593|gb|AAC61768.1| aminoalcoholphosphotransferase [Arabidopsis thaliana] gi|19347830|gb|AAL86327.1| putative aminoalcoholphosphotransferase [Arabidopsis thaliana] gi|21280905|gb|AAM45110.1| putative aminoalcoholphosphotransferase […	222	389	1e-16	175.225	17.5676	19.3694	ethanolaminephosphotransferase	gbpln	Arabidopsis thaliana	AT1G13560.1 | Symbols: AAPT1, ATAAPT1 | aminoalcoholphosphotransferase 1 | chr1:4638834-4641691 REVERSE LENGTH=389	222	389	3e-19	175.225	17.5676	19.3694
Rsa1.0_05596.1.g46547.t1	dbj|BAJ34060.1| unnamed protein product [Thellungiella halophila]	270	270	1e-127	100	82.5926	89.2593	unnamed protein product	----	----	AT3G16500.1 | Symbols: PAP1, IAA26 | phytochrome-associated protein 1 | chr3:5612801-5614208 REVERSE LENGTH=269	270	269	1e-123	99.6296	80.7407	86.2963
Rsa1.0_05596.1.g46548.t1	ref|XP_002885144.1| hypothetical protein ARALYDRAFT_479112 [Arabidopsis lyrata subsp. lyrata] gi|297330984|gb|EFH61403.1| hypothetical protein ARALYDRAFT_479112 [Arabidopsis lyrata subsp. lyrata]	373	345	8e-97	92.4933	60.0536	63.807	hypothetical protein ARALYDRAFT_479112	gbpln	Arabidopsis lyrata	AT3G16510.1 | Symbols: | Calcium-dependent lipid-binding (CaLB domain) family protein | chr3:5617112-5618194 REVERSE LENGTH=360	373	360	1e-91	96.5147	58.9812	62.1984
Rsa1.0_05596.1.g46549.t1	gb|AAD32898.1| putative retroelement pol polyprotein [Arabidopsis thaliana]	1383	1307	0	94.5047	59.7975	73.3189	putative retroelement pol polyprotein	gbpln	Arabidopsis thaliana	AT4G23160.1 | Symbols: CRK8 | cysteine-rich RLK (RECEPTOR-like protein kinase) 8 | chr4:12129485-12134086 FORWARD LENGTH=1262	1383	1262	1e-105	91.2509	14.389	22.4873
Rsa1.0_05596.1.g46550.t1	dbj|BAB02733.1| transposase-like protein [Arabidopsis thaliana]	185	554	7e-60	299.459	67.5676	81.0811	transposase-like protein	gbpln	Arabidopsis thaliana	AT3G42170.1 | Symbols: | BED zinc finger ;hAT family dimerisation domain | chr3:14321838-14323928 FORWARD LENGTH=696	185	696	6e-17	376.216	30.2703	47.027
Rsa1.0_05596.1.g46551.t1	ref|XP_002885221.1| predicted protein [Arabidopsis lyrata subsp. lyrata] gi|297331061|gb|EFH61480.1| predicted protein [Arabidopsis lyrata subsp. lyrata]	441	393	1e-125	89.1156	55.3288	65.9864	predicted protein	gbpln	Arabidopsis lyrata	AT3G17620.1 | Symbols: | F-box and associated interaction domains-containing protein | chr3:6026498-6027694 REVERSE LENGTH=398	441	398	1e-119	90.2494	50.7937	63.4921
Rsa1.0_05596.1.g46552.t1	dbj|BAB02733.1| transposase-like protein [Arabidopsis thaliana]	570	554	0	97.193	65.4386	80.8772	transposase-like protein	gbpln	Arabidopsis thaliana	AT3G42170.1 | Symbols: | BED zinc finger ;hAT family dimerisation domain | chr3:14321838-14323928 FORWARD LENGTH=696	570	696	7e-35	122.105	23.5088	41.0526
Rsa1.0_05596.1.g46553.t1	ref|XP_002885207.1| hypothetical protein ARALYDRAFT_898077 [Arabidopsis lyrata subsp. lyrata] gi|297331047|gb|EFH61466.1| hypothetical protein ARALYDRAFT_898077 [Arabidopsis lyrata subsp. lyrata]	115	239	2e-42	207.826	80.8696	83.4783	hypothetical protein ARALYDRAFT_898077	gbpln	Arabidopsis lyrata	AT3G17365.1 | Symbols: | S-adenosyl-L-methionine-dependent methyltransferases superfamily protein | chr3:5947144-5948766 REVERSE LENGTH=239	115	239	9e-44	207.826	78.2609	82.6087
Rsa1.0_05597.1.g46554.t1	#	#	#	#	#	#	#	-	----	----	#	#	#	#	#	#	#
Rsa1.0_05597.1.g46555.t1	gb|AAD22283.1| putative retroelement pol polyprotein [Arabidopsis thaliana]	1332	1787	0	134.159	31.982	43.0931	putative retroelement pol polyprotein	gbpln	Arabidopsis thaliana	#	#	#	#	#	#	#
Rsa1.0_05597.1.g46556.t1	#	#	#	#	#	#	#	-	----	----	#	#	#	#	#	#	#
Rsa1.0_05598.1.g46557.t5	gb|AAF18641.1|AC006228_12 F5J5.16 [Arabidopsis thaliana]	1107	1024	4e-71	92.5023	12.4661	15.7182	F5J5.16	gbpln	Arabidopsis thaliana	#	#	#	#	#	#	#
Rsa1.0_05599.1.g46558.t1	ref|XP_002877545.1| hypothetical protein ARALYDRAFT_347816 [Arabidopsis lyrata subsp. lyrata] gi|297323383|gb|EFH53804.1| hypothetical protein ARALYDRAFT_347816 [Arabidopsis lyrata subsp. lyrata]	63	1013	9e-22	1607.94	74.6032	88.8889	hypothetical protein ARALYDRAFT_347816	gbpln	Arabidopsis lyrata	AT3G47580.1 | Symbols: | Leucine-rich repeat protein kinase family protein | chr3:17532687-17535810 FORWARD LENGTH=1011	63	1011	4e-22	1604.76	71.4286	80.9524
Rsa1.0_05599.1.g46559.t1	gb|EOA24126.1| hypothetical protein CARUB_v10017360mg [Capsella rubella]	324	408	1e-116	125.926	64.8148	67.9012	hypothetical protein CARUB_v10017360mg	gbpln	Capsella rubella	AT3G47610.1 | Symbols: | transcription regulators;zinc ion binding | chr3:17549178-17551204 FORWARD LENGTH=408	324	408	1e-118	125.926	64.5062	68.2099
Rsa1.0_05599.1.g46560.t1	#	#	#	#	#	#	#	-	----	----	#	#	#	#	#	#	#
Rsa1.0_05599.1.g46561.t1	gb|AAM14040.1| unknown protein [Arabidopsis thaliana]	124	511	4e-45	412.097	85.4839	90.3226	unknown protein	gbpln	Arabidopsis thaliana	AT3G47820.1 | Symbols: PUB39 | PLANT U-BOX 39 | chr3:17644434-17645963 FORWARD LENGTH=509	124	509	8e-48	410.484	85.4839	90.3226
Rsa1.0_05599.1.g46562.t1	ref|XP_002880903.1| hypothetical protein ARALYDRAFT_901626 [Arabidopsis lyrata subsp. lyrata] gi|297326742|gb|EFH57162.1| hypothetical protein ARALYDRAFT_901626 [Arabidopsis lyrata subsp. lyrata]	945	1014	0	107.302	68.254	78.0952	hypothetical protein ARALYDRAFT_901626	gbpln	Arabidopsis lyrata	AT3G47570.1 | Symbols: | Leucine-rich repeat protein kinase family protein | chr3:17527611-17530748 FORWARD LENGTH=1010	945	1010	0	106.878	66.0317	77.672
Rsa1.0_05599.1.g46563.t1	ref|XP_002875869.1| hypothetical protein ARALYDRAFT_906015 [Arabidopsis lyrata subsp. lyrata] gi|297321707|gb|EFH52128.1| hypothetical protein ARALYDRAFT_906015 [Arabidopsis lyrata subsp. lyrata]	85	97	1e-24	114.118	72.9412	77.6471	hypothetical protein ARALYDRAFT_906015	gbpln	Arabidopsis lyrata	AT3G47833.1 | Symbols: | unknown protein; BEST Arabidopsis thaliana protein match is: unknown protein (TAIR:AT5G62575.2); Has 42 Blast hits to 42 proteins in 12 species: Archae - 0; Bacteria - 0; Metazoa - 0; Fungi - 0; Plants - 42; Viruses - 0; Other Eukaryotes - 0 (source: NCBI BLink). | chr3:17648721-17649829 FORWARD LENGTH=93	85	93	9e-22	109.412	72.9412	77.6471
Rsa1.0_05599.1.g46564.t1	gb|EMJ11421.1| hypothetical protein PRUPE_ppa015613mg, partial [Prunus persica]	57	90	4e-19	157.895	77.193	85.9649	hypothetical protein PRUPE_ppa015613mg, partial	gbpln	Prunus persica	#	#	#	#	#	#	#
Rsa1.0_05599.1.g46565.t1	ref|XP_002877578.1| hypothetical protein ARALYDRAFT_485149 [Arabidopsis lyrata subsp. lyrata] gi|297323416|gb|EFH53837.1| hypothetical protein ARALYDRAFT_485149 [Arabidopsis lyrata subsp. lyrata]	313	354	1e-111	113.099	73.8019	81.1502	hypothetical protein ARALYDRAFT_485149	gbpln	Arabidopsis lyrata	AT3G47850.1 | Symbols: | unknown protein; FUNCTIONS IN: molecular_function unknown; INVOLVED IN: biological_process unknown; LOCATED IN: chloroplast; EXPRESSED IN: 23 plant structures; EXPRESSED DURING: 12 growth stages; Has 57 Blast hits to 57 proteins in 32 species: Archae - 0; Bacteria - 5; Metazoa - 12; Fungi - 4; Plants - 29; Viruses - 0; Other Eukaryotes - 7 (source: NCBI BLink). | chr3:176…	313	352	1e-110	112.46	72.8435	79.5527
Rsa1.0_05600.1.g46566.t1	ref|XP_002876270.1| BME3/BME3-ZF [Arabidopsis lyrata subsp. lyrata] gi|297322108|gb|EFH52529.1| BME3/BME3-ZF [Arabidopsis lyrata subsp. lyrata]	318	319	1e-130	100.314	88.6792	91.5094	BME3/BME3-ZF	gbpln	Arabidopsis lyrata	AT3G54810.1 | Symbols: BME3-ZF, BME3, GATA8 | Plant-specific GATA-type zinc finger transcription factor family protein | chr3:20296957-20298236 FORWARD LENGTH=322	318	322	1e-130	101.258	88.6792	92.7673
Rsa1.0_05601.1.g46567.t1	#	#	#	#	#	#	#	-	----	----	#	#	#	#	#	#	#
Rsa1.0_05602.1.g46568.t1	ref|NP_198552.1| uncharacterized protein [Arabidopsis thaliana] gi|16604482|gb|AAL24247.1| AT5g37360/MNJ8_150 [Arabidopsis thaliana] gi|21655281|gb|AAM65352.1| AT5g37360/MNJ8_150 [Arabidopsis thaliana] gi|332006789|gb|AED94172.1| uncharacterized protein AT5G37360 [Arabidopsis thaliana]	120	309	1e-35	257.5	69.1667	76.6667	uncharacterized protein	gbpln	Arabidopsis thaliana	AT5G37360.1 | Symbols: | unknown protein; FUNCTIONS IN: molecular_function unknown; INVOLVED IN: biological_process unknown; LOCATED IN: chloroplast thylakoid membrane, chloroplast; EXPRESSED IN: 23 plant structures; EXPRESSED DURING: 13 growth stages; Has 1807 Blast hits to 1807 proteins in 277 species: Archae - 0; Bacteria - 0; Metazoa - 736; Fungi - 347; Plants - 385; Viruses - 0; Other Eukary…	120	309	2e-38	257.5	69.1667	76.6667
Rsa1.0_05602.1.g46569.t1	ref|XP_002868715.1| hypothetical protein ARALYDRAFT_916354 [Arabidopsis lyrata subsp. lyrata] gi|297314551|gb|EFH44974.1| hypothetical protein ARALYDRAFT_916354 [Arabidopsis lyrata subsp. lyrata]	217	479	9e-11	220.737	23.9631	33.1797	hypothetical protein ARALYDRAFT_916354	gbpln	Arabidopsis lyrata	AT5G39450.1 | Symbols: | F-box family protein | chr5:15786045-15787877 FORWARD LENGTH=579	217	579	3e-11	266.82	25.8065	33.6406
Rsa1.0_05602.1.g46570.t7	#	#	#	#	#	#	#	-	----	----	#	#	#	#	#	#	#
Rsa1.0_05603.1.g46571.t1	emb|CBI39663.3| unnamed protein product [Vitis vinifera]	161	451	2e-26	280.124	43.4783	58.3851	unnamed protein product	gbpln	Vitis vinifera	AT3G62200.1 | Symbols: | Putative endonuclease or glycosyl hydrolase | chr3:23023437-23025671 REVERSE LENGTH=673	161	673	4e-25	418.012	42.8571	56.5217
Rsa1.0_05603.1.g46572.t1	emb|CAN79684.1| hypothetical protein VITISV_003855 [Vitis vinifera]	543	406	3e-66	74.7698	24.4936	31.3076	hypothetical protein VITISV_003855	gbpln	Vitis vinifera	AT1G36050.1 | Symbols: | Endoplasmic reticulum vesicle transporter protein | chr1:13450467-13453683 FORWARD LENGTH=489	543	489	3e-28	90.0552	9.94475	9.94475
Rsa1.0_05603.1.g46573.t1	gb|EOA36410.1| hypothetical protein CARUB_v10010885mg [Capsella rubella]	158	352	3e-71	222.785	81.0127	87.9747	hypothetical protein CARUB_v10010885mg	gbpln	Capsella rubella	AT1G30870.1 | Symbols: | Peroxidase superfamily protein | chr1:10991535-10992885 FORWARD LENGTH=349	158	349	3e-71	220.886	79.1139	86.0759
Rsa1.0_05603.1.g46574.t1	gb|AAG51783.1|AC079679_3 reverse transcriptase, putative; 16838-20266 [Arabidopsis thaliana]	396	1142	8e-65	288.384	36.8687	55.0505	reverse transcriptase, putative; 16838-20266	gbpln	Arabidopsis thaliana	AT4G29090.1 | Symbols: | Ribonuclease H-like superfamily protein | chr4:14333528-14335255 FORWARD LENGTH=575	396	575	5e-42	145.202	29.5455	49.4949
Rsa1.0_05603.1.g46575.t1	gb|AAG26076.1|AC069299_2 En/Spm-like transposon protein, putative [Arabidopsis thaliana]	84	428	6e-26	509.524	59.5238	78.5714	En/Spm-like transposon protein, putative	gbpln	Arabidopsis thaliana	#	#	#	#	#	#	#
Rsa1.0_05604.1.g46576.t1	ref|NP_193558.3| starch synthase 4 [Arabidopsis thaliana] gi|122230204|sp|Q0WVX5.1|SSY4_ARATH RecName: Full=Probable starch synthase 4, chloroplastic/amyloplastic; Short=AtSS4; AltName: Full=Soluble starch synthase IV; Flags: Precursor gi|110741548|dbj|BAE98723.1| starch synthase-like protein [Arabidopsis thaliana] gi|332658615|gb|AEE84015.1| starch synthase 4 [Arabidopsis thaliana]	159	1040	7e-83	654.088	91.8239	94.3396	starch synthase 4	gbpln	Arabidopsis thaliana	AT4G18240.1 | Symbols: ATSS4, SSIV, SS4 | starch synthase 4 | chr4:10082221-10087044 FORWARD LENGTH=1040	159	1040	2e-85	654.088	91.8239	94.3396
Rsa1.0_05604.1.g46577.t1	gb|EOA19182.1| hypothetical protein CARUB_v10007861mg [Capsella rubella]	274	248	1e-95	90.5109	67.1533	74.4526	hypothetical protein CARUB_v10007861mg	gbpln	Capsella rubella	AT4G18250.1 | Symbols: | receptor serine/threonine kinase, putative | chr4:10087343-10091963 REVERSE LENGTH=853	274	853	2e-95	311.314	61.3139	69.708
Rsa1.0_05605.1.g46578.t1	#	#	#	#	#	#	#	-	----	----	#	#	#	#	#	#	#
Rsa1.0_05605.1.g46579.t1	ref|XP_002878187.1| hypothetical protein ARALYDRAFT_348875 [Arabidopsis lyrata subsp. lyrata] gi|297324025|gb|EFH54446.1| hypothetical protein ARALYDRAFT_348875 [Arabidopsis lyrata subsp. lyrata]	186	309	6e-75	166.129	70.4301	80.1075	hypothetical protein ARALYDRAFT_348875	gbpln	Arabidopsis lyrata	AT1G65870.1 | Symbols: | Disease resistance-responsive (dirigent-like protein) family protein | chr1:24503624-24504193 FORWARD LENGTH=189	186	189	4e-76	101.613	69.3548	77.957
Rsa1.0_05605.1.g46580.t1	ref|XP_002878187.1| hypothetical protein ARALYDRAFT_348875 [Arabidopsis lyrata subsp. lyrata] gi|297324025|gb|EFH54446.1| hypothetical protein ARALYDRAFT_348875 [Arabidopsis lyrata subsp. lyrata]	145	309	2e-49	213.103	68.9655	75.8621	hypothetical protein ARALYDRAFT_348875	gbpln	Arabidopsis lyrata	AT3G58090.1 | Symbols: | Disease resistance-responsive (dirigent-like protein) family protein | chr3:21512479-21513905 REVERSE LENGTH=271	145	271	3e-47	186.897	68.9655	75.1724
Rsa1.0_05605.1.g46581.t1	#	#	#	#	#	#	#	-	----	----	#	#	#	#	#	#	#
Rsa1.0_05606.1.g46582.t1	emb|CAG17932.1| plasma membrane sulphate transporter [Brassica oleracea var. viridis]	592	635	0	107.264	81.4189	83.6149	plasma membrane sulphate transporter	gbpln	Brassica oleracea	AT5G19600.1 | Symbols: SULTR3;5 | sulfate transporter 3;5 | chr5:6613113-6616891 REVERSE LENGTH=634	592	634	0	107.095	75.3378	80.9122
Rsa1.0_05606.1.g46583.t1	ref|XP_002873957.1| hypothetical protein ARALYDRAFT_488857 [Arabidopsis lyrata subsp. lyrata] gi|297319794|gb|EFH50216.1| hypothetical protein ARALYDRAFT_488857 [Arabidopsis lyrata subsp. lyrata]	109	228	9e-54	209.174	91.7431	98.1651	hypothetical protein ARALYDRAFT_488857	gbpln	Arabidopsis lyrata	AT5G19630.1 | Symbols: | alpha/beta-Hydrolases superfamily protein | chr5:6628147-6629937 REVERSE LENGTH=228	109	228	4e-56	209.174	91.7431	97.2477
Rsa1.0_05606.1.g46584.t1	ref|NP_568379.2| esterase/lipase domain-containing protein [Arabidopsis thaliana] gi|26450271|dbj|BAC42252.1| unknown protein [Arabidopsis thaliana] gi|28827702|gb|AAO50695.1| unknown protein [Arabidopsis thaliana] gi|332005349|gb|AED92732.1| esterase/lipase domain-containing protein [Arabidopsis thaliana]	132	228	4e-51	172.727	75.7576	81.0606	esterase/lipase domain-containing protein	gbpln	Arabidopsis thaliana	AT5G19630.1 | Symbols: | alpha/beta-Hydrolases superfamily protein | chr5:6628147-6629937 REVERSE LENGTH=228	132	228	9e-54	172.727	75.7576	81.0606
Rsa1.0_05607.1.g46585.t1	ref|NP_188962.2| transcription factor bHLH34 [Arabidopsis thaliana] gi|75311556|sp|Q9LTC7.1|BH034_ARATH RecName: Full=Transcription factor bHLH34; AltName: Full=Basic helix-loop-helix protein 34; Short=AtbHLH34; Short=bHLH 34; AltName: Full=Transcription factor EN 135; AltName: Full=bHLH transcription factor bHLH034 gi|7939531|dbj|BAA95734.1| unnamed protein product [Arabidopsis thaliana] gi|2046…	74	320	2e-14	432.432	59.4595	68.9189	transcription factor bHLH34	gbpln	Arabidopsis thaliana	AT3G23210.1 | Symbols: bHLH34 | basic helix-loop-helix (bHLH) DNA-binding superfamily protein | chr3:8283255-8284915 REVERSE LENGTH=320	74	320	3e-17	432.432	59.4595	68.9189
Rsa1.0_05607.1.g46586.t1	#	#	#	#	#	#	#	-	----	----	#	#	#	#	#	#	#
Rsa1.0_05607.1.g46587.t1	gb|AFJ66186.1| hypothetical protein 11M19.5 [Arabidopsis halleri]	1528	1557	0	101.898	66.2304	79.5157	hypothetical protein 11M19.5	gbpln	Arabidopsis halleri	ATMG00860.1 | Symbols: ORF158 | DNA/RNA polymerases superfamily protein | chrM:235916-236392 FORWARD LENGTH=158	1528	158	5e-29	10.3403	4.18848	5.17016
Rsa1.0_05608.1.g46588.t2	gb|EOA15813.1| hypothetical protein CARUB_v10007348mg, partial [Capsella rubella]	424	456	3e-56	107.547	35.6132	51.8868	hypothetical protein CARUB_v10007348mg, partial	gbpln	Capsella rubella	AT3G31430.1 | Symbols: | unknown protein; FUNCTIONS IN: molecular_function unknown; INVOLVED IN: biological_process unknown; LOCATED IN: endomembrane system; BEST Arabidopsis thaliana protein match is: unknown protein (TAIR:AT5G18636.1); Has 295 Blast hits to 291 proteins in 12 species: Archae - 0; Bacteria - 0; Metazoa - 0; Fungi - 0; Plants - 295; Viruses - 0; Other Eukaryotes - 0 (source: NCBI…	424	336	3e-44	79.2453	21.6981	30.6604
Rsa1.0_05608.1.g46589.t1	gb|EOA23804.1| hypothetical protein CARUB_v10017017mg, partial [Capsella rubella]	602	521	4e-58	86.5449	21.7608	31.3953	hypothetical protein CARUB_v10017017mg, partial	gbpln	Capsella rubella	AT3G31430.1 | Symbols: | unknown protein; FUNCTIONS IN: molecular_function unknown; INVOLVED IN: biological_process unknown; LOCATED IN: endomembrane system; BEST Arabidopsis thaliana protein match is: unknown protein (TAIR:AT5G18636.1); Has 295 Blast hits to 291 proteins in 12 species: Archae - 0; Bacteria - 0; Metazoa - 0; Fungi - 0; Plants - 295; Viruses - 0; Other Eukaryotes - 0 (source: NCBI…	602	336	3e-16	55.814	8.47176	13.9535
Rsa1.0_05608.1.g46590.t3	gb|AAD17398.1| putative non-LTR retroelement reverse transcriptase [Arabidopsis thaliana]	930	1225	0	131.72	37.4194	52.3656	putative non-LTR retroelement reverse transcriptase	gbpln	Arabidopsis thaliana	AT4G29090.1 | Symbols: | Ribonuclease H-like superfamily protein | chr4:14333528-14335255 FORWARD LENGTH=575	930	575	3e-29	61.828	7.74194	11.7204
Rsa1.0_05609.1.g46591.t2	gb|AAM60947.1| unknown [Arabidopsis thaliana]	189	361	7e-22	191.005	40.2116	49.2063	unknown	gbpln	Arabidopsis thaliana	AT5G01160.1 | Symbols: | RING/U-box superfamily protein | chr5:54280-55727 FORWARD LENGTH=360	189	360	4e-24	190.476	39.6825	49.7354
Rsa1.0_05609.1.g46592.t1	ref|NP_195730.1| O-fucosyltransferase family protein [Arabidopsis thaliana] gi|6759433|emb|CAB69838.1| putative protein [Arabidopsis thaliana] gi|209529755|gb|ACI49772.1| At5g01100 [Arabidopsis thaliana] gi|332002916|gb|AED90299.1| O-fucosyltransferase family protein [Arabidopsis thaliana]	501	631	0	125.948	82.4351	90.02	O-fucosyltransferase family protein	gbpln	Arabidopsis thaliana	AT5G01100.1 | Symbols: | O-fucosyltransferase family protein | chr5:34872-37756 REVERSE LENGTH=631	501	631	0	125.948	82.4351	90.02
Rsa1.0_05610.1.g46593.t1	ref|NP_188847.3| uncharacterized protein [Arabidopsis thaliana] gi|9279769|dbj|BAB01395.1| unnamed protein product [Arabidopsis thaliana] gi|332643067|gb|AEE76588.1| uncharacterized protein AT3G22090 [Arabidopsis thaliana]	135	132	5e-21	97.7778	47.4074	60	uncharacterized protein	gbpln	Arabidopsis thaliana	AT3G22090.1 | Symbols: | unknown protein; BEST Arabidopsis thaliana protein match is: unknown protein (TAIR:AT1G71470.2); Has 12 Blast hits to 12 proteins in 2 species: Archae - 0; Bacteria - 0; Metazoa - 0; Fungi - 0; Plants - 12; Viruses - 0; Other Eukaryotes - 0 (source: NCBI BLink). | chr3:7782956-7783462 FORWARD LENGTH=132	135	132	1e-23	97.7778	47.4074	60
Rsa1.0_05610.1.g46594.t1	gb|EOA32620.1| hypothetical protein CARUB_v10015914mg [Capsella rubella]	258	293	1e-49	113.566	48.4496	60.8527	hypothetical protein CARUB_v10015914mg	gbpln	Capsella rubella	AT1G69660.1 | Symbols: | TRAF-like family protein | chr1:26199623-26200603 REVERSE LENGTH=231	258	231	6e-44	89.5349	38.7597	51.938
Rsa1.0_05610.1.g46595.t1	gb|EOA32620.1| hypothetical protein CARUB_v10015914mg [Capsella rubella]	307	293	2e-97	95.4397	60.2606	71.6612	hypothetical protein CARUB_v10015914mg	gbpln	Capsella rubella	AT3G22080.1 | Symbols: | TRAF-like family protein | chr3:7777818-7781718 REVERSE LENGTH=648	307	648	1e-81	211.075	51.7915	71.0098
Rsa1.0_05611.1.g46596.t1	gb|EOA31463.1| hypothetical protein CARUB_v10014647mg [Capsella rubella]	207	206	1e-88	99.5169	83.0918	90.3382	hypothetical protein CARUB_v10014647mg	gbpln	Capsella rubella	AT2G11890.1 | Symbols: | adenylate cyclases | chr2:4802999-4803631 FORWARD LENGTH=210	207	210	7e-88	101.449	83.5749	90.8213
Rsa1.0_05611.1.g46597.t1	ref|XP_002885847.1| hypothetical protein ARALYDRAFT_899524 [Arabidopsis lyrata subsp. lyrata] gi|297331687|gb|EFH62106.1| hypothetical protein ARALYDRAFT_899524 [Arabidopsis lyrata subsp. lyrata]	194	168	6e-32	86.5979	56.1856	71.6495	hypothetical protein ARALYDRAFT_899524	gbpln	Arabidopsis lyrata	AT2G11910.2 | Symbols: | unknown protein; FUNCTIONS IN: molecular_function unknown; INVOLVED IN: biological_process unknown; LOCATED IN: chloroplast envelope; EXPRESSED IN: 22 plant structures; EXPRESSED DURING: 13 growth stages; Has 92883 Blast hits to 31060 proteins in 1576 species: Archae - 765; Bacteria - 32670; Metazoa - 21164; Fungi - 12252; Plants - 4238; Viruses - 1282; Other Eukaryotes -…	194	168	6e-32	86.5979	59.2784	73.1959
Rsa1.0_05611.1.g46598.t1	gb|EOA33013.1| hypothetical protein CARUB_v10016344mg [Capsella rubella]	533	538	0	100.938	85.1782	92.3077	hypothetical protein CARUB_v10016344mg	gbpln	Capsella rubella	AT2G12400.1 | Symbols: | unknown protein; FUNCTIONS IN: molecular_function unknown; INVOLVED IN: biological_process unknown; LOCATED IN: endomembrane system; EXPRESSED IN: 25 plant structures; EXPRESSED DURING: 13 growth stages; BEST Arabidopsis thaliana protein match is: unknown protein (TAIR:AT2G25270.1); Has 177 Blast hits to 172 proteins in 23 species: Archae - 0; Bacteria - 2; Metazoa - 3; F…	533	541	0	101.501	84.2402	91.7448
Rsa1.0_05611.1.g46599.t1	ref|XP_002885854.1| hypothetical protein ARALYDRAFT_899531 [Arabidopsis lyrata subsp. lyrata] gi|297331694|gb|EFH62113.1| hypothetical protein ARALYDRAFT_899531 [Arabidopsis lyrata subsp. lyrata]	268	249	1e-110	92.9104	73.5075	83.5821	hypothetical protein ARALYDRAFT_899531	gbpln	Arabidopsis lyrata	AT2G12462.1 | Symbols: | BEST Arabidopsis thaliana protein match is: Sterile alpha motif (SAM) domain-containing protein (TAIR:AT1G15760.1); Has 35333 Blast hits to 34131 proteins in 2444 species: Archae - 798; Bacteria - 22429; Metazoa - 974; Fungi - 991; Plants - 531; Viruses - 0; Other Eukaryotes - 9610 (source: NCBI BLink). | chr2:5050583-5051585 REVERSE LENGTH=249	268	249	1e-110	92.9104	71.6418	82.0896
Rsa1.0_05612.1.g46600.t1	ref|NP_191438.2| alpha-1,4-galacturonosyltransferase [Arabidopsis thaliana] gi|75153682|sp|Q8L4B0.1|GAUTF_ARATH RecName: Full=Probable galacturonosyltransferase 15 gi|20466464|gb|AAM20549.1| putative protein [Arabidopsis thaliana] gi|22136432|gb|AAM91294.1| putative protein [Arabidopsis thaliana] gi|332646311|gb|AEE79832.1| probable galacturonosyltransferase 15 [Arabidopsis thaliana]	541	540	0	99.8152	86.1368	90.573	alpha-1,4-galacturonosyltransferase	gbpln	Arabidopsis thaliana	AT3G58790.1 | Symbols: GAUT15 | galacturonosyltransferase 15 | chr3:21742455-21745972 REVERSE LENGTH=540	541	540	0	99.8152	86.1368	90.573
Rsa1.0_05612.1.g46601.t1	ref|XP_002876478.1| hypothetical protein ARALYDRAFT_486331 [Arabidopsis lyrata subsp. lyrata] gi|297322316|gb|EFH52737.1| hypothetical protein ARALYDRAFT_486331 [Arabidopsis lyrata subsp. lyrata]	615	761	1e-123	123.74	53.8211	64.7154	hypothetical protein ARALYDRAFT_486331	gbpln	Arabidopsis lyrata	AT3G58770.1 | Symbols: | unknown protein; Has 38 Blast hits to 36 proteins in 11 species: Archae - 0; Bacteria - 0; Metazoa - 0; Fungi - 2; Plants - 32; Viruses - 0; Other Eukaryotes - 4 (source: NCBI BLink). | chr3:21732520-21735183 FORWARD LENGTH=771	615	771	1e-117	125.366	52.0325	62.2764
Rsa1.0_05612.1.g46602.t7	ref|XP_002876477.1| predicted protein [Arabidopsis lyrata subsp. lyrata] gi|297322315|gb|EFH52736.1| predicted protein [Arabidopsis lyrata subsp. lyrata]	449	474	0	105.568	87.7506	91.5367	predicted protein	gbpln	Arabidopsis lyrata	AT3G58760.1 | Symbols: | Integrin-linked protein kinase family | chr3:21728756-21731740 FORWARD LENGTH=471	449	471	0	104.9	86.4143	90.4232
Rsa1.0_05613.1.g46603.t1	ref|NP_194322.2| uncharacterized protein [Arabidopsis thaliana] gi|23296353|gb|AAN13050.1| unknown protein [Arabidopsis thaliana] gi|332659733|gb|AEE85133.1| uncharacterized protein AT4G25920 [Arabidopsis thaliana]	388	390	1e-102	100.515	53.3505	68.299	uncharacterized protein	gbpln	Arabidopsis thaliana	AT4G25920.1 | Symbols: | Protein of unknown function (DUF295) | chr4:13165475-13166841 FORWARD LENGTH=390	388	390	1e-105	100.515	53.3505	68.299
Rsa1.0_05613.1.g46604.t1	gb|EOA36902.1| hypothetical protein CARUB_v10011452mg [Capsella rubella]	432	435	1e-114	100.694	56.9444	70.8333	hypothetical protein CARUB_v10011452mg	gbpln	Capsella rubella	AT1G05080.1 | Symbols: | F-box/RNI-like/FBD-like domains-containing protein | chr1:1459091-1460579 FORWARD LENGTH=439	432	439	1e-115	101.62	57.8704	71.7593
Rsa1.0_05614.1.g46605.t1	ref|XP_002885725.1| predicted protein [Arabidopsis lyrata subsp. lyrata] gi|297331565|gb|EFH61984.1| predicted protein [Arabidopsis lyrata subsp. lyrata]	820	1054	0	128.537	83.0488	86.7073	predicted protein	gbpln	Arabidopsis lyrata	AT3G25500.1 | Symbols: AFH1, FH1, AHF1, ATFH1 | formin homology 1 | chr3:9251320-9254826 REVERSE LENGTH=1051	820	1051	0	128.171	82.1951	85.8537
Rsa1.0_05614.1.g46606.t1	ref|XP_002883618.1| hypothetical protein ARALYDRAFT_899194 [Arabidopsis lyrata subsp. lyrata] gi|297329458|gb|EFH59877.1| hypothetical protein ARALYDRAFT_899194 [Arabidopsis lyrata subsp. lyrata]	268	302	1e-111	112.687	73.5075	79.8507	hypothetical protein ARALYDRAFT_899194	gbpln	Arabidopsis lyrata	AT3G25470.1 | Symbols: | bacterial hemolysin-related | chr3:9233039-9235022 FORWARD LENGTH=301	268	301	1e-112	112.313	72.3881	79.1045
Rsa1.0_05614.1.g46607.t1	gb|EOA31969.1| hypothetical protein CARUB_v10015211mg [Capsella rubella]	275	515	1e-132	187.273	81.8182	89.4545	hypothetical protein CARUB_v10015211mg	gbpln	Capsella rubella	AT3G25260.1 | Symbols: | Major facilitator superfamily protein | chr3:9199594-9201764 FORWARD LENGTH=515	275	515	1e-132	187.273	81.8182	88.3636
Rsa1.0_05615.1.g46608.t1	gb|AAD15377.1| putative non-LTR retroelement reverse transcriptase [Arabidopsis thaliana]	590	1044	1e-102	176.949	29.8305	36.4407	putative non-LTR retroelement reverse transcriptase	gbpln	Arabidopsis thaliana	ATMG01250.1 | Symbols: ORF102 | RNA-directed DNA polymerase (reverse transcriptase) | chrM:310514-310882 FORWARD LENGTH=122	590	122	1e-24	20.678	8.13559	9.49153
Rsa1.0_05616.1.g46609.t1	ref|XP_002869001.1| hypothetical protein ARALYDRAFT_328051 [Arabidopsis lyrata subsp. lyrata] gi|297314837|gb|EFH45260.1| hypothetical protein ARALYDRAFT_328051 [Arabidopsis lyrata subsp. lyrata]	116	787	1e-22	678.448	61.2069	68.1034	hypothetical protein ARALYDRAFT_328051	gbpln	Arabidopsis lyrata	AT4G36950.1 | Symbols: MAPKKK21 | mitogen-activated protein kinase kinase kinase 21 | chr4:17422834-17423844 REVERSE LENGTH=336	116	336	8e-22	289.655	52.5862	61.2069
Rsa1.0_05616.1.g46610.t1	#	#	#	#	#	#	#	-	----	----	#	#	#	#	#	#	#
Rsa1.0_05616.1.g46611.t1	ref|NP_974006.1| Regulator of Vps4 activity in the MVB pathway protein [Arabidopsis thaliana] gi|332194660|gb|AEE32781.1| Regulator of Vps4 activity in the MVB pathway protein [Arabidopsis thaliana]	281	347	8e-55	123.488	52.3132	66.9039	Regulator of Vps4 activity in the MVB pathway protein	gbpln	Arabidopsis thaliana	AT1G52315.1 | Symbols: | Regulator of Vps4 activity in the MVB pathway protein | chr1:19481212-19482674 FORWARD LENGTH=347	281	347	2e-57	123.488	52.3132	66.9039
Rsa1.0_05617.1.g46612.t1	#	#	#	#	#	#	#	-	----	----	#	#	#	#	#	#	#
Rsa1.0_05617.1.g46613.t1	gb|AAF18641.1|AC006228_12 F5J5.16 [Arabidopsis thaliana]	181	1024	1e-17	565.746	30.3867	40.3315	F5J5.16	gbpln	Arabidopsis thaliana	#	#	#	#	#	#	#
Rsa1.0_05618.1.g46614.t2	gb|EIE18866.1| hypothetical protein COCSUDRAFT_26086 [Coccomyxa subellipsoidea C-169]	74	75	3e-20	101.351	62.1622	81.0811	hypothetical protein COCSUDRAFT_26086	gbpln	Coccomyxa subellipsoidea	AT3G07910.1 | Symbols: | FUNCTIONS IN: molecular_function unknown; INVOLVED IN: biological_process unknown; LOCATED IN: endomembrane system; EXPRESSED IN: 24 plant structures; EXPRESSED DURING: 15 growth stages; CONTAINS InterPro DOMAIN/s: Reactive oxygen species modulator 1 (InterPro:IPR018450); Has 192 Blast hits to 192 proteins in 80 species: Archae - 0; Bacteria - 0; Metazoa - 139; Fungi - 6;…	74	74	9e-18	100	75.6757	85.1351
Rsa1.0_05618.1.g46615.t1	gb|EOA30733.1| hypothetical protein CARUB_v10013875mg [Capsella rubella]	404	400	0	99.0099	93.5644	96.7822	hypothetical protein CARUB_v10013875mg	gbpln	Capsella rubella	AT3G07890.2 | Symbols: | Ypt/Rab-GAP domain of gyp1p superfamily protein | chr3:2516639-2518784 REVERSE LENGTH=400	404	400	0	99.0099	93.3168	96.7822
Rsa1.0_05618.1.g46616.t1	gb|EOA31341.1| hypothetical protein CARUB_v10014515mg [Capsella rubella]	230	238	1e-116	103.478	92.1739	94.3478	hypothetical protein CARUB_v10014515mg	gbpln	Capsella rubella	AT3G07880.1 | Symbols: SCN1 | Immunoglobulin E-set superfamily protein | chr3:2514175-2515544 FORWARD LENGTH=240	230	240	1e-111	104.348	87.3913	90.4348
Rsa1.0_05618.1.g46617.t1	dbj|BAB11196.1| mutator-like transposase [Arabidopsis thaliana]	143	797	9e-19	557.343	37.0629	56.6434	mutator-like transposase	gbpln	Arabidopsis thaliana	#	#	#	#	#	#	#
Rsa1.0_05619.1.g46618.t1	#	#	#	#	#	#	#	-	----	----	#	#	#	#	#	#	#
Rsa1.0_05619.1.g46619.t1	#	#	#	#	#	#	#	-	----	----	#	#	#	#	#	#	#
Rsa1.0_05619.1.g46620.t1	ref|XP_002880730.1| hypothetical protein ARALYDRAFT_901287 [Arabidopsis lyrata subsp. lyrata] gi|297326569|gb|EFH56989.1| hypothetical protein ARALYDRAFT_901287 [Arabidopsis lyrata subsp. lyrata]	140	147	2e-12	105	32.8571	43.5714	hypothetical protein ARALYDRAFT_901287	gbpln	Arabidopsis lyrata	#	#	#	#	#	#	#
Rsa1.0_05619.1.g46621.t1	gb|ABD65162.1| hypothetical protein 40.t00047 [Brassica oleracea]	160	203	5e-20	126.875	31.25	37.5	hypothetical protein 40.t00047	gbpln	Brassica oleracea	#	#	#	#	#	#	#
Rsa1.0_05619.1.g46622.t1	#	#	#	#	#	#	#	-	----	----	#	#	#	#	#	#	#
Rsa1.0_05619.1.g46623.t1	#	#	#	#	#	#	#	-	----	----	#	#	#	#	#	#	#
Rsa1.0_05619.1.g46624.t1	dbj|BAB10790.1| retroelement pol polyprotein-like [Arabidopsis thaliana]	645	1864	5e-74	288.992	26.8217	35.3488	retroelement pol polyprotein-like	gbpln	Arabidopsis thaliana	#	#	#	#	#	#	#
Rsa1.0_05620.1.g46625.t1	ref|NP_173866.1| putative calcium-binding protein CML25 [Arabidopsis thaliana] gi|75334522|sp|Q9FYK2.1|CML25_ARATH RecName: Full=Probable calcium-binding protein CML25; AltName: Full=Calmodulin-like protein 25 gi|9743349|gb|AAF97973.1|AC000103_23 F21J9.28 [Arabidopsis thaliana] gi|91805849|gb|ABE65653.1| polcalcin [Arabidopsis thaliana] gi|332192433|gb|AEE30554.1| putative calcium-binding protein…	184	186	2e-86	101.087	86.9565	91.8478	putative calcium-binding protein CML25	gbpln	Arabidopsis thaliana	AT1G24620.1 | Symbols: | EF hand calcium-binding protein family | chr1:8723893-8724453 REVERSE LENGTH=186	184	186	7e-89	101.087	86.9565	91.8478
Rsa1.0_05620.1.g46626.t1	gb|EOA37701.1| hypothetical protein CARUB_v10012415mg [Capsella rubella]	69	72	2e-19	104.348	75.3623	82.6087	hypothetical protein CARUB_v10012415mg	gbpln	Capsella rubella	AT1G24600.1 | Symbols: | unknown protein; BEST Arabidopsis thaliana protein match is: unknown protein (TAIR:AT1G67920.1); Has 18 Blast hits to 18 proteins in 5 species: Archae - 0; Bacteria - 0; Metazoa - 0; Fungi - 0; Plants - 18; Viruses - 0; Other Eukaryotes - 0 (source: NCBI BLink). | chr1:8720375-8720593 FORWARD LENGTH=72	69	72	2e-18	104.348	72.4638	78.2609
Rsa1.0_05620.1.g46627.t1	#	#	#	#	#	#	#	-	----	----	#	#	#	#	#	#	#
Rsa1.0_05621.1.g46628.t1	ref|NP_179837.1| hydroxyproline-rich glycoprotein family protein [Arabidopsis thaliana] gi|4544442|gb|AAD22350.1| unknown protein [Arabidopsis thaliana] gi|28466887|gb|AAO44052.1| At2g22510 [Arabidopsis thaliana] gi|330252222|gb|AEC07316.1| hydroxyproline-rich glycoprotein family protein [Arabidopsis thaliana]	127	124	2e-27	97.6378	63.7795	68.5039	hydroxyproline-rich glycoprotein family protein	gbpln	Arabidopsis thaliana	AT2G22510.1 | Symbols: | hydroxyproline-rich glycoprotein family protein | chr2:9569327-9569701 REVERSE LENGTH=124	127	124	5e-30	97.6378	63.7795	68.5039
Rsa1.0_05621.1.g46629.t1	gb|EOA28996.1| hypothetical protein CARUB_v10025249mg [Capsella rubella]	220	314	1e-101	142.727	80.9091	91.3636	hypothetical protein CARUB_v10025249mg	gbpln	Capsella rubella	AT2G22500.1 | Symbols: UCP5, ATPUMP5, DIC1 | uncoupling protein 5 | chr2:9563531-9564472 REVERSE LENGTH=313	220	313	5e-99	142.273	81.8182	93.1818
Rsa1.0_05622.1.g46630.t2	ref|XP_002874083.1| hypothetical protein ARALYDRAFT_489123 [Arabidopsis lyrata subsp. lyrata] gi|297319920|gb|EFH50342.1| hypothetical protein ARALYDRAFT_489123 [Arabidopsis lyrata subsp. lyrata]	583	534	1e-156	91.5952	45.7976	46.1407	hypothetical protein ARALYDRAFT_489123	gbpln	Arabidopsis lyrata	AT5G22740.1 | Symbols: ATCSLA02, CSLA02, ATCSLA2, CSLA2 | cellulose synthase-like A02 | chr5:7555379-7559866 REVERSE LENGTH=534	583	534	1e-158	91.5952	45.4545	46.1407
Rsa1.0_05622.1.g46631.t1	ref|NP_197665.2| FBD-associated F-box protein [Arabidopsis thaliana] gi|257096634|sp|Q9FNI8.2|FBD32_ARATH RecName: Full=FBD-associated F-box protein At5g22730 gi|332005685|gb|AED93068.1| FBD-associated F-box protein [Arabidopsis thaliana]	476	466	1e-147	97.8992	59.2437	73.7395	FBD-associated F-box protein	gbpln	Arabidopsis thaliana	AT5G22730.1 | Symbols: | F-box/RNI-like/FBD-like domains-containing protein | chr5:7551632-7553219 REVERSE LENGTH=466	476	466	1e-149	97.8992	59.2437	73.7395
Rsa1.0_05622.1.g46632.t1	ref|NP_197659.1| F-box/FBD/LRR-repeat protein [Arabidopsis thaliana] gi|75262763|sp|Q9FNJ4.1|FDL32_ARATH RecName: Full=Putative F-box/FBD/LRR-repeat protein At5g22670 gi|10178241|dbj|BAB11673.1| unnamed protein product [Arabidopsis thaliana] gi|332005679|gb|AED93062.1| F-box/FBD/LRR-repeat protein [Arabidopsis thaliana]	471	443	1e-128	94.0552	55.8386	69.0021	F-box/FBD/LRR-repeat protein	gbpln	Arabidopsis thaliana	AT5G22670.1 | Symbols: | F-box/RNI-like/FBD-like domains-containing protein | chr5:7538192-7539685 REVERSE LENGTH=443	471	443	1e-130	94.0552	55.8386	69.0021
Rsa1.0_05622.1.g46633.t1	gb|EOA22574.1| hypothetical protein CARUB_v10003234mg [Capsella rubella]	338	757	1e-104	223.964	61.5385	73.0769	hypothetical protein CARUB_v10003234mg	gbpln	Capsella rubella	AT5G22730.1 | Symbols: | F-box/RNI-like/FBD-like domains-containing protein | chr5:7551632-7553219 REVERSE LENGTH=466	338	466	1e-106	137.87	60.0592	74.5562
Rsa1.0_05623.1.g46634.t1	gb|EOA30846.1| hypothetical protein CARUB_v10013989mg [Capsella rubella]	327	368	1e-151	112.538	85.9327	90.8257	hypothetical protein CARUB_v10013989mg	gbpln	Capsella rubella	AT3G21330.1 | Symbols: | basic helix-loop-helix (bHLH) DNA-binding superfamily protein | chr3:7507720-7508841 FORWARD LENGTH=373	327	373	1e-149	114.067	88.3792	92.3547
Rsa1.0_05623.1.g46635.t1	gb|EOA30281.1| hypothetical protein CARUB_v10013409mg [Capsella rubella]	507	538	0	106.114	77.1203	85.4043	hypothetical protein CARUB_v10013409mg	gbpln	Capsella rubella	AT3G21320.1 | Symbols: | BEST Arabidopsis thaliana protein match is: hydroxyproline-rich glycoprotein family protein (TAIR:AT2G25930.1); Has 63 Blast hits to 58 proteins in 21 species: Archae - 0; Bacteria - 0; Metazoa - 3; Fungi - 0; Plants - 58; Viruses - 0; Other Eukaryotes - 2 (source: NCBI BLink). | chr3:7499408-7501312 REVERSE LENGTH=540	507	540	0	106.509	76.3314	85.2071
Rsa1.0_05623.1.g46636.t1	gb|EOA31808.1| hypothetical protein CARUB_v10015031mg [Capsella rubella]	75	75	2e-22	100	78.6667	89.3333	hypothetical protein CARUB_v10015031mg	gbpln	Capsella rubella	#	#	#	#	#	#	#
Rsa1.0_05624.1.g46637.t3	#	#	#	#	#	#	#	-	----	----	#	#	#	#	#	#	#
Rsa1.0_05624.1.g46638.t1	#	#	#	#	#	#	#	-	----	----	#	#	#	#	#	#	#
Rsa1.0_05625.1.g46639.t1	ref|XP_002870243.1| CYP702A6 [Arabidopsis lyrata subsp. lyrata] gi|297316079|gb|EFH46502.1| CYP702A6 [Arabidopsis lyrata subsp. lyrata]	479	475	0	99.1649	74.9478	87.0564	CYP702A6	gbpln	Arabidopsis lyrata	AT4G15396.1 | Symbols: CYP702A6 | cytochrome P450, family 702, subfamily A, polypeptide 6 | chr4:8807574-8810419 FORWARD LENGTH=475	479	475	0	99.1649	74.1127	88.1002
Rsa1.0_05627.1.g46640.t1	#	#	#	#	#	#	#	-	----	----	#	#	#	#	#	#	#
Rsa1.0_05628.1.g46641.t3	ref|XP_002892818.1| hypothetical protein ARALYDRAFT_471639 [Arabidopsis lyrata subsp. lyrata] gi|297338660|gb|EFH69077.1| hypothetical protein ARALYDRAFT_471639 [Arabidopsis lyrata subsp. lyrata]	1148	1108	0	96.5157	85.1916	89.3728	hypothetical protein ARALYDRAFT_471639	gbpln	Arabidopsis lyrata	AT1G14610.1 | Symbols: TWN2, VALRS | valyl-tRNA synthetase / valine--tRNA ligase (VALRS) | chr1:5008502-5014486 REVERSE LENGTH=1108	1148	1108	0	96.5157	84.669	89.2857
Rsa1.0_05628.1.g46642.t1	ref|NP_172915.4| uncharacterized protein [Arabidopsis thaliana] gi|332191072|gb|AEE29193.1| uncharacterized protein AT1G14630 [Arabidopsis thaliana]	224	226	4e-94	100.893	81.25	88.8393	uncharacterized protein	gbpln	Arabidopsis thaliana	AT1G14630.1 | Symbols: | unknown protein; BEST Arabidopsis thaliana protein match is: unknown protein (TAIR:AT2G01990.1); Has 125 Blast hits to 123 proteins in 14 species: Archae - 0; Bacteria - 0; Metazoa - 0; Fungi - 0; Plants - 125; Viruses - 0; Other Eukaryotes - 0 (source: NCBI BLink). | chr1:5019995-5021445 FORWARD LENGTH=226	224	226	1e-96	100.893	81.25	88.8393
Rsa1.0_05629.1.g46643.t1	ref|XP_002868182.1| hypothetical protein ARALYDRAFT_355191 [Arabidopsis lyrata subsp. lyrata] gi|297314018|gb|EFH44441.1| hypothetical protein ARALYDRAFT_355191 [Arabidopsis lyrata subsp. lyrata]	398	408	0	102.513	86.4322	93.9698	hypothetical protein ARALYDRAFT_355191	gbpln	Arabidopsis lyrata	AT4G15760.1 | Symbols: MO1 | monooxygenase 1 | chr4:8972785-8974548 REVERSE LENGTH=422	398	422	1e-127	106.03	62.0603	75.6281
Rsa1.0_05629.1.g46644.t1	#	#	#	#	#	#	#	-	----	----	#	#	#	#	#	#	#
Rsa1.0_05630.1.g46645.t1	ref|XP_002868441.1| hypothetical protein ARALYDRAFT_493637 [Arabidopsis lyrata subsp. lyrata] gi|297314277|gb|EFH44700.1| hypothetical protein ARALYDRAFT_493637 [Arabidopsis lyrata subsp. lyrata]	1066	1112	0	104.315	88.4615	93.4334	hypothetical protein ARALYDRAFT_493637	gbpln	Arabidopsis lyrata	AT5G35840.1 | Symbols: PHYC | phytochrome C | chr5:14008049-14011619 FORWARD LENGTH=1111	1066	1111	0	104.221	88.4615	93.9024
Rsa1.0_05630.1.g46646.t1	ref|XP_002870452.1| hypothetical protein ARALYDRAFT_355577 [Arabidopsis lyrata subsp. lyrata] gi|297316288|gb|EFH46711.1| hypothetical protein ARALYDRAFT_355577 [Arabidopsis lyrata subsp. lyrata]	849	867	0	102.12	80.5654	89.6349	hypothetical protein ARALYDRAFT_355577	gbpln	Arabidopsis lyrata	AT5G35910.1 | Symbols: | Polynucleotidyl transferase, ribonuclease H fold protein with HRDC domain | chr5:14029871-14035405 REVERSE LENGTH=870	849	870	0	102.473	79.8587	89.2815
Rsa1.0_05631.1.g46647.t1	gb|EOA19086.1| hypothetical protein CARUB_v10007753mg [Capsella rubella]	166	172	4e-71	103.614	74.6988	86.1446	hypothetical protein CARUB_v10007753mg	gbpln	Capsella rubella	AT5G39730.1 | Symbols: | AIG2-like (avirulence induced gene) family protein | chr5:15901740-15902624 FORWARD LENGTH=172	166	172	3e-72	103.614	75.9036	87.3494
Rsa1.0_05631.1.g46648.t3	gb|ACP30609.1| disease resistance protein [Brassica rapa subsp. pekinensis]	1381	2726	0	197.393	49.8914	65.8219	disease resistance protein	gbpln	Brassica rapa	ATMG00860.1 | Symbols: ORF158 | DNA/RNA polymerases superfamily protein | chrM:235916-236392 FORWARD LENGTH=158	1381	158	3e-35	11.441	5.28602	6.44461
Rsa1.0_05632.1.g46649.t1	gb|AAC28189.1| contains similarity to Arabidopsis thaliana retrotransposon Athila (GB:X81801) [Arabidopsis thaliana]	161	940	1e-33	583.851	40.9938	56.5217	contains similarity to Arabidopsis thaliana retrotransposon Athila (GB:X81801)	gbpln	Arabidopsis thaliana	#	#	#	#	#	#	#
Rsa1.0_05632.1.g46650.t2	ref|XP_002872770.1| hypothetical protein ARALYDRAFT_490216 [Arabidopsis lyrata subsp. lyrata] gi|297318607|gb|EFH49029.1| hypothetical protein ARALYDRAFT_490216 [Arabidopsis lyrata subsp. lyrata]	184	186	1e-72	101.087	77.7174	86.9565	hypothetical protein ARALYDRAFT_490216	gbpln	Arabidopsis lyrata	AT4G03520.1 | Symbols: ATHM2 | Thioredoxin superfamily protein | chr4:1562585-1564055 REVERSE LENGTH=186	184	186	1e-71	101.087	76.6304	85.8696
Rsa1.0_05633.1.g46651.t1	gb|ADP37981.1| ubiquitin-protein ligase [Brassica napus]	98	160	6e-50	163.265	97.9592	98.9796	ubiquitin-protein ligase	gbpln	Brassica napus	AT3G57870.1 | Symbols: AHUS5, EMB1637, SCE1, SCE1A, ATSCE1 | sumo conjugation enzyme 1 | chr3:21428831-21430110 REVERSE LENGTH=160	98	160	4e-50	163.265	93.8776	94.898
Rsa1.0_05633.1.g46652.t1	ref|XP_002876442.1| hypothetical protein ARALYDRAFT_324277 [Arabidopsis lyrata subsp. lyrata] gi|297322280|gb|EFH52701.1| hypothetical protein ARALYDRAFT_324277 [Arabidopsis lyrata subsp. lyrata]	276	249	7e-78	90.2174	63.0435	68.4783	hypothetical protein ARALYDRAFT_324277	gbpln	Arabidopsis lyrata	AT3G57860.1 | Symbols: UVI4-LIKE, OSD1 | UV-B-insensitive 4-like | chr3:21426733-21427821 FORWARD LENGTH=243	276	243	3e-79	88.0435	61.2319	68.8406
Rsa1.0_05633.1.g46653.t1	dbj|BAC43224.1| putative receptor-like protein kinase [Arabidopsis thaliana] gi|38564248|gb|AAR23703.1| At3g57830 [Arabidopsis thaliana]	501	662	1e-177	132.136	61.8762	65.2695	putative receptor-like protein kinase	gbpln	Arabidopsis thaliana	AT3G57830.1 | Symbols: | Leucine-rich repeat protein kinase family protein | chr3:21419778-21422320 FORWARD LENGTH=662	501	662	1e-180	132.136	61.6766	65.2695
Rsa1.0_05634.1.g46654.t1	#	#	#	#	#	#	#	-	----	----	#	#	#	#	#	#	#
Rsa1.0_05634.1.g46655.t1	ref|NP_567204.3| cysteine-rich receptor-like protein kinase 41 [Arabidopsis thaliana] gi|152013451|sp|O23081.2|CRK41_ARATH RecName: Full=Cysteine-rich receptor-like protein kinase 41; Short=Cysteine-rich RLK41; Flags: Precursor gi|332656562|gb|AEE81962.1| cysteine-rich receptor-like protein kinase 41 [Arabidopsis thaliana]	326	665	1e-105	203.988	64.1104	74.5399	cysteine-rich receptor-like protein kinase 41	gbpln	Arabidopsis thaliana	AT4G00970.1 | Symbols: CRK41 | cysteine-rich RLK (RECEPTOR-like protein kinase) 41 | chr4:418437-421694 FORWARD LENGTH=665	326	665	1e-107	203.988	64.1104	74.5399
Rsa1.0_05634.1.g46656.t1	ref|NP_176658.1| ammonium transporter 1;2 [Arabidopsis thaliana] gi|22001525|sp|Q9ZPJ8.1|AMT12_ARATH RecName: Full=Ammonium transporter 1 member 2; Short=AtAMT1;2 gi|5042414|gb|AAD38253.1|AC006193_9 Ammonium transporter ATM1;2 [Arabidopsis thaliana] gi|4324714|gb|AAD17001.1| ammonium transporter [Arabidopsis thaliana] gi|17064990|gb|AAL32649.1| Ammonium transporter ATM1 [Arabidopsis thaliana] gi|…	176	514	3e-68	292.045	82.3864	84.0909	ammonium transporter 1;2	gbpln	Arabidopsis thaliana	AT1G64780.1 | Symbols: ATAMT1;2, AMT1;2 | ammonium transporter 1;2 | chr1:24061021-24062565 REVERSE LENGTH=514	176	514	1e-70	292.045	82.3864	84.0909
Rsa1.0_05635.1.g46657.t1	#	#	#	#	#	#	#	-	----	----	#	#	#	#	#	#	#
Rsa1.0_05636.1.g46658.t1	sp|C0LGU7.1|Y5458_ARATH RecName: Full=Probable LRR receptor-like serine/threonine-protein kinase At5g45840; Flags: Precursor gi|224589701|gb|ACN59382.1| leucine-rich repeat receptor-like protein kinase [Arabidopsis thaliana]	613	695	0	113.377	84.5024	90.8646	RecName: Full=Probable LRR receptor-like serine/threonine-protein kinase At5g45840; Flags: Precursor gi|224589701|gb|ACN59382.1| leucine-rich repeat receptor-like protein kinase	gbpln	Arabidopsis thaliana	AT5G45840.2 | Symbols: | Leucine-rich repeat protein kinase family protein | chr5:18594080-18597221 REVERSE LENGTH=706	613	706	0	115.171	84.3393	90.7015
Rsa1.0_05636.1.g46659.t2	ref|NP_199398.1| abscisic acid receptor PYL11 [Arabidopsis thaliana] gi|75170958|sp|Q9FJ50.1|PYL11_ARATH RecName: Full=Abscisic acid receptor PYL11; AltName: Full=PYR1-like protein 11; AltName: Full=Regulatory components of ABA receptor 5 gi|9758933|dbj|BAB09314.1| unnamed protein product [Arabidopsis thaliana] gi|332007925|gb|AED95308.1| abscisic acid receptor PYL11 [Arabidopsis thaliana]	647	161	3e-62	24.8841	21.0201	22.7202	abscisic acid receptor PYL11	gbpln	Arabidopsis thaliana	AT5G45860.1 | Symbols: PYL11, RCAR5 | PYR1-like 11 | chr5:18604101-18604586 REVERSE LENGTH=161	647	161	7e-65	24.8841	21.0201	22.7202
Rsa1.0_05637.1.g46660.t1	dbj|BAB17726.1| asparagine synthetase [Raphanus sativus]	133	585	3e-74	439.85	100	100	asparagine synthetase	gbpln	Raphanus sativus	AT3G47340.1 | Symbols: ASN1, DIN6, AT-ASN1 | glutamine-dependent asparagine synthase 1 | chr3:17438136-17441043 REVERSE LENGTH=584	133	584	1e-68	439.098	90.2256	93.985
Rsa1.0_05637.1.g46661.t1	#	#	#	#	#	#	#	-	----	----	AT3G47295.1 | Symbols: | unknown protein; FUNCTIONS IN: molecular_function unknown; INVOLVED IN: biological_process unknown; LOCATED IN: endomembrane system; EXPRESSED IN: 22 plant structures; EXPRESSED DURING: 13 growth stages; Has 13 Blast hits to 13 proteins in 2 species: Archae - 0; Bacteria - 0; Metazoa - 0; Fungi - 0; Plants - 13; Viruses - 0; Other Eukaryotes - 0 (source: NCBI BLink). | ch…	67	71	2e-11	105.97	46.2687	49.2537
Rsa1.0_05637.1.g46662.t1	ref|XP_002877550.1| predicted protein [Arabidopsis lyrata subsp. lyrata] gi|297323388|gb|EFH53809.1| predicted protein [Arabidopsis lyrata subsp. lyrata]	175	467	4e-56	266.857	57.7143	74.8571	predicted protein	gbpln	Arabidopsis lyrata	AT3G47170.1 | Symbols: | HXXXD-type acyl-transferase family protein | chr3:17368672-17370494 REVERSE LENGTH=468	175	468	1e-57	267.429	56.5714	73.1429
Rsa1.0_05638.1.g46663.t1	ref|XP_002881515.1| hypothetical protein ARALYDRAFT_482750 [Arabidopsis lyrata subsp. lyrata] gi|297327354|gb|EFH57774.1| hypothetical protein ARALYDRAFT_482750 [Arabidopsis lyrata subsp. lyrata]	397	456	2e-78	114.861	47.8589	50.1259	hypothetical protein ARALYDRAFT_482750	gbpln	Arabidopsis lyrata	AT2G37550.2 | Symbols: ASP1, AGD7 | ARF-GAP domain 7 | chr2:15755544-15757456 REVERSE LENGTH=456	397	456	5e-80	114.861	46.5995	48.6146
Rsa1.0_05638.1.g46664.t1	ref|NP_197530.2| translocase of chloroplast 90 [Arabidopsis thaliana] gi|79328224|ref|NP_001031911.1| translocase of chloroplast 90 [Arabidopsis thaliana] gi|75291915|sp|Q6S5G3.1|TOC90_ARATH RecName: Full=Translocase of chloroplast 90, chloroplastic; Short=AtToc90; AltName: Full=90 kDa chloroplast outer envelope protein; AltName: Full=Plastid protein import 4 gi|42718957|gb|AAS38569.1| chloroplas…	233	793	1e-14	340.343	27.897	40.3433	translocase of chloroplast 90	gbpln	Arabidopsis thaliana	AT5G20300.2 | Symbols: | Avirulence induced gene (AIG1) family protein | chr5:6853544-6856332 REVERSE LENGTH=793	233	793	4e-17	340.343	27.897	40.3433
Rsa1.0_05639.1.g46665.t1	gb|EOA29260.1| hypothetical protein CARUB_v10025534mg [Capsella rubella]	598	614	0	102.676	77.9264	83.4448	hypothetical protein CARUB_v10025534mg	gbpln	Capsella rubella	AT2G24070.2 | Symbols: QWRF4 | Family of unknown function (DUF566) | chr2:10231822-10233986 REVERSE LENGTH=609	598	609	0	101.839	72.408	79.2642
Rsa1.0_05640.1.g46666.t1	#	#	#	#	#	#	#	-	----	----	#	#	#	#	#	#	#
Rsa1.0_05640.1.g46667.t1	gb|AAQ82842.1| At4g20730 [Arabidopsis thaliana] gi|51970840|dbj|BAD44112.1| putative protein [Arabidopsis thaliana]	1006	800	3e-25	79.5229	7.35586	11.7296	At4g20730	gbpln	Arabidopsis thaliana	AT4G32200.1 | Symbols: ASY2 | DNA-binding HORMA family protein | chr4:15548840-15554962 FORWARD LENGTH=1399	1006	1399	2e-25	139.066	7.05765	11.2326
Rsa1.0_05640.1.g46668.t1	gb|AAF79618.1|AC027665_19 F5M15.26 [Arabidopsis thaliana]	1201	1838	0	153.039	26.0616	32.7227	F5M15.26	gbpln	Arabidopsis thaliana	#	#	#	#	#	#	#
Rsa1.0_05640.1.g46669.t1	pir||E85079 hypothetical protein AT4g08070 [imported] - Arabidopsis thaliana gi|5724773|gb|AAD48077.1|AF160183_4 contains similarity to Antirrhinum majus hypothetical protein TNP2 (GB:X57297); may be a pseudogene [Arabidopsis thaliana] gi|7267447|emb|CAB81144.1| AT4g08070 [Arabidopsis thaliana]	297	767	1e-131	258.249	74.0741	87.2054	hypothetical protein AT4g08070	gbpln	Arabidopsis thaliana	#	#	#	#	#	#	#
Rsa1.0_05641.1.g46670.t1	dbj|BAD95408.1| hypothetical protein [Arabidopsis thaliana]	415	478	1e-112	115.181	48.6747	66.506	hypothetical protein	gbpln	Arabidopsis thaliana	AT3G24255.1 | Symbols: | RNA-directed DNA polymerase (reverse transcriptase)-related family protein | chr3:8789471-8793208 FORWARD LENGTH=746	415	746	1e-103	179.759	43.3735	57.1084
Rsa1.0_05641.1.g46671.t1	gb|EOA30093.1| hypothetical protein CARUB_v10013202mg [Capsella rubella]	585	631	0	107.863	73.1624	76.4103	hypothetical protein CARUB_v10013202mg	gbpln	Capsella rubella	AT2G18330.1 | Symbols: | AAA-type ATPase family protein | chr2:7965829-7968915 FORWARD LENGTH=636	585	636	0	108.718	72.8205	76.7521
Rsa1.0_05642.1.g46672.t1	ref|XP_002893625.1| hypothetical protein ARALYDRAFT_336147 [Arabidopsis lyrata subsp. lyrata] gi|297339467|gb|EFH69884.1| hypothetical protein ARALYDRAFT_336147 [Arabidopsis lyrata subsp. lyrata]	145	538	2e-24	371.034	52.4138	65.5172	hypothetical protein ARALYDRAFT_336147	gbpln	Arabidopsis lyrata	AT1G32660.1 | Symbols: | F-box and associated interaction domains-containing protein | chr1:11811040-11812380 FORWARD LENGTH=446	145	446	7e-24	307.586	45.5172	64.1379
Rsa1.0_05642.1.g46673.t1	gb|EOA18470.1| hypothetical protein CARUB_v10007016mg [Capsella rubella]	455	3176	1e-109	698.022	42.8571	45.4945	hypothetical protein CARUB_v10007016mg	gbpln	Capsella rubella	AT4G39420.1 | Symbols: | unknown protein; Has 46 Blast hits to 40 proteins in 10 species: Archae - 0; Bacteria - 0; Metazoa - 0; Fungi - 0; Plants - 44; Viruses - 0; Other Eukaryotes - 2 (source: NCBI BLink). | chr4:18339731-18354701 FORWARD LENGTH=2513	455	2513	1e-107	552.308	44.1758	46.8132
Rsa1.0_05642.1.g46674.t1	gb|EOA15637.1| hypothetical protein CARUB_v10005881mg [Capsella rubella]	71	173	5e-16	243.662	67.6056	73.2394	hypothetical protein CARUB_v10005881mg	gbpln	Capsella rubella	#	#	#	#	#	#	#
Rsa1.0_05642.1.g46675.t1	#	#	#	#	#	#	#	-	----	----	#	#	#	#	#	#	#
Rsa1.0_05643.1.g46676.t1	ref|NP_173498.3| RAD3-like DNA-binding helicase protein [Arabidopsis thaliana] gi|332191897|gb|AEE30018.1| RAD3-like DNA-binding helicase protein [Arabidopsis thaliana]	357	1144	2e-98	320.448	66.1064	75.3501	RAD3-like DNA-binding helicase protein	gbpln	Arabidopsis thaliana	AT1G20750.1 | Symbols: | RAD3-like DNA-binding helicase protein | chr1:7203302-7208998 REVERSE LENGTH=1144	357	1144	1e-101	320.448	66.1064	75.3501
Rsa1.0_05643.1.g46677.t1	ref|XP_002877808.1| F-box family protein [Arabidopsis lyrata subsp. lyrata] gi|297323646|gb|EFH54067.1| F-box family protein [Arabidopsis lyrata subsp. lyrata]	441	446	1e-141	101.134	62.3583	75.2834	F-box family protein	gbpln	Arabidopsis lyrata	AT3G51530.1 | Symbols: | F-box/RNI-like/FBD-like domains-containing protein | chr3:19112873-19114497 REVERSE LENGTH=455	441	455	1e-132	103.175	60.3175	72.5624
Rsa1.0_05643.1.g46678.t1	#	#	#	#	#	#	#	-	----	----	#	#	#	#	#	#	#
Rsa1.0_05643.1.g46679.t1	gb|EOA32782.1| hypothetical protein CARUB_v10016091mg [Capsella rubella]	1086	1439	0	132.505	83.8858	88.582	hypothetical protein CARUB_v10016091mg	gbpln	Capsella rubella	AT2G20190.1 | Symbols: ATCLASP, CLASP | CLIP-associated protein | chr2:8711862-8718813 REVERSE LENGTH=1439	1086	1439	0	132.505	83.7017	88.2136
Rsa1.0_05644.1.g46680.t1	gb|AAD20658.1| putative retroelement pol polyprotein [Arabidopsis thaliana]	354	1611	5e-53	455.085	31.6384	40.9605	putative retroelement pol polyprotein	gbpln	Arabidopsis thaliana	#	#	#	#	#	#	#
Rsa1.0_05644.1.g46681.t18	#	#	#	#	#	#	#	-	----	----	#	#	#	#	#	#	#
Rsa1.0_05645.1.g46682.t1	gb|ABO36622.1| copia LTR rider [Solanum lycopersicum] gi|133711819|gb|ABO36636.1| copia LTR rider [Solanum lycopersicum]	159	1307	6e-25	822.013	33.3333	42.1384	copia LTR rider	gbpln	Solanum lycopersicum	#	#	#	#	#	#	#
Rsa1.0_05647.1.g46683.t2	gb|EOA20975.1| hypothetical protein CARUB_v10001310mg [Capsella rubella]	118	348	9e-45	294.915	79.661	84.7458	hypothetical protein CARUB_v10001310mg	gbpln	Capsella rubella	AT5G20580.1 | Symbols: | BEST Arabidopsis thaliana protein match is: FRIGIDA interacting protein 1 (TAIR:AT2G06005.1); Has 167 Blast hits to 167 proteins in 73 species: Archae - 0; Bacteria - 25; Metazoa - 58; Fungi - 25; Plants - 43; Viruses - 0; Other Eukaryotes - 16 (source: NCBI BLink). | chr5:6958790-6962592 REVERSE LENGTH=348	118	348	2e-47	294.915	79.661	85.5932
Rsa1.0_05648.1.g46684.t1	ref|NP_193966.2| U4/U6.U5 tri-snRNP-associated protein 2 [Arabidopsis thaliana] gi|18087625|gb|AAL58942.1|AF462856_1 AT4g22410/F7K2_7 [Arabidopsis thaliana] gi|33589748|gb|AAQ22640.1| At4g22410/F7K2_7 [Arabidopsis thaliana] gi|332659198|gb|AEE84598.1| U4/U6.U5 tri-snRNP-associated protein 2 [Arabidopsis thaliana]	367	510	9e-83	138.965	43.5967	48.5014	U4/U6.U5 tri-snRNP-associated protein 2	gbpln	Arabidopsis thaliana	AT4G22350.1 | Symbols: | Ubiquitin C-terminal hydrolases superfamily protein | chr4:11804073-11806939 REVERSE LENGTH=510	367	510	2e-85	138.965	43.5967	48.5014
Rsa1.0_05648.1.g46685.t1	gb|EOA13035.1| hypothetical protein CARUB_v10026029mg [Capsella rubella]	558	669	0	119.892	68.8172	70.9677	hypothetical protein CARUB_v10026029mg	gbpln	Capsella rubella	AT5G56790.1 | Symbols: | Protein kinase superfamily protein | chr5:22968610-22971391 FORWARD LENGTH=669	558	669	0	119.892	68.2796	70.7885
Rsa1.0_05649.1.g46686.t1	gb|AAK43485.1|AC084807_10 polyprotein, putative [Arabidopsis thaliana] gi|225898008|dbj|BAH30336.1| hypothetical protein [Arabidopsis thaliana]	930	1459	0	156.882	58.172	72.043	polyprotein, putative	gbpln	Arabidopsis thaliana	AT4G23160.1 | Symbols: CRK8 | cysteine-rich RLK (RECEPTOR-like protein kinase) 8 | chr4:12129485-12134086 FORWARD LENGTH=1262	930	1262	1e-111	135.699	22.7957	32.1505
Rsa1.0_05649.1.g46687.t1	ref|NP_190602.1| transcription factor HEC2 [Arabidopsis thaliana] gi|75313649|sp|Q9SND4.1|HEC2_ARATH RecName: Full=Transcription factor HEC2; AltName: Full=Basic helix-loop-helix protein 37; Short=AtbHLH37; Short=bHLH 37; AltName: Full=Protein HECATE 2; AltName: Full=Transcription factor EN 117; AltName: Full=bHLH transcription factor bHLH037 gi|6523044|emb|CAB62312.1| putative protein [Arabidops…	225	231	7e-82	102.667	84.8889	88.8889	transcription factor HEC2	gbpln	Arabidopsis thaliana	AT3G50330.1 | Symbols: HEC2 | basic helix-loop-helix (bHLH) DNA-binding superfamily protein | chr3:18657423-18658118 REVERSE LENGTH=231	225	231	2e-84	102.667	84.8889	88.8889
Rsa1.0_05649.1.g46688.t1	gb|AAK43485.1|AC084807_10 polyprotein, putative [Arabidopsis thaliana] gi|225898008|dbj|BAH30336.1| hypothetical protein [Arabidopsis thaliana]	351	1459	1e-143	415.67	67.8063	82.3362	polyprotein, putative	gbpln	Arabidopsis thaliana	AT4G23160.1 | Symbols: CRK8 | cysteine-rich RLK (RECEPTOR-like protein kinase) 8 | chr4:12129485-12134086 FORWARD LENGTH=1262	351	1262	1e-64	359.544	36.4672	52.9915
Rsa1.0_05650.1.g46689.t1	gb|AAG51783.1|AC079679_3 reverse transcriptase, putative; 16838-20266 [Arabidopsis thaliana]	1032	1142	0	110.659	52.3256	66.5698	reverse transcriptase, putative; 16838-20266	gbpln	Arabidopsis thaliana	AT4G29090.1 | Symbols: | Ribonuclease H-like superfamily protein | chr4:14333528-14335255 FORWARD LENGTH=575	1032	575	1e-53	55.7171	10.8527	15.9884
Rsa1.0_05651.1.g46690.t1	ref|XP_002879516.1| FAD-binding domain-containing protein [Arabidopsis lyrata subsp. lyrata] gi|297325355|gb|EFH55775.1| FAD-binding domain-containing protein [Arabidopsis lyrata subsp. lyrata]	547	540	0	98.7203	80.9872	89.5795	FAD-binding domain-containing protein	gbpln	Arabidopsis lyrata	AT2G34810.1 | Symbols: | FAD-binding Berberine family protein | chr2:14685292-14686914 FORWARD LENGTH=540	547	540	0	98.7203	78.4278	87.0201
Rsa1.0_05651.1.g46691.t1	ref|NP_178557.1| uncharacterized protein [Arabidopsis thaliana] gi|79321744|ref|NP_001031321.1| uncharacterized protein [Arabidopsis thaliana] gi|4544417|gb|AAD22326.1| unknown protein [Arabidopsis thaliana] gi|38566534|gb|AAR24157.1| At2g04800 [Arabidopsis thaliana] gi|40823903|gb|AAR92312.1| At2g04800 [Arabidopsis thaliana] gi|330250774|gb|AEC05868.1| uncharacterized protein AT2G04800 [Arabidop…	107	78	1e-20	72.8972	44.8598	56.0748	uncharacterized protein	gbpln	Arabidopsis thaliana	AT2G04800.2 | Symbols: | unknown protein; Has 35333 Blast hits to 34131 proteins in 2444 species: Archae - 798; Bacteria - 22429; Metazoa - 974; Fungi - 991; Plants - 531; Viruses - 0; Other Eukaryotes - 9610 (source: NCBI BLink). | chr2:1687366-1687602 REVERSE LENGTH=78	107	78	2e-23	72.8972	44.8598	56.0748
Rsa1.0_05651.1.g46692.t1	gb|AAG51228.1|AC035249_3 Tam3-like transposon protein; 93317-95488 [Arabidopsis thaliana] gi|12323055|gb|AAG51515.1|AC068324_3 hAT-element transposase, putative [Arabidopsis thaliana]	726	723	0	99.5868	57.989	73.9669	Tam3-like transposon protein; 93317-95488	gbpln	Arabidopsis thaliana	AT3G42170.1 | Symbols: | BED zinc finger ;hAT family dimerisation domain | chr3:14321838-14323928 FORWARD LENGTH=696	726	696	2e-56	95.8678	24.2424	43.2507
Rsa1.0_05652.1.g46693.t1	#	#	#	#	#	#	#	-	----	----	#	#	#	#	#	#	#
Rsa1.0_05652.1.g46694.t1	#	#	#	#	#	#	#	-	----	----	#	#	#	#	#	#	#
Rsa1.0_05653.1.g46695.t1	gb|EOA25611.1| hypothetical protein CARUB_v10018958mg [Capsella rubella]	393	1198	0	304.835	90.3308	95.9288	hypothetical protein CARUB_v10018958mg	gbpln	Capsella rubella	AT3G62360.1 | Symbols: | Carbohydrate-binding-like fold | chr3:23073020-23080455 REVERSE LENGTH=1227	393	1227	0	312.214	89.8219	95.6743
Rsa1.0_05653.1.g46696.t1	ref|XP_002862722.1| cytochrome c oxidase subunit VC family protein [Arabidopsis lyrata subsp. lyrata] gi|297817580|ref|XP_002876673.1| cytochrome c oxidase subunit VC family protein [Arabidopsis lyrata subsp. lyrata] gi|297308410|gb|EFH38980.1| cytochrome c oxidase subunit VC family protein [Arabidopsis lyrata subsp. lyrata] gi|297322511|gb|EFH52932.1| cytochrome c oxidase subunit VC family prote…	64	64	1e-25	100	90.625	93.75	cytochrome c oxidase subunit VC family protein	gbpln	Arabidopsis lyrata	AT5G61310.4 | Symbols: | Cytochrome c oxidase subunit Vc family protein | chr5:24653543-24653737 REVERSE LENGTH=64	64	64	1e-27	100	89.0625	92.1875
Rsa1.0_05653.1.g46697.t1	gb|ABL97989.1| putative chloroplast protein CP12 [Brassica rapa]	131	130	1e-62	99.2366	91.6031	96.1832	putative chloroplast protein CP12	gbpln	Brassica rapa	AT3G62410.1 | Symbols: CP12-2, CP12 | CP12 domain-containing protein 2 | chr3:23091006-23091401 FORWARD LENGTH=131	131	131	2e-58	100	80.916	88.5496
Rsa1.0_05653.1.g46698.t1	gb|EOA25509.1| hypothetical protein CARUB_v10018852mg [Capsella rubella]	141	146	5e-65	103.546	88.6525	95.0355	hypothetical protein CARUB_v10018852mg	gbpln	Capsella rubella	AT3G62420.1 | Symbols: ATBZIP53, BZIP53 | basic region/leucine zipper motif 53 | chr3:23091844-23092284 REVERSE LENGTH=146	141	146	7e-67	103.546	86.5248	95.7447
Rsa1.0_05654.1.g46699.t1	gb|ABD65089.1| zinc knuckle containing protein [Brassica oleracea]	325	333	1e-104	102.462	67.0769	73.2308	zinc knuckle containing protein	gbpln	Brassica oleracea	#	#	#	#	#	#	#
Rsa1.0_05654.1.g46700.t3	gb|AAB82639.1| putative non-LTR retroelement reverse transcriptase [Arabidopsis thaliana]	956	1374	0	143.724	41.841	54.7071	putative non-LTR retroelement reverse transcriptase	gbpln	Arabidopsis thaliana	AT4G29090.1 | Symbols: | Ribonuclease H-like superfamily protein | chr4:14333528-14335255 FORWARD LENGTH=575	956	575	2e-40	60.1464	8.89121	13.1799
Rsa1.0_05654.1.g46701.t1	gb|EOA30881.1| hypothetical protein CARUB_v10014032mg [Capsella rubella]	361	361	0	100	91.9668	96.1219	hypothetical protein CARUB_v10014032mg	gbpln	Capsella rubella	AT2G15790.1 | Symbols: SQN, CYP40 | peptidyl-prolyl cis-trans isomerase / cyclophilin-40 (CYP40) / rotamase | chr2:6878144-6880743 REVERSE LENGTH=361	361	361	0	100	91.6898	96.1219
Rsa1.0_05655.1.g46702.t2	#	#	#	#	#	#	#	-	----	----	#	#	#	#	#	#	#
Rsa1.0_05655.1.g46703.t1	gb|ABW81058.1| atlantys transposase [Arabidopsis lyrata subsp. lyrata]	533	777	2e-21	145.779	13.8837	20.2627	atlantys transposase	gbpln	Arabidopsis lyrata	AT5G32590.1 | Symbols: | myosin heavy chain-related | chr5:12221589-12224322 REVERSE LENGTH=761	533	761	2e-19	142.777	10.8818	17.2608
Rsa1.0_05655.1.g46704.t2	gb|ABW81060.1| GagPol3 [Arabidopsis lyrata subsp. lyrata]	972	1103	1e-165	113.477	35.4938	44.5473	GagPol3	gbpln	Arabidopsis lyrata	#	#	#	#	#	#	#
Rsa1.0_05656.1.g46705.t1	gb|AAD31079.1| Mutator-like transposase [Arabidopsis thaliana]	122	819	4e-34	671.311	55.7377	72.9508	Mutator-like transposase	gbpln	Arabidopsis thaliana	#	#	#	#	#	#	#
Rsa1.0_05656.1.g46706.t1	gb|EOA16150.1| hypothetical protein CARUB_v10004288mg [Capsella rubella]	1080	679	1e-174	62.8704	28.0556	31.4815	hypothetical protein CARUB_v10004288mg	gbpln	Capsella rubella	AT4G23150.1 | Symbols: CRK7 | cysteine-rich RLK (RECEPTOR-like protein kinase) 7 | chr4:12125731-12128301 FORWARD LENGTH=659	1080	659	1e-169	61.0185	27.7778	31.5741
Rsa1.0_05656.1.g46707.t1	ref|NP_189068.2| RNA-directed DNA polymerase (reverse transcriptase)-related protein [Arabidopsis thaliana] gi|332643359|gb|AEE76880.1| RNA-directed DNA polymerase (reverse transcriptase)-related protein [Arabidopsis thaliana]	319	746	3e-70	233.856	46.0815	60.815	RNA-directed DNA polymerase (reverse transcriptase)-related protein	gbpln	Arabidopsis thaliana	AT3G24255.1 | Symbols: | RNA-directed DNA polymerase (reverse transcriptase)-related family protein | chr3:8789471-8793208 FORWARD LENGTH=746	319	746	7e-73	233.856	46.0815	60.815
Rsa1.0_05657.1.g46708.t3	gb|ABW81060.1| GagPol3 [Arabidopsis lyrata subsp. lyrata]	898	1103	0	122.829	54.5657	68.4855	GagPol3	gbpln	Arabidopsis lyrata	#	#	#	#	#	#	#
Rsa1.0_05657.1.g46709.t1	gb|ABD65035.1| hypothetical protein 26.t00052 [Brassica oleracea]	458	695	1e-125	151.747	56.1135	67.6856	hypothetical protein 26.t00052	gbpln	Brassica oleracea	#	#	#	#	#	#	#
Rsa1.0_05658.1.g46710.t1	gb|ABD65034.1| Ulp1 protease family protein [Brassica oleracea]	211	863	3e-63	409.005	65.4028	79.1469	Ulp1 protease family protein	gbpln	Brassica oleracea	AT5G45570.1 | Symbols: | Ulp1 protease family protein | chr5:18472301-18475574 FORWARD LENGTH=921	211	921	7e-28	436.493	34.5972	53.0806
Rsa1.0_05658.1.g46711.t1	ref|XP_002887988.1| ATEXPA18 [Arabidopsis lyrata subsp. lyrata] gi|297333829|gb|EFH64247.1| ATEXPA18 [Arabidopsis lyrata subsp. lyrata]	167	257	5e-31	153.892	40.7186	42.515	ATEXPA18	gbpln	Arabidopsis lyrata	AT1G62980.1 | Symbols: ATEXPA18, EXP18, ATEXP18, ATHEXP ALPHA 1.25, EXPA18 | expansin A18 | chr1:23331728-23332934 FORWARD LENGTH=257	167	257	9e-33	153.892	39.521	41.9162
Rsa1.0_05659.1.g46712.t1	gb|EOA25182.1| hypothetical protein CARUB_v10018494mg [Capsella rubella]	336	282	4e-34	83.9286	30.3571	40.7738	hypothetical protein CARUB_v10018494mg	gbpln	Capsella rubella	AT1G10000.1 | Symbols: | Ribonuclease H-like superfamily protein | chr1:3263877-3264788 REVERSE LENGTH=303	336	303	2e-31	90.1786	27.0833	39.2857
Rsa1.0_05660.1.g46713.t1	ref|XP_002879925.1| F-box family protein [Arabidopsis lyrata subsp. lyrata] gi|297325764|gb|EFH56184.1| F-box family protein [Arabidopsis lyrata subsp. lyrata]	365	371	3e-54	101.644	42.4658	56.9863	F-box family protein	gbpln	Arabidopsis lyrata	AT2G41360.1 | Symbols: | Galactose oxidase/kelch repeat superfamily protein | chr2:17234374-17235956 FORWARD LENGTH=387	365	387	3e-46	106.027	36.4384	48.2192
Rsa1.0_05660.1.g46714.t1	ref|XP_002885319.1| beta-1,4-xylosidase [Arabidopsis lyrata subsp. lyrata] gi|297331159|gb|EFH61578.1| beta-1,4-xylosidase [Arabidopsis lyrata subsp. lyrata]	457	865	0	189.278	87.0897	91.6849	beta-1,4-xylosidase	gbpln	Arabidopsis lyrata	AT3G19620.1 | Symbols: | Glycosyl hydrolase family protein | chr3:6815613-6818308 REVERSE LENGTH=781	457	781	0	170.897	87.0897	92.1225
Rsa1.0_05661.1.g46715.t1	gb|EOA14648.1| hypothetical protein CARUB_v10027909mg [Capsella rubella]	295	320	3e-79	108.475	54.9153	69.1525	hypothetical protein CARUB_v10027909mg	gbpln	Capsella rubella	AT5G60130.2 | Symbols: | AP2/B3-like transcriptional factor family protein | chr5:24211871-24213112 REVERSE LENGTH=300	295	300	5e-79	101.695	52.8814	69.8305
Rsa1.0_05661.1.g46716.t1	#	#	#	#	#	#	#	-	----	----	#	#	#	#	#	#	#
Rsa1.0_05661.1.g46717.t1	ref|XP_002862955.1| hypothetical protein ARALYDRAFT_497236 [Arabidopsis lyrata subsp. lyrata] gi|297793569|ref|XP_002864669.1| hypothetical protein ARALYDRAFT_496151 [Arabidopsis lyrata subsp. lyrata] gi|297308741|gb|EFH39214.1| hypothetical protein ARALYDRAFT_497236 [Arabidopsis lyrata subsp. lyrata] gi|297310504|gb|EFH40928.1| hypothetical protein ARALYDRAFT_496151 [Arabidopsis lyrata subsp. ly…	361	480	1e-145	132.964	81.7175	86.4266	hypothetical protein ARALYDRAFT_497236	gbpln	Arabidopsis lyrata	AT5G60120.1 | Symbols: TOE2 | target of early activation tagged (EAT) 2 | chr5:24208153-24211067 FORWARD LENGTH=485	361	485	1e-143	134.349	81.1634	84.7645
Rsa1.0_05661.1.g46718.t1	gb|EOA13322.1| hypothetical protein CARUB_v10026357mg [Capsella rubella]	152	464	8e-27	305.263	49.3421	57.2368	hypothetical protein CARUB_v10026357mg	gbpln	Capsella rubella	AT5G60100.3 | Symbols: PRR3 | pseudo-response regulator 3 | chr5:24198215-24200502 REVERSE LENGTH=495	152	495	1e-21	325.658	33.5526	38.8158
Rsa1.0_05662.1.g46719.t1	gb|EOA33354.1| hypothetical protein CARUB_v10020212mg [Capsella rubella]	481	481	0	100	96.8815	99.1684	hypothetical protein CARUB_v10020212mg	gbpln	Capsella rubella	AT1G70580.4 | Symbols: AOAT2, GGT2 | alanine-2-oxoglutarate aminotransferase 2 | chr1:26613222-26615845 FORWARD LENGTH=481	481	481	0	100	96.4657	99.3763
Rsa1.0_05662.1.g46720.t1	ref|NP_177213.1| tryptophan aminotransferase [Arabidopsis thaliana] gi|75194005|sp|Q9S7N2.1|TAA1_ARATH RecName: Full=L-tryptophan--pyruvate aminotransferase 1; AltName: Full=Protein CYTOKININ INDUCED ROOT CURLING 1; AltName: Full=Protein SHADE AVOIDANCE 3; AltName: Full=Protein TRANSPORT INHIBITOR RESPONSE 2; AltName: Full=Protein TRYPTOPHAN AMINOTRANSFERASE OF ARABIDOPSIS 1; AltName: Full=Protei…	381	391	0	102.625	90.2887	95.5381	tryptophan aminotransferase	gbpln	Arabidopsis thaliana	AT1G70560.1 | Symbols: WEI8, TAA1, SAV3 | tryptophan aminotransferase of Arabidopsis 1 | chr1:26604894-26607319 FORWARD LENGTH=391	381	391	0	102.625	90.2887	95.5381
Rsa1.0_05662.1.g46721.t1	#	#	#	#	#	#	#	-	----	----	#	#	#	#	#	#	#
Rsa1.0_05663.1.g46722.t1	ref|XP_002884056.1| thioredoxin reductase [Arabidopsis lyrata subsp. lyrata] gi|297329896|gb|EFH60315.1| thioredoxin reductase [Arabidopsis lyrata subsp. lyrata]	443	381	0	86.0045	74.0406	78.1038	thioredoxin reductase	gbpln	Arabidopsis lyrata	AT2G17420.1 | Symbols: NTRA, ATNTRA, NTR2 | NADPH-dependent thioredoxin reductase A | chr2:7564357-7566219 FORWARD LENGTH=378	443	378	0	85.3273	74.2664	77.8781
Rsa1.0_05664.1.g46723.t12	gb|ABD65118.1| hypothetical protein 31.t00031 [Brassica oleracea]	337	467	6e-40	138.576	27.5964	38.8724	hypothetical protein 31.t00031	gbpln	Brassica oleracea	AT1G52950.1 | Symbols: | Nucleic acid-binding, OB-fold-like protein | chr1:19725483-19728007 FORWARD LENGTH=566	337	566	2e-20	167.953	25.816	42.4332
Rsa1.0_05664.1.g46724.t1	#	#	#	#	#	#	#	-	----	----	#	#	#	#	#	#	#
Rsa1.0_05664.1.g46725.t1	gb|ABD65117.1| hypothetical protein 31.t00030 [Brassica oleracea]	568	1471	0	258.979	61.9718	70.9507	hypothetical protein 31.t00030	gbpln	Brassica oleracea	#	#	#	#	#	#	#
Rsa1.0_05665.1.g46726.t6	gb|EOA17450.1| hypothetical protein CARUB_v10005769mg [Capsella rubella]	70	201	1e-21	287.143	70	70	hypothetical protein CARUB_v10005769mg	gbpln	Capsella rubella	AT4G19640.1 | Symbols: ARA7, ARA-7, ATRABF2B, ATRAB5B, RABF2B, ATRAB-F2B, RAB-F2B | Ras-related small GTP-binding family protein | chr4:10687441-10689449 REVERSE LENGTH=200	70	200	7e-24	285.714	68.5714	68.5714
Rsa1.0_05665.1.g46727.t1	ref|NP_192450.1| transducin/WD40 domain-containing protein [Arabidopsis thaliana] gi|7267301|emb|CAB81083.1| U3 snoRNP-associated-like protein [Arabidopsis thaliana] gi|20466702|gb|AAM20668.1| U3 snoRNP-associated-like protein [Arabidopsis thaliana] gi|23198234|gb|AAN15644.1| U3 snoRNP-associated-like protein [Arabidopsis thaliana] gi|332657116|gb|AEE82516.1| transducin/WD40 domain-containing pro…	492	504	0	102.439	79.4715	89.0244	transducin/WD40 domain-containing protein	gbpln	Arabidopsis thaliana	AT4G05410.1 | Symbols: YAO | Transducin/WD40 repeat-like superfamily protein | chr4:2743229-2745521 REVERSE LENGTH=504	492	504	0	102.439	79.4715	89.0244
Rsa1.0_05667.1.g46728.t1	emb|CAN77425.1| hypothetical protein VITISV_041980 [Vitis vinifera]	49	367	1e-14	748.98	75.5102	87.7551	hypothetical protein VITISV_041980	gbpln	Vitis vinifera	#	#	#	#	#	#	#
Rsa1.0_05667.1.g46729.t1	#	#	#	#	#	#	#	-	----	----	#	#	#	#	#	#	#
Rsa1.0_05668.1.g46730.t1	ref|XP_002865957.1| nodulin MtN3 family protein [Arabidopsis lyrata subsp. lyrata] gi|297311792|gb|EFH42216.1| nodulin MtN3 family protein [Arabidopsis lyrata subsp. lyrata]	260	260	1e-121	100	83.4615	89.6154	nodulin MtN3 family protein	gbpln	Arabidopsis lyrata	AT5G53190.1 | Symbols: SWEET3, AtSWEET3 | Nodulin MtN3 family protein | chr5:21572417-21574284 REVERSE LENGTH=263	260	263	1e-118	101.154	80.7692	88.8462
Rsa1.0_05669.1.g46731.t1	emb|CAB39638.1| RNA-directed DNA polymerase-like protein [Arabidopsis thaliana] gi|7267666|emb|CAB78094.1| RNA-directed DNA polymerase-like protein [Arabidopsis thaliana]	1510	1274	0	84.3709	33.1126	42.649	RNA-directed DNA polymerase-like protein	gbpln	Arabidopsis thaliana	AT1G43760.1 | Symbols: | DNAse I-like superfamily protein | chr1:16528880-16531065 REVERSE LENGTH=626	1510	626	9e-33	41.457	7.41722	11.8543
Rsa1.0_05669.1.g46732.t1	ref|XP_002881887.1| hypothetical protein ARALYDRAFT_903694 [Arabidopsis lyrata subsp. lyrata] gi|297327726|gb|EFH58146.1| hypothetical protein ARALYDRAFT_903694 [Arabidopsis lyrata subsp. lyrata]	213	213	1e-116	100	96.7136	97.6526	hypothetical protein ARALYDRAFT_903694	gbpln	Arabidopsis lyrata	AT2G43130.1 | Symbols: ARA4, ATRAB11F, ATRABA5C, ARA-4, RABA5C | P-loop containing nucleoside triphosphate hydrolases superfamily protein | chr2:17929899-17930904 REVERSE LENGTH=214	213	214	1e-117	100.469	95.3052	96.7136
Rsa1.0_05669.1.g46733.t3	ref|NP_850385.1| pirin-like protein [Arabidopsis thaliana] gi|150421627|sp|Q9ZW82.3|PIRL2_ARATH RecName: Full=Pirin-like protein At2g43120 gi|110737526|dbj|BAF00705.1| putative pirin protein [Arabidopsis thaliana] gi|119360079|gb|ABL66768.1| At2g43120 [Arabidopsis thaliana] gi|330255117|gb|AEC10211.1| pirin-like protein [Arabidopsis thaliana]	704	321	1e-154	45.5966	37.2159	38.4943	pirin-like protein	gbpln	Arabidopsis thaliana	AT2G43120.1 | Symbols: | RmlC-like cupins superfamily protein | chr2:17927339-17928871 FORWARD LENGTH=321	704	321	1e-156	45.5966	37.2159	38.4943
Rsa1.0_05670.1.g46734.t1	#	#	#	#	#	#	#	-	----	----	#	#	#	#	#	#	#
Rsa1.0_05670.1.g46735.t1	gb|AAF79483.1|AC022492_27 F1L3.20 [Arabidopsis thaliana]	705	1188	0	168.511	51.4894	66.9504	F1L3.20	gbpln	Arabidopsis thaliana	#	#	#	#	#	#	#
Rsa1.0_05671.1.g46736.t1	emb|CAB10225.1| retrovirus-related like polyprotein [Arabidopsis thaliana] gi|7268152|emb|CAB78488.1| retrovirus-related like polyprotein [Arabidopsis thaliana]	288	1489	7e-59	517.014	45.8333	60.4167	retrovirus-related like polyprotein	gbpln	Arabidopsis thaliana	#	#	#	#	#	#	#
Rsa1.0_05671.1.g46737.t1	emb|CAB40067.1| putative retrotransposon polyprotein [Arabidopsis thaliana] gi|7267797|emb|CAB81200.1| putative retrotransposon polyprotein [Arabidopsis thaliana]	206	1203	7e-79	583.981	71.3592	84.466	putative retrotransposon polyprotein	gbpln	Arabidopsis thaliana	AT4G23160.1 | Symbols: CRK8 | cysteine-rich RLK (RECEPTOR-like protein kinase) 8 | chr4:12129485-12134086 FORWARD LENGTH=1262	206	1262	4e-52	612.621	52.9126	72.3301
Rsa1.0_05671.1.g46738.t2	gb|EOA39667.1| hypothetical protein CARUB_v10008307mg [Capsella rubella]	792	838	0	105.808	83.8384	90.6566	hypothetical protein CARUB_v10008307mg	gbpln	Capsella rubella	AT1G24320.1 | Symbols: | Six-hairpin glycosidases superfamily protein | chr1:8626437-8630935 REVERSE LENGTH=789	792	789	0	99.6212	80.9343	88.8889
Rsa1.0_05672.1.g46739.t13	#	#	#	#	#	#	#	-	----	----	#	#	#	#	#	#	#
Rsa1.0_05673.1.g46740.t1	ref|NP_567772.1| uncharacterized protein [Arabidopsis thaliana] gi|14423404|gb|AAK62384.1|AF386939_1 putative protein [Arabidopsis thaliana] gi|14335172|gb|AAK59866.1| AT4g27390/M4I22_200 [Arabidopsis thaliana] gi|15529163|gb|AAK97676.1| AT4g27390/M4I22_200 [Arabidopsis thaliana] gi|16974363|gb|AAL31107.1| AT4g27390/M4I22_200 [Arabidopsis thaliana] gi|332659931|gb|AEE85331.1| uncharacterized prot…	136	235	2e-13	172.794	27.9412	29.4118	uncharacterized protein	gbpln	Arabidopsis thaliana	AT4G27390.1 | Symbols: | unknown protein; INVOLVED IN: biological_process unknown; LOCATED IN: chloroplast; EXPRESSED IN: 22 plant structures; EXPRESSED DURING: 13 growth stages; Has 30201 Blast hits to 17322 proteins in 780 species: Archae - 12; Bacteria - 1396; Metazoa - 17338; Fungi - 3422; Plants - 5037; Viruses - 0; Other Eukaryotes - 2996 (source: NCBI BLink). | chr4:13703417-13704655 REVER…	136	235	6e-16	172.794	27.9412	29.4118
Rsa1.0_05674.1.g46741.t1	#	#	#	#	#	#	#	-	----	----	#	#	#	#	#	#	#
Rsa1.0_05674.1.g46742.t1	#	#	#	#	#	#	#	-	----	----	#	#	#	#	#	#	#
Rsa1.0_05675.1.g46743.t1	#	#	#	#	#	#	#	-	----	----	#	#	#	#	#	#	#
Rsa1.0_05675.1.g46744.t1	#	#	#	#	#	#	#	-	----	----	#	#	#	#	#	#	#
Rsa1.0_05675.1.g46745.t1	ref|XP_002512781.1| AMP dependent CoA ligase, putative [Ricinus communis] gi|223547792|gb|EEF49284.1| AMP dependent CoA ligase, putative [Ricinus communis]	89	544	7e-20	611.236	48.3146	68.5393	AMP dependent CoA ligase, putative	gbpln	Ricinus communis	AT1G51680.3 | Symbols: 4CL1, 4CL.1, AT4CL1 | 4-coumarate:CoA ligase 1 | chr1:19159080-19161464 REVERSE LENGTH=539	89	539	2e-21	605.618	47.191	68.5393
Rsa1.0_05676.1.g46746.t1	ref|NP_565868.1| NAD(P)-binding Rossmann-fold-containing protein [Arabidopsis thaliana] gi|22096383|sp|O80934.2|Y2766_ARATH RecName: Full=Uncharacterized protein At2g37660, chloroplastic; Flags: Precursor gi|14596079|gb|AAK68767.1| Unknown protein [Arabidopsis thaliana] gi|20148255|gb|AAM10018.1| unknown protein [Arabidopsis thaliana] gi|20197253|gb|AAC23636.2| expressed protein [Arabidopsis thal…	104	325	6e-35	312.5	73.0769	76.9231	NAD(P)-binding Rossmann-fold-containing protein	gbpln	Arabidopsis thaliana	AT2G37660.1 | Symbols: | NAD(P)-binding Rossmann-fold superfamily protein | chr2:15795481-15796977 REVERSE LENGTH=325	104	325	1e-37	312.5	73.0769	76.9231
Rsa1.0_05676.1.g46747.t1	dbj|BAJ34443.1| unnamed protein product [Thellungiella halophila]	263	263	1e-145	100	95.057	97.3384	unnamed protein product	----	----	AT2G37640.1 | Symbols: ATEXPA3, ATEXP3, ATHEXP ALPHA 1.9, EXP3 | Barwin-like endoglucanases superfamily protein | chr2:15788077-15789812 REVERSE LENGTH=262	263	262	1e-146	99.6198	94.2966	98.0989
Rsa1.0_05677.1.g46748.t1	ref|XP_002880262.1| hypothetical protein ARALYDRAFT_904144 [Arabidopsis lyrata subsp. lyrata] gi|297326101|gb|EFH56521.1| hypothetical protein ARALYDRAFT_904144 [Arabidopsis lyrata subsp. lyrata]	162	159	2e-58	98.1481	74.6914	82.0988	hypothetical protein ARALYDRAFT_904144	gbpln	Arabidopsis lyrata	AT2G46735.1 | Symbols: | unknown protein; Has 14 Blast hits to 14 proteins in 8 species: Archae - 0; Bacteria - 0; Metazoa - 0; Fungi - 0; Plants - 14; Viruses - 0; Other Eukaryotes - 0 (source: NCBI BLink). | chr2:19204475-19204957 FORWARD LENGTH=160	162	160	1e-57	98.7654	71.6049	80.8642
Rsa1.0_05677.1.g46749.t1	ref|NP_850458.1| Rho GTPase activating protein with PAK-box/P21-Rho-binding domain [Arabidopsis thaliana] gi|26449717|dbj|BAC41982.1| putative rac GTPase activating protein [Arabidopsis thaliana] gi|28951019|gb|AAO63433.1| At2g46710 [Arabidopsis thaliana] gi|330255650|gb|AEC10744.1| Rho GTPase activating protein with PAK-box/P21-Rho-binding domain [Arabidopsis thaliana]	418	455	0	108.852	86.6029	92.1053	Rho GTPase activating protein with PAK-box/P21-Rho-binding domain	gbpln	Arabidopsis thaliana	AT2G46710.1 | Symbols: | Rho GTPase activating protein with PAK-box/P21-Rho-binding domain | chr2:19192105-19194656 FORWARD LENGTH=455	418	455	0	108.852	86.6029	92.1053
Rsa1.0_05679.1.g46750.t1	dbj|BAA97003.1| acetyl-CoA C-acetyltransferase [Arabidopsis thaliana]	404	486	0	120.297	96.0396	99.0099	acetyl-CoA C-acetyltransferase	gbpln	Arabidopsis thaliana	AT5G48230.2 | Symbols: EMB1276, ACAT2 | acetoacetyl-CoA thiolase 2 | chr5:19552570-19555122 REVERSE LENGTH=403	404	403	0	99.7525	96.0396	99.0099
Rsa1.0_05679.1.g46751.t1	gb|EOA31875.1| hypothetical protein CARUB_v10015102mg [Capsella rubella]	79	341	1e-15	431.646	54.4304	58.2278	hypothetical protein CARUB_v10015102mg	gbpln	Capsella rubella	AT3G17940.1 | Symbols: | Galactose mutarotase-like superfamily protein | chr3:6143707-6145244 REVERSE LENGTH=341	79	341	6e-18	431.646	51.8987	58.2278
Rsa1.0_05679.1.g46752.t1	gb|AAC33226.1| putative non-LTR retroelement reverse transcriptase [Arabidopsis thaliana]	507	1529	2e-70	301.578	32.9389	46.1538	putative non-LTR retroelement reverse transcriptase	gbpln	Arabidopsis thaliana	AT2G07760.1 | Symbols: | Zinc knuckle (CCHC-type) family protein | chr2:3584420-3586278 REVERSE LENGTH=530	507	530	7e-17	104.536	9.07298	15.3846
Rsa1.0_05679.1.g46753.t1	gb|AAC33226.1| putative non-LTR retroelement reverse transcriptase [Arabidopsis thaliana]	1057	1529	0	144.655	53.4532	69.7256	putative non-LTR retroelement reverse transcriptase	gbpln	Arabidopsis thaliana	AT3G24255.1 | Symbols: | RNA-directed DNA polymerase (reverse transcriptase)-related family protein | chr3:8789471-8793208 FORWARD LENGTH=746	1057	746	1e-125	70.5771	20.246	26.8685
Rsa1.0_05680.1.g46754.t1	#	#	#	#	#	#	#	-	----	----	#	#	#	#	#	#	#
Rsa1.0_05680.1.g46755.t1	ref|XP_002879099.1| sand family protein [Arabidopsis lyrata subsp. lyrata] gi|297324938|gb|EFH55358.1| sand family protein [Arabidopsis lyrata subsp. lyrata]	574	618	0	107.666	83.2753	89.3728	sand family protein	gbpln	Arabidopsis lyrata	AT2G28390.1 | Symbols: | SAND family protein | chr2:12139836-12143375 REVERSE LENGTH=607	574	607	0	105.749	82.23	89.1986
Rsa1.0_05680.1.g46756.t1	ref|XP_002868589.1| predicted protein [Arabidopsis lyrata subsp. lyrata] gi|297314425|gb|EFH44848.1| predicted protein [Arabidopsis lyrata subsp. lyrata]	834	1456	0	174.58	60.3118	71.9424	predicted protein	gbpln	Arabidopsis lyrata	AT5G41550.1 | Symbols: | Disease resistance protein (TIR-NBS-LRR class) family | chr5:16617232-16620785 REVERSE LENGTH=1085	834	1085	0	130.096	60.4317	71.4628
Rsa1.0_05681.1.g46757.t1	#	#	#	#	#	#	#	-	----	----	#	#	#	#	#	#	#
Rsa1.0_05681.1.g46758.t1	#	#	#	#	#	#	#	-	----	----	#	#	#	#	#	#	#
Rsa1.0_05681.1.g46759.t1	emb|CAB77974.1| putative athila-like protein [Arabidopsis thaliana]	503	587	4e-18	116.7	9.94036	16.3022	putative athila-like protein	gbpln	Arabidopsis thaliana	#	#	#	#	#	#	#
Rsa1.0_05682.1.g46760.t1	gb|EOA40604.1| hypothetical protein CARUB_v10009337mg [Capsella rubella]	586	402	1e-116	68.6007	36.8601	37.372	hypothetical protein CARUB_v10009337mg	gbpln	Capsella rubella	AT1G16310.1 | Symbols: | Cation efflux family protein | chr1:5578435-5580585 FORWARD LENGTH=428	586	428	1e-117	73.0375	36.3481	37.2014
Rsa1.0_05683.1.g46761.t2	#	#	#	#	#	#	#	-	----	----	#	#	#	#	#	#	#
Rsa1.0_05683.1.g46762.t7	#	#	#	#	#	#	#	-	----	----	#	#	#	#	#	#	#
Rsa1.0_05684.1.g46763.t1	#	#	#	#	#	#	#	-	----	----	#	#	#	#	#	#	#
Rsa1.0_05684.1.g46764.t4	gb|AAD20658.1| putative retroelement pol polyprotein [Arabidopsis thaliana]	1115	1611	0	144.484	34.7085	41.704	putative retroelement pol polyprotein	gbpln	Arabidopsis thaliana	#	#	#	#	#	#	#
Rsa1.0_05684.1.g46765.t1	ref|XP_004156525.1| PREDICTED: ubiquitin-60S ribosomal protein L40-like [Cucumis sativus]	128	208	3e-69	162.5	100	100	PREDICTED: ubiquitin-60S ribosomal protein L40-like	gbpln	Cucumis sativus	AT3G52590.1 | Symbols: UBQ1, EMB2167, ERD16, HAP4 | ubiquitin extension protein 1 | chr3:19505668-19506681 FORWARD LENGTH=128	128	128	6e-71	100	99.2188	99.2188
Rsa1.0_05685.1.g46766.t1	#	#	#	#	#	#	#	-	----	----	#	#	#	#	#	#	#
Rsa1.0_05685.1.g46767.t1	gb|AAC26250.1| contains similarity to reverse transcriptase (Pfam: rvt.hmm, score 19.29) [Arabidopsis thaliana] gi|7267136|emb|CAB80804.1| putative retrotransposon protein [Arabidopsis thaliana]	156	964	7e-76	617.949	84.6154	89.1026	contains similarity to reverse transcriptase (Pfam: rvt.hmm, score 19.29)	gbpln	Arabidopsis thaliana	#	#	#	#	#	#	#
Rsa1.0_05685.1.g46768.t10	gb|AAG03119.1|AC004133_13 F5A9.24 [Arabidopsis thaliana]	1034	1254	1e-140	121.277	25.7253	34.913	F5A9.24	gbpln	Arabidopsis thaliana	AT2G02650.1 | Symbols: | Ribonuclease H-like superfamily protein | chr2:735411-736546 FORWARD LENGTH=365	1034	365	4e-25	35.2998	6.28627	9.47776
Rsa1.0_05687.1.g46769.t1	ref|NP_199315.1| putative glutathione S-transferase [Arabidopsis thaliana] gi|334188203|ref|NP_001190472.1| putative glutathione S-transferase [Arabidopsis thaliana] gi|14030631|gb|AAK52990.1|AF375406_1 AT5g45020/K21C13_21 [Arabidopsis thaliana] gi|10177494|dbj|BAB10885.1| unnamed protein product [Arabidopsis thaliana] gi|23308293|gb|AAN18116.1| At5g45020/K21C13_21 [Arabidopsis thaliana] gi|33200…	325	325	1e-177	100	89.2308	95.3846	putative glutathione S-transferase	gbpln	Arabidopsis thaliana	AT5G45020.2 | Symbols: | Glutathione S-transferase family protein | chr5:18169206-18170488 FORWARD LENGTH=325	325	325	1e-179	100	89.2308	95.3846
Rsa1.0_05687.1.g46770.t1	gb|ABK56012.1| electron transporter protein [Brassica rapa]	176	174	1e-89	98.8636	90.9091	94.3182	electron transporter protein	gbpln	Brassica rapa	AT5G45040.1 | Symbols: | Cytochrome c | chr5:18175566-18176851 REVERSE LENGTH=175	176	175	3e-77	99.4318	77.8409	85.7955
Rsa1.0_05687.1.g46771.t1	gb|EOA12846.1| hypothetical protein CARUB_v10025818mg, partial [Capsella rubella]	1003	974	0	97.1087	79.3619	87.338	hypothetical protein CARUB_v10025818mg, partial	gbpln	Capsella rubella	AT5G20480.1 | Symbols: EFR | EF-TU receptor | chr5:6922497-6925679 FORWARD LENGTH=1031	1003	1031	0	102.792	40.4786	59.4217
Rsa1.0_05688.1.g46772.t1	gb|EOA38071.1| hypothetical protein CARUB_v10009540mg [Capsella rubella]	345	359	1e-152	104.058	89.8551	94.4928	hypothetical protein CARUB_v10009540mg	gbpln	Capsella rubella	AT1G01030.1 | Symbols: NGA3 | AP2/B3-like transcriptional factor family protein | chr1:11864-12940 REVERSE LENGTH=358	345	358	1e-151	103.768	89.8551	94.4928
Rsa1.0_05689.1.g46773.t2	ref|NP_175494.1| Plant mobile domain protein family [Arabidopsis thaliana] gi|12321786|gb|AAG50928.1|AC079284_3 hypothetical protein [Arabidopsis thaliana] gi|91805349|gb|ABE65404.1| hypothetical protein At1g50790 [Arabidopsis thaliana] gi|332194470|gb|AEE32591.1| Plant mobile domain protein family [Arabidopsis thaliana]	805	812	0	100.87	50.9317	64.0994	Plant mobile domain protein family	gbpln	Arabidopsis thaliana	AT1G50790.1 | Symbols: | Plant mobile domain protein family | chr1:18824050-18826488 REVERSE LENGTH=812	805	812	0	100.87	50.9317	64.0994
Rsa1.0_05689.1.g46774.t1	ref|XP_002891602.1| hypothetical protein ARALYDRAFT_474215 [Arabidopsis lyrata subsp. lyrata] gi|297337444|gb|EFH67861.1| hypothetical protein ARALYDRAFT_474215 [Arabidopsis lyrata subsp. lyrata]	478	484	0	101.255	77.8243	88.4937	hypothetical protein ARALYDRAFT_474215	gbpln	Arabidopsis lyrata	AT1G50950.1 | Symbols: | Thioredoxin protein with domain of unknown function (DUF1692) | chr1:18880465-18884043 FORWARD LENGTH=484	478	484	0	101.255	76.7782	88.0753
Rsa1.0_05689.1.g46775.t1	gb|EOA31468.1| hypothetical protein CARUB_v10014654mg [Capsella rubella]	191	205	2e-60	107.33	59.6859	69.1099	hypothetical protein CARUB_v10014654mg	gbpln	Capsella rubella	AT3G20570.1 | Symbols: ENODL9, AtENODL9 | early nodulin-like protein 9 | chr3:7186754-7187453 REVERSE LENGTH=203	191	203	9e-60	106.283	60.733	71.7277
Rsa1.0_05689.1.g46776.t1	gb|EOA31588.1| hypothetical protein CARUB_v10014784mg [Capsella rubella]	172	169	8e-67	98.2558	73.2558	82.5581	hypothetical protein CARUB_v10014784mg	gbpln	Capsella rubella	AT3G15351.1 | Symbols: | unknown protein; Has 50 Blast hits to 50 proteins in 16 species: Archae - 0; Bacteria - 0; Metazoa - 7; Fungi - 0; Plants - 43; Viruses - 0; Other Eukaryotes - 0 (source: NCBI BLink). | chr3:5176726-5177531 FORWARD LENGTH=165	172	165	9e-69	95.9302	72.6744	82.5581
Rsa1.0_05690.1.g46777.t1	emb|CAA54634.1| oligopeptide transporter 1-1 [Arabidopsis thaliana] gi|744157|prf||2014244A His transporter	80	586	4e-14	732.5	43.75	47.5	oligopeptide transporter 1-1	gbpln	Arabidopsis thaliana	AT2G02040.1 | Symbols: ATPTR2-B, NTR1, PTR2-B, PTR2, ATPTR2 | peptide transporter 2 | chr2:487542-489707 FORWARD LENGTH=585	80	585	7e-17	731.25	43.75	47.5
Rsa1.0_05690.1.g46778.t1	ref|NP_198716.1| putative receptor-like protein kinase [Arabidopsis thaliana] gi|75333906|sp|Q9FID8.1|Y5900_ARATH RecName: Full=Putative receptor-like protein kinase At5g39000; Flags: Precursor gi|10177545|dbj|BAB10824.1| receptor-like protein kinase [Arabidopsis thaliana] gi|332007002|gb|AED94385.1| putative receptor-like protein kinase [Arabidopsis thaliana]	146	873	4e-61	597.945	80.137	91.0959	putative receptor-like protein kinase	gbpln	Arabidopsis thaliana	AT5G39000.1 | Symbols: | Malectin/receptor-like protein kinase family protein | chr5:15611860-15614481 FORWARD LENGTH=873	146	873	1e-63	597.945	80.137	91.0959
Rsa1.0_05691.1.g46779.t1	ref|XP_002876398.1| hypothetical protein ARALYDRAFT_486155 [Arabidopsis lyrata subsp. lyrata] gi|297322236|gb|EFH52657.1| hypothetical protein ARALYDRAFT_486155 [Arabidopsis lyrata subsp. lyrata]	414	429	0	103.623	83.3333	92.7536	hypothetical protein ARALYDRAFT_486155	gbpln	Arabidopsis lyrata	AT3G57120.1 | Symbols: | Protein kinase superfamily protein | chr3:21139099-21140469 FORWARD LENGTH=456	414	456	0	110.145	85.2657	92.2705
Rsa1.0_05692.1.g46780.t1	ref|XP_002891242.1| hypothetical protein ARALYDRAFT_891304 [Arabidopsis lyrata subsp. lyrata] gi|297337084|gb|EFH67501.1| hypothetical protein ARALYDRAFT_891304 [Arabidopsis lyrata subsp. lyrata]	839	843	0	100.477	84.9821	91.0608	hypothetical protein ARALYDRAFT_891304	gbpln	Arabidopsis lyrata	AT1G42550.1 | Symbols: PMI1 | plastid movement impaired1 | chr1:15977131-15979734 FORWARD LENGTH=843	839	843	0	100.477	86.0548	91.8951
Rsa1.0_05692.1.g46781.t1	gb|AAR27949.1| GLR3.3 [Arabidopsis thaliana]	930	933	0	100.323	89.6774	93.4409	GLR3.3	gbpln	Arabidopsis thaliana	AT1G42540.1 | Symbols: ATGLR3.3, GLR3.3 | glutamate receptor 3.3 | chr1:15973489-15976703 FORWARD LENGTH=933	930	933	0	100.323	89.4624	93.3333
Rsa1.0_05692.1.g46782.t1	ref|XP_002891240.1| At1g42480 [Arabidopsis lyrata subsp. lyrata] gi|297337082|gb|EFH67499.1| At1g42480 [Arabidopsis lyrata subsp. lyrata]	183	182	1e-73	99.4536	78.6885	83.6066	At1g42480	gbpln	Arabidopsis lyrata	AT1G42480.1 | Symbols: | unknown protein; FUNCTIONS IN: molecular_function unknown; INVOLVED IN: biological_process unknown; LOCATED IN: endomembrane system; EXPRESSED IN: 24 plant structures; EXPRESSED DURING: 13 growth stages; CONTAINS InterPro DOMAIN/s: Protein of unknown function DUF3456 (InterPro:IPR021852); Has 177 Blast hits to 177 proteins in 59 species: Archae - 0; Bacteria - 0; Metazoa …	183	182	5e-75	99.4536	78.1421	82.5137
Rsa1.0_05692.1.g46783.t1	gb|EOA37510.1| hypothetical protein CARUB_v10011684mg, partial [Capsella rubella]	278	273	2e-34	98.2014	25.1799	38.8489	hypothetical protein CARUB_v10011684mg, partial	gbpln	Capsella rubella	AT3G31430.1 | Symbols: | unknown protein; FUNCTIONS IN: molecular_function unknown; INVOLVED IN: biological_process unknown; LOCATED IN: endomembrane system; BEST Arabidopsis thaliana protein match is: unknown protein (TAIR:AT5G18636.1); Has 295 Blast hits to 291 proteins in 12 species: Archae - 0; Bacteria - 0; Metazoa - 0; Fungi - 0; Plants - 295; Viruses - 0; Other Eukaryotes - 0 (source: NCBI…	278	336	3e-24	120.863	23.741	36.3309
Rsa1.0_05693.1.g46784.t1	#	#	#	#	#	#	#	-	----	----	AT1G59760.1 | Symbols: | RNA helicase, ATP-dependent, SK12/DOB1 protein | chr1:21984571-21990110 REVERSE LENGTH=988	135	988	5e-12	731.852	25.1852	31.1111
Rsa1.0_05693.1.g46785.t2	ref|XP_003541517.1| PREDICTED: uncharacterized protein LOC100780130 [Glycine max]	277	436	1e-106	157.401	68.231	78.7004	PREDICTED: uncharacterized protein LOC100780130	gbenv/gbpln	Glycine max	AT5G35695.1 | Symbols: | CONTAINS InterPro DOMAIN/s: Putative harbinger transposase-derived nuclease (InterPro:IPR006912); BEST Arabidopsis thaliana protein match is: unknown protein (TAIR:AT5G41980.1); Has 30201 Blast hits to 17322 proteins in 780 species: Archae - 12; Bacteria - 1396; Metazoa - 17338; Fungi - 3422; Plants - 5037; Viruses - 0; Other Eukaryotes - 2996 (source: NCBI BLink). | chr5…	277	211	5e-62	76.1733	42.5993	51.6245
Rsa1.0_05693.1.g46786.t1	gb|AAB61072.1| contains similarity to a DNAJ-like domain [Arabidopsis thaliana]	297	1609	1e-102	541.751	59.9327	77.7778	contains similarity to a DNAJ-like domain	gbpln	Arabidopsis thaliana	AT5G27260.1 | Symbols: | unknown protein; BEST Arabidopsis thaliana protein match is: unknown protein (TAIR:AT2G29880.1); Has 1807 Blast hits to 1807 proteins in 277 species: Archae - 0; Bacteria - 0; Metazoa - 736; Fungi - 347; Plants - 385; Viruses - 0; Other Eukaryotes - 339 (source: NCBI BLink). | chr5:9603943-9604930 FORWARD LENGTH=303	297	303	1e-104	102.02	59.9327	77.7778
Rsa1.0_05694.1.g46787.t1	ref|XP_002864667.1| APUM18 [Arabidopsis lyrata subsp. lyrata] gi|297310502|gb|EFH40926.1| APUM18 [Arabidopsis lyrata subsp. lyrata]	337	328	4e-92	97.3294	57.8635	69.1395	APUM18	gbpln	Arabidopsis lyrata	AT5G60110.1 | Symbols: APUM18, PUM18 | pumilio 18 | chr5:24201954-24202937 FORWARD LENGTH=327	337	327	5e-87	97.0326	56.3798	68.2493
Rsa1.0_05694.1.g46788.t1	ref|NP_565886.1| AMP deaminase [Arabidopsis thaliana] gi|30687456|ref|NP_850294.1| AMP deaminase [Arabidopsis thaliana] gi|75223196|sp|O80452.2|AMPD_ARATH RecName: Full=AMP deaminase; Short=AtAMPD; AltName: Full=Protein EMBRYONIC FACTOR 1 gi|15810525|gb|AAL07150.1| putative AMP deaminase [Arabidopsis thaliana] gi|20196986|gb|AAC27176.2| putative AMP deaminase [Arabidopsis thaliana] gi|22136884|gb…	841	839	0	99.7622	92.7467	95.1249	AMP deaminase	gbpln	Arabidopsis thaliana	AT2G38280.2 | Symbols: FAC1, ATAMPD | AMP deaminase, putative / myoadenylate deaminase, putative | chr2:16033767-16038793 REVERSE LENGTH=839	841	839	0	99.7622	92.7467	95.1249
Rsa1.0_05695.1.g46789.t1	ref|NP_181023.1| fatty acid hydroxylase 1 [Arabidopsis thaliana] gi|75098527|sp|O48916.1|FAH1_ARATH RecName: Full=Fatty acid 2-hydroxylase 1; Short=AtFAH1 gi|2736147|gb|AAB94072.1| fatty acid hydroxylase Fah1p [Arabidopsis thaliana] gi|3132481|gb|AAC16270.1| fatty acid hydroxylase (FAH1) [Arabidopsis thaliana] gi|15215596|gb|AAK91343.1| At2g34770/T29F13.2 [Arabidopsis thaliana] gi|23308163|gb|AAN…	237	237	1e-120	100	85.654	91.5612	fatty acid hydroxylase 1	gbpln	Arabidopsis thaliana	AT2G34770.1 | Symbols: FAH1, ATFAH1 | fatty acid hydroxylase 1 | chr2:14666776-14668061 FORWARD LENGTH=237	237	237	1e-123	100	85.654	91.5612
Rsa1.0_05695.1.g46790.t10	ref|XP_002881356.1| beta-tubulin R2242-rice [Arabidopsis lyrata subsp. lyrata] gi|297327195|gb|EFH57615.1| beta-tubulin R2242-rice [Arabidopsis lyrata subsp. lyrata]	163	446	8e-67	273.62	78.5276	80.9816	beta-tubulin R2242-rice	gbpln	Arabidopsis lyrata	AT1G75780.1 | Symbols: TUB1 | tubulin beta-1 chain | chr1:28451378-28453602 REVERSE LENGTH=447	163	447	9e-66	274.233	74.2331	80.9816
Rsa1.0_05695.1.g46791.t1	#	#	#	#	#	#	#	-	----	----	#	#	#	#	#	#	#
Rsa1.0_05696.1.g46792.t1	gb|AAM65212.1| putative cysteine synthase [Arabidopsis thaliana]	591	324	1e-153	54.8223	47.7157	51.0998	putative cysteine synthase	gbpln	Arabidopsis thaliana	AT3G04940.1 | Symbols: ATCYSD1, CYSD1 | cysteine synthase D1 | chr3:1365681-1367508 FORWARD LENGTH=324	591	324	1e-155	54.8223	47.5465	50.9306
Rsa1.0_05696.1.g46793.t1	ref|XP_002882386.1| hypothetical protein ARALYDRAFT_477772 [Arabidopsis lyrata subsp. lyrata] gi|297328226|gb|EFH58645.1| hypothetical protein ARALYDRAFT_477772 [Arabidopsis lyrata subsp. lyrata]	158	230	3e-66	145.57	80.3797	86.7089	hypothetical protein ARALYDRAFT_477772	gbpln	Arabidopsis lyrata	AT3G04950.1 | Symbols: | CONTAINS InterPro DOMAIN/s: SEC-C motif (InterPro:IPR004027); Has 583 Blast hits to 583 proteins in 248 species: Archae - 0; Bacteria - 488; Metazoa - 0; Fungi - 0; Plants - 34; Viruses - 0; Other Eukaryotes - 61 (source: NCBI BLink). | chr3:1371786-1373300 FORWARD LENGTH=231	158	231	6e-68	146.203	81.6456	86.7089
Rsa1.0_05698.1.g46794.t2	ref|NP_563758.1| LisH and RanBPM domains containing protein [Arabidopsis thaliana] gi|8810468|gb|AAF80129.1|AC024174_11 Contains similarity to an unknown protein product from Homo sapiens gi|7020818. ESTs gb|T45317, gb|AV561025, gb|AV524849 come from this gene [Arabidopsis thaliana] gi|21553647|gb|AAM62740.1| unknown [Arabidopsis thaliana] gi|28466869|gb|AAO44043.1| At1g06060 [Arabidopsis thalian…	210	213	3e-68	101.429	63.3333	69.5238	LisH and RanBPM domains containing protein	gbpln	Arabidopsis thaliana	AT1G06060.1 | Symbols: | LisH and RanBPM domains containing protein | chr1:1833071-1834516 FORWARD LENGTH=213	210	213	9e-71	101.429	63.3333	69.5238
Rsa1.0_05698.1.g46795.t1	gb|EOA15926.1| hypothetical protein CARUB_v10004020mg [Capsella rubella]	760	1149	5e-25	151.184	18.6842	26.7105	hypothetical protein CARUB_v10004020mg	gbpln	Capsella rubella	AT4G00930.1 | Symbols: CIP4.1 | COP1-interacting protein 4.1 | chr4:396558-400734 FORWARD LENGTH=1133	760	1133	2e-26	149.079	21.3158	30.6579
Rsa1.0_05699.1.g46796.t1	ref|XP_002889744.1| ATGOLS3 [Arabidopsis lyrata subsp. lyrata] gi|297335586|gb|EFH66003.1| ATGOLS3 [Arabidopsis lyrata subsp. lyrata]	336	334	1e-172	99.4048	87.5	93.4524	ATGOLS3	gbpln	Arabidopsis lyrata	AT1G09350.1 | Symbols: AtGolS3, GolS3 | galactinol synthase 3 | chr1:3019888-3021214 FORWARD LENGTH=334	336	334	1e-173	99.4048	87.2024	92.5595
Rsa1.0_05699.1.g46797.t1	gb|ABD64939.1| hypothetical protein 24.t00017 [Brassica oleracea]	500	442	1e-109	88.4	38.8	44.4	hypothetical protein 24.t00017	gbpln	Brassica oleracea	AT1G09340.1 | Symbols: CRB, CSP41B, HIP1.3 | chloroplast RNA binding | chr1:3015473-3018035 FORWARD LENGTH=378	500	378	2e-97	75.6	34.8	37.2
Rsa1.0_05699.1.g46798.t1	gb|ABD64940.1| hypothetical protein 24.t00018 [Brassica oleracea]	158	380	8e-43	240.506	57.5949	72.1519	hypothetical protein 24.t00018	gbpln	Brassica oleracea	AT3G47680.1 | Symbols: | DNA binding | chr3:17577483-17578391 REVERSE LENGTH=302	158	302	1e-26	191.139	48.1013	68.9873
Rsa1.0_05700.1.g46799.t1	#	#	#	#	#	#	#	-	----	----	#	#	#	#	#	#	#
Rsa1.0_05700.1.g46800.t1	gb|EOA34301.1| hypothetical protein CARUB_v10021819mg [Capsella rubella]	478	383	1e-122	80.1255	49.7908	60.6695	hypothetical protein CARUB_v10021819mg	gbpln	Capsella rubella	AT1G50980.1 | Symbols: | F-box/RNI-like/FBD-like domains-containing protein | chr1:18900541-18902057 REVERSE LENGTH=370	478	370	1e-106	77.4059	43.7238	53.9749
Rsa1.0_05700.1.g46801.t1	gb|EOA34301.1| hypothetical protein CARUB_v10021819mg [Capsella rubella]	262	383	2e-64	146.183	53.4351	66.0305	hypothetical protein CARUB_v10021819mg	gbpln	Capsella rubella	AT1G50980.1 | Symbols: | F-box/RNI-like/FBD-like domains-containing protein | chr1:18900541-18902057 REVERSE LENGTH=370	262	370	6e-51	141.221	45.8015	54.1985
Rsa1.0_05700.1.g46802.t1	#	#	#	#	#	#	#	-	----	----	#	#	#	#	#	#	#
Rsa1.0_05701.1.g46803.t2	dbj|BAF00918.1| putative reverse transcriptase [Arabidopsis thaliana]	1880	910	0	48.4043	28.5638	36.2234	putative reverse transcriptase	gbpln	Arabidopsis thaliana	AT1G43760.1 | Symbols: | DNAse I-like superfamily protein | chr1:16528880-16531065 REVERSE LENGTH=626	1880	626	1e-136	33.2979	12.1277	17.3404
Rsa1.0_05701.1.g46804.t1	#	#	#	#	#	#	#	-	----	----	#	#	#	#	#	#	#
Rsa1.0_05701.1.g46805.t1	ref|NP_191550.1| F-box/ankyrin repeat protein SKIP35 [Arabidopsis thaliana] gi|75182350|sp|Q9M1Y3.1|SKI35_ARATH RecName: Full=F-box/ankyrin repeat protein SKIP35; AltName: Full=SKP1-interacting partner 35 gi|7019685|emb|CAB75810.1| putative protein [Arabidopsis thaliana] gi|20466798|gb|AAM20716.1| putative protein [Arabidopsis thaliana] gi|30725436|gb|AAP37740.1| At3g59910 [Arabidopsis thaliana] …	608	611	0	100.493	87.6645	92.5987	F-box/ankyrin repeat protein SKIP35	gbpln	Arabidopsis thaliana	AT3G59910.1 | Symbols: | Ankyrin repeat family protein | chr3:22130779-22133033 REVERSE LENGTH=611	608	611	0	100.493	87.6645	92.5987
Rsa1.0_05702.1.g46806.t1	ref|XP_002880123.1| hypothetical protein ARALYDRAFT_483580 [Arabidopsis lyrata subsp. lyrata] gi|297325962|gb|EFH56382.1| hypothetical protein ARALYDRAFT_483580 [Arabidopsis lyrata subsp. lyrata]	106	170	3e-52	160.377	92.4528	99.0566	hypothetical protein ARALYDRAFT_483580	gbpln	Arabidopsis lyrata	AT2G44525.1 | Symbols: | Protein of unknown function (DUF498/DUF598) | chr2:18382130-18383320 FORWARD LENGTH=170	106	170	6e-55	160.377	92.4528	99.0566
Rsa1.0_05702.1.g46807.t1	ref|XP_002881964.1| glycosyl hydrolase family 9 protein [Arabidopsis lyrata subsp. lyrata] gi|297327803|gb|EFH58223.1| glycosyl hydrolase family 9 protein [Arabidopsis lyrata subsp. lyrata]	492	491	0	99.7967	81.3008	89.0244	glycosyl hydrolase family 9 protein	gbpln	Arabidopsis lyrata	AT2G44540.1 | Symbols: AtGH9B9, GH9B9 | glycosyl hydrolase 9B9 | chr2:18386341-18388110 REVERSE LENGTH=491	492	491	0	99.7967	78.8618	86.7886
Rsa1.0_05702.1.g46808.t1	ref|NP_197389.1| RNA-directed DNA polymerase (reverse transcriptase)-related family protein [Arabidopsis thaliana] gi|332005241|gb|AED92624.1| RNA-directed DNA polymerase (reverse transcriptase)-related family protein [Arabidopsis thaliana]	281	295	4e-51	104.982	44.484	58.0071	RNA-directed DNA polymerase (reverse transcriptase)-related family protein	gbpln	Arabidopsis thaliana	AT5G18880.1 | Symbols: | RNA-directed DNA polymerase (reverse transcriptase)-related family protein | chr5:6300535-6301422 REVERSE LENGTH=295	281	295	1e-53	104.982	44.484	58.0071
Rsa1.0_05702.1.g46809.t1	ref|XP_002881966.1| protein binding protein [Arabidopsis lyrata subsp. lyrata] gi|297327805|gb|EFH58225.1| protein binding protein [Arabidopsis lyrata subsp. lyrata]	147	145	2e-59	98.6395	75.5102	85.7143	protein binding protein	gbpln	Arabidopsis lyrata	AT2G44578.1 | Symbols: | RING/U-box superfamily protein | chr2:18400864-18401301 REVERSE LENGTH=145	147	145	2e-61	98.6395	72.1088	85.034
Rsa1.0_05703.1.g46810.t13	ref|XP_001537841.1| predicted protein [Ajellomyces capsulatus NAm1] gi|150415449|gb|EDN10802.1| predicted protein [Ajellomyces capsulatus NAm1]	881	801	2e-15	90.9194	9.08059	13.6209	predicted protein	gbenv/gbpln	Ajellomyces capsulatus	#	#	#	#	#	#	#
Rsa1.0_05703.1.g46811.t1	#	#	#	#	#	#	#	-	----	----	#	#	#	#	#	#	#
Rsa1.0_05703.1.g46812.t1	#	#	#	#	#	#	#	-	----	----	#	#	#	#	#	#	#
Rsa1.0_05704.1.g46813.t1	emb|CAB40762.1| hypothetical protein [Arabidopsis thaliana] gi|7268030|emb|CAB78369.1| hypothetical protein [Arabidopsis thaliana]	194	192	9e-88	98.9691	86.5979	91.2371	hypothetical protein	gbpln	Arabidopsis thaliana	AT4G13270.1 | Symbols: | Late embryogenesis abundant (LEA) hydroxyproline-rich glycoprotein family | chr4:7731280-7732902 FORWARD LENGTH=215	194	215	6e-90	110.825	86.0825	90.7216
Rsa1.0_05704.1.g46814.t1	gb|AAD22286.1| putative non-LTR retroelement reverse transcriptase [Arabidopsis thaliana]	200	1311	9e-14	655.5	26	37	putative non-LTR retroelement reverse transcriptase	gbpln	Arabidopsis thaliana	AT4G09490.1 | Symbols: | Polynucleotidyl transferase, ribonuclease H-like superfamily protein | chr4:6015583-6016575 REVERSE LENGTH=170	200	170	3e-13	85	25	35.5
Rsa1.0_05704.1.g46815.t3	emb|CAB39638.1| RNA-directed DNA polymerase-like protein [Arabidopsis thaliana] gi|7267666|emb|CAB78094.1| RNA-directed DNA polymerase-like protein [Arabidopsis thaliana]	1338	1274	0	95.2167	30.568	43.1241	RNA-directed DNA polymerase-like protein	gbpln	Arabidopsis thaliana	AT4G29090.1 | Symbols: | Ribonuclease H-like superfamily protein | chr4:14333528-14335255 FORWARD LENGTH=575	1338	575	2e-37	42.9746	6.27803	9.49178
Rsa1.0_05705.1.g46816.t1	gb|AAD22283.1| putative retroelement pol polyprotein [Arabidopsis thaliana]	1086	1787	0	164.549	42.8177	53.3149	putative retroelement pol polyprotein	gbpln	Arabidopsis thaliana	#	#	#	#	#	#	#
Rsa1.0_05705.1.g46817.t1	#	#	#	#	#	#	#	-	----	----	#	#	#	#	#	#	#
Rsa1.0_05705.1.g46818.t1	emb|CAN70082.1| hypothetical protein VITISV_008997 [Vitis vinifera]	266	938	2e-55	352.632	39.4737	50.7519	hypothetical protein VITISV_008997	gbpln	Vitis vinifera	#	#	#	#	#	#	#
Rsa1.0_05706.1.g46819.t1	#	#	#	#	#	#	#	-	----	----	#	#	#	#	#	#	#
Rsa1.0_05706.1.g46820.t1	gb|EOA34566.1| hypothetical protein CARUB_v10022117mg [Capsella rubella]	413	420	1e-139	101.695	61.7433	76.0291	hypothetical protein CARUB_v10022117mg	gbpln	Capsella rubella	AT1G62170.1 | Symbols: | Serine protease inhibitor (SERPIN) family protein | chr1:22973876-22975463 FORWARD LENGTH=433	413	433	1e-136	104.843	60.2906	76.2712
Rsa1.0_05706.1.g46821.t1	ref|NP_200659.2| uncharacterized protein [Arabidopsis thaliana] gi|20259512|gb|AAM13876.1| unknown protein [Arabidopsis thaliana] gi|21436471|gb|AAM51436.1| unknown protein [Arabidopsis thaliana] gi|332009678|gb|AED97061.1| uncharacterized protein AT5G58510 [Arabidopsis thaliana]	504	963	0	191.071	83.1349	89.881	uncharacterized protein	gbpln	Arabidopsis thaliana	AT5G58510.1 | Symbols: | unknown protein; FUNCTIONS IN: molecular_function unknown; INVOLVED IN: biological_process unknown; LOCATED IN: chloroplast; EXPRESSED IN: 23 plant structures; EXPRESSED DURING: 14 growth stages; BEST Arabidopsis thaliana protein match is: unknown protein (TAIR:AT5G55060.2); Has 30201 Blast hits to 17322 proteins in 780 species: Archae - 12; Bacteria - 1396; Metazoa - 173…	504	963	0	191.071	83.1349	89.881
Rsa1.0_05707.1.g46822.t1	gb|EOA24053.1| hypothetical protein CARUB_v10017271mg [Capsella rubella]	442	437	0	98.8688	89.5928	93.6652	hypothetical protein CARUB_v10017271mg	gbpln	Capsella rubella	AT3G58030.4 | Symbols: | RING/U-box superfamily protein | chr3:21485527-21486837 FORWARD LENGTH=436	442	436	0	98.6425	87.7828	92.5339
Rsa1.0_05707.1.g46823.t1	ref|XP_002876451.1| predicted protein [Arabidopsis lyrata subsp. lyrata] gi|297322289|gb|EFH52710.1| predicted protein [Arabidopsis lyrata subsp. lyrata]	132	250	3e-28	189.394	46.2121	53.7879	predicted protein	gbpln	Arabidopsis lyrata	AT3G58020.1 | Symbols: | Chaperone DnaJ-domain superfamily protein | chr3:21479501-21480981 FORWARD LENGTH=254	132	254	1e-29	192.424	44.697	49.2424
Rsa1.0_05707.1.g46824.t1	ref|XP_002878181.1| hypothetical protein ARALYDRAFT_486249 [Arabidopsis lyrata subsp. lyrata] gi|297324019|gb|EFH54440.1| hypothetical protein ARALYDRAFT_486249 [Arabidopsis lyrata subsp. lyrata]	249	357	1e-109	143.373	79.9197	89.1566	hypothetical protein ARALYDRAFT_486249	gbpln	Arabidopsis lyrata	AT3G57990.1 | Symbols: | unknown protein; Has 1497 Blast hits to 1323 proteins in 52 species: Archae - 0; Bacteria - 4; Metazoa - 23; Fungi - 34; Plants - 61; Viruses - 0; Other Eukaryotes - 1375 (source: NCBI BLink). | chr3:21470244-21471347 REVERSE LENGTH=367	249	367	1e-110	147.39	81.1245	89.9598
Rsa1.0_05708.1.g46825.t1	ref|XP_002881811.1| hypothetical protein ARALYDRAFT_321881 [Arabidopsis lyrata subsp. lyrata] gi|297327650|gb|EFH58070.1| hypothetical protein ARALYDRAFT_321881 [Arabidopsis lyrata subsp. lyrata]	1125	1218	0	108.267	73.3333	82.4	hypothetical protein ARALYDRAFT_321881	gbpln	Arabidopsis lyrata	AT2G41960.1 | Symbols: | unknown protein; BEST Arabidopsis thaliana protein match is: unknown protein (TAIR:AT3G58050.1); Has 11991 Blast hits to 7260 proteins in 458 species: Archae - 17; Bacteria - 481; Metazoa - 5028; Fungi - 1325; Plants - 615; Viruses - 38; Other Eukaryotes - 4487 (source: NCBI BLink). | chr2:17514244-17519015 REVERSE LENGTH=1215	1125	1215	0	108	71.7333	81.0667
Rsa1.0_05708.1.g46826.t1	gb|EOA29329.1| hypothetical protein CARUB_v10025611mg [Capsella rubella]	1161	1222	0	105.254	71.1456	81.3092	hypothetical protein CARUB_v10025611mg	gbpln	Capsella rubella	AT2G41960.1 | Symbols: | unknown protein; BEST Arabidopsis thaliana protein match is: unknown protein (TAIR:AT3G58050.1); Has 11991 Blast hits to 7260 proteins in 458 species: Archae - 17; Bacteria - 481; Metazoa - 5028; Fungi - 1325; Plants - 615; Viruses - 38; Other Eukaryotes - 4487 (source: NCBI BLink). | chr2:17514244-17519015 REVERSE LENGTH=1215	1161	1215	0	104.651	68.82	80.0172
Rsa1.0_05708.1.g46827.t1	gb|EOA27700.1| hypothetical protein CARUB_v10023853mg [Capsella rubella]	262	266	1e-112	101.527	79.3893	90.458	hypothetical protein CARUB_v10023853mg	gbpln	Capsella rubella	AT2G41950.1 | Symbols: | unknown protein; FUNCTIONS IN: molecular_function unknown; INVOLVED IN: biological_process unknown; LOCATED IN: chloroplast, plant-type cell wall; EXPRESSED IN: 22 plant structures; EXPRESSED DURING: 13 growth stages; Has 53 Blast hits to 53 proteins in 24 species: Archae - 0; Bacteria - 27; Metazoa - 0; Fungi - 0; Plants - 26; Viruses - 0; Other Eukaryotes - 0 (source: N…	262	266	1e-109	101.527	76.7176	83.5878
Rsa1.0_05709.1.g46828.t2	ref|XP_002893857.1| hypothetical protein ARALYDRAFT_473659 [Arabidopsis lyrata subsp. lyrata] gi|297339699|gb|EFH70116.1| hypothetical protein ARALYDRAFT_473659 [Arabidopsis lyrata subsp. lyrata]	218	231	6e-75	105.963	64.6789	72.0183	hypothetical protein ARALYDRAFT_473659	gbpln	Arabidopsis lyrata	AT1G35180.1 | Symbols: | TRAM, LAG1 and CLN8 (TLC) lipid-sensing domain containing protein | chr1:12877230-12878644 REVERSE LENGTH=231	218	231	2e-76	105.963	64.6789	71.5596
Rsa1.0_05709.1.g46829.t1	#	#	#	#	#	#	#	-	----	----	#	#	#	#	#	#	#
Rsa1.0_05709.1.g46830.t1	#	#	#	#	#	#	#	-	----	----	#	#	#	#	#	#	#
Rsa1.0_05709.1.g46831.t2	gb|EOA26171.1| hypothetical protein CARUB_v10019609mg [Capsella rubella]	238	443	1e-41	186.134	45.7983	57.9832	hypothetical protein CARUB_v10019609mg	gbpln	Capsella rubella	AT2G02030.1 | Symbols: | F-box family protein | chr2:482335-483829 FORWARD LENGTH=334	238	334	6e-30	140.336	35.7143	52.9412
Rsa1.0_05710.1.g46832.t1	dbj|BAB02259.1| retroelement pol polyprotein-like [Arabidopsis thaliana]	1321	777	9e-46	58.8191	14.0045	22.9372	retroelement pol polyprotein-like	gbpln	Arabidopsis thaliana	#	#	#	#	#	#	#
Rsa1.0_05710.1.g46833.t1	#	#	#	#	#	#	#	-	----	----	#	#	#	#	#	#	#
Rsa1.0_05711.1.g46834.t1	#	#	#	#	#	#	#	-	----	----	#	#	#	#	#	#	#
Rsa1.0_05711.1.g46835.t1	gb|AAF79618.1|AC027665_19 F5M15.26 [Arabidopsis thaliana]	1463	1838	1e-146	125.632	17.3616	21.7362	F5M15.26	gbpln	Arabidopsis thaliana	#	#	#	#	#	#	#
Rsa1.0_05712.1.g46836.t1	#	#	#	#	#	#	#	-	----	----	#	#	#	#	#	#	#
Rsa1.0_05712.1.g46837.t1	#	#	#	#	#	#	#	-	----	----	#	#	#	#	#	#	#
Rsa1.0_05713.1.g46838.t1	gb|EOA27950.1| hypothetical protein CARUB_v10024120mg [Capsella rubella]	229	192	2e-91	83.8428	75.9825	80.3493	hypothetical protein CARUB_v10024120mg	gbpln	Capsella rubella	AT2G39960.1 | Symbols: | Microsomal signal peptidase 25 kDa subunit (SPC25) | chr2:16681666-16683491 REVERSE LENGTH=192	229	192	9e-94	83.8428	75.9825	80.3493
Rsa1.0_05713.1.g46839.t1	gb|ADK47027.1| coronatine insensitive 1 [Brassica rapa subsp. chinensis]	605	596	0	98.5124	79.3388	86.7769	coronatine insensitive 1	gbpln	Brassica rapa	AT2G39940.1 | Symbols: COI1 | RNI-like superfamily protein | chr2:16672848-16675486 REVERSE LENGTH=592	605	592	0	97.8512	73.5537	83.3058
Rsa1.0_05713.1.g46840.t1	ref|XP_002879830.1| hypothetical protein ARALYDRAFT_483024 [Arabidopsis lyrata subsp. lyrata] gi|297325669|gb|EFH56089.1| hypothetical protein ARALYDRAFT_483024 [Arabidopsis lyrata subsp. lyrata]	566	442	0	78.0919	71.9081	75.6184	hypothetical protein ARALYDRAFT_483024	gbpln	Arabidopsis lyrata	AT2G39890.2 | Symbols: PROT1, ATPROT1 | proline transporter 1 | chr2:16656022-16658202 FORWARD LENGTH=442	566	442	0	78.0919	71.7314	75.4417
Rsa1.0_05714.1.g46841.t1	gb|AAF97281.1|AC010164_3 Hypothetical protein [Arabidopsis thaliana] gi|12324507|gb|AAG52212.1|AC022288_11 putative gag-pol polyprotein; 76173-77576 [Arabidopsis thaliana]	304	467	1e-61	153.618	48.3553	69.4079	Hypothetical protein	gbpln	Arabidopsis thaliana	#	#	#	#	#	#	#
Rsa1.0_05714.1.g46842.t1	gb|EOA36667.1| hypothetical protein CARUB_v10011986mg [Capsella rubella]	695	701	0	100.863	84.4604	90.9353	hypothetical protein CARUB_v10011986mg	gbpln	Capsella rubella	AT1G54350.1 | Symbols: | ABC transporter family protein | chr1:20286917-20290245 FORWARD LENGTH=706	695	706	0	101.583	82.7338	87.9137
Rsa1.0_05714.1.g46843.t1	gb|EOA16590.1| hypothetical protein CARUB_v10004754mg, partial [Capsella rubella]	291	464	1e-57	159.45	42.6117	57.3883	hypothetical protein CARUB_v10004754mg, partial	gbpln	Capsella rubella	AT1G23170.2 | Symbols: | Protein of unknown function DUF2359, transmembrane | chr1:8212724-8215516 FORWARD LENGTH=615	291	615	1e-43	211.34	34.7079	45.7045
Rsa1.0_05715.1.g46844.t1	gb|AAD15474.1| putative retroelement pol polyprotein [Arabidopsis thaliana]	383	1466	2e-55	382.768	31.5927	51.9582	putative retroelement pol polyprotein	gbpln	Arabidopsis thaliana	#	#	#	#	#	#	#
Rsa1.0_05715.1.g46845.t1	gb|AAD28663.1| hypothetical protein [Arabidopsis thaliana]	353	356	1e-15	100.85	11.0482	17.2805	hypothetical protein	gbpln	Arabidopsis thaliana	#	#	#	#	#	#	#
Rsa1.0_05715.1.g46846.t1	gb|AAK38380.1|AC079028_3 hypothetical protein [Arabidopsis thaliana]	535	609	6e-19	113.832	10.0935	16.6355	hypothetical protein	gbpln	Arabidopsis thaliana	AT4G03830.1 | Symbols: | Protein of unknown function, DUF601 | chr4:1790440-1792458 FORWARD LENGTH=578	535	578	2e-20	108.037	9.71963	14.9533
Rsa1.0_05715.1.g46847.t1	gb|AAD32950.1| putative non-LTR retroelement reverse transcriptase [Arabidopsis thaliana]	306	773	5e-26	252.614	18.9542	24.8366	putative non-LTR retroelement reverse transcriptase	gbpln	Arabidopsis thaliana	AT4G29090.1 | Symbols: | Ribonuclease H-like superfamily protein | chr4:14333528-14335255 FORWARD LENGTH=575	306	575	2e-17	187.908	15.3595	25.1634
Rsa1.0_05716.1.g46848.t1	gb|AAD20433.1| putative retroelement pol polyprotein [Arabidopsis thaliana]	110	889	3e-27	808.182	47.2727	70	putative retroelement pol polyprotein	gbpln	Arabidopsis thaliana	#	#	#	#	#	#	#
Rsa1.0_05716.1.g46849.t1	#	#	#	#	#	#	#	-	----	----	#	#	#	#	#	#	#
Rsa1.0_05716.1.g46850.t1	#	#	#	#	#	#	#	-	----	----	#	#	#	#	#	#	#
Rsa1.0_05717.1.g46851.t1	ref|NP_177158.1| myb-like transcription factor-like protein [Arabidopsis thaliana] gi|334183796|ref|NP_001185359.1| myb-like transcription factor-like protein [Arabidopsis thaliana] gi|2194137|gb|AAB61112.1| ESTs gb|R29947,gb|H76702 come from this gene [Arabidopsis thaliana] gi|30102606|gb|AAP21221.1| At1g70000 [Arabidopsis thaliana] gi|41618912|gb|AAS09979.1| MYB transcription factor [Arabidopsi…	232	261	1e-82	112.5	82.3276	86.6379	myb-like transcription factor-like protein	gbpln	Arabidopsis thaliana	AT1G70000.2 | Symbols: | myb-like transcription factor family protein | chr1:26363674-26364635 REVERSE LENGTH=261	232	261	4e-85	112.5	82.3276	86.6379
Rsa1.0_05719.1.g46852.t1	gb|AAG44843.1|AF281155_1 cohesion family protein SYN3 [Arabidopsis thaliana]	428	692	3e-18	161.682	17.0561	21.4953	cohesion family protein SYN3	gbpln	Arabidopsis thaliana	AT3G59550.1 | Symbols: SYN3, ATRAD21.2, ATSYN3 | Rad21/Rec8-like family protein | chr3:21997262-22000496 FORWARD LENGTH=693	428	693	2e-18	161.916	17.5234	21.9626
Rsa1.0_05719.1.g46853.t1	ref|NP_567276.1| allantoinase [Arabidopsis thaliana] gi|15028089|gb|AAK76575.1| unknown protein [Arabidopsis thaliana] gi|21281139|gb|AAM44996.1| unknown protein [Arabidopsis thaliana] gi|332657048|gb|AEE82448.1| allantoinase [Arabidopsis thaliana]	506	506	0	100	89.9209	94.664	allantoinase	gbpln	Arabidopsis thaliana	AT4G04955.1 | Symbols: ATALN, ALN | allantoinase | chr4:2522301-2525259 REVERSE LENGTH=506	506	506	0	100	89.9209	94.664
Rsa1.0_05719.1.g46854.t1	ref|XP_002881776.1| hypothetical protein ARALYDRAFT_903464 [Arabidopsis lyrata subsp. lyrata] gi|297327615|gb|EFH58035.1| hypothetical protein ARALYDRAFT_903464 [Arabidopsis lyrata subsp. lyrata]	383	358	3e-48	93.4726	36.8146	52.4804	hypothetical protein ARALYDRAFT_903464	gbpln	Arabidopsis lyrata	AT3G16210.1 | Symbols: | F-box family protein | chr3:5494533-5495615 REVERSE LENGTH=360	383	360	1e-20	93.9948	20.8877	35.5091
Rsa1.0_05720.1.g46855.t1	gb|AAQ82842.1| At4g20730 [Arabidopsis thaliana] gi|51970840|dbj|BAD44112.1| putative protein [Arabidopsis thaliana]	945	800	8e-17	84.6561	6.45503	11.746	At4g20730	gbpln	Arabidopsis thaliana	AT4G32200.1 | Symbols: ASY2 | DNA-binding HORMA family protein | chr4:15548840-15554962 FORWARD LENGTH=1399	945	1399	1e-17	148.042	6.34921	11.6402
Rsa1.0_05720.1.g46856.t1	gb|AAF79618.1|AC027665_19 F5M15.26 [Arabidopsis thaliana]	1890	1838	0	97.2487	39.4709	50.2116	F5M15.26	gbpln	Arabidopsis thaliana	ATMG00860.1 | Symbols: ORF158 | DNA/RNA polymerases superfamily protein | chrM:235916-236392 FORWARD LENGTH=158	1890	158	7e-11	8.35979	2.06349	3.22751
Rsa1.0_05721.1.g46857.t1	ref|XP_002872465.1| hypothetical protein ARALYDRAFT_352054 [Arabidopsis lyrata subsp. lyrata] gi|297318302|gb|EFH48724.1| hypothetical protein ARALYDRAFT_352054 [Arabidopsis lyrata subsp. lyrata]	187	190	8e-96	101.604	90.9091	94.6524	hypothetical protein ARALYDRAFT_352054	gbpln	Arabidopsis lyrata	AT4G09830.1 | Symbols: | Uncharacterised conserved protein UCP009193 | chr4:6188866-6190591 FORWARD LENGTH=191	187	191	7e-90	102.139	90.9091	94.1176
Rsa1.0_05721.1.g46858.t1	#	#	#	#	#	#	#	-	----	----	#	#	#	#	#	#	#
Rsa1.0_05721.1.g46859.t1	#	#	#	#	#	#	#	-	----	----	#	#	#	#	#	#	#
Rsa1.0_05722.1.g46860.t1	#	#	#	#	#	#	#	-	----	----	#	#	#	#	#	#	#
Rsa1.0_05722.1.g46861.t1	#	#	#	#	#	#	#	-	----	----	#	#	#	#	#	#	#
Rsa1.0_05722.1.g46862.t1	#	#	#	#	#	#	#	-	----	----	#	#	#	#	#	#	#
Rsa1.0_05722.1.g46863.t1	#	#	#	#	#	#	#	-	----	----	#	#	#	#	#	#	#
Rsa1.0_05723.1.g46864.t1	gb|AAZ66945.1| 117M18_26 [Brassica rapa]	1098	1257	0	114.481	76.0474	78.3242	117M18_26	gbpln	Brassica rapa	AT5G10470.1 | Symbols: KCA1, KAC1 | kinesin like protein for actin based chloroplast movement 1 | chr5:3290121-3297248 REVERSE LENGTH=1273	1098	1273	0	115.938	71.4026	75.6831
Rsa1.0_05723.1.g46865.t1	#	#	#	#	#	#	#	-	----	----	#	#	#	#	#	#	#
Rsa1.0_05724.1.g46866.t1	ref|XP_002875894.1| predicted protein [Arabidopsis lyrata subsp. lyrata] gi|297321732|gb|EFH52153.1| predicted protein [Arabidopsis lyrata subsp. lyrata]	424	480	0	113.208	74.2925	86.0849	predicted protein	gbpln	Arabidopsis lyrata	AT3G48300.1 | Symbols: CYP71A23 | cytochrome P450, family 71, subfamily A, polypeptide 23 | chr3:17885524-17887118 FORWARD LENGTH=483	424	483	0	113.915	74.7642	85.3774
Rsa1.0_05724.1.g46867.t1	emb|CAB77996.1| putative protein [Arabidopsis thaliana] gi|7321060|emb|CAB82107.1| putative protein [Arabidopsis thaliana]	621	715	4e-68	115.137	23.6715	34.9436	putative protein	gbpln	Arabidopsis thaliana	AT2G06420.1 | Symbols: | Domain of unknown function (DUF1985) | chr2:2539083-2539985 FORWARD LENGTH=249	621	249	6e-32	40.0966	11.7552	16.1031
Rsa1.0_05724.1.g46868.t2	emb|CAB77997.1| putative protein [Arabidopsis thaliana] gi|7321061|emb|CAB82108.1| putative protein [Arabidopsis thaliana]	795	848	1e-94	106.667	24.5283	32.2013	putative protein	gbpln	Arabidopsis thaliana	#	#	#	#	#	#	#
Rsa1.0_05725.1.g46869.t1	gb|EOA35327.1| hypothetical protein CARUB_v10020510mg [Capsella rubella]	296	366	1e-118	123.649	77.027	85.1351	hypothetical protein CARUB_v10020510mg	gbpln	Capsella rubella	AT1G79910.1 | Symbols: | Regulator of Vps4 activity in the MVB pathway protein | chr1:30055050-30057011 FORWARD LENGTH=381	296	381	1e-116	128.716	75.6757	82.4324
Rsa1.0_05725.1.g46870.t1	ref|NP_567266.1| RNA-directed DNA polymerase (reverse transcriptase)-related family protein [Arabidopsis thaliana] gi|5732057|gb|AAD48956.1|AF149414_5 contains similarity to a family of Arabidopsis thaliana predicted proteins, which have similarity to reverse transcriptases; see T14P8.10 (GB:AF069298) [Arabidopsis thaliana] gi|7267223|emb|CAB80830.1| AT4g04650 [Arabidopsis thaliana] gi|332657009|…	413	332	1e-65	80.3874	29.54	40.678	RNA-directed DNA polymerase (reverse transcriptase)-related family protein	gbpln	Arabidopsis thaliana	AT4G04650.1 | Symbols: | RNA-directed DNA polymerase (reverse transcriptase)-related family protein | chr4:2353989-2355213 REVERSE LENGTH=332	413	332	3e-68	80.3874	29.54	40.678
Rsa1.0_05726.1.g46871.t1	gb|EOA23153.1| hypothetical protein CARUB_v10016617mg [Capsella rubella]	1453	1068	0	73.5031	27.8045	33.7922	hypothetical protein CARUB_v10016617mg	gbpln	Capsella rubella	AT3G56410.1 | Symbols: | Protein of unknown function (DUF3133) | chr3:20916320-20920877 REVERSE LENGTH=1488	1453	1488	1e-119	102.409	19.2705	22.9181
Rsa1.0_05726.1.g46872.t1	ref|NP_191201.4| putative thioredoxin H10 [Arabidopsis thaliana] gi|298352668|sp|Q9LXZ8.2|TRH10_ARATH RecName: Full=Putative thioredoxin H10; Short=AtTrxh10 gi|332645999|gb|AEE79520.1| putative thioredoxin H10 [Arabidopsis thaliana]	155	154	2e-66	99.3548	85.1613	92.2581	putative thioredoxin H10	gbpln	Arabidopsis thaliana	AT3G56420.1 | Symbols: | Thioredoxin superfamily protein | chr3:20922140-20922890 REVERSE LENGTH=154	155	154	5e-69	99.3548	85.1613	92.2581
Rsa1.0_05726.1.g46873.t1	ref|NP_191205.1| GroES-like zinc-binding alcohol dehydrogenase-like protein [Arabidopsis thaliana] gi|7594524|emb|CAB88049.1| quinone reductase-like protein [Arabidopsis thaliana] gi|24030344|gb|AAN41337.1| putative quinone reductase [Arabidopsis thaliana] gi|62320240|dbj|BAD94498.1| quinone reductase-like protein [Arabidopsis thaliana] gi|332646003|gb|AEE79524.1| GroES-like zinc-binding alcohol …	348	348	1e-173	100	89.0805	95.6897	GroES-like zinc-binding alcohol dehydrogenase-like protein	gbpln	Arabidopsis thaliana	AT3G56460.1 | Symbols: | GroES-like zinc-binding alcohol dehydrogenase family protein | chr3:20933029-20934425 REVERSE LENGTH=348	348	348	1e-176	100	89.0805	95.6897
Rsa1.0_05727.1.g46874.t1	gb|EOA12780.1| hypothetical protein CARUB_v10028699mg [Capsella rubella]	646	230	9e-29	35.6037	11.9195	19.8142	hypothetical protein CARUB_v10028699mg	gbpln	Capsella rubella	#	#	#	#	#	#	#
Rsa1.0_05728.1.g46875.t1	gb|EOA23250.1| hypothetical protein CARUB_v10017297mg [Capsella rubella]	101	432	3e-41	427.723	84.1584	84.1584	hypothetical protein CARUB_v10017297mg	gbpln	Capsella rubella	AT3G51670.1 | Symbols: | SEC14 cytosolic factor family protein / phosphoglyceride transfer family protein | chr3:19168912-19170848 FORWARD LENGTH=409	101	409	2e-42	404.95	80.198	83.1683
Rsa1.0_05729.1.g46876.t1	gb|EOA26491.1| hypothetical protein CARUB_v10022540mg [Capsella rubella]	648	1088	0	167.901	81.4815	88.5802	hypothetical protein CARUB_v10022540mg	gbpln	Capsella rubella	AT2G37050.3 | Symbols: | Leucine-rich repeat protein kinase family protein | chr2:15569290-15573477 FORWARD LENGTH=934	648	934	0	144.136	80.8642	88.1173
Rsa1.0_05730.1.g46877.t2	ref|XP_002867325.1| ATMUS81 [Arabidopsis lyrata subsp. lyrata] gi|297313161|gb|EFH43584.1| ATMUS81 [Arabidopsis lyrata subsp. lyrata]	367	659	8e-71	179.564	35.9673	38.4196	ATMUS81	gbpln	Arabidopsis lyrata	AT4G30870.1 | Symbols: ATMUS81, MUS81 | Restriction endonuclease, type II-like superfamily protein | chr4:15028586-15032461 FORWARD LENGTH=659	367	659	9e-73	179.564	35.6948	38.4196
Rsa1.0_05730.1.g46878.t1	ref|XP_002879242.1| hypothetical protein ARALYDRAFT_901974 [Arabidopsis lyrata subsp. lyrata] gi|297325081|gb|EFH55501.1| hypothetical protein ARALYDRAFT_901974 [Arabidopsis lyrata subsp. lyrata]	71	129	5e-13	181.69	52.1127	70.4225	hypothetical protein ARALYDRAFT_901974	gbpln	Arabidopsis lyrata	#	#	#	#	#	#	#
Rsa1.0_05730.1.g46879.t1	ref|XP_002872663.1| mutant TFIIF-alpha [Arabidopsis lyrata subsp. lyrata] gi|297318500|gb|EFH48922.1| mutant TFIIF-alpha [Arabidopsis lyrata subsp. lyrata]	221	619	8e-64	280.09	75.1131	87.3303	mutant TFIIF-alpha	gbpln	Arabidopsis lyrata	AT4G12610.1 | Symbols: RAP74, ATRAP74 | transcription activators;DNA binding;RNA polymerase II transcription factors;catalytics;transcription initiation factors | chr4:7455565-7457465 FORWARD LENGTH=400	221	400	3e-64	180.995	73.7557	87.7828
Rsa1.0_05731.1.g46880.t1	#	#	#	#	#	#	#	-	----	----	#	#	#	#	#	#	#
Rsa1.0_05731.1.g46881.t1	ref|XP_002883556.1| F-box family protein [Arabidopsis lyrata subsp. lyrata] gi|297329396|gb|EFH59815.1| F-box family protein [Arabidopsis lyrata subsp. lyrata]	377	379	1e-141	100.531	75.5968	83.0239	F-box family protein	gbpln	Arabidopsis lyrata	AT3G24760.1 | Symbols: | Galactose oxidase/kelch repeat superfamily protein | chr3:9040108-9041259 FORWARD LENGTH=383	377	383	1e-142	101.592	75.0663	82.4934
Rsa1.0_05731.1.g46882.t1	gb|EOA39604.1| hypothetical protein CARUB_v10008231mg [Capsella rubella]	92	937	1e-11	1018.48	39.1304	43.4783	hypothetical protein CARUB_v10008231mg	gbpln	Capsella rubella	AT1G31480.1 | Symbols: SGR2 | shoot gravitropism 2 (SGR2) | chr1:11266225-11271527 FORWARD LENGTH=933	92	933	3e-12	1014.13	38.0435	43.4783
Rsa1.0_05732.1.g46883.t1	#	#	#	#	#	#	#	-	----	----	#	#	#	#	#	#	#
Rsa1.0_05733.1.g46884.t1	ref|NP_172940.1| cadmium resistance protein 2 [Arabidopsis thaliana] gi|75180217|sp|Q9LQU4.1|PCR2_ARATH RecName: Full=Protein PLANT CADMIUM RESISTANCE 2; Short=AtPCR2 gi|8778226|gb|AAF79235.1|AC006917_20 F10B6.27 [Arabidopsis thaliana] gi|18252925|gb|AAL62389.1| unknown protein [Arabidopsis thaliana] gi|21389643|gb|AAM48020.1| unknown protein [Arabidopsis thaliana] gi|332191116|gb|AEE29237.1| cad…	151	152	1e-45	100.662	61.5894	73.5099	cadmium resistance protein 2	gbpln	Arabidopsis thaliana	AT1G14870.1 | Symbols: PCR2 | PLANT CADMIUM RESISTANCE 2 | chr1:5128591-5129458 REVERSE LENGTH=152	151	152	4e-48	100.662	61.5894	73.5099
Rsa1.0_05733.1.g46885.t2	gb|AAG51228.1|AC035249_3 Tam3-like transposon protein; 93317-95488 [Arabidopsis thaliana] gi|12323055|gb|AAG51515.1|AC068324_3 hAT-element transposase, putative [Arabidopsis thaliana]	610	723	1e-155	118.525	51.6393	69.0164	Tam3-like transposon protein; 93317-95488	gbpln	Arabidopsis thaliana	AT3G42170.1 | Symbols: | BED zinc finger ;hAT family dimerisation domain | chr3:14321838-14323928 FORWARD LENGTH=696	610	696	4e-23	114.098	20.6557	39.3443
Rsa1.0_05733.1.g46886.t1	gb|AAF69169.1|AC007915_21 F27F5.21 [Arabidopsis thaliana]	226	1023	1e-33	452.655	35.3982	47.3451	F27F5.21	gbpln	Arabidopsis thaliana	#	#	#	#	#	#	#
Rsa1.0_05734.1.g46887.t1	gb|AAG51783.1|AC079679_3 reverse transcriptase, putative; 16838-20266 [Arabidopsis thaliana]	270	1142	5e-21	422.963	19.2593	23.7037	reverse transcriptase, putative; 16838-20266	gbpln	Arabidopsis thaliana	#	#	#	#	#	#	#
Rsa1.0_05734.1.g46888.t2	#	#	#	#	#	#	#	-	----	----	#	#	#	#	#	#	#
Rsa1.0_05734.1.g46889.t2	gb|EMJ11389.1| hypothetical protein PRUPE_ppa017790mg [Prunus persica]	657	1485	0	226.027	74.4292	85.6925	hypothetical protein PRUPE_ppa017790mg	gbpln	Prunus persica	#	#	#	#	#	#	#
Rsa1.0_05735.1.g46890.t1	ref|XP_002873115.1| EMB175 [Arabidopsis lyrata subsp. lyrata] gi|297318952|gb|EFH49374.1| EMB175 [Arabidopsis lyrata subsp. lyrata]	759	896	0	118.05	83.6627	91.5679	EMB175	gbpln	Arabidopsis lyrata	AT5G03800.1 | Symbols: EMB175, emb1899, EMB166 | Pentatricopeptide repeat (PPR) superfamily protein | chr5:1010894-1013584 REVERSE LENGTH=896	759	896	0	118.05	81.1594	90.7773
Rsa1.0_05735.1.g46891.t3	ref|XP_002871059.1| predicted protein [Arabidopsis lyrata subsp. lyrata] gi|297316896|gb|EFH47318.1| predicted protein [Arabidopsis lyrata subsp. lyrata]	269	215	2e-66	79.9257	54.2751	60.5948	predicted protein	gbpln	Arabidopsis lyrata	AT5G03790.1 | Symbols: ATHB51, LMI1, HB51 | homeobox 51 | chr5:1004985-1006373 FORWARD LENGTH=235	269	235	1e-63	87.3606	51.6729	60.223
Rsa1.0_05735.1.g46892.t8	gb|AAD19773.1| putative retroelement pol polyprotein [Arabidopsis thaliana]	1224	1335	0	109.069	51.4706	65.2778	putative retroelement pol polyprotein	gbpln	Arabidopsis thaliana	AT4G23160.1 | Symbols: CRK8 | cysteine-rich RLK (RECEPTOR-like protein kinase) 8 | chr4:12129485-12134086 FORWARD LENGTH=1262	1224	1262	4e-81	103.105	15.2778	23.1209
Rsa1.0_05736.1.g46893.t1	#	#	#	#	#	#	#	-	----	----	#	#	#	#	#	#	#
Rsa1.0_05736.1.g46894.t1	#	#	#	#	#	#	#	-	----	----	#	#	#	#	#	#	#
Rsa1.0_05736.1.g46895.t1	#	#	#	#	#	#	#	-	----	----	#	#	#	#	#	#	#
Rsa1.0_05736.1.g46896.t1	#	#	#	#	#	#	#	-	----	----	#	#	#	#	#	#	#
Rsa1.0_05737.1.g46897.t1	gb|EOA24012.1| hypothetical protein CARUB_v10017226mg [Capsella rubella]	220	454	5e-57	206.364	55.9091	70.9091	hypothetical protein CARUB_v10017226mg	gbpln	Capsella rubella	AT3G52680.2 | Symbols: | F-box/RNI-like/FBD-like domains-containing protein | chr3:19527075-19528838 FORWARD LENGTH=456	220	456	3e-55	207.273	53.1818	72.2727
Rsa1.0_05737.1.g46898.t1	gb|AAD48963.1|AF147263_5 contains similarity to transposases [Arabidopsis thaliana] gi|7267311|emb|CAB81093.1| AT4g05510 [Arabidopsis thaliana]	350	604	1e-146	172.571	70.8571	78.2857	contains similarity to transposases	gbpln	Arabidopsis thaliana	AT3G42170.1 | Symbols: | BED zinc finger ;hAT family dimerisation domain | chr3:14321838-14323928 FORWARD LENGTH=696	350	696	2e-39	198.857	25.7143	44
Rsa1.0_05737.1.g46899.t1	gb|ABO36622.1| copia LTR rider [Solanum lycopersicum] gi|133711819|gb|ABO36636.1| copia LTR rider [Solanum lycopersicum]	101	1307	1e-37	1294.06	80.198	84.1584	copia LTR rider	gbpln	Solanum lycopersicum	ATMG00810.1 | Symbols: ORF240B | DNA/RNA polymerases superfamily protein | chrM:227709-228431 REVERSE LENGTH=240	101	240	4e-12	237.624	35.6436	46.5347
Rsa1.0_05738.1.g46900.t1	#	#	#	#	#	#	#	-	----	----	#	#	#	#	#	#	#
Rsa1.0_05739.1.g46901.t1	ref|XP_002866657.1| short-chain dehydrogenase/reductase family protein [Arabidopsis lyrata subsp. lyrata] gi|297312492|gb|EFH42916.1| short-chain dehydrogenase/reductase family protein [Arabidopsis lyrata subsp. lyrata]	284	285	1e-151	100.352	90.493	95.7746	short-chain dehydrogenase/reductase family protein	gbpln	Arabidopsis lyrata	AT5G65205.1 | Symbols: | NAD(P)-binding Rossmann-fold superfamily protein | chr5:26050926-26052017 REVERSE LENGTH=285	284	285	1e-150	100.352	89.0845	94.3662
Rsa1.0_05739.1.g46902.t1	ref|XP_002866658.1| hypothetical protein ARALYDRAFT_496747 [Arabidopsis lyrata subsp. lyrata] gi|297312493|gb|EFH42917.1| hypothetical protein ARALYDRAFT_496747 [Arabidopsis lyrata subsp. lyrata]	72	72	1e-20	100	69.4444	79.1667	hypothetical protein ARALYDRAFT_496747	gbpln	Arabidopsis lyrata	AT5G65207.1 | Symbols: | unknown protein; BEST Arabidopsis thaliana protein match is: unknown protein (TAIR:AT5G10040.1); Has 30201 Blast hits to 17322 proteins in 780 species: Archae - 12; Bacteria - 1396; Metazoa - 17338; Fungi - 3422; Plants - 5037; Viruses - 0; Other Eukaryotes - 2996 (source: NCBI BLink). | chr5:26052364-26052585 REVERSE LENGTH=73	72	73	2e-22	101.389	69.4444	81.9444
Rsa1.0_05739.1.g46903.t1	#	#	#	#	#	#	#	-	----	----	#	#	#	#	#	#	#
Rsa1.0_05739.1.g46904.t1	gb|ACU32463.1| TGA2 protein [Brassica rapa subsp. pekinensis]	250	367	1e-138	146.8	93.2	94.8	TGA2 protein	gbpln	Brassica rapa	AT5G65210.5 | Symbols: TGA1 | bZIP transcription factor family protein | chr5:26059031-26060749 FORWARD LENGTH=368	250	368	1e-133	147.2	88.8	94
Rsa1.0_05740.1.g46905.t1	gb|EOA14276.1| hypothetical protein CARUB_v10027438mg [Capsella rubella]	93	97	1e-31	104.301	72.043	83.871	hypothetical protein CARUB_v10027438mg	gbpln	Capsella rubella	#	#	#	#	#	#	#
Rsa1.0_05741.1.g46906.t1	ref|XP_002875880.1| hypothetical protein ARALYDRAFT_485174 [Arabidopsis lyrata subsp. lyrata] gi|297321718|gb|EFH52139.1| hypothetical protein ARALYDRAFT_485174 [Arabidopsis lyrata subsp. lyrata]	88	88	3e-43	100	94.3182	98.8636	hypothetical protein ARALYDRAFT_485174	gbpln	Arabidopsis lyrata	AT3G48140.1 | Symbols: | B12D protein | chr3:17778471-17779299 FORWARD LENGTH=88	88	88	6e-46	100	94.3182	98.8636
Rsa1.0_05741.1.g46907.t1	ref|XP_002877596.1| hypothetical protein ARALYDRAFT_906046 [Arabidopsis lyrata subsp. lyrata] gi|297323434|gb|EFH53855.1| hypothetical protein ARALYDRAFT_906046 [Arabidopsis lyrata subsp. lyrata]	139	183	9e-60	131.655	82.0144	88.4892	hypothetical protein ARALYDRAFT_906046	gbpln	Arabidopsis lyrata	AT3G48100.1 | Symbols: ARR5, ATRR2, IBC6, RR5 | response regulator 5 | chr3:17759112-17760740 REVERSE LENGTH=184	139	184	3e-61	132.374	82.0144	89.2086
Rsa1.0_05742.1.g46908.t1	emb|CAB45839.1| putative protein [Arabidopsis thaliana] gi|7268869|emb|CAB79073.1| putative protein [Arabidopsis thaliana]	999	824	4e-34	82.4825	18.8188	32.1321	putative protein	gbpln	Arabidopsis thaliana	AT4G32200.1 | Symbols: ASY2 | DNA-binding HORMA family protein | chr4:15548840-15554962 FORWARD LENGTH=1399	999	1399	8e-27	140.04	6.50651	10.3103
Rsa1.0_05742.1.g46909.t1	gb|AAF79618.1|AC027665_19 F5M15.26 [Arabidopsis thaliana]	752	1838	1e-131	244.415	33.1117	41.8883	F5M15.26	gbpln	Arabidopsis thaliana	#	#	#	#	#	#	#
Rsa1.0_05743.1.g46910.t1	ref|NP_172188.1| 60S ribosomal protein L35a-1 [Arabidopsis thaliana] gi|297843500|ref|XP_002889631.1| 60S ribosomal protein L35a [Arabidopsis lyrata subsp. lyrata] gi|75174783|sp|Q9LMK0.1|R35A1_ARATH RecName: Full=60S ribosomal protein L35a-1 gi|8954039|gb|AAF82213.1|AC067971_21 Strong similarity to a ribosomal protein from Arabidopsis thaliana gb|AL161667. It contains a ribosomal protein L35Ae d…	48	112	5e-20	233.333	97.9167	97.9167	60S ribosomal protein L35a-1	gbpln	Arabidopsis lyrata	AT1G07070.1 | Symbols: | Ribosomal protein L35Ae family protein | chr1:2168652-2169703 FORWARD LENGTH=112	48	112	8e-23	233.333	97.9167	97.9167
Rsa1.0_05743.1.g46911.t1	ref|NP_177566.3| phosphoribosylformylglycinamidine synthase [Arabidopsis thaliana] gi|391358183|sp|Q9M8D3.3|PUR4_ARATH RecName: Full=Probable phosphoribosylformylglycinamidine synthase, chloroplastic/mitochondrial; Short=FGAM synthase; Short=FGAMS; AltName: Full=Formylglycinamide ribotide amidotransferase; Short=FGARAT; AltName: Full=Formylglycinamide ribotide synthetase; Flags: Precursor gi|3321…	1233	1407	0	114.112	92.2141	95.9448	phosphoribosylformylglycinamidine synthase	gbpln	Arabidopsis thaliana	AT1G74260.1 | Symbols: PUR4 | purine biosynthesis 4 | chr1:27923005-27927764 REVERSE LENGTH=1407	1233	1407	0	114.112	92.2141	95.9448
Rsa1.0_05743.1.g46912.t1	gb|EOA33304.1| hypothetical protein CARUB_v10019953mg [Capsella rubella]	392	634	1e-109	161.735	69.3878	81.6327	hypothetical protein CARUB_v10019953mg	gbpln	Capsella rubella	AT1G74250.1 | Symbols: | DNAJ heat shock N-terminal domain-containing protein | chr1:27920328-27922414 FORWARD LENGTH=630	392	630	1e-104	160.714	67.8571	81.3776
Rsa1.0_05743.1.g46913.t1	#	#	#	#	#	#	#	-	----	----	#	#	#	#	#	#	#
Rsa1.0_05743.1.g46914.t1	#	#	#	#	#	#	#	-	----	----	#	#	#	#	#	#	#
Rsa1.0_05744.1.g46915.t6	#	#	#	#	#	#	#	-	----	----	#	#	#	#	#	#	#
Rsa1.0_05744.1.g46916.t1	#	#	#	#	#	#	#	-	----	----	#	#	#	#	#	#	#
Rsa1.0_05744.1.g46917.t1	gb|AAF18538.1|AC006551_24 Very similar to retrotransposon reverse transcriptase [Arabidopsis thaliana]	604	1231	1e-113	203.808	35.7616	49.1722	Very similar to retrotransposon reverse transcriptase	gbpln	Arabidopsis thaliana	AT4G29090.1 | Symbols: | Ribonuclease H-like superfamily protein | chr4:14333528-14335255 FORWARD LENGTH=575	604	575	2e-75	95.1987	26.1589	42.053
Rsa1.0_05745.1.g46918.t1	ref|XP_002876302.1| predicted protein [Arabidopsis lyrata subsp. lyrata] gi|297322140|gb|EFH52561.1| predicted protein [Arabidopsis lyrata subsp. lyrata]	254	254	1e-139	100	96.063	98.8189	predicted protein	gbpln	Arabidopsis lyrata	AT3G55440.1 | Symbols: ATCTIMC, TPI, CYTOTPI | triosephosphate isomerase | chr3:20553794-20556078 FORWARD LENGTH=254	254	254	1e-141	100	95.6693	98.4252
Rsa1.0_05745.1.g46919.t1	ref|NP_191103.1| O-Glycosyl hydrolases family 17 protein [Arabidopsis thaliana] gi|7076786|emb|CAB75901.1| beta-1, 3-glucanase-like protein [Arabidopsis thaliana] gi|23297293|gb|AAN12934.1| putative beta-1,3-glucanase [Arabidopsis thaliana] gi|332645862|gb|AEE79383.1| O-Glycosyl hydrolases family 17 protein [Arabidopsis thaliana]	453	449	0	99.117	86.5342	92.936	O-Glycosyl hydrolases family 17 protein	gbpln	Arabidopsis thaliana	AT3G55430.1 | Symbols: | O-Glycosyl hydrolases family 17 protein | chr3:20549806-20552004 REVERSE LENGTH=449	453	449	0	99.117	86.5342	92.936
Rsa1.0_05746.1.g46920.t1	#	#	#	#	#	#	#	-	----	----	#	#	#	#	#	#	#
Rsa1.0_05746.1.g46921.t1	ref|NP_567455.4| protein FAR-RED IMPAIRED RESPONSE 1 [Arabidopsis thaliana] gi|75213095|sp|Q9SWG3.1|FAR1_ARATH RecName: Full=Protein FAR-RED IMPAIRED RESPONSE 1 gi|5764395|gb|AAD51282.1|AF159587_1 far-red impaired response protein [Arabidopsis thaliana] gi|332658153|gb|AEE83553.1| protein FAR-RED IMPAIRED RESPONSE 1 [Arabidopsis thaliana]	812	827	0	101.847	87.4384	93.5961	protein FAR-RED IMPAIRED RESPONSE 1	gbpln	Arabidopsis thaliana	AT4G15090.1 | Symbols: FAR1 | FRS (FAR1 Related Sequences) transcription factor family | chr4:8614806-8617870 FORWARD LENGTH=827	812	827	0	101.847	87.4384	93.5961
Rsa1.0_05747.1.g46922.t2	ref|NP_200036.1| methyl-CPG-binding domain protein 13 [Arabidopsis thaliana] gi|334188334|ref|NP_001190520.1| methyl-CPG-binding domain protein 13 [Arabidopsis thaliana] gi|75180473|sp|Q9LTJ8.1|MBD13_ARATH RecName: Full=Methyl-CpG-binding domain-containing protein 13; Short=AtMBD13; Short=MBD13; AltName: Full=Methyl-CpG-binding protein MBD13 gi|8885536|dbj|BAA97466.1| unnamed protein product [Ara…	192	746	7e-58	388.542	68.75	77.0833	methyl-CPG-binding domain protein 13	gbpln	Arabidopsis thaliana	AT5G52230.2 | Symbols: MBD13 | methyl-CPG-binding domain protein 13 | chr5:21208097-21211634 REVERSE LENGTH=746	192	746	2e-60	388.542	68.75	77.0833
Rsa1.0_05747.1.g46923.t1	gb|AAD32898.1| putative retroelement pol polyprotein [Arabidopsis thaliana]	413	1307	7e-70	316.465	47.2155	60.5327	putative retroelement pol polyprotein	gbpln	Arabidopsis thaliana	#	#	#	#	#	#	#
Rsa1.0_05748.1.g46924.t5	gb|EOA38546.1| hypothetical protein CARUB_v10010351mg [Capsella rubella]	465	195	5e-71	41.9355	31.6129	34.1935	hypothetical protein CARUB_v10010351mg	gbpln	Capsella rubella	AT1G26750.1 | Symbols: | unknown protein; Has 44 Blast hits to 44 proteins in 16 species: Archae - 0; Bacteria - 0; Metazoa - 0; Fungi - 0; Plants - 44; Viruses - 0; Other Eukaryotes - 0 (source: NCBI BLink). | chr1:9246857-9248053 FORWARD LENGTH=195	465	195	1e-71	41.9355	30.7527	33.7634
Rsa1.0_05748.1.g46925.t1	gb|EOA38665.1| hypothetical protein CARUB_v10010602mg [Capsella rubella]	137	140	1e-57	102.19	79.562	86.8613	hypothetical protein CARUB_v10010602mg	gbpln	Capsella rubella	AT1G26740.1 | Symbols: | Ribosomal L32p protein family | chr1:9245280-9246555 REVERSE LENGTH=134	137	134	2e-59	97.8102	78.8321	86.1314
Rsa1.0_05748.1.g46926.t1	ref|NP_173994.1| uncharacterized protein [Arabidopsis thaliana] gi|9295738|gb|AAF87044.1|AC006535_22 T24P13.10 [Arabidopsis thaliana] gi|60547595|gb|AAX23761.1| hypothetical protein At1g26720 [Arabidopsis thaliana] gi|332192603|gb|AEE30724.1| uncharacterized protein AT1G26720 [Arabidopsis thaliana]	123	169	8e-19	137.398	56.0976	68.2927	uncharacterized protein	gbpln	Arabidopsis thaliana	AT1G26720.1 | Symbols: | unknown protein; FUNCTIONS IN: molecular_function unknown; INVOLVED IN: biological_process unknown; LOCATED IN: endomembrane system; BEST Arabidopsis thaliana protein match is: unknown protein (TAIR:AT1G26710.1); Has 9 Blast hits to 9 proteins in 2 species: Archae - 0; Bacteria - 0; Metazoa - 0; Fungi - 0; Plants - 9; Viruses - 0; Other Eukaryotes - 0 (source: NCBI BLink)…	123	169	1e-21	137.398	56.0976	68.2927
Rsa1.0_05748.1.g46927.t1	gb|EOA13141.1| hypothetical protein CARUB_v10026162mg [Capsella rubella]	416	568	1e-18	136.538	12.5	14.1827	hypothetical protein CARUB_v10026162mg	gbpln	Capsella rubella	AT1G26700.1 | Symbols: MLO14, ATMLO14 | Seven transmembrane MLO family protein | chr1:9228300-9232237 FORWARD LENGTH=554	416	554	2e-19	133.173	12.0192	15.3846
Rsa1.0_05749.1.g46928.t1	gb|AAB86938.1| NOI protein [Arabidopsis thaliana] gi|8843736|dbj|BAA97284.1| NOI protein, nitrate-induced [Arabidopsis thaliana] gi|17529052|gb|AAL38736.1| putative NOI protein, nitrate-induced [Arabidopsis thaliana] gi|20465673|gb|AAM20305.1| putative nitrate-induced NOI protein [Arabidopsis thaliana]	81	79	3e-34	97.5309	91.358	96.2963	NOI protein	gbpln	Arabidopsis thaliana	AT5G55850.3 | Symbols: NOI | RPM1-interacting protein 4 (RIN4) family protein | chr5:22603617-22604850 FORWARD LENGTH=95	81	95	1e-35	117.284	88.8889	93.8272
Rsa1.0_05749.1.g46929.t1	#	#	#	#	#	#	#	-	----	----	#	#	#	#	#	#	#
Rsa1.0_05749.1.g46930.t1	ref|NP_200397.1| uncharacterized protein [Arabidopsis thaliana] gi|75180671|sp|Q9LVQ4.1|Y5586_ARATH RecName: Full=WEB family protein At5g55860 gi|8843737|dbj|BAA97285.1| myosin heavy chain-like [Arabidopsis thaliana] gi|332009309|gb|AED96692.1| uncharacterized protein AT5G55860 [Arabidopsis thaliana]	432	649	1e-119	150.231	65.5093	70.6019	uncharacterized protein	gbpln	Arabidopsis thaliana	AT5G55860.1 | Symbols: | Plant protein of unknown function (DUF827) | chr5:22610146-22612166 FORWARD LENGTH=649	432	649	1e-122	150.231	65.5093	70.6019
Rsa1.0_05749.1.g46931.t2	ref|XP_002864415.1| hypothetical protein ARALYDRAFT_495668 [Arabidopsis lyrata subsp. lyrata] gi|297310250|gb|EFH40674.1| hypothetical protein ARALYDRAFT_495668 [Arabidopsis lyrata subsp. lyrata]	449	650	1e-117	144.766	62.3608	69.9332	hypothetical protein ARALYDRAFT_495668	gbpln	Arabidopsis lyrata	AT5G55860.1 | Symbols: | Plant protein of unknown function (DUF827) | chr5:22610146-22612166 FORWARD LENGTH=649	449	649	1e-119	144.543	62.3608	69.9332
Rsa1.0_05750.1.g46932.t1	emb|CAB39638.1| RNA-directed DNA polymerase-like protein [Arabidopsis thaliana] gi|7267666|emb|CAB78094.1| RNA-directed DNA polymerase-like protein [Arabidopsis thaliana]	336	1274	6e-46	379.167	32.1429	50.8929	RNA-directed DNA polymerase-like protein	gbpln	Arabidopsis thaliana	AT1G10000.1 | Symbols: | Ribonuclease H-like superfamily protein | chr1:3263877-3264788 REVERSE LENGTH=303	336	303	6e-43	90.1786	31.5476	46.7262
Rsa1.0_05751.1.g46933.t1	gb|AAG51783.1|AC079679_3 reverse transcriptase, putative; 16838-20266 [Arabidopsis thaliana]	130	1142	3e-12	878.462	39.2308	48.4615	reverse transcriptase, putative; 16838-20266	gbpln	Arabidopsis thaliana	#	#	#	#	#	#	#
Rsa1.0_05751.1.g46934.t1	emb|CAA48610.1| hydroxymethylglutaryl-CoA reductase (NADPH) [Raphanus sativus]	585	583	0	99.6581	93.6752	94.5299	hydroxymethylglutaryl-CoA reductase (NADPH)	gbpln	Raphanus sativus	AT1G76490.1 | Symbols: HMG1, HMGR1, AtHMGR1 | hydroxy methylglutaryl CoA reductase 1 | chr1:28695801-28698206 FORWARD LENGTH=642	585	642	0	109.744	84.2735	89.5726
Rsa1.0_05752.1.g46935.t3	gb|AAD20658.1| putative retroelement pol polyprotein [Arabidopsis thaliana]	1418	1611	0	113.611	38.0818	46.5444	putative retroelement pol polyprotein	gbpln	Arabidopsis thaliana	ATMG00860.1 | Symbols: ORF158 | DNA/RNA polymerases superfamily protein | chrM:235916-236392 FORWARD LENGTH=158	1418	158	6e-27	11.1425	4.5134	5.85331
Rsa1.0_05752.1.g46936.t1	gb|EOA40525.1| hypothetical protein CARUB_v10009253mg [Capsella rubella]	193	420	5e-29	217.617	35.2332	38.342	hypothetical protein CARUB_v10009253mg	gbpln	Capsella rubella	AT1G11320.1 | Symbols: | unknown protein; FUNCTIONS IN: molecular_function unknown; INVOLVED IN: biological_process unknown; LOCATED IN: mitochondrion, plastid; EXPRESSED IN: 7 plant structures; EXPRESSED DURING: C globular stage, F mature embryo stage, petal differentiation and expansion stage, E expanded cotyledon stage, D bilateral stage; Has 46 Blast hits to 46 proteins in 14 species: Archae …	193	424	8e-28	219.689	32.1244	36.7876
Rsa1.0_05753.1.g46937.t1	gb|EOA39123.1| hypothetical protein CARUB_v10011935mg [Capsella rubella]	545	560	0	102.752	75.4128	85.8716	hypothetical protein CARUB_v10011935mg	gbpln	Capsella rubella	AT1G22550.1 | Symbols: | Major facilitator superfamily protein | chr1:7966608-7968552 REVERSE LENGTH=564	545	564	0	103.486	75.5963	85.8716
Rsa1.0_05753.1.g46938.t1	#	#	#	#	#	#	#	-	----	----	#	#	#	#	#	#	#
Rsa1.0_05753.1.g46939.t1	ref|XP_002890678.1| hypothetical protein ARALYDRAFT_472806 [Arabidopsis lyrata subsp. lyrata] gi|297336520|gb|EFH66937.1| hypothetical protein ARALYDRAFT_472806 [Arabidopsis lyrata subsp. lyrata]	434	604	0	139.171	85.7143	89.6313	hypothetical protein ARALYDRAFT_472806	gbpln	Arabidopsis lyrata	AT1G26110.2 | Symbols: DCP5 | decapping 5 | chr1:9024616-9027556 REVERSE LENGTH=605	434	605	1e-180	139.401	85.2535	89.6313
Rsa1.0_05754.1.g46940.t1	gb|EOA25600.1| hypothetical protein CARUB_v10018948mg [Capsella rubella]	120	305	4e-20	254.167	39.1667	50.8333	hypothetical protein CARUB_v10018948mg	gbpln	Capsella rubella	AT3G59960.1 | Symbols: ASHH4, SDG24 | histone-lysine N-methyltransferase ASHH4 | chr3:22148334-22150386 FORWARD LENGTH=352	120	352	8e-20	293.333	41.6667	50.8333
Rsa1.0_05754.1.g46941.t1	gb|AAC67331.1| putative non-LTR retroelement reverse transcriptase [Arabidopsis thaliana]	550	1449	1e-116	263.455	42.7273	59.0909	putative non-LTR retroelement reverse transcriptase	gbpln	Arabidopsis thaliana	AT3G24255.1 | Symbols: | RNA-directed DNA polymerase (reverse transcriptase)-related family protein | chr3:8789471-8793208 FORWARD LENGTH=746	550	746	1e-60	135.636	24.1818	32.9091
Rsa1.0_05754.1.g46942.t1	gb|EOA24035.1| hypothetical protein CARUB_v10017252mg [Capsella rubella]	180	444	3e-94	246.667	92.2222	94.4444	hypothetical protein CARUB_v10017252mg	gbpln	Capsella rubella	AT3G59920.1 | Symbols: ATGDI2, GDI2 | RAB GDP dissociation inhibitor 2 | chr3:22135157-22138221 FORWARD LENGTH=444	180	444	1e-95	246.667	91.6667	94.4444
Rsa1.0_05755.1.g46943.t2	ref|NP_195507.1| agamous-like MADS-box protein AGL21 [Arabidopsis thaliana] gi|12229674|sp|Q9SZJ6.1|AGL21_ARATH RecName: Full=Agamous-like MADS-box protein AGL21 gi|4467100|emb|CAB37534.1| MADS-box protein AGL17-like protein [Arabidopsis thaliana] gi|7270777|emb|CAB80459.1| MADS-box protein AGL17-like protein [Arabidopsis thaliana] gi|18478603|gb|AAL73213.1| MADS-box protein AGL21 [Arabidopsis th…	230	228	1e-112	99.1304	88.6957	93.913	agamous-like MADS-box protein AGL21	gbpln	Arabidopsis thaliana	AT4G37940.1 | Symbols: AGL21 | AGAMOUS-like 21 | chr4:17835695-17838621 REVERSE LENGTH=228	230	228	1e-115	99.1304	88.6957	93.913
Rsa1.0_05755.1.g46944.t1	gb|EOA16298.1| hypothetical protein CARUB_v10004441mg, partial [Capsella rubella]	517	583	0	112.766	98.2592	99.2263	hypothetical protein CARUB_v10004441mg, partial	gbpln	Capsella rubella	AT4G37930.1 | Symbols: SHM1, STM, SHMT1 | serine transhydroxymethyltransferase 1 | chr4:17831891-17834742 REVERSE LENGTH=517	517	517	0	100	97.4855	99.0329
Rsa1.0_05755.1.g46945.t1	ref|NP_001031804.1| NAD(P)H-quinone oxidoreductase subunit M [Arabidopsis thaliana] gi|122209152|sp|Q2V2S7.1|NDHM_ARATH RecName: Full=NAD(P)H-quinone oxidoreductase subunit M, chloroplastic; AltName: Full=NAD(P)H dehydrogenase I subunit M; Short=NDH-1 subunit M; Short=NDH-M; Flags: Precursor gi|332661454|gb|AEE86854.1| NAD(P)H-quinone oxidoreductase subunit M [Arabidopsis thaliana]	220	217	1e-109	98.6364	87.7273	92.7273	NAD(P)H-quinone oxidoreductase subunit M	gbpln	Arabidopsis thaliana	AT4G37925.1 | Symbols: NDH-M | subunit NDH-M of NAD(P)H:plastoquinone dehydrogenase complex | chr4:17830748-17831485 REVERSE LENGTH=217	220	217	1e-111	98.6364	87.7273	92.7273
Rsa1.0_05755.1.g46946.t1	ref|XP_002866924.1| mthsc70-1 [Arabidopsis lyrata subsp. lyrata] gi|297312760|gb|EFH43183.1| mthsc70-1 [Arabidopsis lyrata subsp. lyrata]	480	682	0	142.083	82.2917	84.375	mthsc70-1	gbpln	Arabidopsis lyrata	AT4G37910.1 | Symbols: mtHsc70-1 | mitochondrial heat shock protein 70-1 | chr4:17825368-17828099 REVERSE LENGTH=682	480	682	0	142.083	81.25	83.3333
Rsa1.0_05757.1.g46947.t1	gb|AAG51258.1|AC025782_3 Ty1/copia-element polyprotein [Arabidopsis thaliana]	876	1152	0	131.507	43.8356	61.5297	Ty1/copia-element polyprotein	gbpln	Arabidopsis thaliana	AT1G21280.1 | Symbols: | CONTAINS InterPro DOMAIN/s: Retrotransposon gag protein (InterPro:IPR005162); Has 707 Blast hits to 705 proteins in 25 species: Archae - 0; Bacteria - 0; Metazoa - 4; Fungi - 0; Plants - 703; Viruses - 0; Other Eukaryotes - 0 (source: NCBI BLink). | chr1:7447690-7448403 REVERSE LENGTH=237	876	237	6e-27	27.0548	7.76256	12.5571
Rsa1.0_05757.1.g46948.t1	#	#	#	#	#	#	#	-	----	----	#	#	#	#	#	#	#
Rsa1.0_05758.1.g46949.t1	ref|NP_200402.1| D6 protein kinase [Arabidopsis thaliana] gi|9758211|dbj|BAB08656.1| serine/threonine-specific protein kinase ATPK64 [Arabidopsis thaliana] gi|332009315|gb|AED96698.1| D6 protein kinase [Arabidopsis thaliana]	410	498	0	121.463	95.6098	97.3171	D6 protein kinase	gbpln	Arabidopsis thaliana	AT5G55910.1 | Symbols: D6PK | D6 protein kinase | chr5:22640055-22641634 REVERSE LENGTH=498	410	498	0	121.463	95.6098	97.3171
Rsa1.0_05758.1.g46950.t1	ref|XP_002864416.1| hypothetical protein ARALYDRAFT_495672 [Arabidopsis lyrata subsp. lyrata] gi|297310251|gb|EFH40675.1| hypothetical protein ARALYDRAFT_495672 [Arabidopsis lyrata subsp. lyrata]	396	413	1e-157	104.293	77.5253	85.101	hypothetical protein ARALYDRAFT_495672	gbpln	Arabidopsis lyrata	AT5G55900.1 | Symbols: | Sucrase/ferredoxin-like family protein | chr5:22637612-22639602 FORWARD LENGTH=413	396	413	1e-156	104.293	77.2727	85.3535
Rsa1.0_05758.1.g46951.t1	ref|XP_002865996.1| predicted protein [Arabidopsis lyrata subsp. lyrata] gi|297311831|gb|EFH42255.1| predicted protein [Arabidopsis lyrata subsp. lyrata]	382	381	1e-172	99.7382	78.534	86.3874	predicted protein	gbpln	Arabidopsis lyrata	AT5G53810.1 | Symbols: | O-methyltransferase family protein | chr5:21850329-21852762 REVERSE LENGTH=378	382	378	1e-141	98.9529	69.1099	74.8691
Rsa1.0_05759.1.g46952.t1	ref|NP_197953.1| ethylene-responsive transcription factor TINY [Arabidopsis thaliana] gi|48428609|sp|Q39127.1|TINY_ARATH RecName: Full=Ethylene-responsive transcription factor TINY gi|1246403|emb|CAA64359.1| TINY [Arabidopsis thaliana] gi|3406035|gb|AAC29139.1| TINY [Arabidopsis thaliana] gi|48479302|gb|AAT44922.1| putative AP2/EREBP transcription factor [Arabidopsis thaliana] gi|90568018|gb|ABD9…	217	218	4e-75	100.461	74.6544	80.6452	ethylene-responsive transcription factor TINY	gbpln	Arabidopsis thaliana	AT5G25810.1 | Symbols: tny | Integrase-type DNA-binding superfamily protein | chr5:8986976-8987632 REVERSE LENGTH=218	217	218	1e-77	100.461	74.6544	80.6452
Rsa1.0_05760.1.g46953.t1	dbj|BAJ33699.1| unnamed protein product [Thellungiella halophila]	498	504	0	101.205	92.9719	96.3855	unnamed protein product	----	----	AT4G13250.1 | Symbols: NYC1 | NAD(P)-binding Rossmann-fold superfamily protein | chr4:7684417-7686691 REVERSE LENGTH=496	498	496	0	99.5984	90.9639	94.3775
Rsa1.0_05760.1.g46954.t1	emb|CAB39638.1| RNA-directed DNA polymerase-like protein [Arabidopsis thaliana] gi|7267666|emb|CAB78094.1| RNA-directed DNA polymerase-like protein [Arabidopsis thaliana]	1633	1274	0	78.0159	36.1298	50.643	RNA-directed DNA polymerase-like protein	gbpln	Arabidopsis thaliana	AT4G29090.1 | Symbols: | Ribonuclease H-like superfamily protein | chr4:14333528-14335255 FORWARD LENGTH=575	1633	575	2e-69	35.2113	10.2266	16.3503
Rsa1.0_05761.1.g46955.t1	gb|EOA38672.1| hypothetical protein CARUB_v10010628mg [Capsella rubella]	128	130	1e-31	101.562	55.4688	71.875	hypothetical protein CARUB_v10010628mg	gbpln	Capsella rubella	AT1G12663.1 | Symbols: | Predicted to encode a PR (pathogenesis-related) protein. Belongs to the plant thionin (PR-13) family with the following members: At1g66100, At5g36910, At1g72260, At2g15010, At1g12663, At1g12660. | chr1:4310969-4311457 FORWARD LENGTH=115	128	115	8e-26	89.8438	44.5312	60.9375
Rsa1.0_05762.1.g46956.t1	ref|XP_002879925.1| F-box family protein [Arabidopsis lyrata subsp. lyrata] gi|297325764|gb|EFH56184.1| F-box family protein [Arabidopsis lyrata subsp. lyrata]	379	371	6e-60	97.8892	41.6887	58.3113	F-box family protein	gbpln	Arabidopsis lyrata	AT2G41360.1 | Symbols: | Galactose oxidase/kelch repeat superfamily protein | chr2:17234374-17235956 FORWARD LENGTH=387	379	387	5e-51	102.111	35.0923	47.4934
Rsa1.0_05762.1.g46957.t1	ref|XP_002879925.1| F-box family protein [Arabidopsis lyrata subsp. lyrata] gi|297325764|gb|EFH56184.1| F-box family protein [Arabidopsis lyrata subsp. lyrata]	388	371	2e-60	95.6186	40.4639	56.9588	F-box family protein	gbpln	Arabidopsis lyrata	AT2G41360.1 | Symbols: | Galactose oxidase/kelch repeat superfamily protein | chr2:17234374-17235956 FORWARD LENGTH=387	388	387	3e-52	99.7423	34.5361	46.6495
Rsa1.0_05762.1.g46958.t1	ref|XP_002879925.1| F-box family protein [Arabidopsis lyrata subsp. lyrata] gi|297325764|gb|EFH56184.1| F-box family protein [Arabidopsis lyrata subsp. lyrata]	370	371	2e-59	100.27	41.0811	59.7297	F-box family protein	gbpln	Arabidopsis lyrata	AT2G41360.1 | Symbols: | Galactose oxidase/kelch repeat superfamily protein | chr2:17234374-17235956 FORWARD LENGTH=387	370	387	3e-51	104.595	36.4865	52.4324
Rsa1.0_05762.1.g46959.t1	sp|Q9ZVC1.1|FBK42_ARATH RecName: Full=Putative F-box/kelch-repeat protein At2g41360 gi|3894188|gb|AAC78537.1| hypothetical protein [Arabidopsis thaliana]	372	373	2e-61	100.269	43.2796	59.1398	RecName: Full=Putative F-box/kelch-repeat protein At2g41360 gi|3894188|gb|AAC78537.1| hypothetical protein	gbpln	Arabidopsis thaliana	AT2G41360.1 | Symbols: | Galactose oxidase/kelch repeat superfamily protein | chr2:17234374-17235956 FORWARD LENGTH=387	372	387	1e-52	104.032	36.828	50
Rsa1.0_05763.1.g46960.t1	#	#	#	#	#	#	#	-	----	----	#	#	#	#	#	#	#
Rsa1.0_05763.1.g46961.t1	dbj|BAB08843.1| unnamed protein product [Arabidopsis thaliana]	82	263	2e-24	320.732	64.6341	73.1707	unnamed protein product	gbpln	Arabidopsis thaliana	AT5G63000.1 | Symbols: | Mitochondrial import inner membrane translocase subunit Tim17/Tim22/Tim23 family protein | chr5:25280151-25281463 REVERSE LENGTH=201	82	201	5e-27	245.122	64.6341	73.1707
Rsa1.0_05764.1.g46962.t1	#	#	#	#	#	#	#	-	----	----	#	#	#	#	#	#	#
Rsa1.0_05764.1.g46963.t1	gb|EOA23155.1| hypothetical protein CARUB_v10016638mg [Capsella rubella]	353	982	1e-115	278.187	58.0737	64.0227	hypothetical protein CARUB_v10016638mg	gbpln	Capsella rubella	AT3G47730.1 | Symbols: ATATH1, ATH1, ABCA2 | ATP-binding cassette A2 | chr3:17594342-17598828 REVERSE LENGTH=983	353	983	1e-116	278.47	57.7904	62.8895
Rsa1.0_05764.1.g46964.t1	#	#	#	#	#	#	#	-	----	----	#	#	#	#	#	#	#
Rsa1.0_05765.1.g46965.t1	#	#	#	#	#	#	#	-	----	----	#	#	#	#	#	#	#
Rsa1.0_05765.1.g46966.t1	#	#	#	#	#	#	#	-	----	----	#	#	#	#	#	#	#
Rsa1.0_05765.1.g46967.t1	gb|ABD65022.1| hypothetical protein 26.t00077 [Brassica oleracea]	204	242	4e-68	118.627	62.7451	73.0392	hypothetical protein 26.t00077	gbpln	Brassica oleracea	#	#	#	#	#	#	#
Rsa1.0_05766.1.g46968.t1	#	#	#	#	#	#	#	-	----	----	#	#	#	#	#	#	#
Rsa1.0_05766.1.g46969.t1	gb|EOA25091.1| hypothetical protein CARUB_v10018399mg [Capsella rubella]	191	193	8e-65	101.047	65.9686	74.8691	hypothetical protein CARUB_v10018399mg	gbpln	Capsella rubella	AT3G54826.1 | Symbols: | Zim17-type zinc finger protein | chr3:20310354-20311652 FORWARD LENGTH=223	191	223	4e-65	116.754	64.9215	73.822
[truncated: 5,428 more rows]
