# Supplementary material for: Draft Sequences of the Radish (Raphanus sativus L.) Genome
Source: DNA Res. 2014 May 16;21(5):481–90. doi: 10.1093/dnares/dsu014 (PMC4195494; doi:10.1093/dnares/dsu014)
Supplement: Supplementary Data [file supp_dsu014_dsu014supp_tables4f.xls]

## Sheet: RSA_r1001-8_vs_nr.bp+.allinfo_e
Table S4-7 Genes of 80,521 predicted by Augsutaus. (continued)
	vs NR (Non Redundant Database: http://blast.ncbi.nlm.nih.gov/Blast.cgi?PAGE=Proteins)										vs TAIR10 of A. thaliana
Query	NR	Length (query)	Length (subject)	E-value	Length%	Identity%	Positive%	Product	Genbank	Species	Subject	Query	Subject	E-value	Length%	Identity%	Positve%
Rsa1.0_08811.1.g52398.t1	ref|NP_001118635.1| uncharacterized protein [Arabidopsis thaliana] gi|26450598|dbj|BAC42411.1| unknown protein [Arabidopsis thaliana] gi|332642164|gb|AEE75685.1| uncharacterized protein AT3G15518 [Arabidopsis thaliana]	106	106	1e-42	100	82.0755	87.7358	uncharacterized protein	gbpln	Arabidopsis thaliana	AT3G15518.1 | Symbols: | unknown protein; FUNCTIONS IN: molecular_function unknown; INVOLVED IN: biological_process unknown; LOCATED IN: cellular_component unknown; Has 30201 Blast hits to 17322 proteins in 780 species: Archae - 12; Bacteria - 1396; Metazoa - 17338; Fungi - 3422; Plants - 5037; Viruses - 0; Other Eukaryotes - 2996 (source: NCBI BLink). | chr3:5249221-5249541 FORWARD LENGTH=106	106	106	2e-45	100	82.0755	87.7358
Rsa1.0_08812.1.g52399.t1	ref|NP_193309.1| calcium-dependent lipid-binding domain-containing protein [Arabidopsis thaliana] gi|2244930|emb|CAB10352.1| hypothetical protein [Arabidopsis thaliana] gi|7268322|emb|CAB78616.1| hypothetical protein [Arabidopsis thaliana] gi|332658244|gb|AEE83644.1| calcium-dependent lipid-binding domain-containing protein [Arabidopsis thaliana]	102	468	1e-39	458.824	74.5098	88.2353	calcium-dependent lipid-binding domain-containing protein	gbpln	Arabidopsis thaliana	AT4G15740.1 | Symbols: | Calcium-dependent lipid-binding (CaLB domain) family protein | chr4:8964912-8966318 REVERSE LENGTH=468	102	468	2e-42	458.824	74.5098	88.2353
Rsa1.0_08812.1.g52400.t1	ref|XP_002868189.1| hypothetical protein ARALYDRAFT_915217 [Arabidopsis lyrata subsp. lyrata] gi|297314025|gb|EFH44448.1| hypothetical protein ARALYDRAFT_915217 [Arabidopsis lyrata subsp. lyrata]	469	488	3e-93	104.051	53.5181	61.8337	hypothetical protein ARALYDRAFT_915217	gbpln	Arabidopsis lyrata	AT4G15740.1 | Symbols: | Calcium-dependent lipid-binding (CaLB domain) family protein | chr4:8964912-8966318 REVERSE LENGTH=468	469	468	6e-77	99.7868	40.7249	51.5991
Rsa1.0_08813.1.g52401.t2	gb|AAF99727.1|AC004557_6 F17L21.7 [Arabidopsis thaliana]	762	1534	1e-180	201.312	44.357	53.937	F17L21.7	gbpln	Arabidopsis thaliana	AT5G12040.1 | Symbols: | Nitrilase/cyanide hydratase and apolipoprotein N-acyltransferase family protein | chr5:3885162-3887772 FORWARD LENGTH=369	762	369	1e-72	48.4252	16.0105	17.3228
Rsa1.0_08814.1.g52402.t1	ref|XP_002873219.1| hypothetical protein ARALYDRAFT_908485 [Arabidopsis lyrata subsp. lyrata] gi|297319056|gb|EFH49478.1| hypothetical protein ARALYDRAFT_908485 [Arabidopsis lyrata subsp. lyrata]	305	472	1e-155	154.754	92.459	96.3934	hypothetical protein ARALYDRAFT_908485	gbpln	Arabidopsis lyrata	AT5G05690.2 | Symbols: CPD, CYP90A, CYP90, CBB3, DWF3, CYP90A1 | Cytochrome P450 superfamily protein | chr5:1703206-1706705 REVERSE LENGTH=404	305	404	1e-149	132.459	92.7869	96.7213
Rsa1.0_08815.1.g52403.t1	gb|EOA29206.1| hypothetical protein CARUB_v10025480mg [Capsella rubella]	185	213	2e-24	115.135	30.8108	35.6757	hypothetical protein CARUB_v10025480mg	gbpln	Capsella rubella	AT2G46580.1 | Symbols: | Pyridoxamine 5'-phosphate oxidase family protein | chr2:19129409-19130513 REVERSE LENGTH=198	185	198	3e-24	107.027	28.6486	34.5946
Rsa1.0_08816.1.g52404.t1	gb|EOA34685.1| hypothetical protein CARUB_v10022251mg [Capsella rubella]	288	555	1e-142	192.708	86.1111	91.3194	hypothetical protein CARUB_v10022251mg	gbpln	Capsella rubella	AT1G69860.1 | Symbols: | Major facilitator superfamily protein | chr1:26309628-26312174 FORWARD LENGTH=555	288	555	1e-135	192.708	82.2917	89.9306
Rsa1.0_08817.1.g52405.t1	ref|XP_002880903.1| hypothetical protein ARALYDRAFT_901626 [Arabidopsis lyrata subsp. lyrata] gi|297326742|gb|EFH57162.1| hypothetical protein ARALYDRAFT_901626 [Arabidopsis lyrata subsp. lyrata]	721	1014	0	140.638	64.7712	76.0055	hypothetical protein ARALYDRAFT_901626	gbpln	Arabidopsis lyrata	AT3G47580.1 | Symbols: | Leucine-rich repeat protein kinase family protein | chr3:17532687-17535810 FORWARD LENGTH=1011	721	1011	0	140.222	63.1068	76.0055
Rsa1.0_08819.1.g52406.t2	gb|AAF18641.1|AC006228_12 F5J5.16 [Arabidopsis thaliana]	538	1024	2e-65	190.335	23.9777	31.4126	F5J5.16	gbpln	Arabidopsis thaliana	#	#	#	#	#	#	#
Rsa1.0_08822.1.g52407.t3	gb|AAF99727.1|AC004557_6 F17L21.7 [Arabidopsis thaliana]	1011	1534	0	151.731	36.8942	43.3234	F17L21.7	gbpln	Arabidopsis thaliana	AT4G23160.1 | Symbols: CRK8 | cysteine-rich RLK (RECEPTOR-like protein kinase) 8 | chr4:12129485-12134086 FORWARD LENGTH=1262	1011	1262	3e-82	124.827	15.0346	23.64
Rsa1.0_08823.1.g52408.t1	#	#	#	#	#	#	#	-	----	----	#	#	#	#	#	#	#
Rsa1.0_08824.1.g52409.t1	#	#	#	#	#	#	#	-	----	----	#	#	#	#	#	#	#
Rsa1.0_08824.1.g52410.t1	#	#	#	#	#	#	#	-	----	----	#	#	#	#	#	#	#
Rsa1.0_08824.1.g52411.t1	emb|CAN79471.1| hypothetical protein VITISV_019587 [Vitis vinifera]	564	514	1e-36	91.1348	17.5532	27.8369	hypothetical protein VITISV_019587	gbpln	Vitis vinifera	#	#	#	#	#	#	#
Rsa1.0_08824.1.g52412.t1	#	#	#	#	#	#	#	-	----	----	#	#	#	#	#	#	#
Rsa1.0_08825.1.g52413.t1	#	#	#	#	#	#	#	-	----	----	#	#	#	#	#	#	#
Rsa1.0_08826.1.g52414.t1	gb|AAD20658.1| putative retroelement pol polyprotein [Arabidopsis thaliana]	864	1611	1e-154	186.458	32.7546	43.5185	putative retroelement pol polyprotein	gbpln	Arabidopsis thaliana	#	#	#	#	#	#	#
Rsa1.0_08827.1.g52415.t1	#	#	#	#	#	#	#	-	----	----	#	#	#	#	#	#	#
Rsa1.0_08828.1.g52416.t1	ref|NP_181887.1| chitinase-like protein [Arabidopsis thaliana] gi|2281111|gb|AAB64047.1| putative endochitinase [Arabidopsis thaliana] gi|20196867|gb|AAM14810.1| putative endochitinase [Arabidopsis thaliana] gi|32815951|gb|AAP88360.1| At2g43590 [Arabidopsis thaliana] gi|110736333|dbj|BAF00136.1| putative endochitinase [Arabidopsis thaliana] gi|330255199|gb|AEC10293.1| chitinase-like protein [Arab…	265	264	1e-115	99.6226	80.3774	87.1698	chitinase-like protein	gbpln	Arabidopsis thaliana	AT2G43590.1 | Symbols: | Chitinase family protein | chr2:18081592-18082749 REVERSE LENGTH=264	265	264	1e-118	99.6226	80.3774	87.1698
Rsa1.0_08829.1.g52417.t1	gb|ABE97170.1| unknown [Arabidopsis thaliana]	263	560	5e-66	212.928	62.7376	69.962	unknown	gbpln	Arabidopsis thaliana	AT1G54385.2 | Symbols: | ARM repeat superfamily protein | chr1:20301289-20303048 REVERSE LENGTH=560	263	560	2e-68	212.928	62.7376	69.962
Rsa1.0_08829.1.g52418.t1	ref|NP_567234.1| concanavalin A-like lectin kinase-like protein [Arabidopsis thaliana] gi|75318755|sp|O81291.1|LRK44_ARATH RecName: Full=L-type lectin-domain containing receptor kinase IV.4; Short=LecRK-IV.4; Flags: Precursor gi|3193290|gb|AAC19274.1| T14P8.4 [Arabidopsis thaliana] gi|7269002|emb|CAB80735.1| AT4g02420 [Arabidopsis thaliana] gi|332656768|gb|AEE82168.1| concanavalin A-like lectin k…	459	669	0	145.752	73.4205	84.3137	concanavalin A-like lectin kinase-like protein	gbpln	Arabidopsis thaliana	AT4G02420.1 | Symbols: | Concanavalin A-like lectin protein kinase family protein | chr4:1064363-1066372 REVERSE LENGTH=669	459	669	0	145.752	73.4205	84.3137
Rsa1.0_08830.1.g52419.t1	gb|EOA30301.1| hypothetical protein CARUB_v10013425mg [Capsella rubella]	281	535	1e-103	190.391	70.4626	82.2064	hypothetical protein CARUB_v10013425mg	gbpln	Capsella rubella	AT2G17440.1 | Symbols: PIRL5 | plant intracellular ras group-related LRR 5 | chr2:7571331-7573406 FORWARD LENGTH=526	281	526	1e-104	187.189	72.5979	83.6299
Rsa1.0_08830.1.g52420.t1	ref|XP_002884057.1| ATMLO7/MLO7 [Arabidopsis lyrata subsp. lyrata] gi|297329897|gb|EFH60316.1| ATMLO7/MLO7 [Arabidopsis lyrata subsp. lyrata]	303	541	1e-154	178.548	88.7789	93.7294	ATMLO7/MLO7	gbpln	Arabidopsis lyrata	AT2G17430.1 | Symbols: ATMLO7, MLO7 | Seven transmembrane MLO family protein | chr2:7568018-7570758 FORWARD LENGTH=542	303	542	1e-155	178.878	88.7789	93.3993
Rsa1.0_08831.1.g52421.t1	gb|EOA31134.1| hypothetical protein CARUB_v10014297mg [Capsella rubella]	162	292	3e-47	180.247	54.321	67.284	hypothetical protein CARUB_v10014297mg	gbpln	Capsella rubella	AT3G01410.2 | Symbols: | Polynucleotidyl transferase, ribonuclease H-like superfamily protein | chr3:153650-155439 REVERSE LENGTH=294	162	294	1e-48	181.481	55.5556	67.284
Rsa1.0_08833.1.g52422.t1	ref|NP_173844.2| FAD/NAD(P)-binding oxidoreductase family protein [Arabidopsis thaliana] gi|26450238|dbj|BAC42236.1| unknown protein [Arabidopsis thaliana] gi|332192397|gb|AEE30518.1| FAD/NAD(P)-binding oxidoreductase family protein [Arabidopsis thaliana]	695	709	0	102.014	86.3309	93.0935	FAD/NAD(P)-binding oxidoreductase family protein	gbpln	Arabidopsis thaliana	AT1G24340.1 | Symbols: EMB260, EMB2421 | FAD/NAD(P)-binding oxidoreductase family protein | chr1:8635416-8638866 FORWARD LENGTH=709	695	709	0	102.014	86.3309	93.0935
Rsa1.0_08833.1.g52423.t1	gb|EOA37163.1| hypothetical protein CARUB_v10010495mg [Capsella rubella]	123	166	2e-44	134.959	78.0488	85.3659	hypothetical protein CARUB_v10010495mg	gbpln	Capsella rubella	AT1G24350.1 | Symbols: | Acid phosphatase/vanadium-dependent haloperoxidase-related protein | chr1:8639098-8640313 REVERSE LENGTH=168	123	168	6e-47	136.585	77.2358	85.3659
Rsa1.0_08834.1.g52424.t1	gb|AAG51754.1|AC068667_33 reverse transcriptase, putative; 100033-105622 [Arabidopsis thaliana]	666	1557	5e-92	233.784	32.1321	50	reverse transcriptase, putative; 100033-105622	gbpln	Arabidopsis thaliana	AT5G36228.1 | Symbols: | nucleic acid binding;zinc ion binding | chr5:14271691-14272776 FORWARD LENGTH=361	666	361	2e-31	54.2042	11.5616	17.4174
Rsa1.0_08835.1.g52425.t1	ref|XP_002878306.1| autophagy 4b [Arabidopsis lyrata subsp. lyrata] gi|297324144|gb|EFH54565.1| autophagy 4b [Arabidopsis lyrata subsp. lyrata]	224	476	2e-75	212.5	71.875	79.0179	autophagy 4b	gbpln	Arabidopsis lyrata	AT3G59950.1 | Symbols: | Peptidase family C54 protein | chr3:22144468-22146887 REVERSE LENGTH=477	224	477	4e-75	212.946	69.1964	75
Rsa1.0_08835.1.g52426.t1	ref|NP_191556.1| methylenetetrahydrofolate reductase 1 [Arabidopsis thaliana] gi|75313342|sp|Q9SE60.1|MTHR1_ARATH RecName: Full=Methylenetetrahydrofolate reductase 1; Short=AtMTHFR1 gi|5911425|gb|AAD55787.1|AF181966_1 methylenetetrahydrofolate reductase MTHFR1 [Arabidopsis thaliana] gi|7019691|emb|CAB75816.1| methylenetetrahydrofolate reductase MTHFR1 [Arabidopsis thaliana] gi|17979047|gb|AAL4979…	257	592	1e-149	230.35	97.6654	99.6109	methylenetetrahydrofolate reductase 1	gbpln	Arabidopsis thaliana	AT3G59970.3 | Symbols: MTHFR1 | methylenetetrahydrofolate reductase 1 | chr3:22151303-22154323 FORWARD LENGTH=592	257	592	1e-152	230.35	97.6654	99.6109
Rsa1.0_08836.1.g52427.t1	pir||G85073 probable myosin-like protein [imported] - Arabidopsis thaliana gi|5032276|gb|AAD38224.1|AF147264_7 contains similarity to intermediate filament protein A; may be a pseudogene [Arabidopsis thaliana] gi|7267350|emb|CAB81123.1| putative myosin-like protein [Arabidopsis thaliana]	445	786	5e-21	176.629	11.9101	17.3034	probable myosin-like protein	gbpln	Arabidopsis thaliana	AT4G03830.1 | Symbols: | Protein of unknown function, DUF601 | chr4:1790440-1792458 FORWARD LENGTH=578	445	578	3e-21	129.888	12.1348	18.6517
Rsa1.0_08836.1.g52428.t1	gb|AAF79348.1|AC007887_7 F15O4.13 [Arabidopsis thaliana]	140	1887	4e-56	1347.86	75	90.7143	F15O4.13	gbpln	Arabidopsis thaliana	#	#	#	#	#	#	#
Rsa1.0_08837.1.g52429.t1	ref|XP_002862929.1| hypothetical protein ARALYDRAFT_921025 [Arabidopsis lyrata subsp. lyrata] gi|297308706|gb|EFH39188.1| hypothetical protein ARALYDRAFT_921025 [Arabidopsis lyrata subsp. lyrata]	341	342	0	100.293	95.0147	96.7742	hypothetical protein ARALYDRAFT_921025	gbpln	Arabidopsis lyrata	AT2G28315.1 | Symbols: | Nucleotide/sugar transporter family protein | chr2:12088896-12090570 FORWARD LENGTH=342	341	342	0	100.293	94.7214	96.7742
Rsa1.0_08837.1.g52430.t2	ref|XP_002880936.1| hypothetical protein ARALYDRAFT_481676 [Arabidopsis lyrata subsp. lyrata] gi|297326775|gb|EFH57195.1| hypothetical protein ARALYDRAFT_481676 [Arabidopsis lyrata subsp. lyrata]	70	381	6e-31	544.286	92.8571	94.2857	hypothetical protein ARALYDRAFT_481676	gbpln	Arabidopsis lyrata	AT2G28310.3 | Symbols: | Protein of unknown function (DUF707) | chr2:12085773-12087888 FORWARD LENGTH=374	70	374	3e-32	534.286	88.5714	92.8571
Rsa1.0_08838.1.g52431.t1	gb|ABL97988.1| putative c-myc binding protein [Brassica rapa]	70	123	1e-29	175.714	95.7143	97.1429	putative c-myc binding protein	gbpln	Brassica rapa	AT2G14045.2 | Symbols: | unknown protein; Has 30201 Blast hits to 17322 proteins in 780 species: Archae - 12; Bacteria - 1396; Metazoa - 17338; Fungi - 3422; Plants - 5037; Viruses - 0; Other Eukaryotes - 2996 (source: NCBI BLink). | chr2:5907133-5908154 FORWARD LENGTH=122	70	122	1e-28	174.286	84.2857	85.7143
Rsa1.0_08838.1.g52432.t1	ref|XP_002885895.1| PHP domain-containing protein [Arabidopsis lyrata subsp. lyrata] gi|297331735|gb|EFH62154.1| PHP domain-containing protein [Arabidopsis lyrata subsp. lyrata]	426	434	0	101.878	83.8028	90.6103	PHP domain-containing protein	gbpln	Arabidopsis lyrata	AT2G13840.1 | Symbols: | Polymerase/histidinol phosphatase-like | chr2:5788616-5791057 REVERSE LENGTH=434	426	434	0	101.878	81.4554	89.6714
Rsa1.0_08838.1.g52433.t1	gb|AAC33226.1| putative non-LTR retroelement reverse transcriptase [Arabidopsis thaliana]	552	1529	1e-178	276.993	54.3478	71.0145	putative non-LTR retroelement reverse transcriptase	gbpln	Arabidopsis thaliana	AT3G24255.1 | Symbols: | RNA-directed DNA polymerase (reverse transcriptase)-related family protein | chr3:8789471-8793208 FORWARD LENGTH=746	552	746	1e-134	135.145	39.6739	52.8986
Rsa1.0_08839.1.g52434.t1	gb|EOA16325.1| hypothetical protein CARUB_v10004475mg [Capsella rubella]	563	569	0	101.066	84.7247	92.54	hypothetical protein CARUB_v10004475mg	gbpln	Capsella rubella	AT4G18540.1 | Symbols: | unknown protein; Has 209 Blast hits to 205 proteins in 54 species: Archae - 0; Bacteria - 17; Metazoa - 2; Fungi - 150; Plants - 40; Viruses - 0; Other Eukaryotes - 0 (source: NCBI BLink). | chr4:10221203-10223028 REVERSE LENGTH=520	563	520	0	92.3623	76.0213	82.7709
Rsa1.0_08840.1.g52435.t1	gb|EOA14381.1| hypothetical protein CARUB_v10027574mg [Capsella rubella]	618	618	1e-136	100	49.3528	63.754	hypothetical protein CARUB_v10027574mg	gbpln	Capsella rubella	AT5G56560.1 | Symbols: | FBD, F-box and Leucine Rich Repeat domains containing protein | chr5:22899724-22901985 FORWARD LENGTH=607	618	607	1e-124	98.2201	46.4401	61.0032
Rsa1.0_08840.1.g52436.t1	gb|ACM68703.1| lycopene epsilon-cyclase [Brassica rapa subsp. pekinensis]	366	531	1e-176	145.082	86.612	88.7978	lycopene epsilon-cyclase	gbpln	Brassica rapa	AT5G57030.1 | Symbols: LUT2 | Lycopene beta/epsilon cyclase protein | chr5:23077398-23079818 FORWARD LENGTH=524	366	524	1e-175	143.169	80.8743	86.0656
Rsa1.0_08841.1.g52437.t1	gb|EOA28251.1| hypothetical protein CARUB_v10024444mg [Capsella rubella]	78	78	2e-32	100	93.5897	97.4359	hypothetical protein CARUB_v10024444mg	gbpln	Capsella rubella	AT2G21820.1 | Symbols: | unknown protein; Has 45 Blast hits to 45 proteins in 13 species: Archae - 0; Bacteria - 0; Metazoa - 0; Fungi - 0; Plants - 45; Viruses - 0; Other Eukaryotes - 0 (source: NCBI BLink). | chr2:9302983-9303219 REVERSE LENGTH=78	78	78	5e-35	100	93.5897	96.1538
Rsa1.0_08841.1.g52438.t1	gb|ACT33453.1| mercapto-pyruvate sulfurtransferase 1 [Brassica napus]	379	379	0	100	96.0422	97.6253	mercapto-pyruvate sulfurtransferase 1	gbpln	Brassica napus	AT1G79230.1 | Symbols: ST1, ATMST1, MST1, ATRDH1, STR1 | mercaptopyruvate sulfurtransferase 1 | chr1:29800824-29803679 FORWARD LENGTH=379	379	379	0	100	85.752	93.1398
Rsa1.0_08841.1.g52439.t1	gb|AAC17043.1| Similar to proteosome component, micropain (multi-catalytic endopeptidase complex) subunit Y7, gb|X56731 from S. cerevisiae. EST gb|Z25719 comes from this gene [Arabidopsis thaliana]	103	225	5e-51	218.447	98.0583	98.0583	Similar to proteosome component, micropain (multi-catalytic endopeptidase complex) subunit Y7, gb|X56731 from S. cerevisiae. EST gb|Z25719 comes from this gene	gbpln	Arabidopsis thaliana	AT1G16470.2 | Symbols: PAB1 | proteasome subunit PAB1 | chr1:5623122-5625439 FORWARD LENGTH=235	103	235	8e-54	228.155	98.0583	98.0583
Rsa1.0_08842.1.g52440.t2	#	#	#	#	#	#	#	-	----	----	#	#	#	#	#	#	#
Rsa1.0_08843.1.g52441.t1	#	#	#	#	#	#	#	-	----	----	#	#	#	#	#	#	#
Rsa1.0_08844.1.g52442.t1	ref|NP_173680.1| polynucleotide adenylyltransferase-like protein [Arabidopsis thaliana] gi|13877577|gb|AAK43866.1|AF370489_1 tRNA adenylyltransferase-like protein [Arabidopsis thaliana] gi|23198306|gb|AAN15680.1| tRNA adenylyltransferase-like protein [Arabidopsis thaliana] gi|332192145|gb|AEE30266.1| polynucleotide adenylyltransferase-like protein [Arabidopsis thaliana]	473	605	2e-72	127.907	34.6723	42.4947	polynucleotide adenylyltransferase-like protein	gbpln	Arabidopsis thaliana	AT1G22660.1 | Symbols: | Polynucleotide adenylyltransferase family protein | chr1:8017410-8021538 FORWARD LENGTH=605	473	605	4e-75	127.907	34.6723	42.4947
Rsa1.0_08845.1.g52443.t1	gb|EOA12583.1| hypothetical protein CARUB_v10027009mg, partial [Capsella rubella]	129	245	2e-57	189.922	90.6977	96.124	hypothetical protein CARUB_v10027009mg, partial	gbpln	Capsella rubella	AT5G62280.1 | Symbols: | Protein of unknown function (DUF1442) | chr5:25017165-25017985 FORWARD LENGTH=236	129	236	1e-59	182.946	90.6977	96.8992
Rsa1.0_08845.1.g52444.t1	gb|EOA13508.1| hypothetical protein CARUB_v10026575mg [Capsella rubella]	373	387	1e-171	103.753	85.5228	93.0295	hypothetical protein CARUB_v10026575mg	gbpln	Capsella rubella	AT5G62270.2 | Symbols: | FUNCTIONS IN: molecular_function unknown; INVOLVED IN: biological_process unknown; LOCATED IN: cellular_component unknown; BEST Arabidopsis thaliana protein match is: mucin-related (TAIR:AT2G02880.1). | chr5:25012227-25014486 FORWARD LENGTH=420	373	420	1e-165	112.601	82.5737	91.9571
Rsa1.0_08845.1.g52445.t1	gb|EOA12533.1| hypothetical protein CARUB_v10026514mg [Capsella rubella]	225	407	1e-79	180.889	72.8889	78.6667	hypothetical protein CARUB_v10026514mg	gbpln	Capsella rubella	AT5G62260.1 | Symbols: | AT hook motif DNA-binding family protein | chr5:25009331-25011348 FORWARD LENGTH=404	225	404	2e-75	179.556	70.6667	75.5556
Rsa1.0_08846.1.g52446.t2	gb|AFQ32954.1| glutathione reductase [Brassica rapa subsp. oleifera] gi|442774696|gb|AGC73658.1| glutathione reductase 1 [Brassica rapa subsp. pekinensis]	438	500	0	114.155	95.6621	97.032	glutathione reductase	gbpln	Brassica rapa	AT3G24170.3 | Symbols: ATGR1, GR1 | glutathione-disulfide reductase | chr3:8729762-8734115 REVERSE LENGTH=499	438	499	0	113.927	92.2374	95.8904
Rsa1.0_08846.1.g52447.t1	ref|NP_189058.1| putative type 1 membrane protein [Arabidopsis thaliana] gi|4206765|gb|AAD11797.1| putative type 1 membrane protein [Arabidopsis thaliana] gi|11994235|dbj|BAB01357.1| unnamed protein product [Arabidopsis thaliana] gi|15450743|gb|AAK96643.1| AT3g24160/MUJ8_16 [Arabidopsis thaliana] gi|21537239|gb|AAM61580.1| type 1 membrane protein, putative [Arabidopsis thaliana] gi|22137144|gb|AA…	365	364	1e-154	99.726	80.8219	88.7671	putative type 1 membrane protein	gbpln	Arabidopsis thaliana	AT3G24160.1 | Symbols: PMP | putative type 1 membrane protein | chr3:8726241-8729023 FORWARD LENGTH=364	365	364	1e-157	99.726	80.8219	88.7671
Rsa1.0_08847.1.g52448.t1	#	#	#	#	#	#	#	-	----	----	#	#	#	#	#	#	#
Rsa1.0_08848.1.g52449.t1	ref|XP_002864985.1| hypothetical protein ARALYDRAFT_919932 [Arabidopsis lyrata subsp. lyrata] gi|297310820|gb|EFH41244.1| hypothetical protein ARALYDRAFT_919932 [Arabidopsis lyrata subsp. lyrata]	152	477	5e-80	313.816	94.7368	97.3684	hypothetical protein ARALYDRAFT_919932	gbpln	Arabidopsis lyrata	AT5G65890.1 | Symbols: ACR1 | ACT domain repeat 1 | chr5:26355701-26357721 FORWARD LENGTH=477	152	477	2e-82	313.816	94.7368	97.3684
Rsa1.0_08850.1.g52450.t1	ref|XP_002890944.1| hypothetical protein ARALYDRAFT_313750 [Arabidopsis lyrata subsp. lyrata] gi|297336786|gb|EFH67203.1| hypothetical protein ARALYDRAFT_313750 [Arabidopsis lyrata subsp. lyrata]	137	678	7e-38	494.891	55.4745	64.2336	hypothetical protein ARALYDRAFT_313750	gbpln	Arabidopsis lyrata	AT1G31670.1 | Symbols: | Copper amine oxidase family protein | chr1:11337558-11341889 FORWARD LENGTH=741	137	741	9e-40	540.876	55.4745	62.0438
Rsa1.0_08852.1.g52451.t1	gb|EOA29398.1| hypothetical protein CARUB_v10025687mg [Capsella rubella]	482	513	0	106.432	86.5145	91.7012	hypothetical protein CARUB_v10025687mg	gbpln	Capsella rubella	AT2G42250.1 | Symbols: CYP712A1 | cytochrome P450, family 712, subfamily A, polypeptide 1 | chr2:17600075-17601709 REVERSE LENGTH=514	482	514	0	106.639	87.3444	91.9087
Rsa1.0_08852.1.g52452.t1	#	#	#	#	#	#	#	-	----	----	#	#	#	#	#	#	#
Rsa1.0_08853.1.g52453.t1	#	#	#	#	#	#	#	-	----	----	#	#	#	#	#	#	#
Rsa1.0_08853.1.g52454.t8	gb|AAF18641.1|AC006228_12 F5J5.16 [Arabidopsis thaliana]	1021	1024	4e-64	100.294	14.3976	20.0784	F5J5.16	gbpln	Arabidopsis thaliana	#	#	#	#	#	#	#
Rsa1.0_08854.1.g52455.t1	gb|AAM82604.1|AF525305_2 putative AP endonuclease/reverse transcriptase [Brassica napus]	1557	1214	0	77.9705	25.9473	39.6917	putative AP endonuclease/reverse transcriptase	gbpln	Brassica napus	AT5G18880.1 | Symbols: | RNA-directed DNA polymerase (reverse transcriptase)-related family protein | chr5:6300535-6301422 REVERSE LENGTH=295	1557	295	4e-73	18.9467	9.1201	12.0745
Rsa1.0_08855.1.g52456.t1	gb|EOA26778.1| hypothetical protein CARUB_v10022865mg [Capsella rubella]	139	594	2e-67	427.338	86.3309	89.9281	hypothetical protein CARUB_v10022865mg	gbpln	Capsella rubella	AT2G44160.1 | Symbols: MTHFR2 | methylenetetrahydrofolate reductase 2 | chr2:18262301-18265185 FORWARD LENGTH=594	139	594	4e-69	427.338	84.1727	89.2086
Rsa1.0_08856.1.g52457.t1	gb|ACS68203.1| glyceraldehyde-3-phosphate dehydrogenase 2 [Brassica napus]	196	339	6e-97	172.959	92.3469	95.4082	glyceraldehyde-3-phosphate dehydrogenase 2	gbpln	Brassica napus	AT3G04120.1 | Symbols: GAPC, GAPC-1, GAPC1 | glyceraldehyde-3-phosphate dehydrogenase C subunit 1 | chr3:1081077-1083131 FORWARD LENGTH=338	196	338	2e-97	172.449	90.8163	94.3878
Rsa1.0_08857.1.g52458.t1	gb|AAC62785.1| F11O4.11 [Arabidopsis thaliana] gi|7268192|emb|CAB77719.1| putative transposon protein [Arabidopsis thaliana]	243	577	1e-66	237.449	46.9136	64.1975	F11O4.11	gbpln	Arabidopsis thaliana	AT5G36228.1 | Symbols: | nucleic acid binding;zinc ion binding | chr5:14271691-14272776 FORWARD LENGTH=361	243	361	7e-27	148.56	26.749	40.7407
Rsa1.0_08857.1.g52459.t1	dbj|BAB08714.1| non-LTR retroelement reverse transcriptase-like protein [Arabidopsis thaliana]	423	1197	6e-76	282.979	35.2246	53.6643	non-LTR retroelement reverse transcriptase-like protein	gbpln	Arabidopsis thaliana	AT4G29090.1 | Symbols: | Ribonuclease H-like superfamily protein | chr4:14333528-14335255 FORWARD LENGTH=575	423	575	7e-44	135.934	30.0236	45.3901
Rsa1.0_08859.1.g52460.t1	#	#	#	#	#	#	#	-	----	----	#	#	#	#	#	#	#
Rsa1.0_08861.1.g52461.t1	gb|EOA36856.1| hypothetical protein CARUB_v10008807mg [Capsella rubella]	536	536	0	100	83.9552	92.7239	hypothetical protein CARUB_v10008807mg	gbpln	Capsella rubella	AT1G30740.1 | Symbols: | FAD-binding Berberine family protein | chr1:10903029-10904630 FORWARD LENGTH=533	536	533	0	99.4403	81.7164	90.8582
Rsa1.0_08861.1.g52462.t6	gb|EOA32081.1| hypothetical protein CARUB_v10015328mg [Capsella rubella]	427	435	1e-150	101.874	58.3138	66.9789	hypothetical protein CARUB_v10015328mg	gbpln	Capsella rubella	AT3G12230.1 | Symbols: scpl14 | serine carboxypeptidase-like 14 | chr3:3899431-3901879 REVERSE LENGTH=435	427	435	1e-151	101.874	58.548	66.9789
Rsa1.0_08861.1.g52463.t1	gb|AAG52949.1| gag/pol polyprotein [Arabidopsis thaliana]	115	1643	3e-27	1428.7	48.6957	70.4348	gag/pol polyprotein	gbpln	Arabidopsis thaliana	#	#	#	#	#	#	#
Rsa1.0_08862.1.g52464.t1	gb|EOA27399.1| hypothetical protein CARUB_v10023532mg [Capsella rubella]	327	351	1e-131	107.339	82.8746	87.7676	hypothetical protein CARUB_v10023532mg	gbpln	Capsella rubella	AT2G24260.1 | Symbols: LRL1 | LJRHL1-like 1 | chr2:10319646-10322177 REVERSE LENGTH=350	327	350	1e-129	107.034	78.2875	82.8746
Rsa1.0_08863.1.g52465.t1	gb|ABD65035.1| hypothetical protein 26.t00052 [Brassica oleracea]	657	695	0	105.784	59.3607	72.6027	hypothetical protein 26.t00052	gbpln	Brassica oleracea	AT1G51172.1 | Symbols: | unknown protein; FUNCTIONS IN: molecular_function unknown; INVOLVED IN: biological_process unknown; LOCATED IN: cellular_component unknown; CONTAINS InterPro DOMAIN/s: Protein of unknown function DUF601 (InterPro:IPR006736); BEST Arabidopsis thaliana protein match is: Protein of unknown function, DUF601 (TAIR:AT1G46696.1); Has 1849 Blast hits to 1554 proteins in 272 speci…	657	681	6e-14	103.653	5.47945	9.58904
Rsa1.0_08865.1.g52466.t1	gb|ABW81060.1| GagPol3 [Arabidopsis lyrata subsp. lyrata]	277	1103	1e-11	398.195	12.6354	19.8556	GagPol3	gbpln	Arabidopsis lyrata	#	#	#	#	#	#	#
Rsa1.0_08865.1.g52467.t1	#	#	#	#	#	#	#	-	----	----	#	#	#	#	#	#	#
Rsa1.0_08867.1.g52468.t1	gb|ACR10272.1| sulfotransferase 5b [Brassica rapa subsp. pekinensis]	342	342	1e-161	100	79.8246	86.2573	sulfotransferase 5b	gbpln	Brassica rapa	AT1G18590.1 | Symbols: SOT17, ATSOT17, ATST5C | sulfotransferase 17 | chr1:6398634-6399674 FORWARD LENGTH=346	342	346	1e-148	101.17	69.883	84.2105
Rsa1.0_08867.1.g52469.t1	#	#	#	#	#	#	#	-	----	----	#	#	#	#	#	#	#
Rsa1.0_08868.1.g52470.t1	gb|ACG69529.1| caleosin CLO1-1 [Brassica napus]	39	245	4e-14	628.205	97.4359	97.4359	caleosin CLO1-1	gbpln	Brassica napus	AT4G26740.1 | Symbols: ATS1, CLO1, ATPXG1 | seed gene 1 | chr4:13473791-13475278 REVERSE LENGTH=245	39	245	2e-15	628.205	87.1795	94.8718
Rsa1.0_08868.1.g52471.t1	ref|XP_002867790.1| hypothetical protein ARALYDRAFT_492658 [Arabidopsis lyrata subsp. lyrata] gi|297313626|gb|EFH44049.1| hypothetical protein ARALYDRAFT_492658 [Arabidopsis lyrata subsp. lyrata]	51	773	1e-18	1515.69	94.1176	96.0784	hypothetical protein ARALYDRAFT_492658	gbpln	Arabidopsis lyrata	AT4G22120.6 | Symbols: | ERD (early-responsive to dehydration stress) family protein | chr4:11715976-11719144 REVERSE LENGTH=771	51	771	2e-21	1511.76	92.1569	96.0784
Rsa1.0_08869.1.g52472.t1	ref|XP_002886224.1| hypothetical protein ARALYDRAFT_480804 [Arabidopsis lyrata subsp. lyrata] gi|297332064|gb|EFH62483.1| hypothetical protein ARALYDRAFT_480804 [Arabidopsis lyrata subsp. lyrata]	479	480	0	100.209	79.7495	85.1775	hypothetical protein ARALYDRAFT_480804	gbpln	Arabidopsis lyrata	AT2G16400.1 | Symbols: BLH7 | BEL1-like homeodomain 7 | chr2:7101490-7103200 REVERSE LENGTH=482	479	482	0	100.626	78.7056	83.9248
Rsa1.0_08869.1.g52473.t2	gb|EOA32862.1| hypothetical protein CARUB_v10016175mg [Capsella rubella]	907	923	0	101.764	79.4928	87.2106	hypothetical protein CARUB_v10016175mg	gbpln	Capsella rubella	AT2G16390.1 | Symbols: DRD1, CHR35, DMS1 | SNF2 domain-containing protein / helicase domain-containing protein | chr2:7097638-7101182 FORWARD LENGTH=888	907	888	0	97.9052	78.28	86.8798
Rsa1.0_08870.1.g52474.t1	emb|CAN69702.1| hypothetical protein VITISV_020318 [Vitis vinifera]	126	1454	2e-30	1153.97	53.1746	69.8413	hypothetical protein VITISV_020318	gbpln	Vitis vinifera	#	#	#	#	#	#	#
Rsa1.0_08870.1.g52475.t3	ref|NP_974948.1| transcription factor bHLH35 [Arabidopsis thaliana] gi|8843817|dbj|BAA97365.1| unnamed protein product [Arabidopsis thaliana] gi|332009472|gb|AED96855.1| transcription factor bHLH35 [Arabidopsis thaliana]	168	226	6e-81	134.524	89.2857	95.2381	transcription factor bHLH35	gbpln	Arabidopsis thaliana	AT5G57150.2 | Symbols: | basic helix-loop-helix (bHLH) DNA-binding superfamily protein | chr5:23152361-23153293 FORWARD LENGTH=226	168	226	2e-83	134.524	89.2857	95.2381
Rsa1.0_08871.1.g52476.t2	#	#	#	#	#	#	#	-	----	----	#	#	#	#	#	#	#
Rsa1.0_08871.1.g52477.t1	ref|NP_200359.1| putative glycerophosphoryl diester phosphodiesterase 1 [Arabidopsis thaliana] gi|34395718|sp|Q9FJ62.1|GLPQ1_ARATH RecName: Full=Probable glycerophosphoryl diester phosphodiesterase 1; Flags: Precursor gi|9758180|dbj|BAB08565.1| unnamed protein product [Arabidopsis thaliana] gi|53828545|gb|AAU94382.1| At5g55480 [Arabidopsis thaliana] gi|55733753|gb|AAV59273.1| At5g55480 [Arabidops…	161	766	2e-58	475.776	67.7019	71.4286	putative glycerophosphoryl diester phosphodiesterase 1	gbpln	Arabidopsis thaliana	AT5G55480.1 | Symbols: SVL1 | SHV3-like 1 | chr5:22474277-22477819 FORWARD LENGTH=766	161	766	7e-61	475.776	67.7019	71.4286
Rsa1.0_08872.1.g52478.t1	gb|AAZ41811.1| 01P13-1 [Brassica rapa subsp. pekinensis]	141	1545	6e-48	1095.74	65.2482	73.0496	01P13-1	gbpln	Brassica rapa	#	#	#	#	#	#	#
Rsa1.0_08874.1.g52479.t1	gb|AAM88422.1|AF527384_1 extensin [Brassica napus]	139	259	7e-20	186.331	66.9065	71.223	extensin	gbpln	Brassica napus	#	#	#	#	#	#	#
Rsa1.0_08876.1.g52480.t1	gb|EOA18793.1| hypothetical protein CARUB_v10007407mg [Capsella rubella]	261	664	1e-103	254.406	73.1801	78.9272	hypothetical protein CARUB_v10007407mg	gbpln	Capsella rubella	AT5G41180.1 | Symbols: | leucine-rich repeat transmembrane protein kinase family protein | chr5:16484045-16487228 FORWARD LENGTH=664	261	664	1e-100	254.406	70.8812	77.3946
Rsa1.0_08876.1.g52481.t1	dbj|BAA78423.1| polyprotein [Arabidopsis thaliana]	431	1431	1e-172	332.019	65.6613	78.4223	polyprotein	gbpln	Arabidopsis thaliana	AT4G23160.1 | Symbols: CRK8 | cysteine-rich RLK (RECEPTOR-like protein kinase) 8 | chr4:12129485-12134086 FORWARD LENGTH=1262	431	1262	8e-85	292.807	37.819	56.8445
Rsa1.0_08876.1.g52482.t1	gb|AAC02672.1| polyprotein [Arabidopsis arenosa]	292	1390	1e-48	476.027	31.5068	37.3288	polyprotein	gbpln	Arabidopsis arenosa	#	#	#	#	#	#	#
Rsa1.0_08877.1.g52483.t1	ref|XP_002880122.1| hypothetical protein ARALYDRAFT_483579 [Arabidopsis lyrata subsp. lyrata] gi|297325961|gb|EFH56381.1| hypothetical protein ARALYDRAFT_483579 [Arabidopsis lyrata subsp. lyrata]	282	425	1e-90	150.709	60.6383	62.4113	hypothetical protein ARALYDRAFT_483579	gbpln	Arabidopsis lyrata	AT2G44520.1 | Symbols: COX10 | cytochrome c oxidase 10 | chr2:18379660-18381731 FORWARD LENGTH=431	282	431	1e-92	152.837	60.2837	62.4113
Rsa1.0_08877.1.g52484.t1	ref|XP_002880220.1| hypothetical protein ARALYDRAFT_483760 [Arabidopsis lyrata subsp. lyrata] gi|297326059|gb|EFH56479.1| hypothetical protein ARALYDRAFT_483760 [Arabidopsis lyrata subsp. lyrata]	220	221	3e-87	100.455	73.1818	84.0909	hypothetical protein ARALYDRAFT_483760	gbpln	Arabidopsis lyrata	AT2G46150.1 | Symbols: | Late embryogenesis abundant (LEA) hydroxyproline-rich glycoprotein family | chr2:18961424-18962089 FORWARD LENGTH=221	220	221	3e-88	100.455	71.8182	83.1818
Rsa1.0_08879.1.g52485.t1	ref|XP_002866283.1| ATPLC1 [Arabidopsis lyrata subsp. lyrata] gi|297312118|gb|EFH42542.1| ATPLC1 [Arabidopsis lyrata subsp. lyrata]	265	563	5e-87	212.453	56.6038	59.6226	ATPLC1	gbpln	Arabidopsis lyrata	AT5G58670.1 | Symbols: ATPLC1, ATPLC, PLC1 | phospholipase C1 | chr5:23704457-23706751 REVERSE LENGTH=561	265	561	2e-87	211.698	55.4717	58.4906
Rsa1.0_08880.1.g52486.t1	gb|EOA34462.1| hypothetical protein CARUB_v10022000mg [Capsella rubella]	611	623	0	101.964	76.1047	86.0884	hypothetical protein CARUB_v10022000mg	gbpln	Capsella rubella	AT1G68980.1 | Symbols: | Tetratricopeptide repeat (TPR)-like superfamily protein | chr1:25933023-25934882 FORWARD LENGTH=619	611	619	0	101.309	75.9411	85.5974
Rsa1.0_08881.1.g52487.t1	ref|XP_002883562.1| hypothetical protein ARALYDRAFT_479998 [Arabidopsis lyrata subsp. lyrata] gi|297329402|gb|EFH59821.1| hypothetical protein ARALYDRAFT_479998 [Arabidopsis lyrata subsp. lyrata]	281	417	1e-101	148.399	72.242	83.274	hypothetical protein ARALYDRAFT_479998	gbpln	Arabidopsis lyrata	AT3G24800.1 | Symbols: PRT1 | proteolysis 1 | chr3:9055653-9057795 FORWARD LENGTH=410	281	410	1e-101	145.907	71.5302	80.0712
Rsa1.0_08882.1.g52488.t1	#	#	#	#	#	#	#	-	----	----	#	#	#	#	#	#	#
Rsa1.0_08882.1.g52489.t2	gb|AAC28189.1| contains similarity to Arabidopsis thaliana retrotransposon Athila (GB:X81801) [Arabidopsis thaliana]	553	940	2e-15	169.982	8.86076	15.7324	contains similarity to Arabidopsis thaliana retrotransposon Athila (GB:X81801)	gbpln	Arabidopsis thaliana	#	#	#	#	#	#	#
Rsa1.0_08883.1.g52490.t1	gb|AAK01360.1|AF314811_1 delta 1-pyrroline-5-carboxylate synthetase A [Brassica napus]	349	717	0	205.444	95.4155	98.5673	delta 1-pyrroline-5-carboxylate synthetase A	gbpln	Brassica napus	AT2G39800.4 | Symbols: P5CS1 | delta1-pyrroline-5-carboxylate synthase 1 | chr2:16598516-16602939 REVERSE LENGTH=717	349	717	0	205.444	94.8424	97.9943
Rsa1.0_08884.1.g52491.t3	ref|XP_004301972.1| PREDICTED: uncharacterized protein LOC101291061 [Fragaria vesca subsp. vesca]	613	567	4e-39	92.4959	14.6819	20.0653	PREDICTED: uncharacterized protein LOC101291061	gbpln	Fragaria vesca	AT3G01410.2 | Symbols: | Polynucleotidyl transferase, ribonuclease H-like superfamily protein | chr3:153650-155439 REVERSE LENGTH=294	613	294	6e-13	47.9608	7.50408	10.1142
Rsa1.0_08886.1.g52492.t1	gb|ACP30591.1| disease resistance protein [Brassica rapa subsp. pekinensis]	169	1555	2e-11	920.118	22.4852	30.1775	disease resistance protein	gbpln	Brassica rapa	#	#	#	#	#	#	#
Rsa1.0_08886.1.g52493.t1	ref|NP_001118584.1| uncharacterized protein [Arabidopsis thaliana] gi|98962065|gb|ABF59362.1| unknown protein [Arabidopsis thaliana] gi|332640784|gb|AEE74305.1| uncharacterized protein AT3G05858 [Arabidopsis thaliana]	89	90	3e-37	101.124	91.0112	93.2584	uncharacterized protein	gbpln	Arabidopsis thaliana	AT3G05858.1 | Symbols: | unknown protein; FUNCTIONS IN: molecular_function unknown; INVOLVED IN: biological_process unknown; LOCATED IN: cellular_component unknown; BEST Arabidopsis thaliana protein match is: unknown protein (TAIR:AT5G26620.1); Has 30201 Blast hits to 17322 proteins in 780 species: Archae - 12; Bacteria - 1396; Metazoa - 17338; Fungi - 3422; Plants - 5037; Viruses - 0; Other Euka…	89	90	5e-40	101.124	91.0112	93.2584
Rsa1.0_08887.1.g52494.t5	gb|ADC97478.1| lysophosphatidic acid acyltransferase [Brassica napus] gi|289472613|gb|ADC97480.1| lysophosphatidic acid acyltransferase [Brassica napus]	294	390	1e-114	132.653	69.3878	71.7687	lysophosphatidic acid acyltransferase	gbpln	Brassica napus	AT3G57650.1 | Symbols: LPAT2 | lysophosphatidyl acyltransferase 2 | chr3:21349751-21352839 FORWARD LENGTH=389	294	389	1e-115	132.313	69.3878	71.0884
Rsa1.0_08888.1.g52495.t1	ref|NP_974793.1| GCN5-related N-acetyltransferase (GNAT) family protein [Arabidopsis thaliana] gi|44681356|gb|AAS47618.1| At5g16800 [Arabidopsis thaliana] gi|45773876|gb|AAS76742.1| At5g16800 [Arabidopsis thaliana] gi|332004956|gb|AED92339.1| GCN5-related N-acetyltransferase (GNAT) family protein [Arabidopsis thaliana]	275	270	1e-135	98.1818	86.9091	91.6364	GCN5-related N-acetyltransferase (GNAT) family protein	gbpln	Arabidopsis thaliana	AT5G16800.2 | Symbols: | Acyl-CoA N-acyltransferases (NAT) superfamily protein | chr5:5524509-5526295 REVERSE LENGTH=270	275	270	1e-138	98.1818	86.9091	91.6364
Rsa1.0_08889.1.g52496.t1	gb|AAF18641.1|AC006228_12 F5J5.16 [Arabidopsis thaliana]	873	1024	1e-59	117.297	14.2039	19.0149	F5J5.16	gbpln	Arabidopsis thaliana	#	#	#	#	#	#	#
Rsa1.0_08890.1.g52497.t1	dbj|BAB02146.1| copia retroelement pol polyprotein-like [Arabidopsis thaliana]	413	526	2e-88	127.361	41.6465	50.8475	copia retroelement pol polyprotein-like	gbpln	Arabidopsis thaliana	#	#	#	#	#	#	#
Rsa1.0_08892.1.g52498.t1	#	#	#	#	#	#	#	-	----	----	#	#	#	#	#	#	#
Rsa1.0_08893.1.g52499.t1	gb|AFK36198.1| unknown [Lotus japonicus]	147	307	2e-41	208.844	61.2245	70.7483	unknown	gbpln	Lotus japonicus	AT5G40810.1 | Symbols: | Cytochrome C1 family | chr5:16340200-16342327 FORWARD LENGTH=307	147	307	3e-41	208.844	59.1837	66.6667
Rsa1.0_08894.1.g52500.t1	gb|EOA28961.1| hypothetical protein CARUB_v10025213mg [Capsella rubella]	119	730	3e-27	613.445	46.2185	57.1429	hypothetical protein CARUB_v10025213mg	gbpln	Capsella rubella	AT2G33730.1 | Symbols: | P-loop containing nucleoside triphosphate hydrolases superfamily protein | chr2:14265679-14267880 REVERSE LENGTH=733	119	733	1e-29	615.966	45.3782	57.1429
Rsa1.0_08895.1.g52501.t1	#	#	#	#	#	#	#	-	----	----	#	#	#	#	#	#	#
Rsa1.0_08897.1.g52502.t1	dbj|BAB10503.1| retroelement pol polyprotein-like [Arabidopsis thaliana]	757	1475	0	194.848	55.7464	69.749	retroelement pol polyprotein-like	gbpln	Arabidopsis thaliana	AT4G23160.1 | Symbols: CRK8 | cysteine-rich RLK (RECEPTOR-like protein kinase) 8 | chr4:12129485-12134086 FORWARD LENGTH=1262	757	1262	1e-23	166.711	6.34082	10.1717
Rsa1.0_08899.1.g52503.t1	#	#	#	#	#	#	#	-	----	----	#	#	#	#	#	#	#
Rsa1.0_08900.1.g52504.t1	emb|CAB78071.1| putative protein [Arabidopsis thaliana]	300	290	1e-116	96.6667	68.6667	76	putative protein	gbpln	Arabidopsis thaliana	AT1G21280.1 | Symbols: | CONTAINS InterPro DOMAIN/s: Retrotransposon gag protein (InterPro:IPR005162); Has 707 Blast hits to 705 proteins in 25 species: Archae - 0; Bacteria - 0; Metazoa - 4; Fungi - 0; Plants - 703; Viruses - 0; Other Eukaryotes - 0 (source: NCBI BLink). | chr1:7447690-7448403 REVERSE LENGTH=237	300	237	7e-31	79	22.6667	36.6667
Rsa1.0_08901.1.g52505.t1	ref|NP_565436.1| homeobox protein 24 [Arabidopsis thaliana] gi|4309732|gb|AAD15502.1| expressed protein [Arabidopsis thaliana] gi|21593828|gb|AAM65795.1| unknown [Arabidopsis thaliana] gi|330251666|gb|AEC06760.1| homeobox protein 24 [Arabidopsis thaliana]	133	262	3e-53	196.992	78.9474	85.7143	homeobox protein 24	gbpln	Arabidopsis thaliana	AT2G18350.1 | Symbols: AtHB24, HB24, ZHD6 | homeobox protein 24 | chr2:7971122-7971910 REVERSE LENGTH=262	133	262	7e-56	196.992	78.9474	85.7143
Rsa1.0_08902.1.g52506.t1	gb|EOA20331.1| hypothetical protein CARUB_v10000637mg, partial [Capsella rubella]	484	546	0	112.81	97.5207	98.7603	hypothetical protein CARUB_v10000637mg, partial	gbpln	Capsella rubella	AT5G08530.1 | Symbols: CI51 | 51 kDa subunit of complex I | chr5:2759848-2761726 REVERSE LENGTH=486	484	486	0	100.413	97.5207	98.7603
Rsa1.0_08903.1.g52507.t1	gb|ADP76649.1| MYB1 [Brassica oleracea var. botrytis]	206	250	7e-91	121.359	91.7476	95.1456	MYB1	gbpln	Brassica oleracea	AT1G56650.1 | Symbols: PAP1, MYB75, SIAA1, ATMYB75 | production of anthocyanin pigment 1 | chr1:21233714-21235089 REVERSE LENGTH=248	206	248	6e-77	120.388	76.699	87.8641
Rsa1.0_08904.1.g52508.t1	gb|EOA37834.1| hypothetical protein CARUB_v10011422mg [Capsella rubella]	90	373	6e-15	414.444	56.6667	68.8889	hypothetical protein CARUB_v10011422mg	gbpln	Capsella rubella	AT5G53240.1 | Symbols: | Protein of unknown function (DUF295) | chr5:21601547-21602632 FORWARD LENGTH=361	90	361	1e-13	401.111	53.3333	60
Rsa1.0_08905.1.g52509.t1	gb|AAD20658.1| putative retroelement pol polyprotein [Arabidopsis thaliana]	455	1611	9e-41	354.066	26.1538	38.9011	putative retroelement pol polyprotein	gbpln	Arabidopsis thaliana	#	#	#	#	#	#	#
Rsa1.0_08906.1.g52510.t1	#	#	#	#	#	#	#	-	----	----	#	#	#	#	#	#	#
Rsa1.0_08906.1.g52511.t1	#	#	#	#	#	#	#	-	----	----	#	#	#	#	#	#	#
Rsa1.0_08907.1.g52512.t1	ref|NP_177950.1| UDP-glucosyl transferase 85A4 [Arabidopsis thaliana] gi|75312298|sp|Q9M9E7.1|U85A4_ARATH RecName: Full=UDP-glycosyltransferase 85A4 gi|8052539|gb|AAF71803.1|AC013430_12 F3F9.19 [Arabidopsis thaliana] gi|20466352|gb|AAM20493.1| UDP-glucose glucosyltransferase, putative [Arabidopsis thaliana] gi|23198068|gb|AAN15561.1| UDP-glucose glucosyltransferase, putative [Arabidopsis thaliana…	471	489	0	103.822	74.7346	87.0488	UDP-glucosyl transferase 85A4	gbpln	Arabidopsis thaliana	AT1G78270.1 | Symbols: AtUGT85A4, UGT85A4 | UDP-glucosyl transferase 85A4 | chr1:29450691-29452223 REVERSE LENGTH=489	471	489	0	103.822	74.7346	87.0488
Rsa1.0_08907.1.g52513.t1	#	#	#	#	#	#	#	-	----	----	#	#	#	#	#	#	#
Rsa1.0_08909.1.g52514.t1	ref|XP_004138960.1| PREDICTED: uncharacterized protein LOC101214231 [Cucumis sativus] gi|449526243|ref|XP_004170123.1| PREDICTED: uncharacterized protein LOC101231850 [Cucumis sativus]	72	68	2e-14	94.4444	61.1111	62.5	PREDICTED: uncharacterized protein LOC101214231	gbpln	Cucumis sativus	AT3G24100.1 | Symbols: | Uncharacterised protein family SERF | chr3:8703373-8704045 FORWARD LENGTH=69	72	69	7e-14	95.8333	51.3889	51.3889
Rsa1.0_08910.1.g52515.t1	gb|EOA22429.1| hypothetical protein CARUB_v10003074mg [Capsella rubella]	583	393	0	67.4099	58.8336	62.6072	hypothetical protein CARUB_v10003074mg	gbpln	Capsella rubella	AT5G08380.1 | Symbols: AtAGAL1, AGAL1 | alpha-galactosidase 1 | chr5:2694851-2697616 REVERSE LENGTH=410	583	410	0	70.3259	58.6621	64.1509
Rsa1.0_08911.1.g52516.t2	#	#	#	#	#	#	#	-	----	----	#	#	#	#	#	#	#
Rsa1.0_08912.1.g52517.t4	#	#	#	#	#	#	#	-	----	----	#	#	#	#	#	#	#
Rsa1.0_08912.1.g52518.t1	dbj|BAJ34612.1| unnamed protein product [Thellungiella halophila]	141	255	6e-72	180.851	92.1986	95.7447	unnamed protein product	----	----	AT3G22060.1 | Symbols: | Receptor-like protein kinase-related family protein | chr3:7771065-7772137 FORWARD LENGTH=252	141	252	6e-71	178.723	86.5248	95.0355
Rsa1.0_08913.1.g52519.t1	#	#	#	#	#	#	#	-	----	----	#	#	#	#	#	#	#
Rsa1.0_08913.1.g52520.t4	pir||F85076 probable transposon protein [imported] - Arabidopsis thaliana gi|5032268|gb|AAD38216.1|AF147265_3 contains similarity to Arabidopsis thaliana hypothetical protein (GB:AC005396); maybe a pseudogene [Arabidopsis thaliana] gi|7267374|emb|CAB77935.1| putative transposon protein [Arabidopsis thaliana]	649	783	1e-105	120.647	36.3636	51.926	probable transposon protein	gbpln	Arabidopsis thaliana	#	#	#	#	#	#	#
Rsa1.0_08915.1.g52521.t1	gb|AAD20658.1| putative retroelement pol polyprotein [Arabidopsis thaliana]	244	1611	4e-98	660.246	74.5902	82.7869	putative retroelement pol polyprotein	gbpln	Arabidopsis thaliana	#	#	#	#	#	#	#
Rsa1.0_08916.1.g52522.t1	gb|EOA38272.1| hypothetical protein CARUB_v10009763mg [Capsella rubella]	513	321	2e-12	62.5731	14.23	20.4678	hypothetical protein CARUB_v10009763mg	gbpln	Capsella rubella	#	#	#	#	#	#	#
Rsa1.0_08916.1.g52523.t1	gb|EOA40568.1| hypothetical protein CARUB_v10009297mg [Capsella rubella]	412	412	0	100	98.5437	100	hypothetical protein CARUB_v10009297mg	gbpln	Capsella rubella	AT3G13920.1 | Symbols: EIF4A1, RH4, TIF4A1 | eukaryotic translation initiation factor 4A1 | chr3:4592635-4594128 REVERSE LENGTH=412	412	412	0	100	98.0583	99.7573
Rsa1.0_08918.1.g52524.t1	dbj|BAB10904.1| nodulin-like protein [Arabidopsis thaliana]	123	346	2e-19	281.301	39.8374	48.7805	nodulin-like protein	gbpln	Arabidopsis thaliana	AT5G40230.1 | Symbols: | nodulin MtN21 /EamA-like transporter family protein | chr5:16079814-16081735 REVERSE LENGTH=370	123	370	3e-22	300.813	39.8374	48.7805
Rsa1.0_08918.1.g52525.t1	emb|CAB39638.1| RNA-directed DNA polymerase-like protein [Arabidopsis thaliana] gi|7267666|emb|CAB78094.1| RNA-directed DNA polymerase-like protein [Arabidopsis thaliana]	580	1274	1e-73	219.655	35.6897	51.7241	RNA-directed DNA polymerase-like protein	gbpln	Arabidopsis thaliana	AT4G29090.1 | Symbols: | Ribonuclease H-like superfamily protein | chr4:14333528-14335255 FORWARD LENGTH=575	580	575	7e-35	99.1379	15.6897	24.1379
Rsa1.0_08919.1.g52526.t1	ref|XP_002878177.1| C2 domain-containing protein [Arabidopsis lyrata subsp. lyrata] gi|297324015|gb|EFH54436.1| C2 domain-containing protein [Arabidopsis lyrata subsp. lyrata]	299	773	1e-172	258.528	97.9933	99.6656	C2 domain-containing protein	gbpln	Arabidopsis lyrata	AT3G57880.1 | Symbols: | Calcium-dependent lipid-binding (CaLB domain) plant phosphoribosyltransferase family protein | chr3:21431198-21433519 REVERSE LENGTH=773	299	773	1e-173	258.528	96.99	98.9967
Rsa1.0_08919.1.g52527.t1	ref|NP_850745.1| transcription factor bHLH60 [Arabidopsis thaliana] gi|6729523|emb|CAB67608.1| putative protein [Arabidopsis thaliana] gi|22655000|gb|AAM98091.1| AT3g57800/T10K17_10 [Arabidopsis thaliana] gi|27764962|gb|AAO23602.1| AT3g57800/T10K17_10 [Arabidopsis thaliana] gi|332646182|gb|AEE79703.1| transcription factor bHLH60 [Arabidopsis thaliana]	199	379	6e-57	190.452	76.3819	82.9146	transcription factor bHLH60	gbpln	Arabidopsis thaliana	AT3G57800.2 | Symbols: | basic helix-loop-helix (bHLH) DNA-binding superfamily protein | chr3:21408034-21411321 REVERSE LENGTH=379	199	379	2e-59	190.452	76.3819	82.9146
Rsa1.0_08921.1.g52528.t1	#	#	#	#	#	#	#	-	----	----	#	#	#	#	#	#	#
Rsa1.0_08921.1.g52529.t1	gb|AAM15254.1| putative retroelement pol polyprotein [Arabidopsis thaliana]	368	930	2e-24	252.717	24.1848	39.9457	putative retroelement pol polyprotein	gbpln	Arabidopsis thaliana	#	#	#	#	#	#	#
Rsa1.0_08922.1.g52530.t1	ref|NP_201074.1| putative peptide/nitrate transporter [Arabidopsis thaliana] gi|75180586|sp|Q9LV10.1|PTR53_ARATH RecName: Full=Probable peptide/nitrate transporter At5g62680 gi|8809664|dbj|BAA97215.1| peptide transporter [Arabidopsis thaliana] gi|222423295|dbj|BAH19623.1| AT5G62680 [Arabidopsis thaliana] gi|332010259|gb|AED97642.1| probable peptide/nitrate transporter [Arabidopsis thaliana]	612	616	0	100.654	91.1765	95.2614	putative peptide/nitrate transporter	gbpln	Arabidopsis thaliana	AT5G62680.1 | Symbols: | Major facilitator superfamily protein | chr5:25165430-25167822 REVERSE LENGTH=616	612	616	0	100.654	91.1765	95.2614
Rsa1.0_08922.1.g52531.t1	ref|NP_568958.1| Tic22-like family protein [Arabidopsis thaliana] gi|15809802|gb|AAL06829.1| AT5g62650/MRG21_7 [Arabidopsis thaliana] gi|18377813|gb|AAL67093.1| AT5g62650/MRG21_7 [Arabidopsis thaliana] gi|332010256|gb|AED97639.1| Tic22-like family protein [Arabidopsis thaliana]	525	529	0	100.762	87.8095	90.8571	Tic22-like family protein	gbpln	Arabidopsis thaliana	AT5G62650.1 | Symbols: | Tic22-like family protein | chr5:25152873-25155872 REVERSE LENGTH=529	525	529	0	100.762	87.8095	90.8571
Rsa1.0_08923.1.g52532.t1	gb|ABQ50545.1| hypothetical protein [Brassica rapa]	239	504	1e-100	210.879	88.2845	93.3054	hypothetical protein	gbpln	Brassica rapa	AT1G13030.1 | Symbols: | sphere organelles protein-related | chr1:4444284-4447278 REVERSE LENGTH=608	239	608	2e-97	254.393	79.9163	86.6109
Rsa1.0_08924.1.g52533.t1	gb|EOA35321.1| hypothetical protein CARUB_v10020504mg [Capsella rubella]	218	368	2e-81	168.807	83.4862	87.156	hypothetical protein CARUB_v10020504mg	gbpln	Capsella rubella	AT1G79580.3 | Symbols: SMB | NAC (No Apical Meristem) domain transcriptional regulator superfamily protein | chr1:29941020-29942925 REVERSE LENGTH=371	218	371	2e-69	170.183	83.4862	88.5321
Rsa1.0_08924.1.g52534.t1	ref|XP_002866825.1| kelch repeat-containing F-box family protein [Arabidopsis lyrata subsp. lyrata] gi|297312661|gb|EFH43084.1| kelch repeat-containing F-box family protein [Arabidopsis lyrata subsp. lyrata]	164	368	4e-28	224.39	46.9512	57.9268	kelch repeat-containing F-box family protein	gbpln	Arabidopsis lyrata	AT4G38940.1 | Symbols: | Galactose oxidase/kelch repeat superfamily protein | chr4:18152848-18153960 FORWARD LENGTH=370	164	370	7e-30	225.61	46.3415	62.1951
Rsa1.0_08925.1.g52535.t2	ref|XP_002873023.1| predicted protein [Arabidopsis lyrata subsp. lyrata] gi|297318860|gb|EFH49282.1| predicted protein [Arabidopsis lyrata subsp. lyrata]	822	559	0	68.0049	59.6107	61.5572	predicted protein	gbpln	Arabidopsis lyrata	AT5G01190.1 | Symbols: LAC10 | laccase 10 | chr5:72392-74612 FORWARD LENGTH=558	822	558	0	67.8832	59.6107	61.3139
Rsa1.0_08926.1.g52536.t1	gb|AAD20433.1| putative retroelement pol polyprotein [Arabidopsis thaliana]	336	889	2e-66	264.583	42.8571	57.7381	putative retroelement pol polyprotein	gbpln	Arabidopsis thaliana	#	#	#	#	#	#	#
Rsa1.0_08926.1.g52537.t1	#	#	#	#	#	#	#	-	----	----	#	#	#	#	#	#	#
Rsa1.0_08927.1.g52538.t1	gb|EOA20406.1| hypothetical protein CARUB_v10000716mg [Capsella rubella]	49	523	4e-22	1067.35	93.8776	95.9184	hypothetical protein CARUB_v10000716mg	gbpln	Capsella rubella	AT5G24870.2 | Symbols: | RING/U-box superfamily protein | chr5:8545008-8546923 REVERSE LENGTH=520	49	520	7e-24	1061.22	91.8367	93.8776
Rsa1.0_08928.1.g52539.t1	gb|EOA24578.1| hypothetical protein CARUB_v10017840mg [Capsella rubella]	139	269	2e-71	193.525	96.4029	99.2806	hypothetical protein CARUB_v10017840mg	gbpln	Capsella rubella	AT3G59500.1 | Symbols: | Integral membrane HRF1 family protein | chr3:21987110-21988169 FORWARD LENGTH=269	139	269	7e-74	193.525	96.4029	100
Rsa1.0_08928.1.g52540.t1	ref|XP_002878275.1| leucine-rich repeat family protein [Arabidopsis lyrata subsp. lyrata] gi|297324113|gb|EFH54534.1| leucine-rich repeat family protein [Arabidopsis lyrata subsp. lyrata]	408	416	0	101.961	85.049	89.951	leucine-rich repeat family protein	gbpln	Arabidopsis lyrata	AT3G59510.1 | Symbols: | Leucine-rich repeat (LRR) family protein | chr3:21988453-21989712 REVERSE LENGTH=419	408	419	0	102.696	84.3137	89.951
Rsa1.0_08929.1.g52541.t1	dbj|BAJ34599.1| unnamed protein product [Thellungiella halophila]	410	380	0	92.6829	82.9268	87.0732	unnamed protein product	----	----	AT4G33920.1 | Symbols: | Protein phosphatase 2C family protein | chr4:16260876-16262703 FORWARD LENGTH=380	410	380	0	92.6829	81.4634	86.8293
Rsa1.0_08929.1.g52542.t1	emb|CAB39638.1| RNA-directed DNA polymerase-like protein [Arabidopsis thaliana] gi|7267666|emb|CAB78094.1| RNA-directed DNA polymerase-like protein [Arabidopsis thaliana]	597	1274	1e-110	213.4	40.536	56.4489	RNA-directed DNA polymerase-like protein	gbpln	Arabidopsis thaliana	AT1G10000.1 | Symbols: | Ribonuclease H-like superfamily protein | chr1:3263877-3264788 REVERSE LENGTH=303	597	303	4e-37	50.7538	15.5779	23.6181
Rsa1.0_08931.1.g52543.t1	#	#	#	#	#	#	#	-	----	----	#	#	#	#	#	#	#
Rsa1.0_08931.1.g52544.t1	gb|AAD23705.1| putative Athila retroelement ORF1 protein [Arabidopsis thaliana]	292	333	2e-31	114.041	31.8493	40.7534	putative Athila retroelement ORF1 protein	gbpln	Arabidopsis thaliana	#	#	#	#	#	#	#
Rsa1.0_08932.1.g52545.t2	ref|XP_002875659.1| hypothetical protein ARALYDRAFT_905545 [Arabidopsis lyrata subsp. lyrata] gi|297321497|gb|EFH51918.1| hypothetical protein ARALYDRAFT_905545 [Arabidopsis lyrata subsp. lyrata]	320	565	1e-170	176.562	90.625	94.0625	hypothetical protein ARALYDRAFT_905545	gbpln	Arabidopsis lyrata	AT3G44330.1 | Symbols: | INVOLVED IN: protein processing; LOCATED IN: mitochondrion, endoplasmic reticulum, plasma membrane, vacuole; EXPRESSED IN: 25 plant structures; EXPRESSED DURING: 13 growth stages; CONTAINS InterPro DOMAIN/s: Nicalin (InterPro:IPR016574), EF-Hand 1, calcium-binding site (InterPro:IPR018247), Nicastrin (InterPro:IPR008710); Has 245 Blast hits to 243 proteins in 99 species: …	320	565	1e-172	176.562	90.3125	94.0625
Rsa1.0_08933.1.g52546.t1	dbj|BAJ34549.1| unnamed protein product [Thellungiella halophila]	221	229	2e-82	103.62	72.8507	84.6154	unnamed protein product	----	----	AT3G47670.1 | Symbols: | Plant invertase/pectin methylesterase inhibitor superfamily protein | chr3:17575019-17575849 REVERSE LENGTH=276	221	276	7e-77	124.887	69.6833	83.7104
Rsa1.0_08933.1.g52547.t1	gb|EOA24928.1| hypothetical protein CARUB_v10018219mg [Capsella rubella]	136	135	4e-44	99.2647	71.3235	78.6765	hypothetical protein CARUB_v10018219mg	gbpln	Capsella rubella	AT3G47650.1 | Symbols: | DnaJ/Hsp40 cysteine-rich domain superfamily protein | chr3:17569576-17570262 FORWARD LENGTH=136	136	136	2e-46	100	66.9118	79.4118
Rsa1.0_08934.1.g52548.t1	pir||T00833 RNA-directed DNA polymerase homolog T13L16.7 - Arabidopsis thaliana (fragment)	1899	1365	0	71.8799	32.1748	44.1285	RNA-directed DNA polymerase homolog T13L16.7 - Arabidopsis thaliana (fragment)	----	----	AT4G29090.1 | Symbols: | Ribonuclease H-like superfamily protein | chr4:14333528-14335255 FORWARD LENGTH=575	1899	575	2e-90	30.2791	10.0053	15.3765
Rsa1.0_08935.1.g52549.t1	ref|NP_850262.2| CAAX prenyl protease 2 [Arabidopsis thaliana] gi|332278181|sp|Q8GW19.2|FACE2_ARATH RecName: Full=CAAX prenyl protease 2; AltName: Full=Farnesylated proteins-converting enzyme 2; Short=AtFACE-2; AltName: Full=Prenyl protein-specific endoprotease 2; AltName: Full=Protein RAS-CONVERTING ENZYME 1; Short=AtRCE1 gi|39837445|emb|CAD59227.1| farnesylated-proteins converting enzyme-2 [Ara…	85	311	2e-20	365.882	62.3529	70.5882	CAAX prenyl protease 2	gbpln	Arabidopsis thaliana	AT2G36305.1 | Symbols: RCE1, ATFACE-2, ATFACE2, FACE2 | farnesylated protein-converting enzyme 2 | chr2:15214607-15216449 FORWARD LENGTH=311	85	311	3e-23	365.882	62.3529	70.5882
Rsa1.0_08936.1.g52550.t1	gb|AFK13856.1| Ty3/gypsy retrotransposon protein [Beta vulgaris subsp. vulgaris]	1572	1631	0	103.753	47.8372	63.0407	Ty3/gypsy retrotransposon protein	gbpln	Beta vulgaris	ATMG00860.1 | Symbols: ORF158 | DNA/RNA polymerases superfamily protein | chrM:235916-236392 FORWARD LENGTH=158	1572	158	3e-39	10.0509	4.83461	6.17048
Rsa1.0_08936.1.g52551.t1	gb|EOA34989.1| hypothetical protein CARUB_v10020081mg [Capsella rubella]	300	556	4e-83	185.333	60.3333	71.3333	hypothetical protein CARUB_v10020081mg	gbpln	Capsella rubella	AT1G80000.2 | Symbols: | CASC3/Barentsz eIF4AIII binding | chr1:30093195-30096742 FORWARD LENGTH=605	300	605	6e-85	201.667	69.6667	81.3333
Rsa1.0_08937.1.g52552.t1	emb|CAB39638.1| RNA-directed DNA polymerase-like protein [Arabidopsis thaliana] gi|7267666|emb|CAB78094.1| RNA-directed DNA polymerase-like protein [Arabidopsis thaliana]	460	1274	4e-93	276.957	42.6087	60	RNA-directed DNA polymerase-like protein	gbpln	Arabidopsis thaliana	AT4G29090.1 | Symbols: | Ribonuclease H-like superfamily protein | chr4:14333528-14335255 FORWARD LENGTH=575	460	575	2e-51	125	30.4348	48.6957
Rsa1.0_08937.1.g52553.t2	ref|XP_002894342.1| zinc finger family protein [Arabidopsis lyrata subsp. lyrata] gi|297340184|gb|EFH70601.1| zinc finger family protein [Arabidopsis lyrata subsp. lyrata]	161	126	1e-31	78.2609	41.6149	49.6894	zinc finger family protein	gbpln	Arabidopsis lyrata	AT1G51930.1 | Symbols: | RING/U-box superfamily protein | chr1:19294838-19295236 REVERSE LENGTH=132	161	132	4e-30	81.9876	40.9938	51.5528
Rsa1.0_08937.1.g52554.t1	#	#	#	#	#	#	#	-	----	----	#	#	#	#	#	#	#
Rsa1.0_08938.1.g52555.t1	#	#	#	#	#	#	#	-	----	----	#	#	#	#	#	#	#
Rsa1.0_08938.1.g52556.t1	gb|AAF79618.1|AC027665_19 F5M15.26 [Arabidopsis thaliana]	510	1838	1e-110	360.392	47.2549	65.4902	F5M15.26	gbpln	Arabidopsis thaliana	#	#	#	#	#	#	#
Rsa1.0_08938.1.g52557.t1	ref|NP_564487.1| tracheary element differentiation-related 6 protein [Arabidopsis thaliana] gi|21592549|gb|AAM64498.1| unknown [Arabidopsis thaliana] gi|88011142|gb|ABD38908.1| At1g43790 [Arabidopsis thaliana] gi|332193876|gb|AEE31997.1| tracheary element differentiation-related 6 protein [Arabidopsis thaliana]	112	116	2e-34	103.571	71.4286	85.7143	tracheary element differentiation-related 6 protein	gbpln	Arabidopsis thaliana	AT1G43790.1 | Symbols: TED6 | tracheary element differentiation-related 6 | chr1:16575952-16576302 FORWARD LENGTH=116	112	116	4e-37	103.571	71.4286	85.7143
Rsa1.0_08938.1.g52558.t1	gb|EOA28939.1| hypothetical protein CARUB_v10025187mg [Capsella rubella]	374	752	6e-18	201.07	20.5882	31.5508	hypothetical protein CARUB_v10025187mg	gbpln	Capsella rubella	#	#	#	#	#	#	#
Rsa1.0_08939.1.g52559.t1	ref|NP_171799.2| peroxin 6 [Arabidopsis thaliana] gi|75330784|sp|Q8RY16.1|PEX6_ARATH RecName: Full=Peroxisome biogenesis protein 6; AltName: Full=Peroxin-6; Short=AtPEX6 gi|19310449|gb|AAL84960.1| At1g03000/F22D16.27 [Arabidopsis thaliana] gi|24797060|gb|AAN64542.1| At1g03000/F22D16.27 [Arabidopsis thaliana] gi|37223130|gb|AAQ90161.1| AAA family ATPase peroxin 6 [Arabidopsis thaliana] gi|33218939…	926	941	0	101.62	87.365	92.4406	peroxin 6	gbpln	Arabidopsis thaliana	AT1G03000.1 | Symbols: PEX6 | peroxin 6 | chr1:688057-692453 REVERSE LENGTH=941	926	941	0	101.62	87.365	92.4406
Rsa1.0_08941.1.g52560.t1	ref|XP_002874842.1| F-box family protein [Arabidopsis lyrata subsp. lyrata] gi|297320679|gb|EFH51101.1| F-box family protein [Arabidopsis lyrata subsp. lyrata]	287	308	3e-86	107.317	61.6725	72.1254	F-box family protein	gbpln	Arabidopsis lyrata	AT4G05460.1 | Symbols: | RNI-like superfamily protein | chr4:2761106-2762400 REVERSE LENGTH=302	287	302	8e-80	105.226	57.4913	66.5505
Rsa1.0_08942.1.g52561.t1	#	#	#	#	#	#	#	-	----	----	#	#	#	#	#	#	#
Rsa1.0_08943.1.g52562.t1	#	#	#	#	#	#	#	-	----	----	#	#	#	#	#	#	#
Rsa1.0_08943.1.g52563.t1	gb|ABD65035.1| hypothetical protein 26.t00052 [Brassica oleracea]	716	695	0	97.067	58.9385	69.8324	hypothetical protein 26.t00052	gbpln	Brassica oleracea	AT3G30230.1 | Symbols: | myosin heavy chain-related | chr3:11879235-11881788 REVERSE LENGTH=527	716	527	1e-15	73.6034	6.84358	10.6145
Rsa1.0_08943.1.g52564.t1	#	#	#	#	#	#	#	-	----	----	#	#	#	#	#	#	#
Rsa1.0_08944.1.g52565.t1	ref|XP_002865395.1| transducin family protein [Arabidopsis lyrata subsp. lyrata] gi|297311230|gb|EFH41654.1| transducin family protein [Arabidopsis lyrata subsp. lyrata]	535	726	1e-141	135.701	57.757	65.2336	transducin family protein	gbpln	Arabidopsis lyrata	AT5G43930.3 | Symbols: | Transducin family protein / WD-40 repeat family protein | chr5:17677047-17680577 FORWARD LENGTH=726	535	726	1e-142	135.701	57.757	64.6729
Rsa1.0_08945.1.g52566.t1	gb|AAB51589.1| valyl tRNA synthetase, partial [Arabidopsis thaliana]	196	248	5e-28	126.531	37.7551	41.8367	valyl tRNA synthetase, partial	gbpln	Arabidopsis thaliana	AT1G14610.1 | Symbols: TWN2, VALRS | valyl-tRNA synthetase / valine--tRNA ligase (VALRS) | chr1:5008502-5014486 REVERSE LENGTH=1108	196	1108	3e-30	565.306	37.7551	41.8367
Rsa1.0_08946.1.g52567.t1	ref|NP_174587.1| MATE efflux family protein [Arabidopsis thaliana] gi|17065360|gb|AAL32834.1| Unknown protein [Arabidopsis thaliana] gi|21387205|gb|AAM48006.1| unknown protein [Arabidopsis thaliana] gi|332193445|gb|AEE31566.1| MATE efflux family protein [Arabidopsis thaliana]	493	494	0	100.203	93.712	97.1602	MATE efflux family protein	gbpln	Arabidopsis thaliana	AT1G33110.1 | Symbols: | MATE efflux family protein | chr1:12005084-12008618 FORWARD LENGTH=494	493	494	0	100.203	93.712	97.1602
Rsa1.0_08947.1.g52568.t1	gb|EOA12404.1| hypothetical protein CARUB_v10027436mg, partial [Capsella rubella]	60	98	9e-20	163.333	86.6667	93.3333	hypothetical protein CARUB_v10027436mg, partial	gbpln	Capsella rubella	AT5G56540.1 | Symbols: AGP14, ATAGP14 | arabinogalactan protein 14 | chr5:22893243-22893425 FORWARD LENGTH=60	60	60	2e-20	100	80	88.3333
Rsa1.0_08948.1.g52569.t8	gb|ABW81060.1| GagPol3 [Arabidopsis lyrata subsp. lyrata]	1570	1103	0	70.2548	24.2038	29.0446	GagPol3	gbpln	Arabidopsis lyrata	#	#	#	#	#	#	#
Rsa1.0_08951.1.g52570.t1	gb|EOA23224.1| hypothetical protein CARUB_v10016786mg [Capsella rubella]	684	671	0	98.0994	80.5556	88.3041	hypothetical protein CARUB_v10016786mg	gbpln	Capsella rubella	AT3G45330.1 | Symbols: | Concanavalin A-like lectin protein kinase family protein | chr3:16632440-16634488 REVERSE LENGTH=682	684	682	0	99.7076	81.2865	89.0351
Rsa1.0_08952.1.g52571.t1	emb|CAN81763.1| hypothetical protein VITISV_026693 [Vitis vinifera]	160	179	1e-18	111.875	35	52.5	hypothetical protein VITISV_026693	gbpln	Vitis vinifera	#	#	#	#	#	#	#
Rsa1.0_08954.1.g52572.t1	gb|EOA28811.1| hypothetical protein CARUB_v10025050mg [Capsella rubella]	257	259	1e-102	100.778	89.1051	91.4397	hypothetical protein CARUB_v10025050mg	gbpln	Capsella rubella	AT2G45420.1 | Symbols: LBD18 | LOB domain-containing protein 18 | chr2:18718601-18720445 FORWARD LENGTH=262	257	262	5e-98	101.946	89.1051	92.2179
Rsa1.0_08955.1.g52573.t1	ref|XP_002877765.1| UDP-glucosyl transferase 72E1 [Arabidopsis lyrata subsp. lyrata] gi|297323603|gb|EFH54024.1| UDP-glucosyl transferase 72E1 [Arabidopsis lyrata subsp. lyrata]	487	487	0	100	80.4928	88.0903	UDP-glucosyl transferase 72E1	gbpln	Arabidopsis lyrata	AT3G50740.1 | Symbols: UGT72E1 | UDP-glucosyl transferase 72E1 | chr3:18855348-18856811 REVERSE LENGTH=487	487	487	0	100	78.2341	87.0637
Rsa1.0_08956.1.g52574.t1	ref|XP_002872898.1| WRKY transcription factor 22 [Arabidopsis lyrata subsp. lyrata] gi|297318735|gb|EFH49157.1| WRKY transcription factor 22 [Arabidopsis lyrata subsp. lyrata]	300	300	1e-147	100	88.3333	92.3333	WRKY transcription factor 22	gbpln	Arabidopsis lyrata	AT4G01250.1 | Symbols: WRKY22, AtWRKY22 | WRKY family transcription factor | chr4:522839-524129 REVERSE LENGTH=298	300	298	1e-149	99.3333	87	92.3333
Rsa1.0_08957.1.g52575.t3	ref|XP_002873354.1| alpha-galactosidase 2 [Arabidopsis lyrata subsp. lyrata] gi|297319191|gb|EFH49613.1| alpha-galactosidase 2 [Arabidopsis lyrata subsp. lyrata]	450	394	1e-178	87.5556	65.1111	68.6667	alpha-galactosidase 2	gbpln	Arabidopsis lyrata	AT5G08370.1 | Symbols: AtAGAL2, AGAL2 | alpha-galactosidase 2 | chr5:2691116-2693441 REVERSE LENGTH=396	450	396	1e-178	88	65.1111	68
Rsa1.0_08957.1.g52576.t1	ref|NP_568192.2| riboflavin biosynthesis protein-like protein [Arabidopsis thaliana] gi|17380946|gb|AAL36285.1| unknown protein [Arabidopsis thaliana] gi|20258953|gb|AAM14192.1| unknown protein [Arabidopsis thaliana] gi|197258080|gb|ACH56224.1| RibF2 [Arabidopsis thaliana] gi|332003903|gb|AED91286.1| riboflavin biosynthesis protein-like protein [Arabidopsis thaliana]	114	367	9e-42	321.93	78.0702	86.8421	riboflavin biosynthesis protein-like protein	gbpln	Arabidopsis thaliana	AT5G08340.1 | Symbols: | Nucleotidylyl transferase superfamily protein | chr5:2683901-2685604 FORWARD LENGTH=367	114	367	1e-44	321.93	78.0702	86.8421
Rsa1.0_08958.1.g52577.t1	ref|XP_002873855.1| predicted protein [Arabidopsis lyrata subsp. lyrata] gi|297319692|gb|EFH50114.1| predicted protein [Arabidopsis lyrata subsp. lyrata]	273	266	1e-96	97.4359	75.0916	80.2198	predicted protein	gbpln	Arabidopsis lyrata	AT5G17810.2 | Symbols: WOX12 | WUSCHEL related homeobox 12 | chr5:5880576-5882602 REVERSE LENGTH=268	273	268	1e-94	98.1685	74.359	79.4872
Rsa1.0_08959.1.g52578.t1	gb|EOA21781.1| hypothetical protein CARUB_v10002242mg [Capsella rubella]	58	133	4e-16	229.31	82.7586	93.1034	hypothetical protein CARUB_v10002242mg	gbpln	Capsella rubella	AT5G18250.1 | Symbols: | unknown protein; FUNCTIONS IN: molecular_function unknown; INVOLVED IN: biological_process unknown; LOCATED IN: mitochondrion; EXPRESSED IN: 23 plant structures; EXPRESSED DURING: 13 growth stages; BEST Arabidopsis thaliana protein match is: unknown protein (TAIR:AT3G04040.1); Has 1807 Blast hits to 1807 proteins in 277 species: Archae - 0; Bacteria - 0; Metazoa - 736; Fu…	58	133	2e-18	229.31	81.0345	93.1034
Rsa1.0_08959.1.g52579.t1	dbj|BAD95408.1| hypothetical protein [Arabidopsis thaliana]	443	478	1e-126	107.901	49.4357	67.0429	hypothetical protein	gbpln	Arabidopsis thaliana	AT3G24255.1 | Symbols: | RNA-directed DNA polymerase (reverse transcriptase)-related family protein | chr3:8789471-8793208 FORWARD LENGTH=746	443	746	7e-99	168.397	40.4063	53.7246
Rsa1.0_08959.1.g52580.t1	#	#	#	#	#	#	#	-	----	----	#	#	#	#	#	#	#
Rsa1.0_08959.1.g52581.t1	ref|XP_002873881.1| ANAC087 [Arabidopsis lyrata subsp. lyrata] gi|297319718|gb|EFH50140.1| ANAC087 [Arabidopsis lyrata subsp. lyrata]	134	334	8e-57	249.254	86.5672	89.5522	ANAC087	gbpln	Arabidopsis lyrata	AT5G18270.2 | Symbols: ANAC087 | Arabidopsis NAC domain containing protein 87 | chr5:6041241-6042743 REVERSE LENGTH=335	134	335	1e-58	250	88.0597	88.806
Rsa1.0_08960.1.g52582.t2	#	#	#	#	#	#	#	-	----	----	#	#	#	#	#	#	#
Rsa1.0_08960.1.g52583.t1	#	#	#	#	#	#	#	-	----	----	#	#	#	#	#	#	#
Rsa1.0_08960.1.g52584.t1	gb|AAD20658.1| putative retroelement pol polyprotein [Arabidopsis thaliana]	294	1611	1e-113	547.959	65.3061	73.1293	putative retroelement pol polyprotein	gbpln	Arabidopsis thaliana	#	#	#	#	#	#	#
Rsa1.0_08961.1.g52585.t1	gb|EOA21005.1| hypothetical protein CARUB_v10001340mg [Capsella rubella]	254	344	1e-110	135.433	81.4961	87.7953	hypothetical protein CARUB_v10001340mg	gbpln	Capsella rubella	AT5G19980.1 | Symbols: GONST4 | golgi nucleotide sugar transporter 4 | chr5:6749907-6750932 REVERSE LENGTH=341	254	341	1e-112	134.252	78.3465	88.9764
Rsa1.0_08961.1.g52586.t1	ref|XP_002871911.1| hypothetical protein ARALYDRAFT_910032 [Arabidopsis lyrata subsp. lyrata] gi|297317748|gb|EFH48170.1| hypothetical protein ARALYDRAFT_910032 [Arabidopsis lyrata subsp. lyrata]	541	240	1e-106	44.3623	35.6747	37.8928	hypothetical protein ARALYDRAFT_910032	gbpln	Arabidopsis lyrata	AT5G19940.1 | Symbols: | Plastid-lipid associated protein PAP / fibrillin family protein | chr5:6739693-6740661 FORWARD LENGTH=239	541	239	1e-107	44.1774	35.6747	37.7079
Rsa1.0_08961.1.g52587.t1	ref|NP_197490.1| putative PRLI-interacting factor [Arabidopsis thaliana] gi|222422845|dbj|BAH19409.1| AT5G19900 [Arabidopsis thaliana] gi|332005380|gb|AED92763.1| putative PRLI-interacting factor [Arabidopsis thaliana]	163	494	9e-36	303.067	68.7117	74.8466	putative PRLI-interacting factor	gbpln	Arabidopsis thaliana	AT5G19900.1 | Symbols: | PRLI-interacting factor, putative | chr5:6728561-6730045 REVERSE LENGTH=494	163	494	3e-38	303.067	68.7117	74.8466
Rsa1.0_08962.1.g52588.t1	ref|NP_200243.1| uncharacterized protein [Arabidopsis thaliana] gi|9759505|dbj|BAB10755.1| unnamed protein product [Arabidopsis thaliana] gi|332009101|gb|AED96484.1| uncharacterized protein AT5G54320 [Arabidopsis thaliana]	272	369	1e-55	135.662	38.9706	46.3235	uncharacterized protein	gbpln	Arabidopsis thaliana	AT5G54320.1 | Symbols: | Protein of unknown function (DUF295) | chr5:22062805-22063914 FORWARD LENGTH=369	272	369	4e-58	135.662	38.9706	46.3235
Rsa1.0_08963.1.g52589.t1	ref|NP_197802.1| Squalene monooxygenase 2 [Arabidopsis thaliana] gi|6685408|sp|O65403.1|ERG13_ARATH RecName: Full=Squalene monooxygenase 2; AltName: Full=Squalene epoxidase 2; Short=SE 2 gi|3123329|emb|CAA06771.1| squalene epoxidase homologue [Arabidopsis thaliana] gi|10178162|dbj|BAB11574.1| squalene monooxygenase 2 (squalene epoxidase 2) (SE 2) [Arabidopsis thaliana] gi|332005878|gb|AED93261.1|…	360	516	1e-172	143.333	79.1667	89.7222	Squalene monooxygenase 2	gbpln	Arabidopsis thaliana	AT5G24140.1 | Symbols: SQP2 | squalene monooxygenase 2 | chr5:8164547-8167669 REVERSE LENGTH=516	360	516	1e-175	143.333	79.1667	89.7222
Rsa1.0_08964.1.g52590.t1	#	#	#	#	#	#	#	-	----	----	#	#	#	#	#	#	#
Rsa1.0_08964.1.g52591.t1	ref|XP_002885828.1| SH3 domain-containing protein [Arabidopsis lyrata subsp. lyrata] gi|297331668|gb|EFH62087.1| SH3 domain-containing protein [Arabidopsis lyrata subsp. lyrata]	197	1198	1e-84	608.122	76.1421	78.6802	SH3 domain-containing protein	gbpln	Arabidopsis lyrata	AT2G07360.2 | Symbols: | SH3 domain-containing protein | chr2:3047623-3057099 REVERSE LENGTH=1198	197	1198	5e-87	608.122	76.1421	78.6802
Rsa1.0_08966.1.g52592.t6	gb|ABH07409.1| putative pol polyprotein [Brassica oleracea var. botrytis]	579	1239	0	213.99	62.5216	72.1934	putative pol polyprotein	gbpln	Brassica oleracea	#	#	#	#	#	#	#
Rsa1.0_08967.1.g52593.t1	gb|AAC32920.1| predicted by genefinder [Arabidopsis thaliana]	233	239	4e-63	102.575	58.3691	70.8155	predicted by genefinder	gbpln	Arabidopsis thaliana	AT2G03020.1 | Symbols: | Heat shock protein HSP20/alpha crystallin family | chr2:882927-884081 REVERSE LENGTH=255	233	255	5e-65	109.442	60.0858	73.3906
Rsa1.0_08967.1.g52594.t7	ref|XP_002893050.1| hypothetical protein ARALYDRAFT_889381 [Arabidopsis lyrata subsp. lyrata] gi|297338892|gb|EFH69309.1| hypothetical protein ARALYDRAFT_889381 [Arabidopsis lyrata subsp. lyrata]	133	249	1e-40	187.218	63.1579	70.6767	hypothetical protein ARALYDRAFT_889381	gbpln	Arabidopsis lyrata	AT4G16550.1 | Symbols: | HSP20-like chaperone | chr4:9318442-9324254 REVERSE LENGTH=743	133	743	1e-40	558.647	57.8947	71.4286
Rsa1.0_08968.1.g52595.t1	#	#	#	#	#	#	#	-	----	----	#	#	#	#	#	#	#
Rsa1.0_08969.1.g52596.t1	ref|NP_200230.1| protochlorophyllide reductase A [Arabidopsis thaliana] gi|26454645|sp|Q42536.2|PORA_ARATH RecName: Full=Protochlorophyllide reductase A, chloroplastic; Short=PCR A; AltName: Full=NADPH-protochlorophyllide oxidoreductase A; Short=POR A; Flags: Precursor gi|10178168|dbj|BAB11581.1| NADPH:protochlorophyllide oxidoreductase A [Arabidopsis thaliana] gi|28392935|gb|AAO41903.1| putative…	236	405	1e-104	171.61	84.322	91.5254	protochlorophyllide reductase A	gbpln	Arabidopsis thaliana	AT5G54190.1 | Symbols: PORA | protochlorophyllide oxidoreductase A | chr5:21991183-21992773 REVERSE LENGTH=405	236	405	1e-106	171.61	84.322	91.5254
Rsa1.0_08969.1.g52597.t1	gb|EOA12895.1| hypothetical protein CARUB_v10025868mg [Capsella rubella]	862	864	0	100.232	76.3341	79.5824	hypothetical protein CARUB_v10025868mg	gbpln	Capsella rubella	AT5G54200.1 | Symbols: | Transducin/WD40 repeat-like superfamily protein | chr5:21993565-21997076 REVERSE LENGTH=825	862	825	0	95.7077	74.3619	78.0742
Rsa1.0_08970.1.g52598.t1	ref|NP_568328.1| Plastidic glucose transporter 4 [Arabidopsis thaliana] gi|30685706|ref|NP_850828.1| Plastidic glucose transporter 4 [Arabidopsis thaliana] gi|42573381|ref|NP_974787.1| Plastidic glucose transporter 4 [Arabidopsis thaliana] gi|117940139|sp|Q56ZZ7.2|PLST4_ARATH RecName: Full=Plastidic glucose transporter 4; Short=AtpGlcT gi|16648753|gb|AAL25568.1| AT5g16150/T21H19_70 [Arabidopsis t…	114	546	9e-55	478.947	98.2456	99.1228	Plastidic glucose transporter 4	gbpln	Arabidopsis thaliana	AT5G16150.3 | Symbols: GLT1, PGLCT | plastidic GLC translocator | chr5:5272904-5275678 FORWARD LENGTH=546	114	546	2e-57	478.947	98.2456	99.1228
Rsa1.0_08970.1.g52599.t1	ref|XP_002871706.1| hypothetical protein ARALYDRAFT_326063 [Arabidopsis lyrata subsp. lyrata] gi|297317543|gb|EFH47965.1| hypothetical protein ARALYDRAFT_326063 [Arabidopsis lyrata subsp. lyrata]	212	406	1e-115	191.509	90.566	96.6981	hypothetical protein ARALYDRAFT_326063	gbpln	Arabidopsis lyrata	AT5G16170.1 | Symbols: | Core-2/I-branching beta-1,6-N-acetylglucosaminyltransferase family protein | chr5:5277926-5279751 FORWARD LENGTH=411	212	411	1e-116	193.868	89.6226	95.283
Rsa1.0_08972.1.g52600.t1	ref|NP_196175.1| anaphase-promoting complex subunit 1 [Arabidopsis thaliana] gi|75170223|sp|Q9FFF9.1|APC1_ARATH RecName: Full=Anaphase-promoting complex subunit 1; AltName: Full=Cyclosome subunit 1; AltName: Full=Protein EMBRYO DEFECTIVE 2771 gi|10178133|dbj|BAB11545.1| meiotic check point regulator-like protein [Arabidopsis thaliana] gi|332003506|gb|AED90889.1| anaphase-promoting complex subunit…	260	1678	1e-118	645.385	84.2308	89.2308	anaphase-promoting complex subunit 1	gbpln	Arabidopsis thaliana	AT5G05560.1 | Symbols: EMB2771 | E3 ubiquitin ligase, putative | chr5:1641452-1654685 FORWARD LENGTH=1678	260	1678	1e-121	645.385	84.2308	89.2308
Rsa1.0_08973.1.g52601.t1	#	#	#	#	#	#	#	-	----	----	#	#	#	#	#	#	#
Rsa1.0_08973.1.g52602.t1	#	#	#	#	#	#	#	-	----	----	#	#	#	#	#	#	#
Rsa1.0_08974.1.g52603.t1	#	#	#	#	#	#	#	-	----	----	#	#	#	#	#	#	#
Rsa1.0_08975.1.g52604.t1	#	#	#	#	#	#	#	-	----	----	#	#	#	#	#	#	#
Rsa1.0_08976.1.g52605.t3	gb|AAF79618.1|AC027665_19 F5M15.26 [Arabidopsis thaliana]	1322	1838	0	139.032	41.9818	58.0938	F5M15.26	gbpln	Arabidopsis thaliana	AT3G01410.2 | Symbols: | Polynucleotidyl transferase, ribonuclease H-like superfamily protein | chr3:153650-155439 REVERSE LENGTH=294	1322	294	3e-11	22.239	3.32829	4.53858
Rsa1.0_08977.1.g52606.t1	ref|XP_002878091.1| hypothetical protein ARALYDRAFT_324164 [Arabidopsis lyrata subsp. lyrata] gi|297323929|gb|EFH54350.1| hypothetical protein ARALYDRAFT_324164 [Arabidopsis lyrata subsp. lyrata]	206	167	2e-41	81.068	41.2621	50.4854	hypothetical protein ARALYDRAFT_324164	gbpln	Arabidopsis lyrata	AT3G56520.1 | Symbols: | NAC (No Apical Meristem) domain transcriptional regulator superfamily protein | chr3:20947107-20947731 REVERSE LENGTH=175	206	175	4e-40	84.9515	39.8058	50.9709
Rsa1.0_08977.1.g52607.t1	#	#	#	#	#	#	#	-	----	----	#	#	#	#	#	#	#
Rsa1.0_08978.1.g52608.t1	#	#	#	#	#	#	#	-	----	----	#	#	#	#	#	#	#
Rsa1.0_08979.1.g52609.t2	ref|XP_002866225.1| hypothetical protein ARALYDRAFT_332063 [Arabidopsis lyrata subsp. lyrata] gi|297312060|gb|EFH42484.1| hypothetical protein ARALYDRAFT_332063 [Arabidopsis lyrata subsp. lyrata]	329	297	5e-86	90.2736	51.9757	65.0456	hypothetical protein ARALYDRAFT_332063	gbpln	Arabidopsis lyrata	AT5G57720.1 | Symbols: | AP2/B3-like transcriptional factor family protein | chr5:23389927-23391526 REVERSE LENGTH=300	329	300	1e-83	91.1854	50.152	62.31
Rsa1.0_08979.1.g52610.t1	ref|NP_200579.1| heat shock protein-like protein [Arabidopsis thaliana] gi|9759268|dbj|BAB09589.1| 101 kDa heat shock protein; HSP101-like protein [Arabidopsis thaliana] gi|332009558|gb|AED96941.1| heat shock protein-like protein [Arabidopsis thaliana]	684	990	0	144.737	85.0877	91.8129	heat shock protein-like protein	gbpln	Arabidopsis thaliana	AT5G57710.1 | Symbols: | Double Clp-N motif-containing P-loop nucleoside triphosphate hydrolases superfamily protein | chr5:23384794-23388052 FORWARD LENGTH=990	684	990	0	144.737	85.0877	91.8129
Rsa1.0_08980.1.g52611.t1	gb|EOA33224.1| hypothetical protein CARUB_v10020910mg [Capsella rubella]	221	224	1e-101	101.357	79.1855	87.7828	hypothetical protein CARUB_v10020910mg	gbpln	Capsella rubella	AT1G61760.1 | Symbols: | Late embryogenesis abundant (LEA) hydroxyproline-rich glycoprotein family | chr1:22807440-22808114 REVERSE LENGTH=224	221	224	1e-103	101.357	78.2805	86.8778
Rsa1.0_08980.1.g52612.t2	ref|NP_850025.1| 6-phosphofructokinase 5 [Arabidopsis thaliana] gi|75161510|sp|Q8VYN6.1|K6PF5_ARATH RecName: Full=6-phosphofructokinase 5, chloroplastic; Short=Phosphofructokinase 5; AltName: Full=Phosphohexokinase 5; Flags: Precursor gi|17979345|gb|AAL49898.1| putative pyrophosphate-fructose-6-phosphate 1-phosphotransferase [Arabidopsis thaliana] gi|20466013|gb|AAM20228.1| putative pyrophosphate…	185	537	4e-62	290.27	69.7297	75.1351	6-phosphofructokinase 5	gbpln	Arabidopsis thaliana	AT2G22480.1 | Symbols: PFK5 | phosphofructokinase 5 | chr2:9545670-9548414 FORWARD LENGTH=537	185	537	1e-64	290.27	69.7297	75.1351
Rsa1.0_08981.1.g52613.t1	#	#	#	#	#	#	#	-	----	----	#	#	#	#	#	#	#
Rsa1.0_08981.1.g52614.t1	gb|AAG51783.1|AC079679_3 reverse transcriptase, putative; 16838-20266 [Arabidopsis thaliana]	415	1142	1e-120	275.181	52.0482	68.6747	reverse transcriptase, putative; 16838-20266	gbpln	Arabidopsis thaliana	AT4G29090.1 | Symbols: | Ribonuclease H-like superfamily protein | chr4:14333528-14335255 FORWARD LENGTH=575	415	575	4e-53	138.554	32.0482	50.8434
Rsa1.0_08982.1.g52615.t1	gb|AAG60150.1|AC074360_15 En/Spm-like transposon protein, putative [Arabidopsis thaliana]	346	1431	1e-74	413.584	50.289	62.1387	En/Spm-like transposon protein, putative	gbpln	Arabidopsis thaliana	AT1G40087.1 | Symbols: | Plant transposase (Ptta/En/Spm family) | chr1:14999762-15001868 REVERSE LENGTH=390	346	390	2e-12	112.717	19.0751	34.6821
Rsa1.0_08982.1.g52616.t1	dbj|BAB10790.1| retroelement pol polyprotein-like [Arabidopsis thaliana]	207	1864	7e-82	900.483	72.9469	86.4734	retroelement pol polyprotein-like	gbpln	Arabidopsis thaliana	#	#	#	#	#	#	#
Rsa1.0_08982.1.g52617.t3	#	#	#	#	#	#	#	-	----	----	#	#	#	#	#	#	#
Rsa1.0_08983.1.g52618.t2	emb|CAN73809.1| hypothetical protein VITISV_037590 [Vitis vinifera]	1182	1092	0	92.3858	31.3029	42.6396	hypothetical protein VITISV_037590	gbpln	Vitis vinifera	#	#	#	#	#	#	#
Rsa1.0_08984.1.g52619.t1	ref|NP_566652.1| uncharacterized protein [Arabidopsis thaliana] gi|11994772|dbj|BAB03162.1| unnamed protein product [Arabidopsis thaliana] gi|14532502|gb|AAK63979.1| AT3g19970/MZE19_2 [Arabidopsis thaliana] gi|30102458|gb|AAP21147.1| At3g19970/MZE19_2 [Arabidopsis thaliana] gi|332642793|gb|AEE76314.1| uncharacterized protein AT3G19970 [Arabidopsis thaliana]	165	434	2e-63	263.03	81.2121	89.697	uncharacterized protein	gbpln	Arabidopsis thaliana	AT3G19970.1 | Symbols: | alpha/beta-Hydrolases superfamily protein | chr3:6959644-6961367 FORWARD LENGTH=434	165	434	6e-66	263.03	81.2121	89.697
Rsa1.0_08985.1.g52620.t1	dbj|BAA97086.1| unnamed protein product [Arabidopsis thaliana]	271	341	4e-68	125.83	45.3875	60.8856	unnamed protein product	gbpln	Arabidopsis thaliana	#	#	#	#	#	#	#
Rsa1.0_08986.1.g52621.t1	gb|AAF69531.1|AC008007_6 F12M16.10 [Arabidopsis thaliana]	80	524	6e-23	655	71.25	76.25	F12M16.10	gbpln	Arabidopsis thaliana	AT1G53190.2 | Symbols: | RING/U-box superfamily protein | chr1:19838072-19840003 FORWARD LENGTH=494	80	494	2e-25	617.5	68.75	72.5
Rsa1.0_08986.1.g52622.t1	ref|XP_002894428.1| F12M16.11 [Arabidopsis lyrata subsp. lyrata] gi|297340270|gb|EFH70687.1| F12M16.11 [Arabidopsis lyrata subsp. lyrata]	457	612	1e-153	133.917	61.2691	74.3982	F12M16.11	gbpln	Arabidopsis lyrata	AT1G53200.1 | Symbols: | unknown protein; Has 21 Blast hits to 21 proteins in 9 species: Archae - 0; Bacteria - 2; Metazoa - 0; Fungi - 0; Plants - 19; Viruses - 0; Other Eukaryotes - 0 (source: NCBI BLink). | chr1:19840486-19843169 REVERSE LENGTH=613	457	613	1e-153	134.136	59.9562	73.0853
Rsa1.0_08986.1.g52623.t1	#	#	#	#	#	#	#	-	----	----	#	#	#	#	#	#	#
Rsa1.0_08987.1.g52624.t1	gb|ABW81018.1| gag-pol polymerase [Arabidopsis lyrata subsp. lyrata]	398	672	9e-44	168.844	31.1558	50.7538	gag-pol polymerase	gbpln	Arabidopsis lyrata	#	#	#	#	#	#	#
Rsa1.0_08988.1.g52625.t1	ref|XP_002879376.1| CTP:phosphocholine cytidylyltransferase [Arabidopsis lyrata subsp. lyrata] gi|297325215|gb|EFH55635.1| CTP:phosphocholine cytidylyltransferase [Arabidopsis lyrata subsp. lyrata]	203	331	4e-55	163.054	54.6798	59.6059	CTP:phosphocholine cytidylyltransferase	gbpln	Arabidopsis lyrata	AT2G32260.1 | Symbols: ATCCT1, CCT1 | phosphorylcholine cytidylyltransferase | chr2:13697645-13700241 FORWARD LENGTH=332	203	332	4e-57	163.547	54.1872	59.6059
Rsa1.0_08989.1.g52626.t1	ref|NP_173495.5| RAD3-like DNA-binding helicase protein [Arabidopsis thaliana] gi|332191893|gb|AEE30014.1| RAD3-like DNA-binding helicase protein [Arabidopsis thaliana]	131	1175	2e-41	896.947	68.7023	81.6794	RAD3-like DNA-binding helicase protein	gbpln	Arabidopsis thaliana	AT1G20720.1 | Symbols: | RAD3-like DNA-binding helicase protein | chr1:7185658-7192794 REVERSE LENGTH=1175	131	1175	4e-44	896.947	68.7023	81.6794
Rsa1.0_08990.1.g52627.t1	gb|ABD64941.1| Ulp1 protease family protein [Brassica oleracea]	831	871	4e-84	104.813	29.6029	43.6823	Ulp1 protease family protein	gbpln	Brassica oleracea	AT2G07240.1 | Symbols: | cysteine-type peptidases;cysteine-type peptidases | chr2:3007102-3011701 REVERSE LENGTH=874	831	874	1e-38	105.174	11.9134	18.8929
Rsa1.0_08990.1.g52628.t1	gb|AAF99763.1|AC003981_13 F22O13.21 [Arabidopsis thaliana] gi|9293930|dbj|BAB01833.1| Mutator-like transposase [Arabidopsis thaliana] gi|10177478|dbj|BAB10869.1| mutator-like transposase [Arabidopsis thaliana]	571	915	2e-74	160.245	23.8179	34.5009	F22O13.21	gbpln	Arabidopsis thaliana	AT1G64255.1 | Symbols: | MuDR family transposase | chr1:23844954-23847206 FORWARD LENGTH=750	571	750	1e-13	131.349	11.2084	17.338
Rsa1.0_08991.1.g52629.t1	ref|XP_002520380.1| Glycosyltransferase QUASIMODO1, putative [Ricinus communis] gi|223540427|gb|EEF41996.1| Glycosyltransferase QUASIMODO1, putative [Ricinus communis]	83	535	5e-16	644.578	65.0602	78.3133	Glycosyltransferase QUASIMODO1, putative	gbpln	Ricinus communis	AT3G58790.1 | Symbols: GAUT15 | galacturonosyltransferase 15 | chr3:21742455-21745972 REVERSE LENGTH=540	83	540	3e-16	650.602	63.8554	71.0843
Rsa1.0_08993.1.g52630.t2	emb|CAB91581.1| putative protein [Arabidopsis thaliana]	1286	1752	0	136.236	42.4572	54.6656	putative protein	gbpln	Arabidopsis thaliana	#	#	#	#	#	#	#
Rsa1.0_08993.1.g52631.t1	gb|EOA33000.1| hypothetical protein CARUB_v10016331mg [Capsella rubella]	164	408	9e-18	248.78	35.9756	53.0488	hypothetical protein CARUB_v10016331mg	gbpln	Capsella rubella	AT1G52950.1 | Symbols: | Nucleic acid-binding, OB-fold-like protein | chr1:19725483-19728007 FORWARD LENGTH=566	164	566	4e-19	345.122	33.5366	56.7073
Rsa1.0_08994.1.g52632.t1	gb|EOA14018.1| hypothetical protein CARUB_v10027151mg [Capsella rubella]	193	204	1e-101	105.699	94.3005	97.9275	hypothetical protein CARUB_v10027151mg	gbpln	Capsella rubella	AT5G54500.1 | Symbols: FQR1 | flavodoxin-like quinone reductase 1 | chr5:22124674-22126256 FORWARD LENGTH=204	193	204	1e-101	105.699	92.228	96.3731
Rsa1.0_08994.1.g52633.t1	gb|ACK44524.1| AT5G10010-like protein [Arabidopsis arenosa]	330	433	1e-75	131.212	49.3939	62.1212	AT5G10010-like protein	gbpln	Arabidopsis arenosa	AT5G10010.1 | Symbols: | unknown protein; FUNCTIONS IN: molecular_function unknown; INVOLVED IN: biological_process unknown; LOCATED IN: nucleolus; EXPRESSED IN: 25 plant structures; EXPRESSED DURING: 15 growth stages; BEST Arabidopsis thaliana protein match is: unknown protein (TAIR:AT5G64910.1); Has 33260 Blast hits to 16857 proteins in 1270 species: Archae - 88; Bacteria - 3040; Metazoa - 1191…	330	434	2e-74	131.515	47.2727	60.303
Rsa1.0_08995.1.g52634.t2	gb|EOA29873.1| hypothetical protein CARUB_v10012969mg [Capsella rubella]	509	840	0	165.029	94.3026	96.6601	hypothetical protein CARUB_v10012969mg	gbpln	Capsella rubella	AT2G16440.1 | Symbols: MCM4 | Minichromosome maintenance (MCM2/3/5) family protein | chr2:7126536-7130665 REVERSE LENGTH=847	509	847	0	166.405	93.9096	96.2672
Rsa1.0_08996.1.g52635.t1	#	#	#	#	#	#	#	-	----	----	#	#	#	#	#	#	#
Rsa1.0_08996.1.g52636.t1	gb|ABD65162.1| hypothetical protein 40.t00047 [Brassica oleracea]	84	203	4e-34	241.667	84.5238	89.2857	hypothetical protein 40.t00047	gbpln	Brassica oleracea	#	#	#	#	#	#	#
Rsa1.0_08996.1.g52637.t1	gb|EOA33021.1| hypothetical protein CARUB_v10016352mg, partial [Capsella rubella]	97	886	7e-20	913.402	44.3299	58.7629	hypothetical protein CARUB_v10016352mg, partial	gbpln	Capsella rubella	#	#	#	#	#	#	#
Rsa1.0_08997.1.g52638.t1	emb|CAB39638.1| RNA-directed DNA polymerase-like protein [Arabidopsis thaliana] gi|7267666|emb|CAB78094.1| RNA-directed DNA polymerase-like protein [Arabidopsis thaliana]	1905	1274	0	66.8766	35.1706	47.0341	RNA-directed DNA polymerase-like protein	gbpln	Arabidopsis thaliana	AT4G29090.1 | Symbols: | Ribonuclease H-like superfamily protein | chr4:14333528-14335255 FORWARD LENGTH=575	1905	575	1e-72	30.1837	9.23885	14.7507
Rsa1.0_08998.1.g52639.t1	#	#	#	#	#	#	#	-	----	----	#	#	#	#	#	#	#
Rsa1.0_08999.1.g52640.t1	ref|NP_200123.2| RING/U-box domain-containing protein-like protein [Arabidopsis thaliana] gi|332008921|gb|AED96304.1| RING/U-box domain-containing protein-like protein [Arabidopsis thaliana]	299	382	1e-144	127.759	80.9365	88.9632	RING/U-box domain-containing protein-like protein	gbpln	Arabidopsis thaliana	AT5G53110.1 | Symbols: | RING/U-box superfamily protein | chr5:21529022-21533008 FORWARD LENGTH=382	299	382	1e-147	127.759	80.9365	88.9632
Rsa1.0_09000.1.g52641.t1	gb|EOA23172.1| hypothetical protein CARUB_v10017477mg [Capsella rubella]	108	367	1e-24	339.815	61.1111	71.2963	hypothetical protein CARUB_v10017477mg	gbpln	Capsella rubella	AT2G46630.1 | Symbols: | unknown protein; LOCATED IN: chloroplast; EXPRESSED IN: 22 plant structures; EXPRESSED DURING: 13 growth stages; Has 110095 Blast hits to 59224 proteins in 2216 species: Archae - 177; Bacteria - 15429; Metazoa - 38345; Fungi - 18843; Plants - 13341; Viruses - 3084; Other Eukaryotes - 20876 (source: NCBI BLink). | chr2:19145529-19146713 FORWARD LENGTH=394	108	394	1e-20	364.815	58.3333	71.2963
Rsa1.0_09001.1.g52642.t1	ref|NP_181013.1| ABC transporter C family member 2 [Arabidopsis thaliana] gi|334184682|ref|NP_001189675.1| ABC transporter C family member 2 [Arabidopsis thaliana] gi|90103509|sp|Q42093.2|AB2C_ARATH RecName: Full=ABC transporter C family member 2; Short=ABC transporter ABCC.2; Short=AtABCC2; AltName: Full=ATP-energized glutathione S-conjugate pump 2; AltName: Full=Glutathione S-conjugate-transpor…	136	1623	2e-49	1193.38	72.0588	74.2647	ABC transporter C family member 2	gbpln	Arabidopsis thaliana	AT2G34660.2 | Symbols: MRP2, ABCC2, AtABCC2 | multidrug resistance-associated protein 2 | chr2:14603267-14612387 FORWARD LENGTH=1623	136	1623	5e-52	1193.38	72.0588	74.2647
Rsa1.0_09002.1.g52643.t1	#	#	#	#	#	#	#	-	----	----	#	#	#	#	#	#	#
Rsa1.0_09002.1.g52644.t1	ref|NP_564315.1| nucleotide-diphospho-sugar transferase domain-containing protein [Arabidopsis thaliana] gi|334182926|ref|NP_001185108.1| nucleotide-diphospho-sugar transferase domain-containing protein [Arabidopsis thaliana] gi|10764852|gb|AAG22832.1|AC007508_5 F1K23.9 [Arabidopsis thaliana] gi|15027991|gb|AAK76526.1| unknown protein [Arabidopsis thaliana] gi|20259205|gb|AAM14318.1| unknown prot…	362	340	1e-148	93.9227	73.2044	79.8343	nucleotide-diphospho-sugar transferase domain-containing protein	gbpln	Arabidopsis thaliana	AT1G28710.3 | Symbols: | Nucleotide-diphospho-sugar transferase family protein | chr1:10086850-10088025 REVERSE LENGTH=340	362	340	1e-151	93.9227	73.2044	79.8343
Rsa1.0_09003.1.g52645.t1	ref|XP_002870469.1| hypothetical protein ARALYDRAFT_493655 [Arabidopsis lyrata subsp. lyrata] gi|297316305|gb|EFH46728.1| hypothetical protein ARALYDRAFT_493655 [Arabidopsis lyrata subsp. lyrata]	91	420	3e-32	461.538	74.7253	86.8132	hypothetical protein ARALYDRAFT_493655	gbpln	Arabidopsis lyrata	AT5G36160.1 | Symbols: | Tyrosine transaminase family protein | chr5:14233261-14235129 REVERSE LENGTH=420	91	420	2e-34	461.538	73.6264	85.7143
Rsa1.0_09003.1.g52646.t1	ref|XP_002876145.1| hypothetical protein ARALYDRAFT_906612 [Arabidopsis lyrata subsp. lyrata] gi|297321983|gb|EFH52404.1| hypothetical protein ARALYDRAFT_906612 [Arabidopsis lyrata subsp. lyrata]	303	295	1e-123	97.3597	77.5578	81.8482	hypothetical protein ARALYDRAFT_906612	gbpln	Arabidopsis lyrata	AT3G52460.1 | Symbols: | hydroxyproline-rich glycoprotein family protein | chr3:19446970-19447872 FORWARD LENGTH=300	303	300	1e-118	99.0099	78.8779	83.8284
Rsa1.0_09004.1.g52647.t1	gb|AAB87099.1| putative retroelement pol polyprotein [Arabidopsis thaliana]	1501	1496	0	99.6669	58.6276	72.1519	putative retroelement pol polyprotein	gbpln	Arabidopsis thaliana	AT4G23160.1 | Symbols: CRK8 | cysteine-rich RLK (RECEPTOR-like protein kinase) 8 | chr4:12129485-12134086 FORWARD LENGTH=1262	1501	1262	1e-139	84.0773	16.056	23.2512
Rsa1.0_09005.1.g52648.t1	gb|EMS54972.1| Polyubiquitin-A [Triticum urartu]	457	667	0	145.952	99.7812	100	Polyubiquitin-A	gbpln	Triticum urartu	AT4G05320.4 | Symbols: UBQ10 | polyubiquitin 10 | chr4:2718559-2719932 FORWARD LENGTH=457	457	457	0	100	99.7812	99.7812
Rsa1.0_09005.1.g52649.t2	ref|XP_002874839.1| ARF-GAP domain 13 [Arabidopsis lyrata subsp. lyrata] gi|297320676|gb|EFH51098.1| ARF-GAP domain 13 [Arabidopsis lyrata subsp. lyrata]	122	336	1e-47	275.41	75.4098	78.6885	ARF-GAP domain 13	gbpln	Arabidopsis lyrata	AT4G05330.1 | Symbols: AGD13 | ARF-GAP domain 13 | chr4:2720772-2722679 REVERSE LENGTH=336	122	336	5e-50	275.41	74.5902	78.6885
Rsa1.0_09006.1.g52650.t2	ref|XP_002876089.1| ATGLR3.6 [Arabidopsis lyrata subsp. lyrata] gi|297321927|gb|EFH52348.1| ATGLR3.6 [Arabidopsis lyrata subsp. lyrata]	863	903	0	104.635	86.9061	93.7428	ATGLR3.6	gbpln	Arabidopsis lyrata	AT3G51480.1 | Symbols: ATGLR3.6, GLR3.6 | glutamate receptor 3.6 | chr3:19101256-19104681 FORWARD LENGTH=903	863	903	0	104.635	86.5585	93.511
Rsa1.0_09006.1.g52651.t1	ref|NP_001190054.1| monosaccharide-sensing protein 3 [Arabidopsis thaliana] gi|332645278|gb|AEE78799.1| monosaccharide-sensing protein 3 [Arabidopsis thaliana]	581	737	0	126.85	89.3287	94.148	monosaccharide-sensing protein 3	gbpln	Arabidopsis thaliana	AT3G51490.2 | Symbols: TMT3 | tonoplast monosaccharide transporter3 | chr3:19105018-19107562 REVERSE LENGTH=737	581	737	0	126.85	89.3287	94.148
Rsa1.0_09007.1.g52652.t1	#	#	#	#	#	#	#	-	----	----	#	#	#	#	#	#	#
Rsa1.0_09008.1.g52653.t1	ref|NP_973564.2| [acyl-carrier-protein] S-malonyltransferase [Arabidopsis thaliana] gi|330253263|gb|AEC08357.1| [acyl-carrier-protein] S-malonyltransferase [Arabidopsis thaliana]	308	369	1e-113	119.805	75	80.5195		gbpln	Arabidopsis thaliana	AT2G30200.2 | Symbols: | catalytics;transferases;[acyl-carrier-protein] S-malonyltransferases;binding | chr2:12883340-12885482 REVERSE LENGTH=369	308	369	1e-115	119.805	75	80.5195
Rsa1.0_09009.1.g52654.t1	gb|AAD25596.1| putative helicase [Arabidopsis thaliana]	208	1219	2e-32	586.058	38.9423	47.5962	putative helicase	gbpln	Arabidopsis thaliana	AT3G24255.1 | Symbols: | RNA-directed DNA polymerase (reverse transcriptase)-related family protein | chr3:8789471-8793208 FORWARD LENGTH=746	208	746	1e-11	358.654	14.9038	20.1923
Rsa1.0_09010.1.g52655.t1	ref|NP_565780.1| cysteine proteinase-like protein [Arabidopsis thaliana] gi|2342728|gb|AAB67626.1| cysteine proteinase [Arabidopsis thaliana] gi|330253821|gb|AEC08915.1| cysteine proteinase-like protein [Arabidopsis thaliana]	345	345	1e-179	100	85.2174	91.5942	cysteine proteinase-like protein	gbpln	Arabidopsis thaliana	AT2G34080.1 | Symbols: | Cysteine proteinases superfamily protein | chr2:14393431-14394777 REVERSE LENGTH=345	345	345	0	100	85.2174	91.5942
Rsa1.0_09010.1.g52656.t1	ref|NP_565779.1| trichome birefringence-like 37 protein [Arabidopsis thaliana] gi|20196907|gb|AAB67625.2| expressed protein [Arabidopsis thaliana] gi|21554400|gb|AAM63505.1| unknown [Arabidopsis thaliana] gi|330253819|gb|AEC08913.1| trichome birefringence-like 37 protein [Arabidopsis thaliana]	114	385	1e-37	337.719	66.6667	71.0526	trichome birefringence-like 37 protein	gbpln	Arabidopsis thaliana	AT2G34070.1 | Symbols: TBL37 | TRICHOME BIREFRINGENCE-LIKE 37 | chr2:14387631-14390160 REVERSE LENGTH=385	114	385	2e-40	337.719	66.6667	71.0526
Rsa1.0_09011.1.g52657.t1	gb|AAC24199.1| putative zinc transporter [Arabidopsis thaliana]	97	339	2e-36	349.485	80.4124	85.567	putative zinc transporter	gbpln	Arabidopsis thaliana	AT2G32270.1 | Symbols: ZIP3 | zinc transporter 3 precursor | chr2:13704278-13706612 FORWARD LENGTH=339	97	339	7e-39	349.485	79.3814	85.567
Rsa1.0_09011.1.g52658.t1	dbj|BAA09642.1| CTP:phosphocholine cytidylyltransferase [Brassica napus]	88	331	1e-28	376.136	94.3182	95.4545	CTP:phosphocholine cytidylyltransferase	gbpln	Brassica napus	AT2G32260.1 | Symbols: ATCCT1, CCT1 | phosphorylcholine cytidylyltransferase | chr2:13697645-13700241 FORWARD LENGTH=332	88	332	2e-30	377.273	80.6818	88.6364
Rsa1.0_09012.1.g52659.t1	#	#	#	#	#	#	#	-	----	----	#	#	#	#	#	#	#
Rsa1.0_09012.1.g52660.t1	#	#	#	#	#	#	#	-	----	----	#	#	#	#	#	#	#
Rsa1.0_09013.1.g52661.t1	ref|NP_565212.1| cell division protease ftsH-12 [Arabidopsis thaliana] gi|190359474|sp|Q9SAJ3.2|FTSHC_ARATH RecName: Full=ATP-dependent zinc metalloprotease FTSH 12, chloroplastic; Short=AtFTSH12; Flags: Precursor gi|222424637|dbj|BAH20273.1| AT1G79560 [Arabidopsis thaliana] gi|332198143|gb|AEE36264.1| cell division protease ftsH-12 [Arabidopsis thaliana]	73	1008	1e-30	1380.82	90.411	93.1507	cell division protease ftsH-12	gbpln	Arabidopsis thaliana	AT1G79560.1 | Symbols: EMB156, EMB36, EMB1047, FTSH12 | FTSH protease 12 | chr1:29926976-29932308 FORWARD LENGTH=1008	73	1008	2e-33	1380.82	90.411	93.1507
Rsa1.0_09013.1.g52662.t2	gb|EOA33553.1| hypothetical protein CARUB_v10019672mg [Capsella rubella]	257	1250	9e-65	486.381	45.9144	47.4708	hypothetical protein CARUB_v10019672mg	gbpln	Capsella rubella	AT1G79570.1 | Symbols: | Protein kinase superfamily protein with octicosapeptide/Phox/Bem1p domain | chr1:29932856-29937540 REVERSE LENGTH=1248	257	1248	1e-66	485.603	45.5253	46.6926
Rsa1.0_09014.1.g52663.t1	ref|NP_001078604.1| RNA recognition motif-containing protein [Arabidopsis thaliana] gi|332005307|gb|AED92690.1| polyadenylate-binding protein RBP47B' [Arabidopsis thaliana]	138	421	1e-38	305.072	63.0435	67.3913	RNA recognition motif-containing protein	gbpln	Arabidopsis thaliana	AT5G19350.2 | Symbols: | RNA-binding (RRM/RBD/RNP motifs) family protein | chr5:6518978-6521295 FORWARD LENGTH=421	138	421	3e-41	305.072	63.0435	67.3913
Rsa1.0_09014.1.g52664.t1	ref|XP_002873944.1| hypothetical protein ARALYDRAFT_488823 [Arabidopsis lyrata subsp. lyrata] gi|297319781|gb|EFH50203.1| hypothetical protein ARALYDRAFT_488823 [Arabidopsis lyrata subsp. lyrata]	176	296	2e-95	168.182	94.8864	97.7273	hypothetical protein ARALYDRAFT_488823	gbpln	Arabidopsis lyrata	AT5G19370.1 | Symbols: | rhodanese-like domain-containing protein / PPIC-type PPIASE domain-containing protein | chr5:6524247-6526629 REVERSE LENGTH=299	176	299	5e-96	169.886	93.75	96.5909
Rsa1.0_09016.1.g52665.t1	gb|EOA12798.1| hypothetical protein CARUB_v10025752mg [Capsella rubella]	182	1270	7e-96	697.802	94.5055	97.2527	hypothetical protein CARUB_v10025752mg	gbpln	Capsella rubella	AT5G61910.4 | Symbols: | DCD (Development and Cell Death) domain protein | chr5:24855908-24863729 REVERSE LENGTH=1346	182	1346	2e-97	739.56	93.4066	97.2527
Rsa1.0_09016.1.g52666.t1	gb|AEH76888.1| floral homeotic protein [Aegilops tauschii]	124	444	2e-12	358.065	29.8387	33.871	floral homeotic protein	gbpln	Aegilops tauschii	AT5G60120.1 | Symbols: TOE2 | target of early activation tagged (EAT) 2 | chr5:24208153-24211067 FORWARD LENGTH=485	124	485	2e-14	391.129	35.4839	41.129
Rsa1.0_09017.1.g52667.t1	dbj|BAJ33997.1| unnamed protein product [Thellungiella halophila]	261	239	9e-28	91.5709	24.5211	27.2031	unnamed protein product	----	----	AT3G23050.2 | Symbols: IAA7, AXR2 | indole-3-acetic acid 7 | chr3:8194768-8196214 FORWARD LENGTH=210	261	210	4e-29	80.4598	23.7548	26.4368
Rsa1.0_09018.1.g52668.t1	#	#	#	#	#	#	#	-	----	----	#	#	#	#	#	#	#
Rsa1.0_09018.1.g52669.t1	dbj|BAB09502.1| transposon protein-like [Arabidopsis thaliana]	136	1089	2e-16	800.735	41.9118	55.8824	transposon protein-like	gbpln	Arabidopsis thaliana	#	#	#	#	#	#	#
Rsa1.0_09018.1.g52670.t1	#	#	#	#	#	#	#	-	----	----	#	#	#	#	#	#	#
Rsa1.0_09020.1.g52671.t1	ref|NP_030959.1| uncharacterized protein [Arabidopsis thaliana] gi|3128168|gb|AAC16072.1| expressed protein [Arabidopsis thaliana] gi|15081719|gb|AAK82514.1| At2g44210/F4I1.2 [Arabidopsis thaliana] gi|21593455|gb|AAM65422.1| unknown [Arabidopsis thaliana] gi|22137094|gb|AAM91392.1| At2g44210/F4I1.2 [Arabidopsis thaliana] gi|330255297|gb|AEC10391.1| uncharacterized protein AT2G44210 [Arabidopsis t…	504	415	1e-161	82.3413	53.9683	56.9444	uncharacterized protein	gbpln	Arabidopsis thaliana	AT2G44210.1 | Symbols: | Protein of Unknown Function (DUF239) | chr2:18280809-18282591 FORWARD LENGTH=415	504	415	1e-164	82.3413	53.9683	56.9444
Rsa1.0_09020.1.g52672.t1	ref|NP_181947.1| uncharacterized protein [Arabidopsis thaliana] gi|3212872|gb|AAC23423.1| hypothetical protein [Arabidopsis thaliana] gi|63003848|gb|AAY25453.1| At2g44190 [Arabidopsis thaliana] gi|330255293|gb|AEC10387.1| uncharacterized protein AT2G44190 [Arabidopsis thaliana]	143	474	6e-54	331.469	76.2238	85.3147	uncharacterized protein	gbpln	Arabidopsis thaliana	AT2G44190.1 | Symbols: EDE1, QWRF5 | Family of unknown function (DUF566) | chr2:18272346-18274332 FORWARD LENGTH=474	143	474	2e-56	331.469	76.2238	85.3147
Rsa1.0_09021.1.g52673.t1	#	#	#	#	#	#	#	-	----	----	#	#	#	#	#	#	#
Rsa1.0_09021.1.g52674.t1	#	#	#	#	#	#	#	-	----	----	#	#	#	#	#	#	#
Rsa1.0_09022.1.g52675.t10	gb|AAF79618.1|AC027665_19 F5M15.26 [Arabidopsis thaliana]	851	1838	1e-123	215.981	27.7321	35.9577	F5M15.26	gbpln	Arabidopsis thaliana	#	#	#	#	#	#	#
Rsa1.0_09022.1.g52676.t1	gb|ABD65035.1| hypothetical protein 26.t00052 [Brassica oleracea]	517	695	1e-124	134.429	51.2573	62.8627	hypothetical protein 26.t00052	gbpln	Brassica oleracea	#	#	#	#	#	#	#
Rsa1.0_09023.1.g52677.t1	gb|AAK84428.1| papillar cell-specific pectin methylesterase-like protein [Brassica napus]	335	562	1e-162	167.761	85.9701	90.7463	papillar cell-specific pectin methylesterase-like protein	gbpln	Brassica napus	AT2G47550.1 | Symbols: | Plant invertase/pectin methylesterase inhibitor superfamily | chr2:19509024-19511604 FORWARD LENGTH=560	335	560	1e-150	167.164	82.9851	90.7463
Rsa1.0_09024.1.g52678.t1	#	#	#	#	#	#	#	-	----	----	#	#	#	#	#	#	#
Rsa1.0_09024.1.g52679.t3	ref|NP_176588.1| uncharacterized protein [Arabidopsis thaliana] gi|6692108|gb|AAF24573.1|AC007764_15 F22C12.19 [Arabidopsis thaliana] gi|332196063|gb|AEE34184.1| uncharacterized protein AT1G64050 [Arabidopsis thaliana]	571	668	1e-165	116.988	61.296	66.725	uncharacterized protein	gbpln	Arabidopsis thaliana	AT1G64050.2 | Symbols: | unknown protein; INVOLVED IN: biological_process unknown; LOCATED IN: cellular_component unknown; EXPRESSED IN: 22 plant structures; EXPRESSED DURING: 13 growth stages. | chr1:23762584-23765714 FORWARD LENGTH=666	571	666	1e-168	116.637	61.296	66.725
Rsa1.0_09025.1.g52680.t1	ref|XP_002721322.1| PREDICTED: hypothetical protein [Oryctolagus cuniculus]	889	1156	1e-12	130.034	5.96175	10.0112	PREDICTED: hypothetical protein	gbmam	Oryctolagus cuniculus	#	#	#	#	#	#	#
Rsa1.0_09026.1.g52681.t1	gb|ABD65073.1| hypothetical protein 27.t00059 [Brassica oleracea]	118	341	1e-26	288.983	50	61.0169	hypothetical protein 27.t00059	gbpln	Brassica oleracea	#	#	#	#	#	#	#
Rsa1.0_09026.1.g52682.t1	emb|CAB45792.1| putative protein [Arabidopsis thaliana] gi|7267462|emb|CAB81158.1| putative protein [Arabidopsis thaliana]	259	320	1e-14	123.552	24.3243	38.61	putative protein	gbpln	Arabidopsis thaliana	#	#	#	#	#	#	#
Rsa1.0_09026.1.g52683.t1	#	#	#	#	#	#	#	-	----	----	#	#	#	#	#	#	#
Rsa1.0_09028.1.g52684.t1	gb|EOA27592.1| hypothetical protein CARUB_v10023730mg [Capsella rubella]	143	300	3e-62	209.79	83.9161	88.1119	hypothetical protein CARUB_v10023730mg	gbpln	Capsella rubella	AT2G43000.1 | Symbols: anac042, NAC042 | NAC domain containing protein 42 | chr2:17880617-17882584 REVERSE LENGTH=275	143	275	3e-64	192.308	81.8182	88.1119
Rsa1.0_09028.1.g52685.t1	ref|XP_002880016.1| hypothetical protein ARALYDRAFT_483401 [Arabidopsis lyrata subsp. lyrata] gi|297325855|gb|EFH56275.1| hypothetical protein ARALYDRAFT_483401 [Arabidopsis lyrata subsp. lyrata]	378	422	1e-130	111.64	68.254	78.836	hypothetical protein ARALYDRAFT_483401	gbpln	Arabidopsis lyrata	AT2G43010.1 | Symbols: PIF4, SRL2, AtPIF4 | phytochrome interacting factor 4 | chr2:17887003-17888823 FORWARD LENGTH=430	378	430	1e-131	113.757	69.8413	79.3651
Rsa1.0_09029.1.g52686.t1	dbj|BAJ34527.1| unnamed protein product [Thellungiella halophila]	91	1074	1e-39	1180.22	84.6154	95.6044	unnamed protein product	----	----	AT4G32640.2 | Symbols: | Sec23/Sec24 protein transport family protein | chr4:15742661-15750424 FORWARD LENGTH=1080	91	1080	3e-39	1186.81	79.1209	91.2088
Rsa1.0_09030.1.g52687.t1	#	#	#	#	#	#	#	-	----	----	#	#	#	#	#	#	#
Rsa1.0_09031.1.g52688.t1	gb|AAM60845.1| unknown [Arabidopsis thaliana]	180	352	2e-40	195.556	60	70.5556	unknown	gbpln	Arabidopsis thaliana	AT3G54000.1 | Symbols: | CONTAINS InterPro DOMAIN/s: Uncharacterised conserved protein UCP022260 (InterPro:IPR016802); Has 94 Blast hits to 94 proteins in 14 species: Archae - 0; Bacteria - 0; Metazoa - 0; Fungi - 0; Plants - 94; Viruses - 0; Other Eukaryotes - 0 (source: NCBI BLink). | chr3:19996757-19998197 FORWARD LENGTH=352	180	352	5e-36	195.556	60	70
Rsa1.0_09034.1.g52689.t1	gb|EOA22975.1| hypothetical protein CARUB_v10003716mg [Capsella rubella]	230	281	2e-22	122.174	33.913	49.1304	hypothetical protein CARUB_v10003716mg	gbpln	Capsella rubella	AT5G27070.1 | Symbols: AGL53 | AGAMOUS-like 53 | chr5:9527741-9528604 FORWARD LENGTH=287	230	287	3e-23	124.783	34.3478	50.8696
Rsa1.0_09034.1.g52690.t4	gb|ABD64968.1| hypothetical protein 25.t00005 [Brassica oleracea]	437	299	4e-19	68.4211	15.103	21.0526	hypothetical protein 25.t00005	gbpln	Brassica oleracea	AT5G47590.1 | Symbols: | Heat shock protein HSP20/alpha crystallin family | chr5:19297945-19299099 REVERSE LENGTH=264	437	264	3e-14	60.4119	13.73	18.3066
Rsa1.0_09035.1.g52691.t2	#	#	#	#	#	#	#	-	----	----	AT1G80810.2 | Symbols: | Tudor/PWWP/MBT superfamily protein | chr1:30365575-30368898 FORWARD LENGTH=774	98	774	6e-11	789.796	27.551	34.6939
Rsa1.0_09036.1.g52692.t1	#	#	#	#	#	#	#	-	----	----	#	#	#	#	#	#	#
Rsa1.0_09036.1.g52693.t1	#	#	#	#	#	#	#	-	----	----	#	#	#	#	#	#	#
Rsa1.0_09037.1.g52694.t1	gb|AAG51247.1|AC055769_6 copia-type polyprotein, putative; 28768-32772 [Arabidopsis thaliana]	1314	1334	0	101.522	72.4505	85.312	copia-type polyprotein, putative; 28768-32772	gbpln	Arabidopsis thaliana	AT4G23160.1 | Symbols: CRK8 | cysteine-rich RLK (RECEPTOR-like protein kinase) 8 | chr4:12129485-12134086 FORWARD LENGTH=1262	1314	1262	1e-101	96.0426	14.6119	23.3638
Rsa1.0_09038.1.g52695.t1	gb|ACG69512.1| oleosin S5-2 [Brassica napus]	106	149	9e-48	140.566	93.3962	98.1132	oleosin S5-2	gbpln	Brassica napus	AT5G51210.1 | Symbols: OLEO3 | oleosin3 | chr5:20820171-20820706 FORWARD LENGTH=141	106	141	9e-37	133.019	74.5283	82.0755
Rsa1.0_09040.1.g52696.t1	gb|EOA38619.1| hypothetical protein CARUB_v10010471mg [Capsella rubella]	166	171	3e-71	103.012	84.3373	89.759	hypothetical protein CARUB_v10010471mg	gbpln	Capsella rubella	AT1G14687.1 | Symbols: AtHB32, HB32, ZHD14 | homeobox protein 32 | chr1:5048046-5048552 FORWARD LENGTH=168	166	168	3e-73	101.205	85.5422	90.3614
Rsa1.0_09040.1.g52697.t1	ref|XP_002890069.1| hypothetical protein ARALYDRAFT_888850 [Arabidopsis lyrata subsp. lyrata] gi|297335911|gb|EFH66328.1| hypothetical protein ARALYDRAFT_888850 [Arabidopsis lyrata subsp. lyrata]	123	289	2e-37	234.959	62.6016	79.6748	hypothetical protein ARALYDRAFT_888850	gbpln	Arabidopsis lyrata	AT1G14680.1 | Symbols: | unknown protein; BEST Arabidopsis thaliana protein match is: unknown protein (TAIR:AT4G09060.1); Has 8132 Blast hits to 6366 proteins in 685 species: Archae - 171; Bacteria - 671; Metazoa - 4046; Fungi - 445; Plants - 318; Viruses - 23; Other Eukaryotes - 2458 (source: NCBI BLink). | chr1:5040861-5041733 FORWARD LENGTH=290	123	290	1e-38	235.772	60.9756	78.8618
Rsa1.0_09041.1.g52698.t1	gb|EOA31917.1| hypothetical protein CARUB_v10015156mg [Capsella rubella]	440	453	1e-173	102.955	73.1818	82.2727	hypothetical protein CARUB_v10015156mg	gbpln	Capsella rubella	AT1G33590.1 | Symbols: | Leucine-rich repeat (LRR) family protein | chr1:12177788-12179221 FORWARD LENGTH=477	440	477	1e-159	108.409	67.9545	77.9545
Rsa1.0_09042.1.g52699.t1	gb|AAD22283.1| putative retroelement pol polyprotein [Arabidopsis thaliana]	109	1787	2e-41	1639.45	71.5596	84.4037	putative retroelement pol polyprotein	gbpln	Arabidopsis thaliana	#	#	#	#	#	#	#
Rsa1.0_09042.1.g52700.t1	ref|NP_179144.1| myosin heavy chain-related protein [Arabidopsis thaliana] gi|4544371|gb|AAD22282.1| hypothetical protein [Arabidopsis thaliana] gi|330251305|gb|AEC06399.1| myosin heavy chain-related protein [Arabidopsis thaliana]	970	957	5e-39	98.6598	15.4639	22.8866	myosin heavy chain-related protein	gbpln	Arabidopsis thaliana	AT2G15420.1 | Symbols: | myosin heavy chain-related | chr2:6723948-6728183 REVERSE LENGTH=957	970	957	1e-41	98.6598	15.4639	22.8866
Rsa1.0_09043.1.g52701.t1	ref|XP_002866204.1| predicted protein [Arabidopsis lyrata subsp. lyrata] gi|297312039|gb|EFH42463.1| predicted protein [Arabidopsis lyrata subsp. lyrata]	174	202	4e-60	116.092	72.4138	82.7586	predicted protein	gbpln	Arabidopsis lyrata	AT4G25845.1 | Symbols: | BEST Arabidopsis thaliana protein match is: OSBP(oxysterol binding protein)-related protein 4B (TAIR:AT4G25850.2); Has 35333 Blast hits to 34131 proteins in 2444 species: Archae - 798; Bacteria - 22429; Metazoa - 974; Fungi - 991; Plants - 531; Viruses - 0; Other Eukaryotes - 9610 (source: NCBI BLink). | chr4:13142270-13142632 FORWARD LENGTH=120	174	120	3e-22	68.9655	32.1839	43.1034
Rsa1.0_09043.1.g52702.t1	#	#	#	#	#	#	#	-	----	----	#	#	#	#	#	#	#
Rsa1.0_09044.1.g52703.t1	ref|XP_002880723.1| predicted protein [Arabidopsis lyrata subsp. lyrata] gi|297326562|gb|EFH56982.1| predicted protein [Arabidopsis lyrata subsp. lyrata]	123	401	5e-40	326.016	62.6016	74.7967	predicted protein	gbpln	Arabidopsis lyrata	AT2G44220.1 | Symbols: | Protein of Unknown Function (DUF239) | chr2:18283803-18285690 FORWARD LENGTH=403	123	403	3e-42	327.642	62.6016	78.0488
Rsa1.0_09045.1.g52704.t1	dbj|BAB10503.1| retroelement pol polyprotein-like [Arabidopsis thaliana]	170	1475	1e-59	867.647	68.8235	81.1765	retroelement pol polyprotein-like	gbpln	Arabidopsis thaliana	AT4G23160.1 | Symbols: CRK8 | cysteine-rich RLK (RECEPTOR-like protein kinase) 8 | chr4:12129485-12134086 FORWARD LENGTH=1262	170	1262	4e-35	742.353	42.9412	55.8824
Rsa1.0_09046.1.g52705.t1	ref|NP_001154386.2| S-adenosyl-L-methionine-dependent methyltransferase domain-containing protein [Arabidopsis thaliana] gi|332193122|gb|AEE31243.1| S-adenosyl-L-methionine-dependent methyltransferase domain-containing protein [Arabidopsis thaliana]	629	221	1e-54	35.1351	17.3291	21.7806	S-adenosyl-L-methionine-dependent methyltransferase domain-containing protein	gbpln	Arabidopsis thaliana	AT1G30550.2 | Symbols: | S-adenosyl-L-methionine-dependent methyltransferases superfamily protein | chr1:10822341-10823641 REVERSE LENGTH=221	629	221	3e-57	35.1351	17.3291	21.7806
Rsa1.0_09046.1.g52706.t2	gb|ACR10263.1| UDP-glucosyl transferase 74c1 [Brassica rapa subsp. pekinensis]	79	456	3e-24	577.215	68.3544	75.9494	UDP-glucosyl transferase 74c1	gbpln	Brassica rapa	AT2G31790.1 | Symbols: | UDP-Glycosyltransferase superfamily protein | chr2:13518269-13520167 FORWARD LENGTH=457	79	457	7e-26	578.481	67.0886	75.9494
Rsa1.0_09047.1.g52707.t1	#	#	#	#	#	#	#	-	----	----	#	#	#	#	#	#	#
Rsa1.0_09047.1.g52708.t1	ref|XP_002866481.1| hypothetical protein ARALYDRAFT_496400 [Arabidopsis lyrata subsp. lyrata] gi|297312316|gb|EFH42740.1| hypothetical protein ARALYDRAFT_496400 [Arabidopsis lyrata subsp. lyrata]	115	379	5e-33	329.565	60.8696	67.8261	hypothetical protein ARALYDRAFT_496400	gbpln	Arabidopsis lyrata	AT5G62240.1 | Symbols: | Cell cycle regulated microtubule associated protein | chr5:25002541-25004569 REVERSE LENGTH=377	115	377	8e-35	327.826	63.4783	69.5652
Rsa1.0_09047.1.g52709.t1	ref|XP_002864777.1| hypothetical protein ARALYDRAFT_496399 [Arabidopsis lyrata subsp. lyrata] gi|297310612|gb|EFH41036.1| hypothetical protein ARALYDRAFT_496399 [Arabidopsis lyrata subsp. lyrata]	358	966	1e-176	269.832	86.8715	92.4581	hypothetical protein ARALYDRAFT_496399	gbpln	Arabidopsis lyrata	AT5G62230.1 | Symbols: ERL1 | ERECTA-like 1 | chr5:24996433-25002130 FORWARD LENGTH=966	358	966	1e-171	269.832	87.9888	93.5754
Rsa1.0_09048.1.g52710.t1	emb|CAB39638.1| RNA-directed DNA polymerase-like protein [Arabidopsis thaliana] gi|7267666|emb|CAB78094.1| RNA-directed DNA polymerase-like protein [Arabidopsis thaliana]	649	1274	1e-119	196.302	35.9014	48.6903	RNA-directed DNA polymerase-like protein	gbpln	Arabidopsis thaliana	AT4G29090.1 | Symbols: | Ribonuclease H-like superfamily protein | chr4:14333528-14335255 FORWARD LENGTH=575	649	575	3e-68	88.5978	27.2727	42.2188
Rsa1.0_09048.1.g52711.t1	gb|EOA39113.1| hypothetical protein CARUB_v10011889mg [Capsella rubella]	164	161	1e-79	98.1707	93.9024	96.3415	hypothetical protein CARUB_v10011889mg	gbpln	Capsella rubella	AT1G55670.1 | Symbols: PSAG | photosystem I subunit G | chr1:20802874-20803356 REVERSE LENGTH=160	164	160	3e-79	97.561	91.4634	95.122
Rsa1.0_09049.1.g52712.t1	#	#	#	#	#	#	#	-	----	----	#	#	#	#	#	#	#
Rsa1.0_09050.1.g52713.t1	#	#	#	#	#	#	#	-	----	----	#	#	#	#	#	#	#
Rsa1.0_09050.1.g52714.t1	gb|EOA28737.1| hypothetical protein CARUB_v10024966mg [Capsella rubella]	194	468	1e-29	241.237	36.5979	38.6598	hypothetical protein CARUB_v10024966mg	gbpln	Capsella rubella	AT2G37500.1 | Symbols: | arginine biosynthesis protein ArgJ family | chr2:15739904-15742689 REVERSE LENGTH=468	194	468	6e-32	241.237	36.5979	38.6598
Rsa1.0_09051.1.g52715.t1	#	#	#	#	#	#	#	-	----	----	#	#	#	#	#	#	#
Rsa1.0_09052.1.g52716.t1	#	#	#	#	#	#	#	-	----	----	#	#	#	#	#	#	#
Rsa1.0_09052.1.g52717.t1	gb|AAD49099.1|AF177535_3 contains similarity to maize transposon MuDR (GB:M76978) [Arabidopsis thaliana]	144	664	1e-34	461.111	50	61.8056	contains similarity to maize transposon MuDR (GB:M76978)	gbpln	Arabidopsis thaliana	AT1G49920.1 | Symbols: | MuDR family transposase | chr1:18481798-18484233 REVERSE LENGTH=785	144	785	2e-13	545.139	30.5556	49.3056
Rsa1.0_09053.1.g52718.t1	gb|AAD17398.1| putative non-LTR retroelement reverse transcriptase [Arabidopsis thaliana]	833	1225	6e-83	147.059	22.569	30.4922	putative non-LTR retroelement reverse transcriptase	gbpln	Arabidopsis thaliana	AT4G29090.1 | Symbols: | Ribonuclease H-like superfamily protein | chr4:14333528-14335255 FORWARD LENGTH=575	833	575	8e-44	69.0276	13.8055	23.0492
Rsa1.0_09054.1.g52719.t1	#	#	#	#	#	#	#	-	----	----	#	#	#	#	#	#	#
Rsa1.0_09054.1.g52720.t1	ref|NP_566585.1| cyclic nucleotide gated channel [Arabidopsis thaliana] gi|38503198|sp|Q9LD37.1|CNG20_ARATH RecName: Full=Probable cyclic nucleotide-gated ion channel 20, chloroplastic; AltName: Full=Cyclic nucleotide-binding transporter 1; Flags: Precursor gi|8131898|gb|AAF73128.1|AF148541_1 cyclic nucleotide-binding transporter 1 [Arabidopsis thaliana] gi|8131901|gb|AAF73130.1|AF148542_2 cyclic…	670	764	0	114.03	70.1493	79.403	cyclic nucleotide gated channel	gbpln	Arabidopsis thaliana	AT3G17700.1 | Symbols: CNBT1, CNGC20, ATCNGC20 | cyclic nucleotide-binding transporter 1 | chr3:6049074-6052449 FORWARD LENGTH=764	670	764	0	114.03	70.1493	79.403
Rsa1.0_09055.1.g52721.t1	gb|AAF79618.1|AC027665_19 F5M15.26 [Arabidopsis thaliana]	618	1838	1e-166	297.411	45.9547	57.2816	F5M15.26	gbpln	Arabidopsis thaliana	#	#	#	#	#	#	#
Rsa1.0_09055.1.g52722.t1	#	#	#	#	#	#	#	-	----	----	#	#	#	#	#	#	#
Rsa1.0_09056.1.g52723.t1	#	#	#	#	#	#	#	-	----	----	#	#	#	#	#	#	#
Rsa1.0_09056.1.g52724.t1	#	#	#	#	#	#	#	-	----	----	#	#	#	#	#	#	#
Rsa1.0_09057.1.g52725.t1	ref|NP_190498.1| protein ABIL2 [Arabidopsis thaliana] gi|79314626|ref|NP_001030832.1| protein ABIL2 [Arabidopsis thaliana] gi|75183697|sp|Q9M3A3.1|ABIL2_ARATH RecName: Full=Protein ABIL2; AltName: Full=Abl interactor-like protein 2; Short=AtABIL2 gi|6723399|emb|CAB66408.1| putative protein [Arabidopsis thaliana] gi|57240094|gb|AAW49257.1| Abl interactor-like protein-2 [Arabidopsis thaliana] gi|10…	318	312	1e-167	98.1132	91.5094	94.9686	protein ABIL2	gbpln	Arabidopsis thaliana	AT3G49290.2 | Symbols: ABIL2 | ABL interactor-like protein 2 | chr3:18273407-18275221 FORWARD LENGTH=312	318	312	1e-169	98.1132	91.5094	94.9686
Rsa1.0_09058.1.g52726.t1	gb|AAD20658.1| putative retroelement pol polyprotein [Arabidopsis thaliana]	752	1611	0	214.229	75.3989	86.9681	putative retroelement pol polyprotein	gbpln	Arabidopsis thaliana	ATMG00860.1 | Symbols: ORF158 | DNA/RNA polymerases superfamily protein | chrM:235916-236392 FORWARD LENGTH=158	752	158	7e-13	21.0106	5.58511	8.64362
Rsa1.0_09058.1.g52727.t2	gb|AAD22283.1| putative retroelement pol polyprotein [Arabidopsis thaliana]	307	1787	1e-104	582.085	57.329	69.0554	putative retroelement pol polyprotein	gbpln	Arabidopsis thaliana	#	#	#	#	#	#	#
Rsa1.0_09059.1.g52728.t1	ref|NP_192904.5| uncharacterized protein [Arabidopsis thaliana] gi|332657637|gb|AEE83037.1| uncharacterized protein AT4G11670 [Arabidopsis thaliana]	266	1117	5e-61	419.925	49.6241	55.6391	uncharacterized protein	gbpln	Arabidopsis thaliana	AT4G11670.1 | Symbols: | Protein of unknown function (DUF810) | chr4:7044401-7052971 REVERSE LENGTH=1117	266	1117	2e-63	419.925	49.6241	55.6391
Rsa1.0_09060.1.g52729.t2	gb|AAF79618.1|AC027665_19 F5M15.26 [Arabidopsis thaliana]	659	1838	1e-159	278.907	44.7648	55.9939	F5M15.26	gbpln	Arabidopsis thaliana	#	#	#	#	#	#	#
Rsa1.0_09060.1.g52730.t1	#	#	#	#	#	#	#	-	----	----	#	#	#	#	#	#	#
Rsa1.0_09061.1.g52731.t1	ref|NP_566725.2| putative methyltransferase PMT1 [Arabidopsis thaliana] gi|292630859|sp|Q8H118.2|PMT1_ARATH RecName: Full=Probable methyltransferase PMT1 gi|11994314|dbj|BAB02273.1| ankyrin-like protein [Arabidopsis thaliana] gi|332643228|gb|AEE76749.1| putative methyltransferase PMT1 [Arabidopsis thaliana]	257	611	1e-120	237.743	84.8249	88.716	putative methyltransferase PMT1	gbpln	Arabidopsis thaliana	AT3G23300.1 | Symbols: | S-adenosyl-L-methionine-dependent methyltransferases superfamily protein | chr3:8333521-8335902 FORWARD LENGTH=611	257	611	1e-123	237.743	84.8249	88.716
Rsa1.0_09061.1.g52732.t1	ref|NP_188967.1| putative F-box protein [Arabidopsis thaliana] gi|75274086|sp|Q9LTC3.1|FB179_ARATH RecName: Full=Putative F-box protein At3g23260 gi|7939536|dbj|BAA95739.1| unnamed protein product [Arabidopsis thaliana] gi|119360025|gb|ABL66741.1| At3g23260 [Arabidopsis thaliana] gi|332643223|gb|AEE76744.1| putative F-box protein [Arabidopsis thaliana]	383	362	2e-76	94.517	48.564	61.3577	putative F-box protein	gbpln	Arabidopsis thaliana	AT3G23260.1 | Symbols: | F-box and associated interaction domains-containing protein | chr3:8313334-8314422 FORWARD LENGTH=362	383	362	6e-79	94.517	48.564	61.3577
Rsa1.0_09062.1.g52733.t1	gb|AAD29768.1|AF076243_15 putative polyprotein [Arabidopsis thaliana] gi|7267198|emb|CAB77909.1| putative polyprotein [Arabidopsis thaliana]	794	1017	0	128.086	47.3552	59.5718	putative polyprotein	gbpln	Arabidopsis thaliana	AT4G23160.1 | Symbols: CRK8 | cysteine-rich RLK (RECEPTOR-like protein kinase) 8 | chr4:12129485-12134086 FORWARD LENGTH=1262	794	1262	3e-78	158.942	20.403	30.1008
Rsa1.0_09062.1.g52734.t1	gb|AAF79254.1|AC023279_3 F12K21.6 [Arabidopsis thaliana]	112	755	4e-24	674.107	48.2143	67.8571	F12K21.6	gbpln	Arabidopsis thaliana	#	#	#	#	#	#	#
Rsa1.0_09063.1.g52735.t1	ref|XP_002891749.1| hypothetical protein ARALYDRAFT_337498 [Arabidopsis lyrata subsp. lyrata] gi|297337591|gb|EFH68008.1| hypothetical protein ARALYDRAFT_337498 [Arabidopsis lyrata subsp. lyrata]	383	495	2e-90	129.243	53.2637	66.0574	hypothetical protein ARALYDRAFT_337498	gbpln	Arabidopsis lyrata	AT1G53360.1 | Symbols: | F-box associated ubiquitination effector family protein | chr1:19907517-19908548 FORWARD LENGTH=343	383	343	3e-81	89.5561	48.3029	58.7467
Rsa1.0_09063.1.g52736.t1	ref|NP_175816.1| transcription initiation factor TFIID subunit D7 [Arabidopsis thaliana] gi|4587557|gb|AAD25788.1|AC006577_24 Similar to gb|U21858 transcription initiation factor TFIID 31KD subunit (TAFII32) from Homo sapiens [Arabidopsis thaliana] gi|7638157|gb|AAF65406.1|AF238327_1 putative TATA binding protein associated factor 21kDa subunit [Arabidopsis thaliana] gi|21593471|gb|AAM65438.1| tr…	193	183	7e-74	94.8187	84.9741	88.601	transcription initiation factor TFIID subunit D7	gbpln	Arabidopsis thaliana	AT1G54140.1 | Symbols: TAFII21, TAF9 | TATA binding protein associated factor 21kDa subunit | chr1:20214076-20214869 REVERSE LENGTH=183	193	183	3e-76	94.8187	84.9741	88.601
Rsa1.0_09064.1.g52737.t1	#	#	#	#	#	#	#	-	----	----	#	#	#	#	#	#	#
Rsa1.0_09064.1.g52738.t2	gb|AAC63678.1| putative non-LTR retroelement reverse transcriptase [Arabidopsis thaliana]	808	1216	1e-153	150.495	38.1188	55.4455	putative non-LTR retroelement reverse transcriptase	gbpln	Arabidopsis thaliana	AT3G24255.1 | Symbols: | RNA-directed DNA polymerase (reverse transcriptase)-related family protein | chr3:8789471-8793208 FORWARD LENGTH=746	808	746	1e-47	92.3267	15.7178	22.7723
Rsa1.0_09065.1.g52739.t1	emb|CAN76228.1| hypothetical protein VITISV_013950 [Vitis vinifera]	74	912	1e-11	1232.43	51.3514	66.2162	hypothetical protein VITISV_013950	gbpln	Vitis vinifera	#	#	#	#	#	#	#
Rsa1.0_09065.1.g52740.t1	#	#	#	#	#	#	#	-	----	----	#	#	#	#	#	#	#
Rsa1.0_09067.1.g52741.t1	gb|EOA24113.1| hypothetical protein CARUB_v10017345mg [Capsella rubella]	411	414	1e-120	100.73	59.854	74.6959	hypothetical protein CARUB_v10017345mg	gbpln	Capsella rubella	AT4G10400.2 | Symbols: | F-box/RNI-like/FBD-like domains-containing protein | chr4:6446335-6447715 REVERSE LENGTH=409	411	409	1e-118	99.5134	57.9075	72.2628
Rsa1.0_09067.1.g52742.t2	ref|XP_002881439.1| inosine-uridine preferring nucleoside hydrolase family protein [Arabidopsis lyrata subsp. lyrata] gi|297327278|gb|EFH57698.1| inosine-uridine preferring nucleoside hydrolase family protein [Arabidopsis lyrata subsp. lyrata]	346	332	1e-174	95.9538	87.8613	92.1965	inosine-uridine preferring nucleoside hydrolase family protein	gbpln	Arabidopsis lyrata	AT2G36310.1 | Symbols: URH1 | uridine-ribohydrolase 1 | chr2:15224692-15226633 REVERSE LENGTH=336	346	336	1e-173	97.1098	86.7052	91.3295
Rsa1.0_09068.1.g52743.t1	dbj|BAJ34490.1| unnamed protein product [Thellungiella halophila]	419	493	1e-147	117.661	74.7017	80.4296	unnamed protein product	----	----	AT5G65510.1 | Symbols: AIL7 | AINTEGUMENTA-like 7 | chr5:26185829-26189413 FORWARD LENGTH=498	419	498	1e-140	118.854	68.7351	75.895
Rsa1.0_09068.1.g52744.t1	ref|NP_201356.2| protein kinase family protein [Arabidopsis thaliana] gi|332010684|gb|AED98067.1| protein kinase family protein [Arabidopsis thaliana]	445	456	0	102.472	80.4494	87.191	protein kinase family protein	gbpln	Arabidopsis thaliana	AT5G65530.1 | Symbols: | Protein kinase superfamily protein | chr5:26190844-26192826 REVERSE LENGTH=456	445	456	0	102.472	80.4494	87.191
Rsa1.0_09069.1.g52745.t3	gb|EOA27398.1| hypothetical protein CARUB_v10023531mg [Capsella rubella]	321	351	1e-149	109.346	83.4891	87.2274	hypothetical protein CARUB_v10023531mg	gbpln	Capsella rubella	AT2G43320.2 | Symbols: | S-adenosyl-L-methionine-dependent methyltransferases superfamily protein | chr2:17996874-17999158 REVERSE LENGTH=351	321	351	1e-149	109.346	81.6199	86.2928
Rsa1.0_09071.1.g52746.t1	ref|XP_002871553.1| hypothetical protein ARALYDRAFT_488135 [Arabidopsis lyrata subsp. lyrata] gi|297317390|gb|EFH47812.1| hypothetical protein ARALYDRAFT_488135 [Arabidopsis lyrata subsp. lyrata]	663	668	0	100.754	75.4148	85.822	hypothetical protein ARALYDRAFT_488135	gbpln	Arabidopsis lyrata	AT5G13210.1 | Symbols: | Uncharacterised conserved protein UCP015417, vWA | chr5:4214567-4216588 FORWARD LENGTH=673	663	673	0	101.508	74.0573	83.4087
Rsa1.0_09071.1.g52747.t1	#	#	#	#	#	#	#	-	----	----	#	#	#	#	#	#	#
Rsa1.0_09072.1.g52748.t1	ref|XP_002871145.1| hypothetical protein ARALYDRAFT_908428 [Arabidopsis lyrata subsp. lyrata] gi|297316982|gb|EFH47404.1| hypothetical protein ARALYDRAFT_908428 [Arabidopsis lyrata subsp. lyrata]	55	183	4e-21	332.727	90.9091	92.7273	hypothetical protein ARALYDRAFT_908428	gbpln	Arabidopsis lyrata	AT5G05220.1 | Symbols: | unknown protein; Has 30201 Blast hits to 17322 proteins in 780 species: Archae - 12; Bacteria - 1396; Metazoa - 17338; Fungi - 3422; Plants - 5037; Viruses - 0; Other Eukaryotes - 2996 (source: NCBI BLink). | chr5:1550273-1550821 FORWARD LENGTH=182	55	182	9e-23	330.909	85.4545	92.7273
Rsa1.0_09072.1.g52749.t1	gb|EOA19387.1| hypothetical protein CARUB_v10000661mg [Capsella rubella]	154	539	2e-57	350	72.0779	83.1169	hypothetical protein CARUB_v10000661mg	gbpln	Capsella rubella	AT5G05240.1 | Symbols: | Uncharacterised conserved protein (UCP030365) | chr5:1554023-1556230 REVERSE LENGTH=530	154	530	7e-57	344.156	68.8312	79.2208
Rsa1.0_09072.1.g52750.t1	#	#	#	#	#	#	#	-	----	----	#	#	#	#	#	#	#
Rsa1.0_09073.1.g52751.t2	gb|ABW81060.1| GagPol3 [Arabidopsis lyrata subsp. lyrata]	142	1103	5e-35	776.761	63.3803	72.5352	GagPol3	gbpln	Arabidopsis lyrata	#	#	#	#	#	#	#
Rsa1.0_09073.1.g52752.t1	gb|AAZ41811.1| 01P13-1 [Brassica rapa subsp. pekinensis]	589	1545	0	262.309	64.8557	73.854	01P13-1	gbpln	Brassica rapa	AT4G23160.1 | Symbols: CRK8 | cysteine-rich RLK (RECEPTOR-like protein kinase) 8 | chr4:12129485-12134086 FORWARD LENGTH=1262	589	1262	3e-68	214.261	24.4482	37.1817
Rsa1.0_09074.1.g52753.t2	ref|XP_002888948.1| hypothetical protein ARALYDRAFT_895246 [Arabidopsis lyrata subsp. lyrata] gi|297334789|gb|EFH65207.1| hypothetical protein ARALYDRAFT_895246 [Arabidopsis lyrata subsp. lyrata]	345	193	1e-103	55.942	52.4638	53.3333	hypothetical protein ARALYDRAFT_895246	gbpln	Arabidopsis lyrata	AT1G73820.1 | Symbols: | Ssu72-like family protein | chr1:27755740-27757158 REVERSE LENGTH=193	345	193	1e-104	55.942	51.8841	53.0435
Rsa1.0_09074.1.g52754.t2	ref|NP_177525.2| hydroxyproline-rich glycoprotein-like protein [Arabidopsis thaliana] gi|17979388|gb|AAL49919.1| putative proline-rich protein precursor [Arabidopsis thaliana] gi|20465539|gb|AAM20252.1| putative proline-rich protein precursor [Arabidopsis thaliana] gi|332197394|gb|AEE35515.1| hydroxyproline-rich glycoprotein-like protein [Arabidopsis thaliana]	393	388	1e-139	98.7277	80.6616	84.9873	hydroxyproline-rich glycoprotein-like protein	gbpln	Arabidopsis thaliana	AT1G73840.1 | Symbols: ESP1 | hydroxyproline-rich glycoprotein family protein | chr1:27763937-27766328 REVERSE LENGTH=388	393	388	1e-142	98.7277	80.6616	84.9873
Rsa1.0_09076.1.g52755.t1	pir||C85079 hypothetical protein AT4g08050 [imported] - Arabidopsis thaliana gi|5724774|gb|AAD48078.1|AF160183_5 contains similarity to retrotransposons; may be a pseudogene [Arabidopsis thaliana] gi|7267445|emb|CAB81142.1| AT4g08050 [Arabidopsis thaliana]	141	1428	1e-11	1012.77	34.7518	49.6454	hypothetical protein AT4g08050	gbpln	Arabidopsis thaliana	#	#	#	#	#	#	#
Rsa1.0_09078.1.g52756.t2	gb|AAF79618.1|AC027665_19 F5M15.26 [Arabidopsis thaliana]	656	1838	0	280.183	56.5549	71.4939	F5M15.26	gbpln	Arabidopsis thaliana	#	#	#	#	#	#	#
Rsa1.0_09079.1.g52757.t1	#	#	#	#	#	#	#	-	----	----	#	#	#	#	#	#	#
Rsa1.0_09079.1.g52758.t1	ref|NP_193689.1| ATP-binding protein involved in chromosome partitioning [Arabidopsis thaliana] gi|2853081|emb|CAA16931.1| ATP binding protein-like [Arabidopsis thaliana] gi|7268750|emb|CAB78956.1| ATP binding protein-like [Arabidopsis thaliana] gi|110737938|dbj|BAF00906.1| ATP binding protein - like [Arabidopsis thaliana] gi|332658796|gb|AEE84196.1| IND1(iron-sulfur protein required for NADH deh…	168	313	4e-26	186.31	36.3095	38.6905	ATP-binding protein involved in chromosome partitioning	gbpln	Arabidopsis thaliana	AT4G19540.1 | Symbols: INDL | IND1(iron-sulfur protein required for NADH dehydrogenase)-like | chr4:10657517-10659094 FORWARD LENGTH=313	168	313	2e-28	186.31	36.3095	38.6905
Rsa1.0_09080.1.g52759.t1	gb|AAF13073.1|AC011621_1 putative retroelement pol polyprotein [Arabidopsis thaliana]	1573	1661	0	105.594	53.4011	69.4851	putative retroelement pol polyprotein	gbpln	Arabidopsis thaliana	ATMG00860.1 | Symbols: ORF158 | DNA/RNA polymerases superfamily protein | chrM:235916-236392 FORWARD LENGTH=158	1573	158	7e-46	10.0445	5.53083	6.548
Rsa1.0_09080.1.g52760.t1	ref|XP_002886441.1| NRPD1a [Arabidopsis lyrata subsp. lyrata] gi|297332282|gb|EFH62700.1| NRPD1a [Arabidopsis lyrata subsp. lyrata]	359	1456	1e-178	405.571	82.7298	91.6435	NRPD1a	gbpln	Arabidopsis lyrata	AT1G63020.2 | Symbols: NRPD1A | nuclear RNA polymerase D1A | chr1:23355329-23361126 REVERSE LENGTH=1453	359	1453	1e-176	404.735	81.337	90.8078
Rsa1.0_09081.1.g52761.t1	gb|EOA27808.1| hypothetical protein CARUB_v10023962mg [Capsella rubella]	174	238	1e-39	136.782	44.8276	47.7011	hypothetical protein CARUB_v10023962mg	gbpln	Capsella rubella	AT2G35790.1 | Symbols: | unknown protein; CONTAINS InterPro DOMAIN/s: Protein of unknown function DUF1301 (InterPro:IPR009724); Has 116 Blast hits to 116 proteins in 49 species: Archae - 0; Bacteria - 0; Metazoa - 53; Fungi - 6; Plants - 49; Viruses - 0; Other Eukaryotes - 8 (source: NCBI BLink). | chr2:15040735-15041976 FORWARD LENGTH=238	174	238	6e-40	136.782	42.5287	47.1264
Rsa1.0_09081.1.g52762.t1	gb|EOA28167.1| hypothetical protein CARUB_v10024357mg [Capsella rubella]	131	112	7e-50	85.4962	73.2824	76.3359	hypothetical protein CARUB_v10024357mg	gbpln	Capsella rubella	AT2G35795.1 | Symbols: | Chaperone DnaJ-domain superfamily protein | chr2:15042321-15043334 FORWARD LENGTH=112	131	112	1e-51	85.4962	72.5191	75.5725
Rsa1.0_09082.1.g52763.t1	ref|XP_002882218.1| hypothetical protein ARALYDRAFT_896193 [Arabidopsis lyrata subsp. lyrata] gi|297328058|gb|EFH58477.1| hypothetical protein ARALYDRAFT_896193 [Arabidopsis lyrata subsp. lyrata]	308	614	1e-145	199.351	82.1429	89.6104	hypothetical protein ARALYDRAFT_896193	gbpln	Arabidopsis lyrata	AT3G02280.1 | Symbols: | Flavodoxin family protein | chr3:453646-457659 FORWARD LENGTH=623	308	623	1e-143	202.273	79.2208	88.6364
Rsa1.0_09084.1.g52764.t1	gb|EOA15306.1| hypothetical protein CARUB_v100258811mg, partial [Capsella rubella]	47	764	5e-18	1625.53	93.617	97.8723	hypothetical protein CARUB_v100258811mg, partial	gbpln	Capsella rubella	AT5G52882.1 | Symbols: | P-loop containing nucleoside triphosphate hydrolases superfamily protein | chr5:21434155-21438362 REVERSE LENGTH=829	47	829	1e-20	1763.83	93.617	95.7447
Rsa1.0_09084.1.g52765.t1	ref|XP_002865936.1| ATP binding protein [Arabidopsis lyrata subsp. lyrata] gi|297311771|gb|EFH42195.1| ATP binding protein [Arabidopsis lyrata subsp. lyrata]	74	830	1e-20	1121.62	83.7838	91.8919	ATP binding protein	gbpln	Arabidopsis lyrata	AT5G52882.1 | Symbols: | P-loop containing nucleoside triphosphate hydrolases superfamily protein | chr5:21434155-21438362 REVERSE LENGTH=829	74	829	8e-23	1120.27	82.4324	91.8919
Rsa1.0_09085.1.g52766.t1	gb|ABV72578.1| dehydration-responsive family protein S51 [Brassica rapa]	579	632	0	109.154	62.3489	64.4214	dehydration-responsive family protein S51	gbpln	Brassica rapa	AT2G45750.1 | Symbols: | S-adenosyl-L-methionine-dependent methyltransferases superfamily protein | chr2:18842655-18845343 FORWARD LENGTH=631	579	631	0	108.981	60.2763	63.3851
Rsa1.0_09087.1.g52767.t1	gb|AAG52949.1| gag/pol polyprotein [Arabidopsis thaliana]	1691	1643	0	97.1614	51.094	67.2383	gag/pol polyprotein	gbpln	Arabidopsis thaliana	AT4G23160.1 | Symbols: CRK8 | cysteine-rich RLK (RECEPTOR-like protein kinase) 8 | chr4:12129485-12134086 FORWARD LENGTH=1262	1691	1262	5e-97	74.6304	10.822	15.9077
Rsa1.0_09087.1.g52768.t1	#	#	#	#	#	#	#	-	----	----	#	#	#	#	#	#	#
Rsa1.0_09088.1.g52769.t2	gb|ABD65090.1| hypothetical protein 27.t00116 [Brassica oleracea]	133	484	5e-59	363.91	82.7068	89.4737	hypothetical protein 27.t00116	gbpln	Brassica oleracea	#	#	#	#	#	#	#
Rsa1.0_09089.1.g52770.t1	gb|AAF79618.1|AC027665_19 F5M15.26 [Arabidopsis thaliana]	954	1838	1e-138	192.662	24.3187	29.3501	F5M15.26	gbpln	Arabidopsis thaliana	#	#	#	#	#	#	#
Rsa1.0_09091.1.g52771.t1	ref|NP_175266.1| thioesterase-like protein [Arabidopsis thaliana] gi|5733877|gb|AAD49765.1|AC007932_13 F11A17.13 [Arabidopsis thaliana] gi|33589776|gb|AAQ22654.1| At1g48320 [Arabidopsis thaliana] gi|110738947|dbj|BAF01394.1| F11A17.13 [Arabidopsis thaliana] gi|332194153|gb|AEE32274.1| thioesterase-like protein [Arabidopsis thaliana]	155	156	7e-70	100.645	81.9355	93.5484	thioesterase-like protein	gbpln	Arabidopsis thaliana	AT1G48320.1 | Symbols: | Thioesterase superfamily protein | chr1:17855024-17855577 REVERSE LENGTH=156	155	156	2e-72	100.645	81.9355	93.5484
Rsa1.0_09091.1.g52772.t1	ref|XP_002877359.1| predicted protein [Arabidopsis lyrata subsp. lyrata] gi|297323197|gb|EFH53618.1| predicted protein [Arabidopsis lyrata subsp. lyrata]	326	321	1e-107	98.4663	62.8834	75.4601	predicted protein	gbpln	Arabidopsis lyrata	AT3G44770.2 | Symbols: | Protein of unknown function (DUF626) | chr3:16316698-16318109 FORWARD LENGTH=318	326	318	1e-105	97.546	59.2025	73.3129
Rsa1.0_09092.1.g52773.t1	ref|NP_182065.1| LOB domain-containing protein 19 [Arabidopsis thaliana] gi|29427560|sp|O22132.1|LBD19_ARATH RecName: Full=LOB domain-containing protein 19; AltName: Full=ASYMMETRIC LEAVES 2-like protein 23; Short=AS2-like protein 23 gi|2583114|gb|AAB82623.1| unknown protein [Arabidopsis thaliana] gi|219807122|dbj|BAH10567.1| ASYMMETRIC LEAVES2-like 23 protein [Arabidopsis thaliana] gi|330255455|…	166	191	1e-63	115.06	73.494	76.506	LOB domain-containing protein 19	gbpln	Arabidopsis thaliana	AT2G45410.1 | Symbols: LBD19 | LOB domain-containing protein 19 | chr2:18712449-18713108 REVERSE LENGTH=191	166	191	4e-66	115.06	73.494	76.506
Rsa1.0_09093.1.g52774.t1	gb|AAF19226.1|AC007505_2 Highly similar to Ta1-3 polyprotein [Arabidopsis thaliana]	109	1356	2e-41	1244.04	69.7248	83.4862	Highly similar to Ta1-3 polyprotein	gbpln	Arabidopsis thaliana	#	#	#	#	#	#	#
Rsa1.0_09094.1.g52775.t1	emb|CAJ77650.1| hydroxycinnamate glucosyltransferase [Brassica napus]	200	472	2e-96	236	85	91	hydroxycinnamate glucosyltransferase	gbpln	Brassica napus	AT4G15500.1 | Symbols: UGT84A4 | UDP-Glycosyltransferase superfamily protein | chr4:8857095-8858522 REVERSE LENGTH=475	200	475	5e-90	237.5	80	88
Rsa1.0_09097.1.g52776.t1	gb|EOA12840.1| hypothetical protein CARUB_v10025806mg [Capsella rubella]	239	1008	1e-134	421.757	96.6527	97.9079	hypothetical protein CARUB_v10025806mg	gbpln	Capsella rubella	AT5G56730.1 | Symbols: | Insulinase (Peptidase family M16) protein | chr5:22946906-22952576 REVERSE LENGTH=956	239	956	1e-134	400	94.1423	97.4895
Rsa1.0_09097.1.g52777.t1	gb|EOA17998.1| hypothetical protein CARUB_v10006433mg [Capsella rubella]	119	119	5e-61	100	99.1597	99.1597	hypothetical protein CARUB_v10006433mg	gbpln	Capsella rubella	AT5G56710.1 | Symbols: | Ribosomal protein L31e family protein | chr5:22944003-22944767 REVERSE LENGTH=119	119	119	5e-63	100	97.479	99.1597
Rsa1.0_09098.1.g52778.t1	gb|EOA24245.1| hypothetical protein CARUB_v10017480mg [Capsella rubella]	199	366	4e-49	183.92	54.7739	68.8442	hypothetical protein CARUB_v10017480mg	gbpln	Capsella rubella	AT5G52940.1 | Symbols: | Protein of unknown function (DUF295) | chr5:21472301-21473389 FORWARD LENGTH=362	199	362	7e-50	181.91	50.2513	66.8342
Rsa1.0_09098.1.g52779.t1	gb|EOA26698.1| hypothetical protein CARUB_v10022782mg [Capsella rubella]	536	672	0	125.373	83.7687	91.9776	hypothetical protein CARUB_v10022782mg	gbpln	Capsella rubella	AT2G31890.1 | Symbols: ATRAP, RAP | RAP | chr2:13557100-13559715 REVERSE LENGTH=671	536	671	0	125.187	83.9552	91.4179
Rsa1.0_09099.1.g52780.t1	gb|EOA25343.1| hypothetical protein CARUB_v10018664mg [Capsella rubella]	222	181	1e-10	81.5315	18.9189	26.1261	hypothetical protein CARUB_v10018664mg	gbpln	Capsella rubella	#	#	#	#	#	#	#
Rsa1.0_09100.1.g52781.t1	#	#	#	#	#	#	#	-	----	----	#	#	#	#	#	#	#
Rsa1.0_09101.1.g52782.t1	gb|AAM15254.1| putative retroelement pol polyprotein [Arabidopsis thaliana]	471	930	7e-24	197.452	21.8684	36.518	putative retroelement pol polyprotein	gbpln	Arabidopsis thaliana	AT3G30820.1 | Symbols: | Arabidopsis retrotransposon ORF-1 protein | chr3:12529843-12531235 FORWARD LENGTH=405	471	405	9e-16	85.9873	20.8068	32.4841
Rsa1.0_09102.1.g52783.t1	gb|AAG46116.1|AC073166_14 putative copia-like retrotransposon polyprotein [Oryza sativa Japonica Group]	1087	1302	0	119.779	37.1665	52.7139	putative copia-like retrotransposon polyprotein	gbpln	Oryza sativa	AT1G34070.1 | Symbols: | CONTAINS InterPro DOMAIN/s: Retrotransposon gag protein (InterPro:IPR005162); BEST Arabidopsis thaliana protein match is: unknown protein (TAIR:AT5G48050.1); Has 648 Blast hits to 647 proteins in 29 species: Archae - 0; Bacteria - 0; Metazoa - 16; Fungi - 25; Plants - 607; Viruses - 0; Other Eukaryotes - 0 (source: NCBI BLink). | chr1:12402283-12403209 FORWARD LENGTH=308	1087	308	3e-84	28.3349	14.2594	18.9512
Rsa1.0_09103.1.g52784.t1	#	#	#	#	#	#	#	-	----	----	#	#	#	#	#	#	#
Rsa1.0_09103.1.g52785.t1	gb|AAD22283.1| putative retroelement pol polyprotein [Arabidopsis thaliana]	182	1787	1e-28	981.868	34.6154	43.4066	putative retroelement pol polyprotein	gbpln	Arabidopsis thaliana	#	#	#	#	#	#	#
Rsa1.0_09107.1.g52786.t1	#	#	#	#	#	#	#	-	----	----	#	#	#	#	#	#	#
Rsa1.0_09107.1.g52787.t1	dbj|BAB88750.1| gag protein [Silene latifolia]	326	196	1e-20	60.1227	15.6442	25.7669	gag protein	gbpln	Silene latifolia	#	#	#	#	#	#	#
Rsa1.0_09107.1.g52788.t1	emb|CAA72990.1| unnamed protein product [Brassica oleracea var. viridis]	116	253	1e-41	218.103	73.2759	80.1724	unnamed protein product	gbpln	Brassica oleracea	AT4G23160.1 | Symbols: CRK8 | cysteine-rich RLK (RECEPTOR-like protein kinase) 8 | chr4:12129485-12134086 FORWARD LENGTH=1262	116	1262	8e-27	1087.93	51.7241	65.5172
Rsa1.0_09108.1.g52789.t2	gb|AAD17351.1| contains similarity to retrovirus-related polyproteins and to CCHC zinc finger protein (Pfam: PF00098, Score=16.3, E=0.051, E= 1) [Arabidopsis thaliana] gi|7267432|emb|CAB77944.1| putative polyprotein [Arabidopsis thaliana]	562	1138	4e-29	202.491	13.5231	19.9288	contains similarity to retrovirus-related polyproteins and to CCHC zinc finger protein (Pfam: PF00098, Score=16.3, E=0.051, E= 1)	gbpln	Arabidopsis thaliana	#	#	#	#	#	#	#
Rsa1.0_09109.1.g52790.t5	ref|XP_002865936.1| ATP binding protein [Arabidopsis lyrata subsp. lyrata] gi|297311771|gb|EFH42195.1| ATP binding protein [Arabidopsis lyrata subsp. lyrata]	173	830	3e-76	479.769	89.0173	92.4855	ATP binding protein	gbpln	Arabidopsis lyrata	AT5G52882.1 | Symbols: | P-loop containing nucleoside triphosphate hydrolases superfamily protein | chr5:21434155-21438362 REVERSE LENGTH=829	173	829	1e-77	479.191	87.8613	91.9075
Rsa1.0_09110.1.g52791.t1	gb|EOA23181.1| hypothetical protein CARUB_v10018117mg [Capsella rubella]	122	174	3e-46	142.623	88.5246	92.623	hypothetical protein CARUB_v10018117mg	gbpln	Capsella rubella	AT3G62100.1 | Symbols: IAA30 | indole-3-acetic acid inducible 30 | chr3:22995835-22996593 FORWARD LENGTH=172	122	172	2e-44	140.984	86.0656	91.8033
Rsa1.0_09110.1.g52792.t1	gb|EOA11936.1| hypothetical protein CARUB_v10016547mg, partial [Capsella rubella]	116	149	1e-23	128.448	43.1034	62.931	hypothetical protein CARUB_v10016547mg, partial	gbpln	Capsella rubella	AT2G34320.1 | Symbols: | Polynucleotidyl transferase, ribonuclease H-like superfamily protein | chr2:14484959-14485837 FORWARD LENGTH=292	116	292	8e-12	251.724	30.1724	50
Rsa1.0_09112.1.g52793.t1	ref|XP_002882011.1| dihydroflavonol 4-reductase family [Arabidopsis lyrata subsp. lyrata] gi|297327850|gb|EFH58270.1| dihydroflavonol 4-reductase family [Arabidopsis lyrata subsp. lyrata]	98	360	4e-45	367.347	87.7551	95.9184	dihydroflavonol 4-reductase family	gbpln	Arabidopsis lyrata	AT2G45400.1 | Symbols: BEN1 | NAD(P)-binding Rossmann-fold superfamily protein | chr2:18703960-18706235 REVERSE LENGTH=364	98	364	1e-47	371.429	85.7143	94.898
Rsa1.0_09112.1.g52794.t1	gb|EOA24450.1| hypothetical protein CARUB_v10017708mg [Capsella rubella]	194	306	4e-85	157.732	83.5052	89.6907	hypothetical protein CARUB_v10017708mg	gbpln	Capsella rubella	AT3G60800.1 | Symbols: | DHHC-type zinc finger family protein | chr3:22467486-22469273 REVERSE LENGTH=307	194	307	9e-86	158.247	84.5361	90.2062
Rsa1.0_09115.1.g52795.t1	#	#	#	#	#	#	#	-	----	----	#	#	#	#	#	#	#
Rsa1.0_09116.1.g52796.t1	gb|AFJ23835.1| potassium transporter [Eutrema salsugineum]	350	505	1e-150	144.286	78.2857	86.5714	potassium transporter	gbpln	Eutrema salsugineum	AT4G10310.1 | Symbols: HKT1, ATHKT1 | high-affinity K+ transporter 1 | chr4:6392008-6395667 FORWARD LENGTH=506	350	506	1e-145	144.571	79.7143	88.8571
Rsa1.0_09117.1.g52797.t1	ref|XP_002876300.1| hypothetical protein ARALYDRAFT_485968 [Arabidopsis lyrata subsp. lyrata] gi|297322138|gb|EFH52559.1| hypothetical protein ARALYDRAFT_485968 [Arabidopsis lyrata subsp. lyrata]	1021	1017	0	99.6082	96.6699	98.5309	hypothetical protein ARALYDRAFT_485968	gbpln	Arabidopsis lyrata	AT3G55410.1 | Symbols: | 2-oxoglutarate dehydrogenase, E1 component | chr3:20541897-20545728 FORWARD LENGTH=1017	1021	1017	0	99.6082	96.572	98.335
Rsa1.0_09120.1.g52798.t1	#	#	#	#	#	#	#	-	----	----	#	#	#	#	#	#	#
Rsa1.0_09121.1.g52799.t1	#	#	#	#	#	#	#	-	----	----	#	#	#	#	#	#	#
Rsa1.0_09121.1.g52800.t1	gb|AAD23705.1| putative Athila retroelement ORF1 protein [Arabidopsis thaliana]	599	333	2e-33	55.5927	15.5259	21.8698	putative Athila retroelement ORF1 protein	gbpln	Arabidopsis thaliana	#	#	#	#	#	#	#
Rsa1.0_09122.1.g52801.t1	ref|NP_195810.2| putative WRKY transcription factor 62 [Arabidopsis thaliana] gi|29839652|sp|Q9LZV6.2|WRK62_ARATH RecName: Full=Probable WRKY transcription factor 62; AltName: Full=WRKY DNA-binding protein 62 gi|225898875|dbj|BAH30568.1| hypothetical protein [Arabidopsis thaliana] gi|332003024|gb|AED90407.1| putative WRKY transcription factor 62 [Arabidopsis thaliana]	259	263	1e-100	101.544	76.834	83.3977	putative WRKY transcription factor 62	gbpln	Arabidopsis thaliana	AT5G01900.1 | Symbols: WRKY62, ATWRKY62 | WRKY DNA-binding protein 62 | chr5:351136-352013 REVERSE LENGTH=263	259	263	1e-103	101.544	76.834	83.3977
Rsa1.0_09123.1.g52802.t1	#	#	#	#	#	#	#	-	----	----	#	#	#	#	#	#	#
Rsa1.0_09123.1.g52803.t1	ref|XP_002879815.1| hypothetical protein ARALYDRAFT_903228 [Arabidopsis lyrata subsp. lyrata] gi|297325654|gb|EFH56074.1| hypothetical protein ARALYDRAFT_903228 [Arabidopsis lyrata subsp. lyrata]	399	406	0	101.754	85.9649	91.7293	hypothetical protein ARALYDRAFT_903228	gbpln	Arabidopsis lyrata	AT2G39760.1 | Symbols: ATBPM3, BPM3 | BTB/POZ/MATH-domains containing protein | chr2:16583213-16585983 FORWARD LENGTH=408	399	408	0	102.256	85.213	92.4812
Rsa1.0_09124.1.g52804.t1	ref|NP_198929.2| Esterase/lipase/thioesterase-containing protein [Arabidopsis thaliana] gi|110737476|dbj|BAF00681.1| hypothetical protein [Arabidopsis thaliana] gi|332007260|gb|AED94643.1| Esterase/lipase/thioesterase-containing protein [Arabidopsis thaliana]	675	688	0	101.926	80	88.2963	Esterase/lipase/thioesterase-containing protein	gbpln	Arabidopsis thaliana	AT5G41130.1 | Symbols: | Esterase/lipase/thioesterase family protein | chr5:16459714-16463241 REVERSE LENGTH=688	675	688	0	101.926	80	88.2963
Rsa1.0_09125.1.g52805.t1	#	#	#	#	#	#	#	-	----	----	#	#	#	#	#	#	#
Rsa1.0_09126.1.g52806.t1	gb|EOA21394.1| hypothetical protein CARUB_v10001761mg [Capsella rubella]	108	258	2e-55	238.889	93.5185	99.0741	hypothetical protein CARUB_v10001761mg	gbpln	Capsella rubella	AT5G02260.1 | Symbols: ATEXPA9, EXP9, ATEXP9, ATHEXP ALPHA 1.10, EXPA9 | expansin A9 | chr5:463224-464840 FORWARD LENGTH=258	108	258	1e-57	238.889	92.5926	98.1481
Rsa1.0_09126.1.g52807.t1	#	#	#	#	#	#	#	-	----	----	#	#	#	#	#	#	#
Rsa1.0_09126.1.g52808.t1	ref|XP_002873045.1| non-intrinsic abc protein 9 [Arabidopsis lyrata subsp. lyrata] gi|297318882|gb|EFH49304.1| non-intrinsic abc protein 9 [Arabidopsis lyrata subsp. lyrata]	184	328	2e-96	178.261	94.0217	97.8261	non-intrinsic abc protein 9	gbpln	Arabidopsis lyrata	AT5G02270.1 | Symbols: ATNAP9, NAP9 | non-intrinsic ABC protein 9 | chr5:467269-469041 REVERSE LENGTH=328	184	328	5e-92	178.261	95.1087	98.3696
Rsa1.0_09128.1.g52809.t1	gb|AAF99727.1|AC004557_6 F17L21.7 [Arabidopsis thaliana]	797	1534	0	192.472	56.8381	66.8758	F17L21.7	gbpln	Arabidopsis thaliana	AT4G23160.1 | Symbols: CRK8 | cysteine-rich RLK (RECEPTOR-like protein kinase) 8 | chr4:12129485-12134086 FORWARD LENGTH=1262	797	1262	2e-75	158.344	19.3225	28.2309
Rsa1.0_09128.1.g52810.t1	ref|NP_001031892.1| RNA-directed DNA polymerase (reverse transcriptase)-related family protein [Arabidopsis thaliana] gi|98962153|gb|ABF59406.1| unknown protein [Arabidopsis thaliana] gi|332004916|gb|AED92299.1| RNA-directed DNA polymerase (reverse transcriptase)-related family protein [Arabidopsis thaliana]	131	209	1e-14	159.542	34.3511	54.9618	RNA-directed DNA polymerase (reverse transcriptase)-related family protein	gbpln	Arabidopsis thaliana	AT5G16486.1 | Symbols: | RNA-directed DNA polymerase (reverse transcriptase)-related family protein | chr5:5383597-5384226 REVERSE LENGTH=209	131	209	2e-17	159.542	34.3511	54.9618
Rsa1.0_09129.1.g52811.t1	ref|XP_002871839.1| F-box family protein [Arabidopsis lyrata subsp. lyrata] gi|297317676|gb|EFH48098.1| F-box family protein [Arabidopsis lyrata subsp. lyrata]	397	478	5e-84	120.403	53.1486	66.4987	F-box family protein	gbpln	Arabidopsis lyrata	AT5G18770.1 | Symbols: | F-box/FBD-like domains containing protein | chr5:6261426-6263172 FORWARD LENGTH=481	397	481	9e-84	121.159	51.1335	65.4912
Rsa1.0_09130.1.g52812.t1	#	#	#	#	#	#	#	-	----	----	#	#	#	#	#	#	#
Rsa1.0_09130.1.g52813.t1	ref|NP_180320.1| ferredoxin 3 [Arabidopsis thaliana] gi|75338854|sp|Q9ZQG8.1|FER3_ARATH RecName: Full=Ferredoxin-3, chloroplastic; Short=AtFd3; Flags: Precursor gi|4314392|gb|AAD15602.1| putative ferredoxin [Arabidopsis thaliana] gi|21554754|gb|AAM63681.1| putative ferredoxin [Arabidopsis thaliana] gi|28393572|gb|AAO42206.1| putative ferredoxin [Arabidopsis thaliana] gi|28972977|gb|AAO63813.1| pu…	144	155	1e-64	107.639	84.0278	90.2778	ferredoxin 3	gbpln	Arabidopsis thaliana	AT2G27510.1 | Symbols: ATFD3, FD3 | ferredoxin 3 | chr2:11758281-11758748 REVERSE LENGTH=155	144	155	4e-67	107.639	84.0278	90.2778
Rsa1.0_09130.1.g52814.t1	gb|EOA29386.1| hypothetical protein CARUB_v10025673mg [Capsella rubella]	125	378	5e-55	302.4	84.8	84.8	hypothetical protein CARUB_v10025673mg	gbpln	Capsella rubella	AT2G27530.2 | Symbols: PGY1 | Ribosomal protein L1p/L10e family | chr2:11763443-11764570 REVERSE LENGTH=216	125	216	3e-56	172.8	84	84
Rsa1.0_09131.1.g52815.t1	dbj|BAJ34181.1| unnamed protein product [Thellungiella halophila]	183	508	4e-80	277.596	83.0601	84.6995	unnamed protein product	----	----	AT2G42790.1 | Symbols: CSY3 | citrate synthase 3 | chr2:17803132-17805991 REVERSE LENGTH=509	183	509	5e-81	278.142	81.4208	84.153
Rsa1.0_09132.1.g52816.t1	#	#	#	#	#	#	#	-	----	----	#	#	#	#	#	#	#
Rsa1.0_09133.1.g52817.t1	ref|XP_002868236.1| predicted protein [Arabidopsis lyrata subsp. lyrata] gi|297314072|gb|EFH44495.1| predicted protein [Arabidopsis lyrata subsp. lyrata]	375	685	1e-178	182.667	82.1333	89.3333	predicted protein	gbpln	Arabidopsis lyrata	AT4G15040.1 | Symbols: | Subtilisin-like serine endopeptidase family protein | chr4:8581373-8584122 REVERSE LENGTH=687	375	687	1e-175	183.2	79.2	88.2667
Rsa1.0_09135.1.g52818.t1	gb|AAG50806.1|AC079281_8 unknown protein [Arabidopsis thaliana]	1755	1213	0	69.1168	24.2165	37.208	unknown protein	gbpln	Arabidopsis thaliana	AT1G43760.1 | Symbols: | DNAse I-like superfamily protein | chr1:16528880-16531065 REVERSE LENGTH=626	1755	626	2e-62	35.6695	8.26211	13.3903
Rsa1.0_09136.1.g52819.t1	#	#	#	#	#	#	#	-	----	----	#	#	#	#	#	#	#
Rsa1.0_09136.1.g52820.t1	gb|ABD65091.1| hypothetical protein 31.t00049 [Brassica oleracea]	296	530	8e-71	179.054	46.9595	60.8108	hypothetical protein 31.t00049	gbpln	Brassica oleracea	#	#	#	#	#	#	#
Rsa1.0_09137.1.g52821.t1	#	#	#	#	#	#	#	-	----	----	#	#	#	#	#	#	#
Rsa1.0_09139.1.g52822.t1	gb|AAD08711.1| topoisomerase I [Nicotiana tabacum] gi|14626487|gb|AAK69776.1| topoisomerase I [Nicotiana tabacum]	103	852	3e-35	827.184	73.7864	82.5243	topoisomerase I	gbpln	Nicotiana tabacum	AT5G55300.2 | Symbols: TOP1ALPHA | DNA topoisomerase I alpha | chr5:22424701-22429045 REVERSE LENGTH=933	103	933	5e-38	905.825	74.7573	80.5825
Rsa1.0_09139.1.g52823.t1	gb|AAD21778.1| putative non-LTR retroelement reverse transcriptase [Arabidopsis thaliana]	446	1715	7e-83	384.529	41.9283	62.5561	putative non-LTR retroelement reverse transcriptase	gbpln	Arabidopsis thaliana	AT3G31430.1 | Symbols: | unknown protein; FUNCTIONS IN: molecular_function unknown; INVOLVED IN: biological_process unknown; LOCATED IN: endomembrane system; BEST Arabidopsis thaliana protein match is: unknown protein (TAIR:AT5G18636.1); Has 295 Blast hits to 291 proteins in 12 species: Archae - 0; Bacteria - 0; Metazoa - 0; Fungi - 0; Plants - 295; Viruses - 0; Other Eukaryotes - 0 (source: NCBI…	446	336	2e-66	75.3363	26.009	34.7534
Rsa1.0_09141.1.g52824.t1	gb|EOA13415.1| hypothetical protein CARUB_v10026454mg [Capsella rubella]	435	429	0	98.6207	83.2184	88.2759	hypothetical protein CARUB_v10026454mg	gbpln	Capsella rubella	AT5G62050.1 | Symbols: OXA1, ATOXA1, OXA1AT | homolog of yeast oxidase assembly 1 (OXA1) | chr5:24924062-24926758 REVERSE LENGTH=429	435	429	0	98.6207	82.069	88.2759
Rsa1.0_09142.1.g52825.t1	#	#	#	#	#	#	#	-	----	----	#	#	#	#	#	#	#
Rsa1.0_09142.1.g52826.t1	#	#	#	#	#	#	#	-	----	----	#	#	#	#	#	#	#
Rsa1.0_09142.1.g52827.t2	gb|AAD20658.1| putative retroelement pol polyprotein [Arabidopsis thaliana]	244	1611	1e-37	660.246	34.8361	42.623	putative retroelement pol polyprotein	gbpln	Arabidopsis thaliana	#	#	#	#	#	#	#
Rsa1.0_09143.1.g52828.t1	#	#	#	#	#	#	#	-	----	----	#	#	#	#	#	#	#
Rsa1.0_09145.1.g52829.t1	#	#	#	#	#	#	#	-	----	----	#	#	#	#	#	#	#
Rsa1.0_09146.1.g52830.t1	ref|XP_002885473.1| hypothetical protein ARALYDRAFT_479706 [Arabidopsis lyrata subsp. lyrata] gi|297331313|gb|EFH61732.1| hypothetical protein ARALYDRAFT_479706 [Arabidopsis lyrata subsp. lyrata]	117	282	2e-32	241.026	74.359	80.3419	hypothetical protein ARALYDRAFT_479706	gbpln	Arabidopsis lyrata	AT3G21865.1 | Symbols: PEX22 | peroxin 22 | chr3:7701308-7703218 REVERSE LENGTH=283	117	283	1e-33	241.88	77.7778	86.3248
Rsa1.0_09146.1.g52831.t1	#	#	#	#	#	#	#	-	----	----	#	#	#	#	#	#	#
Rsa1.0_09147.1.g52832.t1	gb|EOA39894.1| hypothetical protein CARUB_v10008573mg [Capsella rubella]	367	630	1e-57	171.662	34.3324	50.1362	hypothetical protein CARUB_v10008573mg	gbpln	Capsella rubella	AT1G31150.1 | Symbols: | Domain of unknown function (DUF1985) | chr1:11120097-11122412 FORWARD LENGTH=673	367	673	2e-38	183.379	28.0654	38.9646
Rsa1.0_09148.1.g52833.t2	#	#	#	#	#	#	#	-	----	----	#	#	#	#	#	#	#
Rsa1.0_09149.1.g52834.t3	emb|CAN72057.1| hypothetical protein VITISV_026927 [Vitis vinifera]	158	417	9e-19	263.924	32.9114	41.7722	hypothetical protein VITISV_026927	gbpln	Vitis vinifera	#	#	#	#	#	#	#
Rsa1.0_09150.1.g52835.t1	ref|NP_568874.2| phototropin 2 [Arabidopsis thaliana] gi|332009618|gb|AED97001.1| phototropin 2 [Arabidopsis thaliana]	578	689	0	119.204	85.9862	90.8304	phototropin 2	gbpln	Arabidopsis thaliana	AT5G58140.4 | Symbols: PHOT2, NPL1 | phototropin 2 | chr5:23524771-23528541 FORWARD LENGTH=689	578	689	0	119.204	85.9862	90.8304
Rsa1.0_09150.1.g52836.t1	gb|AAM98125.1| unknown protein [Arabidopsis thaliana]	434	748	6e-75	172.35	52.765	66.129	unknown protein	gbpln	Arabidopsis thaliana	AT5G58130.1 | Symbols: ROS3 | RNA-binding (RRM/RBD/RNP motifs) family protein | chr5:23521190-23523766 REVERSE LENGTH=748	434	748	2e-77	172.35	52.765	66.129
Rsa1.0_09151.1.g52837.t1	ref|NP_568391.1| NADH-cytochrome b5 reductase-like protein [Arabidopsis thaliana] gi|51701647|sp|P83291.2|NCB5R_ARATH RecName: Full=NADH-cytochrome b5 reductase-like protein; Short=B5R gi|21592883|gb|AAM64833.1| cytochrome-b5 reductase-like protein [Arabidopsis thaliana] gi|89000937|gb|ABD59058.1| At5g20080 [Arabidopsis thaliana] gi|110742032|dbj|BAE98953.1| cytochrome-b5 reductase - like protein…	116	328	2e-39	282.759	70.6897	72.4138	NADH-cytochrome b5 reductase-like protein	gbpln	Arabidopsis thaliana	AT5G20080.1 | Symbols: | FAD/NAD(P)-binding oxidoreductase | chr5:6782708-6786360 FORWARD LENGTH=328	116	328	3e-42	282.759	70.6897	72.4138
Rsa1.0_09151.1.g52838.t1	gb|EOA20671.1| hypothetical protein CARUB_v10000983mg [Capsella rubella]	340	438	1e-170	128.824	86.7647	91.7647	hypothetical protein CARUB_v10000983mg	gbpln	Capsella rubella	AT5G20070.1 | Symbols: ATNUDT19, ATNUDX19, NUDX19 | nudix hydrolase homolog 19 | chr5:6779893-6782308 FORWARD LENGTH=438	340	438	1e-170	128.824	85	91.4706
Rsa1.0_09152.1.g52839.t5	gb|AAK62461.1|AF387016_1 putative protein [Arabidopsis thaliana] gi|20148293|gb|AAM10037.1| putative protein [Arabidopsis thaliana]	474	497	1e-161	104.852	59.4937	63.9241	putative protein	gbpln	Arabidopsis thaliana	AT5G03430.1 | Symbols: | phosphoadenosine phosphosulfate (PAPS) reductase family protein | chr5:849237-852867 REVERSE LENGTH=497	474	497	1e-163	104.852	59.4937	63.9241
Rsa1.0_09154.1.g52840.t2	#	#	#	#	#	#	#	-	----	----	#	#	#	#	#	#	#
Rsa1.0_09155.1.g52841.t1	#	#	#	#	#	#	#	-	----	----	#	#	#	#	#	#	#
Rsa1.0_09155.1.g52842.t1	gb|AAF79618.1|AC027665_19 F5M15.26 [Arabidopsis thaliana]	471	1838	4e-63	390.234	33.758	50.1062	F5M15.26	gbpln	Arabidopsis thaliana	#	#	#	#	#	#	#
Rsa1.0_09156.1.g52843.t8	gb|AAD20658.1| putative retroelement pol polyprotein [Arabidopsis thaliana]	786	1611	1e-113	204.962	28.3715	36.0051	putative retroelement pol polyprotein	gbpln	Arabidopsis thaliana	#	#	#	#	#	#	#
Rsa1.0_09157.1.g52844.t1	#	#	#	#	#	#	#	-	----	----	#	#	#	#	#	#	#
Rsa1.0_09157.1.g52845.t1	ref|XP_002877684.1| hypothetical protein ARALYDRAFT_485313 [Arabidopsis lyrata subsp. lyrata] gi|297323522|gb|EFH53943.1| hypothetical protein ARALYDRAFT_485313 [Arabidopsis lyrata subsp. lyrata]	97	94	1e-37	96.9072	83.5052	90.7216	hypothetical protein ARALYDRAFT_485313	gbpln	Arabidopsis lyrata	AT3G49570.1 | Symbols: LSU3 | response to low sulfur 3 | chr3:18372659-18372952 REVERSE LENGTH=97	97	97	3e-36	100	88.6598	94.8454
Rsa1.0_09157.1.g52846.t1	#	#	#	#	#	#	#	-	----	----	#	#	#	#	#	#	#
Rsa1.0_09157.1.g52847.t1	ref|NP_197853.1| Mitochondrial import inner membrane translocase subunit Tim17/Tim22/Tim23 family protein [Arabidopsis thaliana] gi|10177865|dbj|BAB11217.1| unnamed protein product [Arabidopsis thaliana] gi|17979479|gb|AAL50076.1| AT5g24650/K18P6_19 [Arabidopsis thaliana] gi|22655440|gb|AAM98312.1| At5g24650/K18P6_19 [Arabidopsis thaliana] gi|89213233|gb|ABD64056.1| At5g24650 [Arabidopsis thalian…	203	259	2e-87	127.586	82.7586	88.1773	Mitochondrial import inner membrane translocase subunit Tim17/Tim22/Tim23 family protein	gbpln	Arabidopsis thaliana	AT5G24650.1 | Symbols: | Mitochondrial import inner membrane translocase subunit Tim17/Tim22/Tim23 family protein | chr5:8437123-8438859 FORWARD LENGTH=259	203	259	7e-90	127.586	82.7586	88.1773
Rsa1.0_09158.1.g52848.t1	ref|XP_002871757.1| tetratricopeptide repeat-containing protein [Arabidopsis lyrata subsp. lyrata] gi|297317594|gb|EFH48016.1| tetratricopeptide repeat-containing protein [Arabidopsis lyrata subsp. lyrata]	291	892	4e-67	306.529	44.6735	47.079	tetratricopeptide repeat-containing protein	gbpln	Arabidopsis lyrata	AT5G17270.1 | Symbols: | Protein prenylyltransferase superfamily protein | chr5:5679995-5685597 FORWARD LENGTH=899	291	899	6e-68	308.935	42.6117	45.3608
Rsa1.0_09159.1.g52849.t1	#	#	#	#	#	#	#	-	----	----	#	#	#	#	#	#	#
Rsa1.0_09160.1.g52850.t1	dbj|BAJ33919.1| unnamed protein product [Thellungiella halophila]	255	251	1e-74	98.4314	67.8431	73.7255	unnamed protein product	----	----	AT1G74950.1 | Symbols: JAZ2, TIFY10B | TIFY domain/Divergent CCT motif family protein | chr1:28148919-28150258 REVERSE LENGTH=249	255	249	8e-68	97.6471	63.1373	71.3725
Rsa1.0_09162.1.g52851.t1	gb|ACT33452.1| SU(VAR)3-9-like protein 2 [Brassica rapa subsp. pekinensis]	98	635	4e-27	647.959	63.2653	79.5918	SU(VAR)3-9-like protein 2	gbpln	Brassica rapa	AT4G13460.2 | Symbols: SDG22, SUVH9, SET22 | SU(VAR)3-9 homolog 9 | chr4:7824653-7826605 REVERSE LENGTH=650	98	650	2e-27	663.265	58.1633	78.5714
Rsa1.0_09162.1.g52852.t1	ref|XP_002881271.1| hypothetical protein ARALYDRAFT_321053 [Arabidopsis lyrata subsp. lyrata] gi|297327110|gb|EFH57530.1| hypothetical protein ARALYDRAFT_321053 [Arabidopsis lyrata subsp. lyrata]	218	1751	1e-108	803.211	83.4862	90.8257	hypothetical protein ARALYDRAFT_321053	gbpln	Arabidopsis lyrata	AT2G33240.1 | Symbols: XID, ATXID | myosin XI D | chr2:14086942-14096914 REVERSE LENGTH=1770	218	1770	1e-110	811.927	83.4862	90.367
Rsa1.0_09164.1.g52853.t1	ref|XP_002877805.1| hypothetical protein ARALYDRAFT_485493 [Arabidopsis lyrata subsp. lyrata] gi|297323643|gb|EFH54064.1| hypothetical protein ARALYDRAFT_485493 [Arabidopsis lyrata subsp. lyrata]	246	244	8e-94	99.187	81.7073	88.2114	hypothetical protein ARALYDRAFT_485493	gbpln	Arabidopsis lyrata	AT3G51410.1 | Symbols: | Arabidopsis protein of unknown function (DUF241) | chr3:19081357-19082205 REVERSE LENGTH=282	246	282	5e-94	114.634	81.7073	88.6179
Rsa1.0_09164.1.g52854.t1	ref|XP_002877804.1| hypothetical protein ARALYDRAFT_906490 [Arabidopsis lyrata subsp. lyrata] gi|297323642|gb|EFH54063.1| hypothetical protein ARALYDRAFT_906490 [Arabidopsis lyrata subsp. lyrata]	132	277	2e-52	209.848	82.5758	91.6667	hypothetical protein ARALYDRAFT_906490	gbpln	Arabidopsis lyrata	AT3G51400.1 | Symbols: | Arabidopsis protein of unknown function (DUF241) | chr3:19078086-19078919 REVERSE LENGTH=277	132	277	2e-44	209.848	84.0909	92.4242
Rsa1.0_09165.1.g52855.t1	#	#	#	#	#	#	#	-	----	----	#	#	#	#	#	#	#
Rsa1.0_09165.1.g52856.t2	dbj|BAB10790.1| retroelement pol polyprotein-like [Arabidopsis thaliana]	754	1864	3e-52	247.215	22.4138	35.6764	retroelement pol polyprotein-like	gbpln	Arabidopsis thaliana	#	#	#	#	#	#	#
Rsa1.0_09166.1.g52857.t1	#	#	#	#	#	#	#	-	----	----	#	#	#	#	#	#	#
Rsa1.0_09166.1.g52858.t1	gb|ABD65088.1| hypothetical protein 27.t00109 [Brassica oleracea]	109	1176	1e-27	1078.9	56.8807	73.3945	hypothetical protein 27.t00109	gbpln	Brassica oleracea	AT1G31150.1 | Symbols: | Domain of unknown function (DUF1985) | chr1:11120097-11122412 FORWARD LENGTH=673	109	673	1e-10	617.431	35.7798	53.211
Rsa1.0_09167.1.g52859.t1	ref|XP_002874833.1| hypothetical protein ARALYDRAFT_911781 [Arabidopsis lyrata subsp. lyrata] gi|297320670|gb|EFH51092.1| hypothetical protein ARALYDRAFT_911781 [Arabidopsis lyrata subsp. lyrata]	418	418	0	100	83.2536	90.1914	hypothetical protein ARALYDRAFT_911781	gbpln	Arabidopsis lyrata	AT4G05120.1 | Symbols: ENT3, FUR1, ATENT3 | Major facilitator superfamily protein | chr4:2632886-2634824 REVERSE LENGTH=418	418	418	0	100	81.5789	89.2344
Rsa1.0_09167.1.g52860.t1	#	#	#	#	#	#	#	-	----	----	#	#	#	#	#	#	#
Rsa1.0_09168.1.g52861.t1	#	#	#	#	#	#	#	-	----	----	#	#	#	#	#	#	#
Rsa1.0_09169.1.g52862.t1	ref|NP_567065.1| nucleic acid binding / methyltransferase [Arabidopsis thaliana] gi|16648683|gb|AAL25534.1| AT3g58470/F14P22_60 [Arabidopsis thaliana] gi|22137250|gb|AAM91470.1| AT3g58470/F14P22_60 [Arabidopsis thaliana] gi|332646265|gb|AEE79786.1| nucleic acid binding / methyltransferase [Arabidopsis thaliana]	246	248	1e-122	100.813	87.8049	93.0894	nucleic acid binding / methyltransferase	gbpln	Arabidopsis thaliana	AT3G58470.1 | Symbols: | nucleic acid binding;methyltransferases | chr3:21627070-21628507 REVERSE LENGTH=248	246	248	1e-124	100.813	87.8049	93.0894
Rsa1.0_09170.1.g52863.t2	gb|EOA17057.1| hypothetical protein CARUB_v10005292mg [Capsella rubella]	86	313	2e-16	363.953	48.8372	52.3256	hypothetical protein CARUB_v10005292mg	gbpln	Capsella rubella	AT4G14930.1 | Symbols: | Survival protein SurE-like phosphatase/nucleotidase | chr4:8538831-8541205 FORWARD LENGTH=315	86	315	2e-18	366.279	47.6744	51.1628
Rsa1.0_09170.1.g52864.t1	ref|XP_002887776.1| evolutionarily conserved C-terminal region 8 [Arabidopsis lyrata subsp. lyrata] gi|297333617|gb|EFH64035.1| evolutionarily conserved C-terminal region 8 [Arabidopsis lyrata subsp. lyrata]	314	522	1e-139	166.242	85.0318	92.3567	evolutionarily conserved C-terminal region 8	gbpln	Arabidopsis lyrata	AT1G79270.1 | Symbols: ECT8 | evolutionarily conserved C-terminal region 8 | chr1:29816157-29818811 FORWARD LENGTH=528	314	528	1e-135	168.153	82.4841	91.4013
Rsa1.0_09171.1.g52865.t1	gb|AAD15534.1| putative retroelement pol polyprotein [Arabidopsis thaliana]	289	1664	1e-16	575.779	28.3737	45.3287	putative retroelement pol polyprotein	gbpln	Arabidopsis thaliana	#	#	#	#	#	#	#
Rsa1.0_09171.1.g52866.t1	gb|AAF43952.1|AC012188_29 Contains similarity to an Alfalfa nucleic acid binding protein from Medicago sativa gb|L07291.1 and contains a PHD-finger PF|00628 domain. ESTs gb|AI995787, gb|AA721930, gb|T42258 come from this gene [Arabidopsis thaliana]	177	273	2e-77	154.237	89.8305	96.0452	Contains similarity to an Alfalfa nucleic acid binding protein from Medicago sativa gb|L07291.1 and contains a PHD-finger PF|00628 domain. ESTs gb|AI995787, gb|AA721930, gb|T42258 come from this gene	gbpln	Arabidopsis thaliana	AT1G14510.1 | Symbols: AL7 | alfin-like 7 | chr1:4962171-4964154 REVERSE LENGTH=252	177	252	1e-79	142.373	89.8305	96.0452
Rsa1.0_09172.1.g52867.t1	#	#	#	#	#	#	#	-	----	----	#	#	#	#	#	#	#
Rsa1.0_09173.1.g52868.t1	gb|EOA27252.1| hypothetical protein CARUB_v10023371mg [Capsella rubella]	392	395	0	100.765	84.1837	89.7959	hypothetical protein CARUB_v10023371mg	gbpln	Capsella rubella	AT2G33560.1 | Symbols: BUBR1 | BUB1-related (BUB1: budding uninhibited by benzymidazol 1) | chr2:14213810-14215918 REVERSE LENGTH=395	392	395	0	100.765	82.398	89.0306
Rsa1.0_09173.1.g52869.t1	ref|XP_002881288.1| hypothetical protein ARALYDRAFT_902429 [Arabidopsis lyrata subsp. lyrata] gi|297327127|gb|EFH57547.1| hypothetical protein ARALYDRAFT_902429 [Arabidopsis lyrata subsp. lyrata]	320	318	1e-134	99.375	79.375	86.25	hypothetical protein ARALYDRAFT_902429	gbpln	Arabidopsis lyrata	AT2G33550.1 | Symbols: | Homeodomain-like superfamily protein | chr2:14210180-14211487 REVERSE LENGTH=314	320	314	1e-133	98.125	78.125	85
Rsa1.0_09174.1.g52870.t2	ref|XP_002876804.1| ATPSKR1 [Arabidopsis lyrata subsp. lyrata] gi|297322642|gb|EFH53063.1| ATPSKR1 [Arabidopsis lyrata subsp. lyrata]	68	1008	3e-19	1482.35	73.5294	79.4118	ATPSKR1	gbpln	Arabidopsis lyrata	AT2G02220.1 | Symbols: ATPSKR1, PSKR1 | phytosulfokin receptor 1 | chr2:584098-587124 REVERSE LENGTH=1008	68	1008	6e-21	1482.35	70.5882	77.9412
Rsa1.0_09174.1.g52871.t1	gb|EOA38447.1| hypothetical protein CARUB_v10010091mg [Capsella rubella]	58	252	2e-13	434.483	60.3448	72.4138	hypothetical protein CARUB_v10010091mg	gbpln	Capsella rubella	AT1G14510.1 | Symbols: AL7 | alfin-like 7 | chr1:4962171-4964154 REVERSE LENGTH=252	58	252	5e-16	434.483	60.3448	72.4138
Rsa1.0_09175.1.g52872.t1	ref|XP_002886226.1| predicted protein [Arabidopsis lyrata subsp. lyrata] gi|297332066|gb|EFH62485.1| predicted protein [Arabidopsis lyrata subsp. lyrata]	59	475	2e-19	805.085	76.2712	83.0508	predicted protein	gbpln	Arabidopsis lyrata	AT2G16430.2 | Symbols: PAP10, ATPAP10 | purple acid phosphatase 10 | chr2:7120502-7122772 REVERSE LENGTH=468	59	468	6e-22	793.22	76.2712	83.0508
Rsa1.0_09176.1.g52873.t1	#	#	#	#	#	#	#	-	----	----	#	#	#	#	#	#	#
Rsa1.0_09176.1.g52874.t1	gb|AAG50806.1|AC079281_8 unknown protein [Arabidopsis thaliana]	1746	1213	0	69.4731	35.9679	47.3654	unknown protein	gbpln	Arabidopsis thaliana	AT1G60720.1 | Symbols: | RNA-directed DNA polymerase (reverse transcriptase)-related family protein | chr1:22357072-22357941 FORWARD LENGTH=289	1746	289	7e-75	16.5521	7.67468	10.9966
Rsa1.0_09177.1.g52875.t1	ref|XP_002874839.1| ARF-GAP domain 13 [Arabidopsis lyrata subsp. lyrata] gi|297320676|gb|EFH51098.1| ARF-GAP domain 13 [Arabidopsis lyrata subsp. lyrata]	89	336	1e-36	377.528	89.8876	95.5056	ARF-GAP domain 13	gbpln	Arabidopsis lyrata	AT4G05330.1 | Symbols: AGD13 | ARF-GAP domain 13 | chr4:2720772-2722679 REVERSE LENGTH=336	89	336	2e-39	377.528	89.8876	95.5056
Rsa1.0_09177.1.g52876.t1	ref|XP_002883674.1| hypothetical protein ARALYDRAFT_899307 [Arabidopsis lyrata subsp. lyrata] gi|297329514|gb|EFH59933.1| hypothetical protein ARALYDRAFT_899307 [Arabidopsis lyrata subsp. lyrata]	460	227	2e-16	49.3478	10	13.2609	hypothetical protein ARALYDRAFT_899307	gbpln	Arabidopsis lyrata	#	#	#	#	#	#	#
Rsa1.0_09178.1.g52877.t1	#	#	#	#	#	#	#	-	----	----	#	#	#	#	#	#	#
Rsa1.0_09178.1.g52878.t2	gb|EOA31698.1| hypothetical protein CARUB_v10014904mg [Capsella rubella]	146	132	4e-29	90.411	52.0548	52.7397	hypothetical protein CARUB_v10014904mg	gbpln	Capsella rubella	AT2G17240.1 | Symbols: | unknown protein; FUNCTIONS IN: molecular_function unknown; INVOLVED IN: biological_process unknown; LOCATED IN: chloroplast; EXPRESSED IN: 23 plant structures; EXPRESSED DURING: 14 growth stages; BEST Arabidopsis thaliana protein match is: unknown protein (TAIR:AT3G24506.1); Has 2795 Blast hits to 943 proteins in 155 species: Archae - 0; Bacteria - 388; Metazoa - 809; Fun…	146	140	4e-25	95.8904	45.2055	47.9452
Rsa1.0_09180.1.g52879.t1	#	#	#	#	#	#	#	-	----	----	#	#	#	#	#	#	#
Rsa1.0_09180.1.g52880.t1	ref|XP_004241286.1| PREDICTED: cell division cycle protein 48 homolog [Solanum lycopersicum]	153	805	7e-55	526.144	73.8562	76.4706	PREDICTED: cell division cycle protein 48 homolog	gbpln	Solanum lycopersicum	AT5G03340.1 | Symbols: | ATPase, AAA-type, CDC48 protein | chr5:810091-813133 REVERSE LENGTH=810	153	810	2e-57	529.412	73.8562	76.4706
Rsa1.0_09181.1.g52881.t3	#	#	#	#	#	#	#	-	----	----	#	#	#	#	#	#	#
Rsa1.0_09182.1.g52882.t3	ref|XP_002885834.1| minichromosome maintenance family protein [Arabidopsis lyrata subsp. lyrata] gi|297331674|gb|EFH62093.1| minichromosome maintenance family protein [Arabidopsis lyrata subsp. lyrata]	223	727	2e-89	326.009	73.5426	77.5785	minichromosome maintenance family protein	gbpln	Arabidopsis lyrata	AT2G07690.1 | Symbols: MCM5 | Minichromosome maintenance (MCM2/3/5) family protein | chr2:3523379-3527388 REVERSE LENGTH=727	223	727	2e-90	326.009	72.6457	77.13
Rsa1.0_09183.1.g52883.t2	ref|XP_002881196.1| hypothetical protein ARALYDRAFT_482101 [Arabidopsis lyrata subsp. lyrata] gi|297327035|gb|EFH57455.1| hypothetical protein ARALYDRAFT_482101 [Arabidopsis lyrata subsp. lyrata]	272	490	1e-123	180.147	83.4559	87.5	hypothetical protein ARALYDRAFT_482101	gbpln	Arabidopsis lyrata	AT2G31800.1 | Symbols: | Integrin-linked protein kinase family | chr2:13520605-13523646 REVERSE LENGTH=476	272	476	1e-125	175	82.7206	86.3971
Rsa1.0_09184.1.g52884.t1	dbj|BAB02990.1| retroelement pol polyprotein-like [Arabidopsis thaliana]	435	1250	1e-142	287.356	58.8506	69.8851	retroelement pol polyprotein-like	gbpln	Arabidopsis thaliana	AT4G23160.1 | Symbols: CRK8 | cysteine-rich RLK (RECEPTOR-like protein kinase) 8 | chr4:12129485-12134086 FORWARD LENGTH=1262	435	1262	3e-43	290.115	22.069	36.5517
Rsa1.0_09186.1.g52885.t1	#	#	#	#	#	#	#	-	----	----	#	#	#	#	#	#	#
Rsa1.0_09186.1.g52886.t1	#	#	#	#	#	#	#	-	----	----	#	#	#	#	#	#	#
Rsa1.0_09187.1.g52887.t1	ref|NP_190233.2| iron ion binding / oxidoreductase/ oxidoreductase protein [Arabidopsis thaliana] gi|332644644|gb|AEE78165.1| iron ion binding / oxidoreductase/ oxidoreductase protein [Arabidopsis thaliana]	337	330	1e-158	97.9228	78.9318	86.6469	iron ion binding / oxidoreductase/ oxidoreductase protein	gbpln	Arabidopsis thaliana	AT3G46490.1 | Symbols: | 2-oxoglutarate (2OG) and Fe(II)-dependent oxygenase superfamily protein | chr3:17115629-17119451 FORWARD LENGTH=330	337	330	1e-161	97.9228	78.9318	86.6469
Rsa1.0_09188.1.g52888.t1	dbj|BAB02259.1| retroelement pol polyprotein-like [Arabidopsis thaliana]	211	777	4e-47	368.246	46.4455	62.0853	retroelement pol polyprotein-like	gbpln	Arabidopsis thaliana	#	#	#	#	#	#	#
Rsa1.0_09190.1.g52889.t1	gb|AAB87099.1| putative retroelement pol polyprotein [Arabidopsis thaliana]	625	1496	0	239.36	58.08	71.68	putative retroelement pol polyprotein	gbpln	Arabidopsis thaliana	AT4G23160.1 | Symbols: CRK8 | cysteine-rich RLK (RECEPTOR-like protein kinase) 8 | chr4:12129485-12134086 FORWARD LENGTH=1262	625	1262	1e-78	201.92	22.24	30.24
Rsa1.0_09191.1.g52890.t1	emb|CAN73562.1| hypothetical protein VITISV_016481 [Vitis vinifera]	338	776	7e-38	229.586	34.0237	52.3669	hypothetical protein VITISV_016481	gbpln	Vitis vinifera	#	#	#	#	#	#	#
Rsa1.0_09192.1.g52891.t1	gb|ABD65090.1| hypothetical protein 27.t00116 [Brassica oleracea]	165	484	3e-56	293.333	63.6364	79.3939	hypothetical protein 27.t00116	gbpln	Brassica oleracea	#	#	#	#	#	#	#
Rsa1.0_09193.1.g52892.t1	ref|XP_002864053.1| hypothetical protein ARALYDRAFT_918044 [Arabidopsis lyrata subsp. lyrata] gi|297309888|gb|EFH40312.1| hypothetical protein ARALYDRAFT_918044 [Arabidopsis lyrata subsp. lyrata]	1445	1020	0	70.5882	51.4187	57.9239	hypothetical protein ARALYDRAFT_918044	gbpln	Arabidopsis lyrata	AT5G20480.1 | Symbols: EFR | EF-TU receptor | chr5:6922497-6925679 FORWARD LENGTH=1031	1445	1031	0	71.3495	39.5156	51.0727
Rsa1.0_09194.1.g52893.t1	gb|EOA29185.1| hypothetical protein CARUB_v10025457mg [Capsella rubella]	73	70	2e-22	95.8904	72.6027	83.5616	hypothetical protein CARUB_v10025457mg	gbpln	Capsella rubella	AT1G06135.1 | Symbols: | unknown protein; FUNCTIONS IN: molecular_function unknown; INVOLVED IN: biological_process unknown; LOCATED IN: endomembrane system; BEST Arabidopsis thaliana protein match is: unknown protein (TAIR:AT2G31345.1); Has 35333 Blast hits to 34131 proteins in 2444 species: Archae - 798; Bacteria - 22429; Metazoa - 974; Fungi - 991; Plants - 531; Viruses - 0; Other Eukaryotes -…	73	69	1e-21	94.5205	63.0137	75.3425
Rsa1.0_09195.1.g52894.t1	#	#	#	#	#	#	#	-	----	----	#	#	#	#	#	#	#
Rsa1.0_09195.1.g52895.t1	gb|AAD20658.1| putative retroelement pol polyprotein [Arabidopsis thaliana]	343	1611	1e-113	469.679	60.9329	72.0117	putative retroelement pol polyprotein	gbpln	Arabidopsis thaliana	ATMG00860.1 | Symbols: ORF158 | DNA/RNA polymerases superfamily protein | chrM:235916-236392 FORWARD LENGTH=158	343	158	3e-20	46.0641	13.9942	20.1166
Rsa1.0_09196.1.g52896.t1	#	#	#	#	#	#	#	-	----	----	#	#	#	#	#	#	#
Rsa1.0_09198.1.g52897.t1	gb|ABD65035.1| hypothetical protein 26.t00052 [Brassica oleracea]	512	695	1e-115	135.742	47.0703	60.7422	hypothetical protein 26.t00052	gbpln	Brassica oleracea	#	#	#	#	#	#	#
Rsa1.0_09198.1.g52898.t1	#	#	#	#	#	#	#	-	----	----	#	#	#	#	#	#	#
Rsa1.0_09199.1.g52899.t1	#	#	#	#	#	#	#	-	----	----	#	#	#	#	#	#	#
Rsa1.0_09200.1.g52900.t1	ref|NP_200273.1| ankyrin repeat-containing protein [Arabidopsis thaliana] gi|332009136|gb|AED96519.1| ankyrin repeat-containing protein [Arabidopsis thaliana]	353	431	1e-134	122.096	64.8725	78.7535	ankyrin repeat-containing protein	gbpln	Arabidopsis thaliana	AT5G54620.1 | Symbols: | Ankyrin repeat family protein | chr5:22187761-22189746 REVERSE LENGTH=431	353	431	1e-136	122.096	64.8725	78.7535
Rsa1.0_09200.1.g52901.t1	gb|EOA14039.1| hypothetical protein CARUB_v10027174mg [Capsella rubella]	119	196	3e-59	164.706	96.6387	98.3193	hypothetical protein CARUB_v10027174mg	gbpln	Capsella rubella	AT5G54600.1 | Symbols: | Translation protein SH3-like family protein | chr5:22183046-22184403 FORWARD LENGTH=198	119	198	5e-61	166.387	95.7983	98.3193
Rsa1.0_09201.1.g52902.t1	gb|AAF97969.1|AC000103_19 F21J9.30 [Arabidopsis thaliana]	1819	1270	0	69.8186	38.0979	49.7526	F21J9.30	gbpln	Arabidopsis thaliana	AT4G29090.1 | Symbols: | Ribonuclease H-like superfamily protein | chr4:14333528-14335255 FORWARD LENGTH=575	1819	575	3e-95	31.6108	10.7202	16.4926
Rsa1.0_09202.1.g52903.t1	gb|ABD65060.1| hypothetical protein 27.t00039 [Brassica oleracea]	147	1367	5e-47	929.932	60.5442	61.9048	hypothetical protein 27.t00039	gbpln	Brassica oleracea	#	#	#	#	#	#	#
Rsa1.0_09203.1.g52904.t1	gb|ABD65024.1| Zinc knuckle containing protein [Brassica oleracea]	102	324	2e-18	317.647	50	56.8627	Zinc knuckle containing protein	gbpln	Brassica oleracea	#	#	#	#	#	#	#
Rsa1.0_09203.1.g52905.t1	#	#	#	#	#	#	#	-	----	----	#	#	#	#	#	#	#
Rsa1.0_09204.1.g52906.t1	#	#	#	#	#	#	#	-	----	----	#	#	#	#	#	#	#
Rsa1.0_09205.1.g52907.t1	#	#	#	#	#	#	#	-	----	----	#	#	#	#	#	#	#
Rsa1.0_09206.1.g52908.t1	#	#	#	#	#	#	#	-	----	----	#	#	#	#	#	#	#
Rsa1.0_09207.1.g52909.t1	#	#	#	#	#	#	#	-	----	----	#	#	#	#	#	#	#
Rsa1.0_09207.1.g52910.t1	#	#	#	#	#	#	#	-	----	----	#	#	#	#	#	#	#
Rsa1.0_09208.1.g52911.t1	gb|ABD65035.1| hypothetical protein 26.t00052 [Brassica oleracea]	381	695	1e-82	182.415	52.231	63.7795	hypothetical protein 26.t00052	gbpln	Brassica oleracea	#	#	#	#	#	#	#
Rsa1.0_09208.1.g52912.t2	gb|AAF79618.1|AC027665_19 F5M15.26 [Arabidopsis thaliana]	339	1838	4e-88	542.183	53.9823	67.8466	F5M15.26	gbpln	Arabidopsis thaliana	#	#	#	#	#	#	#
Rsa1.0_09209.1.g52913.t1	gb|AAF79618.1|AC027665_19 F5M15.26 [Arabidopsis thaliana]	114	1838	3e-29	1612.28	55.2632	66.6667	F5M15.26	gbpln	Arabidopsis thaliana	#	#	#	#	#	#	#
Rsa1.0_09209.1.g52914.t1	gb|ABD65035.1| hypothetical protein 26.t00052 [Brassica oleracea]	594	695	1e-169	117.003	54.7138	68.3502	hypothetical protein 26.t00052	gbpln	Brassica oleracea	#	#	#	#	#	#	#
Rsa1.0_09210.1.g52915.t1	ref|XP_002881058.1| hypothetical protein ARALYDRAFT_481872 [Arabidopsis lyrata subsp. lyrata] gi|297326897|gb|EFH57317.1| hypothetical protein ARALYDRAFT_481872 [Arabidopsis lyrata subsp. lyrata]	209	263	1e-118	125.837	99.5215	100	hypothetical protein ARALYDRAFT_481872	gbpln	Arabidopsis lyrata	AT2G29570.1 | Symbols: PCNA2, ATPCNA2 | proliferating cell nuclear antigen 2 | chr2:12650139-12651598 REVERSE LENGTH=264	209	264	1e-120	126.316	99.0431	100
Rsa1.0_09210.1.g52916.t1	#	#	#	#	#	#	#	-	----	----	#	#	#	#	#	#	#
Rsa1.0_09211.1.g52917.t1	gb|EOA39448.1| hypothetical protein CARUB_v10012624mg [Capsella rubella]	418	626	0	149.761	90.1914	94.4976	hypothetical protein CARUB_v10012624mg	gbpln	Capsella rubella	AT1G48930.1 | Symbols: AtGH9C1, GH9C1 | glycosyl hydrolase 9C1 | chr1:18101782-18104587 REVERSE LENGTH=627	418	627	0	150	87.799	93.5407
Rsa1.0_09211.1.g52918.t1	ref|XP_002891463.1| hypothetical protein ARALYDRAFT_474037 [Arabidopsis lyrata subsp. lyrata] gi|297337305|gb|EFH67722.1| hypothetical protein ARALYDRAFT_474037 [Arabidopsis lyrata subsp. lyrata]	475	550	5e-91	115.789	34.5263	40.4211	hypothetical protein ARALYDRAFT_474037	gbpln	Arabidopsis lyrata	AT1G48920.1 | Symbols: ATNUC-L1, PARL1, NUC-L1 | nucleolin like 1 | chr1:18098186-18101422 FORWARD LENGTH=557	475	557	4e-90	117.263	34.1053	39.7895
Rsa1.0_09213.1.g52919.t1	ref|NP_178075.1| octicosapeptide/Phox/Be.1 domain-containing protein kinase [Arabidopsis thaliana] gi|4835752|gb|AAD30219.1|AC007202_1 Is a member of the PF|00069 Eukaryotic protein kinase family. ESTs gb|T46484, gb|AF066875 and gb|N96237 come from this gene [Arabidopsis thaliana] gi|332198144|gb|AEE36265.1| octicosapeptide/Phox/Be.1 domain-containing protein kinase [Arabidopsis thaliana]	419	1248	0	297.852	83.0549	89.7375	octicosapeptide/Phox/Be.1 domain-containing protein kinase	gbpln	Arabidopsis thaliana	AT1G79570.1 | Symbols: | Protein kinase superfamily protein with octicosapeptide/Phox/Bem1p domain | chr1:29932856-29937540 REVERSE LENGTH=1248	419	1248	0	297.852	83.0549	89.7375
Rsa1.0_09213.1.g52920.t1	ref|XP_002887790.1| EMB1047/FTSH12 [Arabidopsis lyrata subsp. lyrata] gi|297333631|gb|EFH64049.1| EMB1047/FTSH12 [Arabidopsis lyrata subsp. lyrata]	420	994	0	236.667	94.5238	96.6667	EMB1047/FTSH12	gbpln	Arabidopsis lyrata	AT1G79560.1 | Symbols: EMB156, EMB36, EMB1047, FTSH12 | FTSH protease 12 | chr1:29926976-29932308 FORWARD LENGTH=1008	420	1008	0	240	94.0476	96.4286
Rsa1.0_09214.1.g52921.t1	#	#	#	#	#	#	#	-	----	----	#	#	#	#	#	#	#
Rsa1.0_09215.1.g52922.t1	gb|AAG51783.1|AC079679_3 reverse transcriptase, putative; 16838-20266 [Arabidopsis thaliana]	468	1142	1e-114	244.017	47.4359	59.188	reverse transcriptase, putative; 16838-20266	gbpln	Arabidopsis thaliana	AT1G43760.1 | Symbols: | DNAse I-like superfamily protein | chr1:16528880-16531065 REVERSE LENGTH=626	468	626	9e-15	133.761	8.11966	11.9658
Rsa1.0_09215.1.g52923.t1	#	#	#	#	#	#	#	-	----	----	#	#	#	#	#	#	#
Rsa1.0_09217.1.g52924.t1	ref|NP_179509.1| senescence-induced receptor-like serine/threonine-protein kinase [Arabidopsis thaliana] gi|30173224|sp|O64483.1|SIRK_ARATH RecName: Full=Senescence-induced receptor-like serine/threonine-protein kinase; AltName: Full=FLG22-induced receptor-like kinase 1; Flags: Precursor gi|19569557|gb|AAL92103.1|AF486619_1 senescence-induced receptor-like serine/threonine kinase [Arabidopsis tha…	282	876	7e-89	310.638	56.383	61.7021	senescence-induced receptor-like serine/threonine-protein kinase	gbpln	Arabidopsis thaliana	AT2G19190.1 | Symbols: FRK1 | FLG22-induced receptor-like kinase 1 | chr2:8326067-8329893 REVERSE LENGTH=876	282	876	2e-91	310.638	56.383	61.7021
Rsa1.0_09218.1.g52925.t1	gb|ABD64984.1| homeobox-leucine zipper protein, putative [Brassica oleracea]	276	274	1e-143	99.2754	94.2029	96.7391	homeobox-leucine zipper protein, putative	gbpln	Brassica oleracea	AT5G47370.1 | Symbols: HAT2 | Homeobox-leucine zipper protein 4 (HB-4) / HD-ZIP protein | chr5:19216482-19217647 REVERSE LENGTH=283	276	283	1e-143	102.536	90.2174	93.4783
Rsa1.0_09219.1.g52926.t1	gb|AAG51783.1|AC079679_3 reverse transcriptase, putative; 16838-20266 [Arabidopsis thaliana]	643	1142	1e-139	177.605	43.2348	59.409	reverse transcriptase, putative; 16838-20266	gbpln	Arabidopsis thaliana	AT4G29090.1 | Symbols: | Ribonuclease H-like superfamily protein | chr4:14333528-14335255 FORWARD LENGTH=575	643	575	7e-73	89.4246	25.8165	41.9907
Rsa1.0_09219.1.g52927.t1	#	#	#	#	#	#	#	-	----	----	#	#	#	#	#	#	#
Rsa1.0_09220.1.g52928.t2	#	#	#	#	#	#	#	-	----	----	#	#	#	#	#	#	#
Rsa1.0_09220.1.g52929.t1	ref|XP_002873912.1| EMB3013 [Arabidopsis lyrata subsp. lyrata] gi|297319749|gb|EFH50171.1| EMB3013 [Arabidopsis lyrata subsp. lyrata]	485	1366	0	281.649	88.6598	93.1959	EMB3013	gbpln	Arabidopsis lyrata	AT5G18700.1 | Symbols: RUK, EMB3013 | Protein kinase family protein with ARM repeat domain | chr5:6235387-6240733 REVERSE LENGTH=1366	485	1366	0	281.649	88.0412	93.1959
Rsa1.0_09221.1.g52930.t1	emb|CAA72989.1| unnamed protein product [Brassica oleracea var. viridis]	454	1131	5e-77	249.119	33.4802	35.9031	unnamed protein product	gbpln	Brassica oleracea	AT1G21280.1 | Symbols: | CONTAINS InterPro DOMAIN/s: Retrotransposon gag protein (InterPro:IPR005162); Has 707 Blast hits to 705 proteins in 25 species: Archae - 0; Bacteria - 0; Metazoa - 4; Fungi - 0; Plants - 703; Viruses - 0; Other Eukaryotes - 0 (source: NCBI BLink). | chr1:7447690-7448403 REVERSE LENGTH=237	454	237	1e-10	52.2026	8.14978	13.2159
Rsa1.0_09222.1.g52931.t1	dbj|BAM42650.1| Polyprotein [Arabidopsis thaliana]	756	1475	0	195.106	42.7249	52.2487	Polyprotein	gbpln	Arabidopsis thaliana	AT4G23160.1 | Symbols: CRK8 | cysteine-rich RLK (RECEPTOR-like protein kinase) 8 | chr4:12129485-12134086 FORWARD LENGTH=1262	756	1262	3e-97	166.931	23.4127	36.5079
Rsa1.0_09223.1.g52932.t1	#	#	#	#	#	#	#	-	----	----	#	#	#	#	#	#	#
Rsa1.0_09223.1.g52933.t1	gb|EOA30481.1| hypothetical protein CARUB_v10013604mg [Capsella rubella]	472	475	0	100.636	88.3475	91.9492	hypothetical protein CARUB_v10013604mg	gbpln	Capsella rubella	AT2G05790.1 | Symbols: | O-Glycosyl hydrolases family 17 protein | chr2:2199450-2201293 FORWARD LENGTH=472	472	472	0	100	88.1356	91.3136
Rsa1.0_09224.1.g52934.t1	gb|AAM94867.1| polygalacturonase inhibitor protein [Brassica napus] gi|22256018|gb|AAM94868.1| polygalacturonase inhibitor protein [Brassica napus] gi|160693700|gb|ABX46548.1| polygalacturonase inhibitor protein 1 [Brassica napus]	187	342	5e-83	182.888	90.9091	90.9091	polygalacturonase inhibitor protein	gbpln	Brassica napus	AT5G06860.1 | Symbols: PGIP1, ATPGIP1 | polygalacturonase inhibiting protein 1 | chr5:2132373-2133434 FORWARD LENGTH=330	187	330	1e-56	176.471	56.6845	68.4492
Rsa1.0_09224.1.g52935.t1	ref|NP_196309.1| FASCICLIN-like arabinogalactan protein 21 precursor [Arabidopsis thaliana] gi|75171407|sp|Q9FL53.1|FLA21_ARATH RecName: Full=Fasciclin-like arabinogalactan protein 21; Flags: Precursor gi|9759548|dbj|BAB11150.1| unnamed protein product [Arabidopsis thaliana] gi|332003699|gb|AED91082.1| FASCICLIN-like arabinogalactan protein 21 precursor [Arabidopsis thaliana]	154	353	1e-27	229.221	48.7013	53.8961	FASCICLIN-like arabinogalactan protein 21 precursor	gbpln	Arabidopsis thaliana	AT5G06920.1 | Symbols: FLA21 | FASCICLIN-like arabinogalactan protein 21 precursor | chr5:2142858-2143919 FORWARD LENGTH=353	154	353	4e-30	229.221	48.7013	53.8961
Rsa1.0_09224.1.g52936.t1	#	#	#	#	#	#	#	-	----	----	#	#	#	#	#	#	#
Rsa1.0_09226.1.g52937.t1	#	#	#	#	#	#	#	-	----	----	#	#	#	#	#	#	#
Rsa1.0_09227.1.g52938.t1	#	#	#	#	#	#	#	-	----	----	#	#	#	#	#	#	#
Rsa1.0_09227.1.g52939.t1	#	#	#	#	#	#	#	-	----	----	#	#	#	#	#	#	#
Rsa1.0_09228.1.g52940.t1	#	#	#	#	#	#	#	-	----	----	#	#	#	#	#	#	#
Rsa1.0_09229.1.g52941.t2	dbj|BAJ34303.1| unnamed protein product [Thellungiella halophila]	401	615	0	153.367	86.0349	91.5212	unnamed protein product	----	----	AT1G63650.3 | Symbols: EGL3 | basic helix-loop-helix (bHLH) DNA-binding superfamily protein | chr1:23599809-23602734 FORWARD LENGTH=596	401	596	0	148.628	82.793	89.0274
Rsa1.0_09230.1.g52942.t1	gb|EOA33191.1| hypothetical protein CARUB_v100131680mg, partial [Capsella rubella]	145	623	6e-80	429.655	98.6207	99.3103	hypothetical protein CARUB_v100131680mg, partial	gbpln	Capsella rubella	AT2G19600.1 | Symbols: ATKEA4, KEA4 | K+ efflux antiporter 4 | chr2:8479275-8483482 FORWARD LENGTH=592	145	592	2e-81	408.276	96.5517	99.3103
Rsa1.0_09231.1.g52943.t1	dbj|BAC43153.1| unknown protein [Arabidopsis thaliana]	134	299	1e-25	223.134	65.6716	73.1343	unknown protein	gbpln	Arabidopsis thaliana	AT2G22475.1 | Symbols: GEM | GRAM domain family protein | chr2:9541523-9544778 FORWARD LENGTH=299	134	299	3e-28	223.134	65.6716	73.1343
Rsa1.0_09232.1.g52944.t1	#	#	#	#	#	#	#	-	----	----	#	#	#	#	#	#	#
Rsa1.0_09233.1.g52945.t1	#	#	#	#	#	#	#	-	----	----	#	#	#	#	#	#	#
Rsa1.0_09233.1.g52946.t1	gb|AAC28189.1| contains similarity to Arabidopsis thaliana retrotransposon Athila (GB:X81801) [Arabidopsis thaliana]	273	940	2e-33	344.322	28.2051	35.8974	contains similarity to Arabidopsis thaliana retrotransposon Athila (GB:X81801)	gbpln	Arabidopsis thaliana	#	#	#	#	#	#	#
Rsa1.0_09234.1.g52947.t1	#	#	#	#	#	#	#	-	----	----	#	#	#	#	#	#	#
Rsa1.0_09234.1.g52948.t1	dbj|BAB09923.1| copia-like retrotransposable element [Arabidopsis thaliana]	492	1342	1e-145	272.764	51.4228	68.2927	copia-like retrotransposable element	gbpln	Arabidopsis thaliana	AT4G23160.1 | Symbols: CRK8 | cysteine-rich RLK (RECEPTOR-like protein kinase) 8 | chr4:12129485-12134086 FORWARD LENGTH=1262	492	1262	6e-61	256.504	29.065	46.748
Rsa1.0_09235.1.g52949.t1	ref|XP_002866541.1| hypothetical protein ARALYDRAFT_496506 [Arabidopsis lyrata subsp. lyrata] gi|297312376|gb|EFH42800.1| hypothetical protein ARALYDRAFT_496506 [Arabidopsis lyrata subsp. lyrata]	245	324	1e-120	132.245	86.1224	89.7959	hypothetical protein ARALYDRAFT_496506	gbpln	Arabidopsis lyrata	AT5G63220.1 | Symbols: | unknown protein; CONTAINS InterPro DOMAIN/s: Uncharacterised protein family UPF0363 (InterPro:IPR007317); Has 304 Blast hits to 301 proteins in 161 species: Archae - 0; Bacteria - 0; Metazoa - 110; Fungi - 121; Plants - 35; Viruses - 0; Other Eukaryotes - 38 (source: NCBI BLink). | chr5:25353256-25355410 REVERSE LENGTH=324	245	324	1e-123	132.245	86.1224	89.7959
Rsa1.0_09236.1.g52950.t1	ref|XP_002863878.1| expressed protein [Arabidopsis lyrata subsp. lyrata] gi|297309713|gb|EFH40137.1| expressed protein [Arabidopsis lyrata subsp. lyrata]	276	392	1e-16	142.029	24.2754	32.971	expressed protein	gbpln	Arabidopsis lyrata	#	#	#	#	#	#	#
Rsa1.0_09236.1.g52951.t1	ref|NP_197054.1| ankyrin repeat-containing protein [Arabidopsis thaliana] gi|9755805|emb|CAC01749.1| putative protein [Arabidopsis thaliana] gi|26451903|dbj|BAC43044.1| unknown protein [Arabidopsis thaliana] gi|28951039|gb|AAO63443.1| At5g15500 [Arabidopsis thaliana] gi|332004786|gb|AED92169.1| ankyrin repeat-containing protein [Arabidopsis thaliana]	308	457	1e-110	148.377	65.9091	75.974	ankyrin repeat-containing protein	gbpln	Arabidopsis thaliana	AT5G15500.2 | Symbols: | Ankyrin repeat family protein | chr5:5031791-5033443 REVERSE LENGTH=457	308	457	1e-113	148.377	65.9091	75.974
Rsa1.0_09236.1.g52952.t1	gb|AEI16473.1| acetyl-CoA carboxylase biotin-containing subunit [Brassica oleracea]	251	256	1e-108	101.992	86.0558	89.6414	acetyl-CoA carboxylase biotin-containing subunit	gbpln	Brassica oleracea	AT5G15530.1 | Symbols: BCCP2, CAC1-B | biotin carboxyl carrier protein 2 | chr5:5038955-5040437 FORWARD LENGTH=255	251	255	1e-107	101.594	82.0717	87.251
Rsa1.0_09237.1.g52953.t1	emb|CAN66573.1| hypothetical protein VITISV_028161 [Vitis vinifera]	696	187	5e-60	26.8678	16.092	20.2586	hypothetical protein VITISV_028161	gbpln	Vitis vinifera	AT4G23160.1 | Symbols: CRK8 | cysteine-rich RLK (RECEPTOR-like protein kinase) 8 | chr4:12129485-12134086 FORWARD LENGTH=1262	696	1262	1e-22	181.322	11.9253	17.2414
Rsa1.0_09238.1.g52954.t1	ref|XP_002887887.1| hypothetical protein ARALYDRAFT_892971 [Arabidopsis lyrata subsp. lyrata] gi|297333728|gb|EFH64146.1| hypothetical protein ARALYDRAFT_892971 [Arabidopsis lyrata subsp. lyrata]	101	348	4e-44	344.554	87.1287	91.0891	hypothetical protein ARALYDRAFT_892971	gbpln	Arabidopsis lyrata	AT1G64440.1 | Symbols: RHD1, REB1, UGE4 | NAD(P)-binding Rossmann-fold superfamily protein | chr1:23937102-23939565 FORWARD LENGTH=348	101	348	1e-44	344.554	85.1485	90.099
Rsa1.0_09238.1.g52955.t1	ref|NP_564834.1| uncharacterized protein [Arabidopsis thaliana] gi|116325970|gb|ABJ98586.1| At1g64405 [Arabidopsis thaliana] gi|332196117|gb|AEE34238.1| uncharacterized protein AT1G64405 [Arabidopsis thaliana]	114	118	8e-44	103.509	83.3333	91.2281	uncharacterized protein	gbpln	Arabidopsis thaliana	AT1G64405.1 | Symbols: | unknown protein; Has 13 Blast hits to 13 proteins in 7 species: Archae - 0; Bacteria - 0; Metazoa - 0; Fungi - 0; Plants - 13; Viruses - 0; Other Eukaryotes - 0 (source: NCBI BLink). | chr1:23923800-23924156 FORWARD LENGTH=118	114	118	1e-46	103.509	83.3333	91.2281
Rsa1.0_09241.1.g52956.t1	pir||G85073 probable myosin-like protein [imported] - Arabidopsis thaliana gi|5032276|gb|AAD38224.1|AF147264_7 contains similarity to intermediate filament protein A; may be a pseudogene [Arabidopsis thaliana] gi|7267350|emb|CAB81123.1| putative myosin-like protein [Arabidopsis thaliana]	169	786	2e-21	465.089	30.7692	44.3787	probable myosin-like protein	gbpln	Arabidopsis thaliana	AT4G03830.1 | Symbols: | Protein of unknown function, DUF601 | chr4:1790440-1792458 FORWARD LENGTH=578	169	578	9e-21	342.012	28.9941	45.5621
Rsa1.0_09241.1.g52957.t1	gb|AAF63125.1|AC009526_10 Similar to Athila ORF 1 [Arabidopsis thaliana]	159	823	5e-19	517.61	33.3333	49.6855	Similar to Athila ORF 1	gbpln	Arabidopsis thaliana	#	#	#	#	#	#	#
Rsa1.0_09242.1.g52958.t1	ref|NP_568810.1| nuclear-enriched phloem companion cell 8 protein [Arabidopsis thaliana] gi|75262527|sp|Q9FIT9.1|HS217_ARATH RecName: Full=21.7 kDa class VI heat shock protein; AltName: Full=21.7 kDa heat shock protein; Short=AtHsp21.7 gi|9758958|dbj|BAB09345.1| unnamed protein product [Arabidopsis thaliana] gi|119360049|gb|ABL66753.1| At5g54660 [Arabidopsis thaliana] gi|332009141|gb|AED96524.1| …	192	192	3e-89	100	83.3333	90.625	nuclear-enriched phloem companion cell 8 protein	gbpln	Arabidopsis thaliana	AT5G54660.1 | Symbols: | HSP20-like chaperones superfamily protein | chr5:22203950-22204986 FORWARD LENGTH=192	192	192	1e-91	100	83.3333	90.625
Rsa1.0_09242.1.g52959.t1	dbj|BAJ34463.1| unnamed protein product [Thellungiella halophila]	98	403	3e-50	411.224	93.8776	96.9388	unnamed protein product	----	----	AT2G24500.1 | Symbols: FZF | Zinc finger protein 622 | chr2:10401259-10402805 REVERSE LENGTH=395	98	395	3e-51	403.061	90.8163	94.898
Rsa1.0_09243.1.g52960.t11	gb|AAC28189.1| contains similarity to Arabidopsis thaliana retrotransposon Athila (GB:X81801) [Arabidopsis thaliana]	642	940	2e-30	146.417	22.5857	39.0966	contains similarity to Arabidopsis thaliana retrotransposon Athila (GB:X81801)	gbpln	Arabidopsis thaliana	#	#	#	#	#	#	#
Rsa1.0_09244.1.g52961.t1	gb|EOA22050.1| hypothetical protein CARUB_v10002590mg, partial [Capsella rubella]	219	254	2e-45	115.982	41.0959	61.6438	hypothetical protein CARUB_v10002590mg, partial	gbpln	Capsella rubella	AT4G29090.1 | Symbols: | Ribonuclease H-like superfamily protein | chr4:14333528-14335255 FORWARD LENGTH=575	219	575	1e-47	262.557	40.1826	62.1005
Rsa1.0_09246.1.g52962.t1	ref|XP_002866689.1| hypothetical protein ARALYDRAFT_332796 [Arabidopsis lyrata subsp. lyrata] gi|297312524|gb|EFH42948.1| hypothetical protein ARALYDRAFT_332796 [Arabidopsis lyrata subsp. lyrata]	91	470	5e-47	516.484	97.8022	98.9011	hypothetical protein ARALYDRAFT_332796	gbpln	Arabidopsis lyrata	AT5G65800.1 | Symbols: ACS5, CIN5, ETO2, ATACS5 | ACC synthase 5 | chr5:26331096-26332698 REVERSE LENGTH=470	91	470	1e-49	516.484	97.8022	98.9011
Rsa1.0_09247.1.g52963.t1	ref|XP_002886645.1| predicted protein [Arabidopsis lyrata subsp. lyrata] gi|297332486|gb|EFH62904.1| predicted protein [Arabidopsis lyrata subsp. lyrata]	238	1037	1e-100	435.714	74.3697	87.395	predicted protein	gbpln	Arabidopsis lyrata	AT5G58120.1 | Symbols: | Disease resistance protein (TIR-NBS-LRR class) family | chr5:23517492-23520927 FORWARD LENGTH=1046	238	1046	2e-91	439.496	67.6471	79.4118
Rsa1.0_09247.1.g52964.t1	gb|AAB84340.1| putative non-LTR retroelement reverse transcriptase [Arabidopsis thaliana]	456	1094	1e-117	239.912	44.7368	62.2807	putative non-LTR retroelement reverse transcriptase	gbpln	Arabidopsis thaliana	AT1G43760.1 | Symbols: | DNAse I-like superfamily protein | chr1:16528880-16531065 REVERSE LENGTH=626	456	626	3e-20	137.281	13.5965	21.9298
Rsa1.0_09249.1.g52965.t1	gb|ACG60672.1| unknown protein [Brassica oleracea var. alboglabra]	236	288	8e-19	122.034	23.3051	28.8136	unknown protein	gbpln	Brassica oleracea	#	#	#	#	#	#	#
Rsa1.0_09250.1.g52966.t1	gb|EOA32370.1| hypothetical protein CARUB_v10015637mg [Capsella rubella]	343	341	0	99.4169	93.2945	96.5015	hypothetical protein CARUB_v10015637mg	gbpln	Capsella rubella	AT3G18990.1 | Symbols: VRN1, REM39 | AP2/B3-like transcriptional factor family protein | chr3:6549077-6551568 REVERSE LENGTH=341	343	341	0	99.4169	93.586	96.2099
Rsa1.0_09251.1.g52967.t1	gb|AAG52949.1| gag/pol polyprotein [Arabidopsis thaliana]	758	1643	1e-163	216.755	46.0422	66.4908	gag/pol polyprotein	gbpln	Arabidopsis thaliana	#	#	#	#	#	#	#
Rsa1.0_09252.1.g52968.t1	ref|XP_002873484.1| predicted protein [Arabidopsis lyrata subsp. lyrata] gi|297319321|gb|EFH49743.1| predicted protein [Arabidopsis lyrata subsp. lyrata]	97	603	3e-29	621.649	75.2577	81.4433	predicted protein	gbpln	Arabidopsis lyrata	AT5G10900.1 | Symbols: | Calcineurin-like metallo-phosphoesterase superfamily protein | chr5:3436413-3439221 REVERSE LENGTH=600	97	600	4e-26	618.557	74.2268	80.4124
Rsa1.0_09255.1.g52969.t1	ref|XP_002883119.1| hypothetical protein ARALYDRAFT_898182 [Arabidopsis lyrata subsp. lyrata] gi|297328959|gb|EFH59378.1| hypothetical protein ARALYDRAFT_898182 [Arabidopsis lyrata subsp. lyrata]	245	244	1e-125	99.5918	88.1633	95.102	hypothetical protein ARALYDRAFT_898182	gbpln	Arabidopsis lyrata	AT3G18215.1 | Symbols: | Protein of unknown function, DUF599 | chr3:6240968-6242358 FORWARD LENGTH=244	245	244	1e-122	99.5918	86.5306	94.2857
Rsa1.0_09256.1.g52970.t1	gb|AAZ41811.1| 01P13-1 [Brassica rapa subsp. pekinensis]	242	1545	4e-30	638.43	30.9917	41.7355	01P13-1	gbpln	Brassica rapa	#	#	#	#	#	#	#
Rsa1.0_09256.1.g52971.t1	#	#	#	#	#	#	#	-	----	----	#	#	#	#	#	#	#
Rsa1.0_09257.1.g52972.t1	dbj|BAF00918.1| putative reverse transcriptase [Arabidopsis thaliana]	1146	910	0	79.4066	36.9983	49.9127	putative reverse transcriptase	gbpln	Arabidopsis thaliana	AT1G43760.1 | Symbols: | DNAse I-like superfamily protein | chr1:16528880-16531065 REVERSE LENGTH=626	1146	626	5e-95	54.6248	14.1361	21.9023
Rsa1.0_09258.1.g52973.t1	gb|EOA28808.1| hypothetical protein CARUB_v10025041mg [Capsella rubella]	221	305	7e-71	138.009	66.5158	74.2081	hypothetical protein CARUB_v10025041mg	gbpln	Capsella rubella	AT2G22750.2 | Symbols: | basic helix-loop-helix (bHLH) DNA-binding superfamily protein | chr2:9672145-9673624 FORWARD LENGTH=305	221	305	2e-69	138.009	68.7783	73.7557
Rsa1.0_09259.1.g52974.t1	ref|XP_002884168.1| predicted protein [Arabidopsis lyrata subsp. lyrata] gi|297330008|gb|EFH60427.1| predicted protein [Arabidopsis lyrata subsp. lyrata]	217	552	2e-35	254.378	39.1705	43.7788	predicted protein	gbpln	Arabidopsis lyrata	AT2G16380.1 | Symbols: | Sec14p-like phosphatidylinositol transfer family protein | chr2:7085972-7088858 FORWARD LENGTH=547	217	547	6e-37	252.074	36.4055	42.8571
Rsa1.0_09260.1.g52975.t1	dbj|BAB01379.1| unnamed protein product [Arabidopsis thaliana]	79	275	2e-16	348.101	59.4937	68.3544	unnamed protein product	gbpln	Arabidopsis thaliana	AT3G21970.1 | Symbols: | Domain of unknown function (DUF26) | chr3:7742459-7743480 FORWARD LENGTH=264	79	264	5e-19	334.177	59.4937	68.3544
Rsa1.0_09260.1.g52976.t1	#	#	#	#	#	#	#	-	----	----	#	#	#	#	#	#	#
Rsa1.0_09261.1.g52977.t1	#	#	#	#	#	#	#	-	----	----	#	#	#	#	#	#	#
Rsa1.0_09261.1.g52978.t1	ref|NP_179264.2| beta-galactosidase 13 [Arabidopsis thaliana] gi|75265629|sp|Q9SCU9.1|BGL13_ARATH RecName: Full=Beta-galactosidase 13; Short=Lactase 13; Flags: Precursor gi|6686898|emb|CAB64749.1| putative beta-galactosidase [Arabidopsis thaliana] gi|330251438|gb|AEC06532.1| beta-galactosidase 13 [Arabidopsis thaliana]	74	848	8e-30	1145.95	82.4324	90.5405	beta-galactosidase 13	gbpln	Arabidopsis thaliana	AT2G16730.1 | Symbols: BGAL13 | glycosyl hydrolase family 35 protein | chr2:7261986-7266105 REVERSE LENGTH=848	74	848	1e-32	1145.95	82.4324	90.5405
Rsa1.0_09265.1.g52979.t1	dbj|BAF00918.1| putative reverse transcriptase [Arabidopsis thaliana]	79	910	1e-10	1151.9	37.9747	48.1013	putative reverse transcriptase	gbpln	Arabidopsis thaliana	AT1G43760.1 | Symbols: | DNAse I-like superfamily protein | chr1:16528880-16531065 REVERSE LENGTH=626	79	626	8e-13	792.405	37.9747	46.8354
Rsa1.0_09265.1.g52980.t1	ref|XP_002864078.1| hypothetical protein ARALYDRAFT_495145 [Arabidopsis lyrata subsp. lyrata] gi|297309913|gb|EFH40337.1| hypothetical protein ARALYDRAFT_495145 [Arabidopsis lyrata subsp. lyrata]	204	281	5e-46	137.745	60.7843	70.5882	hypothetical protein ARALYDRAFT_495145	gbpln	Arabidopsis lyrata	AT5G50830.1 | Symbols: | unknown protein; FUNCTIONS IN: molecular_function unknown; INVOLVED IN: N-terminal protein myristoylation; LOCATED IN: cellular_component unknown; EXPRESSED IN: 11 plant structures; EXPRESSED DURING: L mature pollen stage, M germinated pollen stage, 4 anthesis, C globular stage, petal differentiation and expansion stage; Has 4984 Blast hits to 3288 proteins in 342 species…	204	281	1e-44	137.745	62.2549	71.0784
Rsa1.0_09266.1.g52981.t1	gb|EOA19882.1| hypothetical protein CARUB_v10000128mg [Capsella rubella]	266	1013	5e-55	380.827	40.6015	45.8647	hypothetical protein CARUB_v10000128mg	gbpln	Capsella rubella	AT4G11800.1 | Symbols: | Calcineurin-like metallo-phosphoesterase superfamily protein | chr4:7093666-7098519 REVERSE LENGTH=1013	266	1013	8e-57	380.827	40.2256	45.4887
Rsa1.0_09267.1.g52982.t1	gb|EOA29956.1| hypothetical protein CARUB_v10013059mg [Capsella rubella]	225	732	3e-45	325.333	54.2222	62.6667	hypothetical protein CARUB_v10013059mg	gbpln	Capsella rubella	AT2G17110.1 | Symbols: | Protein of unknown function (DUF630 and DUF632) | chr2:7443366-7445969 REVERSE LENGTH=733	225	733	8e-45	325.778	55.1111	65.7778
Rsa1.0_09268.1.g52983.t1	gb|ABD65035.1| hypothetical protein 26.t00052 [Brassica oleracea]	129	695	8e-25	538.76	52.7132	63.5659	hypothetical protein 26.t00052	gbpln	Brassica oleracea	#	#	#	#	#	#	#
Rsa1.0_09268.1.g52984.t1	#	#	#	#	#	#	#	-	----	----	#	#	#	#	#	#	#
Rsa1.0_09269.1.g52985.t1	gb|EOA31149.1| hypothetical protein CARUB_v10014321mg [Capsella rubella]	164	285	2e-81	173.78	89.6341	92.0732	hypothetical protein CARUB_v10014321mg	gbpln	Capsella rubella	AT3G23050.1 | Symbols: IAA7, AXR2 | indole-3-acetic acid 7 | chr3:8194768-8196716 FORWARD LENGTH=243	164	243	8e-80	148.171	91.4634	94.5122
Rsa1.0_09269.1.g52986.t1	ref|XP_004289907.1| PREDICTED: E3 ubiquitin protein ligase DRIP2-like [Fragaria vesca subsp. vesca]	326	426	2e-28	130.675	18.7117	28.5276	PREDICTED: E3 ubiquitin protein ligase DRIP2-like	gbpln	Fragaria vesca	AT2G30580.1 | Symbols: DRIP2 | DREB2A-interacting protein 2 | chr2:13026444-13030363 FORWARD LENGTH=420	326	420	6e-27	128.834	18.7117	26.6871
Rsa1.0_09270.1.g52987.t1	gb|ABQ50561.1| hypothetical protein [Brassica rapa]	470	715	0	152.128	90.4255	95.3191	hypothetical protein	gbpln	Brassica rapa	AT1G12820.1 | Symbols: AFB3 | auxin signaling F-box 3 | chr1:4368879-4370780 REVERSE LENGTH=577	470	577	0	122.766	89.3617	94.4681
Rsa1.0_09270.1.g52988.t1	ref|XP_002892716.1| hypothetical protein ARALYDRAFT_471437 [Arabidopsis lyrata subsp. lyrata] gi|297338558|gb|EFH68975.1| hypothetical protein ARALYDRAFT_471437 [Arabidopsis lyrata subsp. lyrata]	194	212	2e-44	109.278	69.0722	79.3814	hypothetical protein ARALYDRAFT_471437	gbpln	Arabidopsis lyrata	AT1G12830.1 | Symbols: | unknown protein; FUNCTIONS IN: molecular_function unknown; INVOLVED IN: biological_process unknown; LOCATED IN: cellular_component unknown; EXPRESSED IN: 23 plant structures; EXPRESSED DURING: 13 growth stages; Has 39778 Blast hits to 22088 proteins in 1060 species: Archae - 152; Bacteria - 6161; Metazoa - 14109; Fungi - 6144; Plants - 2156; Viruses - 601; Other Eukaryote…	194	213	1e-41	109.794	66.4948	75.7732
Rsa1.0_09271.1.g52989.t1	#	#	#	#	#	#	#	-	----	----	#	#	#	#	#	#	#
Rsa1.0_09271.1.g52990.t1	ref|NP_186850.1| pentatricopeptide repeat-containing protein [Arabidopsis thaliana] gi|75193830|sp|Q9S7F4.1|PP206_ARATH RecName: Full=Putative pentatricopeptide repeat-containing protein At2g01510 gi|6091739|gb|AAF03451.1|AC010797_27 hypothetical protein [Arabidopsis thaliana] gi|6513930|gb|AAF14834.1|AC011664_16 hypothetical protein [Arabidopsis thaliana] gi|332640228|gb|AEE73749.1| pentatricope…	91	825	8e-32	906.593	81.3187	92.3077	pentatricopeptide repeat-containing protein	gbpln	Arabidopsis thaliana	AT3G02010.1 | Symbols: | Pentatricopeptide repeat (PPR) superfamily protein | chr3:337965-340442 FORWARD LENGTH=825	91	825	1e-34	906.593	81.3187	92.3077
Rsa1.0_09272.1.g52991.t1	#	#	#	#	#	#	#	-	----	----	#	#	#	#	#	#	#
Rsa1.0_09273.1.g52992.t1	ref|XP_002871483.1| hypothetical protein ARALYDRAFT_488003 [Arabidopsis lyrata subsp. lyrata] gi|297317320|gb|EFH47742.1| hypothetical protein ARALYDRAFT_488003 [Arabidopsis lyrata subsp. lyrata]	253	253	1e-135	100	90.9091	96.4427	hypothetical protein ARALYDRAFT_488003	gbpln	Arabidopsis lyrata	AT5G11640.1 | Symbols: | Thioredoxin superfamily protein | chr5:3742008-3743703 FORWARD LENGTH=253	253	253	1e-137	100	89.7233	96.4427
Rsa1.0_09273.1.g52993.t1	gb|EOA19757.1| hypothetical protein CARUB_v10003919mg [Capsella rubella]	93	93	3e-40	100	92.4731	98.9247	hypothetical protein CARUB_v10003919mg	gbpln	Capsella rubella	AT5G11630.1 | Symbols: | unknown protein; FUNCTIONS IN: molecular_function unknown; INVOLVED IN: biological_process unknown; LOCATED IN: chloroplast; EXPRESSED IN: 22 plant structures; EXPRESSED DURING: 13 growth stages; BEST Arabidopsis thaliana protein match is: unknown protein (TAIR:AT4G17310.1); Has 90 Blast hits to 90 proteins in 10 species: Archae - 0; Bacteria - 0; Metazoa - 0; Fungi - 0; …	93	93	8e-42	100	89.2473	95.6989
Rsa1.0_09274.1.g52994.t1	ref|XP_002872198.1| predicted protein [Arabidopsis lyrata subsp. lyrata] gi|297318035|gb|EFH48457.1| predicted protein [Arabidopsis lyrata subsp. lyrata]	118	203	3e-20	172.034	47.4576	52.5424	predicted protein	gbpln	Arabidopsis lyrata	AT5G26140.1 | Symbols: LOG9, ATLOG9 | Putative lysine decarboxylase family protein | chr5:9130796-9131636 FORWARD LENGTH=143	118	143	3e-21	121.186	45.7627	50.8475
Rsa1.0_09275.1.g52995.t1	ref|NP_171665.1| ferric reduction oxidase 1 [Arabidopsis thaliana] gi|75174793|sp|Q9LMM2.1|FRO1_ARATH RecName: Full=Probable ferric reduction oxidase 1; Short=AtFRO1; AltName: Full=Ferric-chelate reductase 1 gi|8920595|gb|AAF81317.1|AC061957_13 Identical to a FRO1 protein from Arabidopsis thaliana gb|Y09581 and contains a ferric reductase like transmembrane component PF|01794 [Arabidopsis thalian…	696	704	0	101.149	80.0287	89.3678	ferric reduction oxidase 1	gbpln	Arabidopsis thaliana	AT1G01590.1 | Symbols: FRO1, ATFRO1 | ferric reduction oxidase 1 | chr1:214229-217304 FORWARD LENGTH=704	696	704	0	101.149	80.0287	89.3678
Rsa1.0_09276.1.g52996.t1	gb|EOA32056.1| hypothetical protein CARUB_v10015301mg [Capsella rubella]	162	263	1e-72	162.346	87.037	93.8272	hypothetical protein CARUB_v10015301mg	gbpln	Capsella rubella	AT2G17080.1 | Symbols: | Arabidopsis protein of unknown function (DUF241) | chr2:7433326-7434117 REVERSE LENGTH=263	162	263	7e-65	162.346	81.4815	88.8889
Rsa1.0_09276.1.g52997.t1	dbj|BAJ34393.1| unnamed protein product [Thellungiella halophila]	276	285	1e-133	103.261	86.5942	92.029	unnamed protein product	----	----	AT2G17040.1 | Symbols: anac036, NAC036 | NAC domain containing protein 36 | chr2:7407123-7408120 FORWARD LENGTH=276	276	276	1e-126	100	82.2464	87.6812
Rsa1.0_09277.1.g52998.t1	ref|NP_001031827.1| RAB GTPase-8C [Arabidopsis thaliana] gi|332003235|gb|AED90618.1| ras-related protein RABE1d [Arabidopsis thaliana]	174	206	3e-76	118.391	78.7356	80.4598	RAB GTPase-8C	gbpln	Arabidopsis thaliana	AT5G03520.2 | Symbols: ATRAB8C, ATRABE1D, ATRAB-E1D, RAB-E1D, RAB8C | RAB GTPase homolog 8C | chr5:883713-885158 FORWARD LENGTH=206	174	206	1e-78	118.391	78.7356	80.4598
Rsa1.0_09278.1.g52999.t1	#	#	#	#	#	#	#	-	----	----	#	#	#	#	#	#	#
Rsa1.0_09279.1.g53000.t1	ref|XP_002864131.1| basix helix-loop-helix family protein [Arabidopsis lyrata subsp. lyrata] gi|297309966|gb|EFH40390.1| basix helix-loop-helix family protein [Arabidopsis lyrata subsp. lyrata]	166	174	9e-70	104.819	83.7349	92.1687	basix helix-loop-helix family protein	gbpln	Arabidopsis lyrata	AT5G51780.1 | Symbols: | basic helix-loop-helix (bHLH) DNA-binding superfamily protein | chr5:21034879-21036446 FORWARD LENGTH=174	166	174	2e-69	104.819	81.3253	90.9639
Rsa1.0_09279.1.g53001.t1	#	#	#	#	#	#	#	-	----	----	#	#	#	#	#	#	#
Rsa1.0_09280.1.g53002.t1	ref|NP_178162.2| F-box/RNI-like/FBD-like domain-containing protein [Arabidopsis thaliana] gi|332198288|gb|AEE36409.1| F-box/FBD/LRR-repeat protein [Arabidopsis thaliana]	432	481	1e-131	111.343	58.5648	72.6852	F-box/RNI-like/FBD-like domain-containing protein	gbpln	Arabidopsis thaliana	AT1G80470.1 | Symbols: | F-box/RNI-like/FBD-like domains-containing protein | chr1:30256185-30257916 FORWARD LENGTH=481	432	481	1e-134	111.343	58.5648	72.6852
Rsa1.0_09280.1.g53003.t1	gb|AAD18110.1| putative protein kinase [Arabidopsis thaliana]	835	816	0	97.7246	84.7904	91.1377	putative protein kinase	gbpln	Arabidopsis thaliana	AT2G24370.1 | Symbols: | Protein kinase protein with adenine nucleotide alpha hydrolases-like domain | chr2:10369979-10373063 REVERSE LENGTH=788	835	788	0	94.3713	83.3533	89.2216
Rsa1.0_09281.1.g53004.t4	gb|AAF79835.1|AC026875_15 T6D22.19 [Arabidopsis thaliana]	506	745	1e-106	147.233	42.4901	56.1265	T6D22.19	gbpln	Arabidopsis thaliana	AT3G62370.1 | Symbols: | heme binding | chr3:23080789-23083234 FORWARD LENGTH=361	506	361	4e-53	71.3439	18.3794	20.1581
Rsa1.0_09283.1.g53005.t1	gb|AAF79348.1|AC007887_7 F15O4.13 [Arabidopsis thaliana]	868	1887	0	217.396	72.0046	85.1382	F15O4.13	gbpln	Arabidopsis thaliana	#	#	#	#	#	#	#
Rsa1.0_09283.1.g53006.t1	gb|AAM94350.1| gag-pol polyprotein [Zea mays]	325	1618	5e-80	497.846	49.5385	60.9231	gag-pol polyprotein	gbenv/gbpln	Zea mays	#	#	#	#	#	#	#
Rsa1.0_09284.1.g53007.t1	gb|EOA24064.1| hypothetical protein CARUB_v10017284mg [Capsella rubella]	317	435	1e-113	137.224	63.7224	77.6025	hypothetical protein CARUB_v10017284mg	gbpln	Capsella rubella	AT3G46690.1 | Symbols: | UDP-Glycosyltransferase superfamily protein | chr3:17197760-17199197 REVERSE LENGTH=452	317	452	1e-106	142.587	62.1451	70.6625
Rsa1.0_09285.1.g53008.t1	dbj|BAA97287.1| retroelement pol polyprotein-like [Arabidopsis thaliana]	190	1491	4e-50	784.737	50	61.0526	retroelement pol polyprotein-like	gbpln	Arabidopsis thaliana	AT1G21280.1 | Symbols: | CONTAINS InterPro DOMAIN/s: Retrotransposon gag protein (InterPro:IPR005162); Has 707 Blast hits to 705 proteins in 25 species: Archae - 0; Bacteria - 0; Metazoa - 4; Fungi - 0; Plants - 703; Viruses - 0; Other Eukaryotes - 0 (source: NCBI BLink). | chr1:7447690-7448403 REVERSE LENGTH=237	190	237	6e-24	124.737	30	45.2632
Rsa1.0_09286.1.g53009.t1	gb|AAG51783.1|AC079679_3 reverse transcriptase, putative; 16838-20266 [Arabidopsis thaliana]	159	1142	3e-13	718.239	33.3333	49.0566	reverse transcriptase, putative; 16838-20266	gbpln	Arabidopsis thaliana	AT2G34320.1 | Symbols: | Polynucleotidyl transferase, ribonuclease H-like superfamily protein | chr2:14484959-14485837 FORWARD LENGTH=292	159	292	9e-12	183.648	20.1258	38.3648
Rsa1.0_09288.1.g53010.t1	ref|NP_201199.1| Protein kinase protein with adenine nucleotide alpha hydrolases-like domain [Arabidopsis thaliana] gi|8777307|dbj|BAA96897.1| unnamed protein product [Arabidopsis thaliana] gi|20260318|gb|AAM13057.1| unknown protein [Arabidopsis thaliana] gi|31711746|gb|AAP68229.1| At5g63940 [Arabidopsis thaliana] gi|332010435|gb|AED97818.1| Protein kinase protein with adenine nucleotide alpha hy…	464	705	0	151.94	80.3879	87.5	Protein kinase protein with adenine nucleotide alpha hydrolases-like domain	gbpln	Arabidopsis thaliana	AT5G63940.1 | Symbols: | Protein kinase protein with adenine nucleotide alpha hydrolases-like domain | chr5:25588254-25591229 FORWARD LENGTH=705	464	705	0	151.94	80.3879	87.5
Rsa1.0_09288.1.g53011.t1	#	#	#	#	#	#	#	-	----	----	#	#	#	#	#	#	#
Rsa1.0_09290.1.g53012.t1	ref|NP_189154.1| cytochrome P450, family 82, subfamily G, polypeptide 1 [Arabidopsis thaliana] gi|75311523|sp|Q9LSF8.1|C82G1_ARATH RecName: Full=Cytochrome P450 82G1 gi|9294175|dbj|BAB02077.1| cytochrome p450 [Arabidopsis thaliana] gi|332643468|gb|AEE76989.1| cytochrome P450, family 82, subfamily G, polypeptide 1 [Arabidopsis thaliana]	210	515	1e-102	245.238	83.3333	92.381	cytochrome P450, family 82, subfamily G, polypeptide 1	gbpln	Arabidopsis thaliana	AT3G25180.1 | Symbols: CYP82G1 | cytochrome P450, family 82, subfamily G, polypeptide 1 | chr3:9167443-9169270 REVERSE LENGTH=515	210	515	1e-105	245.238	83.3333	92.381
Rsa1.0_09291.1.g53013.t2	gb|AAF79618.1|AC027665_19 F5M15.26 [Arabidopsis thaliana]	560	1838	8e-94	328.214	32.5	41.0714	F5M15.26	gbpln	Arabidopsis thaliana	#	#	#	#	#	#	#
Rsa1.0_09291.1.g53014.t1	gb|ABD65035.1| hypothetical protein 26.t00052 [Brassica oleracea]	353	695	2e-75	196.884	42.4929	54.3909	hypothetical protein 26.t00052	gbpln	Brassica oleracea	#	#	#	#	#	#	#
Rsa1.0_09292.1.g53015.t1	#	#	#	#	#	#	#	-	----	----	#	#	#	#	#	#	#
Rsa1.0_09293.1.g53016.t1	gb|ABW81018.1| gag-pol polymerase [Arabidopsis lyrata subsp. lyrata]	642	672	4e-76	104.673	27.1028	44.8598	gag-pol polymerase	gbpln	Arabidopsis lyrata	#	#	#	#	#	#	#
Rsa1.0_09294.1.g53017.t1	gb|AAD19784.1| putative retroelement pol polyprotein [Arabidopsis thaliana]	1478	1501	0	101.556	59.9459	75.9134	putative retroelement pol polyprotein	gbpln	Arabidopsis thaliana	AT4G23160.1 | Symbols: CRK8 | cysteine-rich RLK (RECEPTOR-like protein kinase) 8 | chr4:12129485-12134086 FORWARD LENGTH=1262	1478	1262	1e-142	85.3857	15.9675	23.0717
Rsa1.0_09295.1.g53018.t1	gb|AAF67369.1| Hypothetical protein T15F17.a [Arabidopsis thaliana]	123	703	7e-16	571.545	32.5203	42.2764	Hypothetical protein T15F17.a	gbpln	Arabidopsis thaliana	#	#	#	#	#	#	#
Rsa1.0_09295.1.g53019.t1	#	#	#	#	#	#	#	-	----	----	#	#	#	#	#	#	#
Rsa1.0_09296.1.g53020.t1	#	#	#	#	#	#	#	-	----	----	#	#	#	#	#	#	#
Rsa1.0_09299.1.g53021.t3	ref|XP_002864511.1| hypothetical protein ARALYDRAFT_495830 [Arabidopsis lyrata subsp. lyrata] gi|297310346|gb|EFH40770.1| hypothetical protein ARALYDRAFT_495830 [Arabidopsis lyrata subsp. lyrata]	533	978	0	183.49	86.6792	91.3696	hypothetical protein ARALYDRAFT_495830	gbpln	Arabidopsis lyrata	AT5G57320.1 | Symbols: VLN5 | villin, putative | chr5:23212690-23217549 FORWARD LENGTH=962	533	962	0	180.488	86.6792	91.182
Rsa1.0_09301.1.g53022.t1	#	#	#	#	#	#	#	-	----	----	#	#	#	#	#	#	#
Rsa1.0_09302.1.g53023.t2	#	#	#	#	#	#	#	-	----	----	#	#	#	#	#	#	#
Rsa1.0_09302.1.g53024.t1	#	#	#	#	#	#	#	-	----	----	#	#	#	#	#	#	#
Rsa1.0_09302.1.g53025.t1	gb|AAF24529.1|AC007534_10 F7F22.15 [Arabidopsis thaliana]	696	1862	0	267.529	64.5115	76.8678	F7F22.15	gbpln	Arabidopsis thaliana	ATMG00860.1 | Symbols: ORF158 | DNA/RNA polymerases superfamily protein | chrM:235916-236392 FORWARD LENGTH=158	696	158	4e-17	22.7011	6.89655	10.4885
Rsa1.0_09303.1.g53026.t1	gb|AAC69114.1| putative gag-protease polyprotein [Arabidopsis thaliana]	488	627	5e-45	128.484	27.0492	41.8033	putative gag-protease polyprotein	gbpln	Arabidopsis thaliana	#	#	#	#	#	#	#
Rsa1.0_09304.1.g53027.t1	ref|XP_002883579.1| predicted protein [Arabidopsis lyrata subsp. lyrata] gi|297329419|gb|EFH59838.1| predicted protein [Arabidopsis lyrata subsp. lyrata]	280	345	9e-74	123.214	57.5	75	predicted protein	gbpln	Arabidopsis lyrata	AT3G24850.1 | Symbols: | Domain of unknown function (DUF313) | chr3:9071105-9072184 FORWARD LENGTH=359	280	359	4e-71	128.214	56.7857	73.9286
Rsa1.0_09304.1.g53028.t2	gb|EOA32458.1| hypothetical protein CARUB_v10015735mg [Capsella rubella]	277	256	5e-93	92.4188	64.6209	70.7581	hypothetical protein CARUB_v10015735mg	gbpln	Capsella rubella	AT2G14860.1 | Symbols: | Peroxisomal membrane 22 kDa (Mpv17/PMP22) family protein | chr2:6387820-6389563 REVERSE LENGTH=252	277	252	3e-93	90.9747	63.1769	70.0361
Rsa1.0_09305.1.g53029.t4	gb|AAC33226.1| putative non-LTR retroelement reverse transcriptase [Arabidopsis thaliana]	785	1529	6e-32	194.777	9.68153	16.3057	putative non-LTR retroelement reverse transcriptase	gbpln	Arabidopsis thaliana	#	#	#	#	#	#	#
Rsa1.0_09306.1.g53030.t2	gb|AAF79275.1|AC023279_24 F12K21.5 [Arabidopsis thaliana]	406	1033	5e-90	254.433	44.5813	59.3596	F12K21.5	gbpln	Arabidopsis thaliana	AT1G31150.1 | Symbols: | Domain of unknown function (DUF1985) | chr1:11120097-11122412 FORWARD LENGTH=673	406	673	8e-29	165.764	27.3399	45.3202
Rsa1.0_09307.1.g53031.t1	dbj|BAB02259.1| retroelement pol polyprotein-like [Arabidopsis thaliana]	499	777	1e-34	155.711	21.4429	33.0661	retroelement pol polyprotein-like	gbpln	Arabidopsis thaliana	#	#	#	#	#	#	#
Rsa1.0_09307.1.g53032.t2	ref|XP_002863144.1| hypothetical protein ARALYDRAFT_497055 [Arabidopsis lyrata subsp. lyrata] gi|297851918|ref|XP_002893840.1| hypothetical protein ARALYDRAFT_473620 [Arabidopsis lyrata subsp. lyrata] gi|297308978|gb|EFH39403.1| hypothetical protein ARALYDRAFT_497055 [Arabidopsis lyrata subsp. lyrata] gi|297339682|gb|EFH70099.1| hypothetical protein ARALYDRAFT_473620 [Arabidopsis lyrata subsp. ly…	89	142	4e-17	159.551	50.5618	62.9213	hypothetical protein ARALYDRAFT_497055	gbpln	Arabidopsis lyrata	AT2G07505.1 | Symbols: | zinc ion binding | chr2:3125671-3126173 FORWARD LENGTH=143	89	143	1e-15	160.674	46.0674	58.427
Rsa1.0_09307.1.g53033.t1	gb|AAG50597.1|AC079605_2 hypothetical protein [Arabidopsis thaliana]	417	873	1e-129	209.353	52.7578	67.1463	hypothetical protein	gbpln	Arabidopsis thaliana	AT1G64260.1 | Symbols: | MuDR family transposase | chr1:23847756-23849915 FORWARD LENGTH=719	417	719	2e-30	172.422	23.2614	38.3693
Rsa1.0_09308.1.g53034.t1	gb|EOA32787.1| hypothetical protein CARUB_v10016096mg [Capsella rubella]	255	288	2e-53	112.941	56.4706	68.2353	hypothetical protein CARUB_v10016096mg	gbpln	Capsella rubella	AT3G22100.1 | Symbols: | basic helix-loop-helix (bHLH) DNA-binding superfamily protein | chr3:7783711-7784469 REVERSE LENGTH=252	255	252	7e-52	98.8235	50.5882	61.1765
Rsa1.0_09309.1.g53035.t1	#	#	#	#	#	#	#	-	----	----	#	#	#	#	#	#	#
Rsa1.0_09309.1.g53036.t3	gb|EOA16335.1| hypothetical protein CARUB_v10004486mg [Capsella rubella] gi|482552143|gb|EOA16336.1| hypothetical protein CARUB_v10004486mg [Capsella rubella]	397	562	1e-100	141.562	47.8589	51.6373	hypothetical protein CARUB_v10004486mg	gbpln	Capsella rubella	AT4G14840.1 | Symbols: | unknown protein; BEST Arabidopsis thaliana protein match is: unknown protein (TAIR:AT3G22520.1); Has 1681 Blast hits to 1532 proteins in 283 species: Archae - 19; Bacteria - 179; Metazoa - 579; Fungi - 131; Plants - 223; Viruses - 5; Other Eukaryotes - 545 (source: NCBI BLink). | chr4:8511587-8513532 REVERSE LENGTH=555	397	555	5e-98	139.798	44.3325	47.8589
Rsa1.0_09309.1.g53037.t1	ref|XP_002870277.1| hypothetical protein ARALYDRAFT_493409 [Arabidopsis lyrata subsp. lyrata] gi|297316113|gb|EFH46536.1| hypothetical protein ARALYDRAFT_493409 [Arabidopsis lyrata subsp. lyrata]	595	684	0	114.958	87.2269	92.7731	hypothetical protein ARALYDRAFT_493409	gbpln	Arabidopsis lyrata	AT4G14850.1 | Symbols: LOI1, MEF11 | Pentatricopeptide repeat (PPR) superfamily protein | chr4:8513947-8516275 FORWARD LENGTH=684	595	684	0	114.958	87.0588	92.2689
Rsa1.0_09311.1.g53038.t3	#	#	#	#	#	#	#	-	----	----	#	#	#	#	#	#	#
Rsa1.0_09313.1.g53039.t1	gb|AAD23705.1| putative Athila retroelement ORF1 protein [Arabidopsis thaliana]	760	333	2e-28	43.8158	9.86842	14.6053	putative Athila retroelement ORF1 protein	gbpln	Arabidopsis thaliana	#	#	#	#	#	#	#
Rsa1.0_09314.1.g53040.t1	gb|EOA33284.1| hypothetical protein CARUB_v10019711mg, partial [Capsella rubella]	44	1021	6e-16	2320.45	84.0909	93.1818	hypothetical protein CARUB_v10019711mg, partial	gbpln	Capsella rubella	AT1G79950.1 | Symbols: | RAD3-like DNA-binding helicase protein | chr1:30073580-30079537 FORWARD LENGTH=1040	44	1040	1e-18	2363.64	84.0909	93.1818
Rsa1.0_09314.1.g53041.t1	#	#	#	#	#	#	#	-	----	----	#	#	#	#	#	#	#
Rsa1.0_09314.1.g53042.t1	gb|AAM61114.1| unknown [Arabidopsis thaliana]	284	240	1e-38	84.507	51.7606	58.4507	unknown	gbpln	Arabidopsis thaliana	AT1G79970.1 | Symbols: | unknown protein; FUNCTIONS IN: molecular_function unknown; INVOLVED IN: biological_process unknown; LOCATED IN: chloroplast; EXPRESSED IN: 23 plant structures; EXPRESSED DURING: 13 growth stages; BEST Arabidopsis thaliana protein match is: Protein of unknown function (DUF581) (TAIR:AT2G25690.2); Has 30201 Blast hits to 17322 proteins in 780 species: Archae - 12; Bacteria …	284	240	7e-41	84.507	51.7606	58.8028
Rsa1.0_09314.1.g53043.t1	ref|NP_178116.5| coatomer subunit beta'-1 [Arabidopsis thaliana] gi|332198218|gb|AEE36339.1| coatomer subunit beta'-1 [Arabidopsis thaliana]	157	1135	3e-76	722.93	85.9873	92.3567	coatomer subunit beta'-1	gbpln	Arabidopsis thaliana	AT1G79990.1 | Symbols: | structural molecules | chr1:30084522-30091949 FORWARD LENGTH=1135	157	1135	1e-78	722.93	85.9873	92.3567
Rsa1.0_09315.1.g53044.t1	gb|EOA38447.1| hypothetical protein CARUB_v10010091mg [Capsella rubella]	58	252	4e-14	434.483	62.069	72.4138	hypothetical protein CARUB_v10010091mg	gbpln	Capsella rubella	AT1G14510.1 | Symbols: AL7 | alfin-like 7 | chr1:4962171-4964154 REVERSE LENGTH=252	58	252	7e-17	434.483	62.069	72.4138
Rsa1.0_09316.1.g53045.t1	ref|XP_002877395.1| hypothetical protein ARALYDRAFT_905675 [Arabidopsis lyrata subsp. lyrata] gi|297323233|gb|EFH53654.1| hypothetical protein ARALYDRAFT_905675 [Arabidopsis lyrata subsp. lyrata]	386	400	1e-180	103.627	82.9016	89.6373	hypothetical protein ARALYDRAFT_905675	gbpln	Arabidopsis lyrata	AT3G45240.2 | Symbols: GRIK1 | geminivirus rep interacting kinase 1 | chr3:16570774-16572902 REVERSE LENGTH=396	386	396	1e-176	102.591	79.5337	84.9741
Rsa1.0_09316.1.g53046.t1	gb|EOA20114.1| hypothetical protein CARUB_v10000393mg, partial [Capsella rubella]	272	670	2e-41	246.324	33.4559	37.1324	hypothetical protein CARUB_v10000393mg, partial	gbpln	Capsella rubella	AT5G10900.1 | Symbols: | Calcineurin-like metallo-phosphoesterase superfamily protein | chr5:3436413-3439221 REVERSE LENGTH=600	272	600	4e-37	220.588	33.0882	37.5
Rsa1.0_09317.1.g53047.t1	ref|NP_190522.1| NAC domain-containing protein 62 [Arabidopsis thaliana] gi|6561953|emb|CAB62457.1| NAC2-like protein [Arabidopsis thaliana] gi|16604579|gb|AAL24091.1| putative NAC2 protein [Arabidopsis thaliana] gi|24030450|gb|AAN41378.1| putative NAC2 protein [Arabidopsis thaliana] gi|332645032|gb|AEE78553.1| NAC domain-containing protein 62 [Arabidopsis thaliana]	86	469	9e-43	545.349	88.3721	96.5116	NAC domain-containing protein 62	gbpln	Arabidopsis thaliana	AT3G49530.1 | Symbols: ANAC062, NTL6, NAC062 | NAC domain containing protein 62 | chr3:18362639-18364717 REVERSE LENGTH=469	86	469	1e-45	545.349	88.3721	96.5116
Rsa1.0_09317.1.g53048.t1	#	#	#	#	#	#	#	-	----	----	#	#	#	#	#	#	#
Rsa1.0_09317.1.g53049.t1	ref|NP_190523.1| uncharacterized protein [Arabidopsis thaliana] gi|6561954|emb|CAB62458.1| hypothetical protein [Arabidopsis thaliana] gi|37202094|gb|AAQ89662.1| At3g49540 [Arabidopsis thaliana] gi|51969846|dbj|BAD43615.1| hypothetical protein [Arabidopsis thaliana] gi|51970134|dbj|BAD43759.1| hypothetical protein [Arabidopsis thaliana] gi|332645033|gb|AEE78554.1| uncharacterized protein AT3G4954…	127	166	2e-23	130.709	74.8031	77.9528	uncharacterized protein	gbpln	Arabidopsis thaliana	AT3G49540.1 | Symbols: | unknown protein; FUNCTIONS IN: molecular_function unknown; INVOLVED IN: N-terminal protein myristoylation; LOCATED IN: cellular_component unknown; Has 9244 Blast hits to 5308 proteins in 962 species: Archae - 18; Bacteria - 2665; Metazoa - 1953; Fungi - 964; Plants - 333; Viruses - 74; Other Eukaryotes - 3237 (source: NCBI BLink). | chr3:18365800-18366403 FORWARD LENGTH=1…	127	166	5e-26	130.709	74.8031	77.9528
Rsa1.0_09319.1.g53050.t1	gb|ABD65100.1| hypothetical protein 31.t00077 [Brassica oleracea]	336	391	8e-56	116.369	36.0119	43.1548	hypothetical protein 31.t00077	gbpln	Brassica oleracea	#	#	#	#	#	#	#
Rsa1.0_09320.1.g53051.t1	gb|EOA36148.1| hypothetical protein CARUB_v10009856mg [Capsella rubella]	296	304	1e-137	102.703	84.1216	90.5405	hypothetical protein CARUB_v10009856mg	gbpln	Capsella rubella	AT1G50575.1 | Symbols: | Putative lysine decarboxylase family protein | chr1:18728862-18730296 REVERSE LENGTH=306	296	306	1e-136	103.378	81.0811	89.1892
Rsa1.0_09321.1.g53052.t2	ref|XP_002274367.1| PREDICTED: ubiquitin-conjugating enzyme E2-17 kDa isoform 2 [Vitis vinifera] gi|225462033|ref|XP_002274335.1| PREDICTED: ubiquitin-conjugating enzyme E2-17 kDa isoform 1 [Vitis vinifera] gi|359494225|ref|XP_003634740.1| PREDICTED: ubiquitin-conjugating enzyme E2-17 kDa [Vitis vinifera] gi|147771931|emb|CAN77946.1| hypothetical protein VITISV_029275 [Vitis vinifera] gi|29608998…	185	148	7e-76	80	73.5135	78.3784	PREDICTED: ubiquitin-conjugating enzyme E2-17 kDa isoform 2	gbpln	Vitis vinifera	AT5G56150.2 | Symbols: UBC30 | ubiquitin-conjugating enzyme 30 | chr5:22729756-22730964 FORWARD LENGTH=148	185	148	1e-76	80	71.8919	77.2973
Rsa1.0_09321.1.g53053.t1	ref|NP_200425.1| RNA-binding KH domain-containing protein [Arabidopsis thaliana] gi|75262628|sp|Q9FKT4.1|QKIL2_ARATH RecName: Full=KH domain-containing protein At5g56140; AltName: Full=Quaking-like protein 2 gi|9758634|dbj|BAB09296.1| RNA-binding protein-like [Arabidopsis thaliana] gi|24030184|gb|AAN41273.1| putative RNA-binding protein [Arabidopsis thaliana] gi|332009342|gb|AED96725.1| RNA-bindi…	220	315	1e-108	143.182	89.5455	95.4545	RNA-binding KH domain-containing protein	gbpln	Arabidopsis thaliana	AT5G56140.1 | Symbols: | RNA-binding KH domain-containing protein | chr5:22725462-22727932 FORWARD LENGTH=315	220	315	1e-110	143.182	89.5455	95.4545
Rsa1.0_09322.1.g53054.t2	gb|AAC26234.1| contains similarity to maize transposon MuDR (GB:M76978) [Arabidopsis thaliana]	796	940	1e-143	118.09	36.0553	51.005	contains similarity to maize transposon MuDR (GB:M76978)	gbpln	Arabidopsis thaliana	AT2G12480.1 | Symbols: SCPL43 | serine carboxypeptidase-like 43 | chr2:5069795-5072227 REVERSE LENGTH=442	796	442	5e-35	55.5276	9.04523	10.1759
Rsa1.0_09324.1.g53055.t1	ref|NP_180394.1| cysteine/histidine-rich C1 domain-containing protein [Arabidopsis thaliana] gi|4803954|gb|AAD29826.1| unknown protein [Arabidopsis thaliana] gi|330253004|gb|AEC08098.1| cysteine/histidine-rich C1 domain-containing protein [Arabidopsis thaliana]	247	248	1e-100	100.405	74.8988	83.8057	cysteine/histidine-rich C1 domain-containing protein	gbpln	Arabidopsis thaliana	AT2G28270.1 | Symbols: | Cysteine/Histidine-rich C1 domain family protein | chr2:12053652-12054398 FORWARD LENGTH=248	247	248	1e-103	100.405	74.8988	83.8057
Rsa1.0_09324.1.g53056.t1	gb|AAD19784.1| putative retroelement pol polyprotein [Arabidopsis thaliana]	132	1501	8e-43	1137.12	64.3939	80.303	putative retroelement pol polyprotein	gbpln	Arabidopsis thaliana	AT4G23160.1 | Symbols: CRK8 | cysteine-rich RLK (RECEPTOR-like protein kinase) 8 | chr4:12129485-12134086 FORWARD LENGTH=1262	132	1262	6e-27	956.061	41.6667	58.3333
Rsa1.0_09325.1.g53057.t1	gb|AAM63660.1| glucose-6-phosphate/phosphate translocator [Arabidopsis thaliana]	126	388	2e-46	307.937	71.4286	73.8095	glucose-6-phosphate/phosphate translocator	gbpln	Arabidopsis thaliana	AT5G54800.1 | Symbols: GPT1, ATGPT1 | glucose 6-phosphate/phosphate translocator 1 | chr5:22261408-22263562 FORWARD LENGTH=388	126	388	2e-44	307.937	72.2222	74.6032
Rsa1.0_09326.1.g53058.t1	#	#	#	#	#	#	#	-	----	----	#	#	#	#	#	#	#
Rsa1.0_09327.1.g53059.t1	gb|AAC28221.1| similar to reverse transcriptases (PFam: rvt.hmm, score: 60.13) [Arabidopsis thaliana]	457	1164	1e-158	254.705	59.2998	72.6477	similar to reverse transcriptases (PFam: rvt.hmm, score: 60.13)	gbpln	Arabidopsis thaliana	AT1G43760.1 | Symbols: | DNAse I-like superfamily protein | chr1:16528880-16531065 REVERSE LENGTH=626	457	626	9e-69	136.98	31.9475	48.3589
Rsa1.0_09327.1.g53060.t1	gb|EOA33828.1| hypothetical protein CARUB_v10021307mg [Capsella rubella]	306	515	5e-18	168.301	19.281	24.8366	hypothetical protein CARUB_v10021307mg	gbpln	Capsella rubella	#	#	#	#	#	#	#
Rsa1.0_09328.1.g53061.t1	#	#	#	#	#	#	#	-	----	----	#	#	#	#	#	#	#
Rsa1.0_09329.1.g53062.t1	gb|AAG51783.1|AC079679_3 reverse transcriptase, putative; 16838-20266 [Arabidopsis thaliana]	147	1142	2e-29	776.871	42.1769	55.7823	reverse transcriptase, putative; 16838-20266	gbpln	Arabidopsis thaliana	AT2G22440.1 | Symbols: | BEST Arabidopsis thaliana protein match is: Ribonuclease H-like superfamily protein (TAIR:AT4G29090.1); Has 208 Blast hits to 191 proteins in 10 species: Archae - 0; Bacteria - 0; Metazoa - 0; Fungi - 0; Plants - 208; Viruses - 0; Other Eukaryotes - 0 (source: NCBI BLink). | chr2:9528910-9529917 FORWARD LENGTH=256	147	256	1e-11	174.15	31.2925	43.5374
Rsa1.0_09330.1.g53063.t1	gb|EOA29603.1| hypothetical protein CARUB_v10013521mg, partial [Capsella rubella]	450	498	2e-31	110.667	17.5556	27.3333	hypothetical protein CARUB_v10013521mg, partial	gbpln	Capsella rubella	#	#	#	#	#	#	#
Rsa1.0_09332.1.g53064.t1	gb|AAK38383.1|AC079028_7 hypothetical protein [Arabidopsis thaliana]	97	712	7e-35	734.021	69.0722	80.4124	hypothetical protein	gbpln	Arabidopsis thaliana	#	#	#	#	#	#	#
Rsa1.0_09332.1.g53065.t1	dbj|BAJ34234.1| unnamed protein product [Thellungiella halophila]	276	593	1e-138	214.855	90.2174	93.4783	unnamed protein product	----	----	AT2G17480.1 | Symbols: MLO8, ATMLO8 | Seven transmembrane MLO family protein | chr2:7590559-7593768 REVERSE LENGTH=593	276	593	1e-135	214.855	86.9565	92.3913
Rsa1.0_09333.1.g53066.t1	gb|AAG50751.1|AC079733_19 polyprotein, putative [Arabidopsis thaliana]	538	1468	1e-105	272.862	39.2193	57.4349	polyprotein, putative	gbpln	Arabidopsis thaliana	AT1G21280.1 | Symbols: | CONTAINS InterPro DOMAIN/s: Retrotransposon gag protein (InterPro:IPR005162); Has 707 Blast hits to 705 proteins in 25 species: Archae - 0; Bacteria - 0; Metazoa - 4; Fungi - 0; Plants - 703; Viruses - 0; Other Eukaryotes - 0 (source: NCBI BLink). | chr1:7447690-7448403 REVERSE LENGTH=237	538	237	1e-26	44.052	10.7807	18.2156
Rsa1.0_09334.1.g53067.t1	gb|AAK38383.1|AC079028_7 hypothetical protein [Arabidopsis thaliana]	135	712	1e-12	527.407	30.3704	42.2222	hypothetical protein	gbpln	Arabidopsis thaliana	#	#	#	#	#	#	#
Rsa1.0_09336.1.g53068.t2	gb|ABD64941.1| Ulp1 protease family protein [Brassica oleracea]	789	871	0	110.393	57.5412	68.8213	Ulp1 protease family protein	gbpln	Brassica oleracea	AT2G07240.1 | Symbols: | cysteine-type peptidases;cysteine-type peptidases | chr2:3007102-3011701 REVERSE LENGTH=874	789	874	3e-26	110.773	8.49176	13.0545
Rsa1.0_09338.1.g53069.t1	ref|XP_002878753.1| hypothetical protein ARALYDRAFT_481296 [Arabidopsis lyrata subsp. lyrata] gi|297324592|gb|EFH55012.1| hypothetical protein ARALYDRAFT_481296 [Arabidopsis lyrata subsp. lyrata]	151	440	1e-43	291.391	64.2384	76.8212	hypothetical protein ARALYDRAFT_481296	gbpln	Arabidopsis lyrata	AT2G24420.2 | Symbols: | DNA repair ATPase-related | chr2:10380147-10382624 FORWARD LENGTH=440	151	440	3e-43	291.391	60.9272	74.8344
Rsa1.0_09338.1.g53070.t1	ref|XP_002880583.1| predicted protein [Arabidopsis lyrata subsp. lyrata] gi|297326422|gb|EFH56842.1| predicted protein [Arabidopsis lyrata subsp. lyrata]	157	319	8e-87	203.185	96.8153	96.8153	predicted protein	gbpln	Arabidopsis lyrata	AT2G24430.2 | Symbols: ANAC039 | NAC domain containing protein 38 | chr2:10383517-10386386 REVERSE LENGTH=316	157	316	5e-88	201.274	95.5414	95.5414
Rsa1.0_09339.1.g53071.t1	#	#	#	#	#	#	#	-	----	----	#	#	#	#	#	#	#
Rsa1.0_09340.1.g53072.t1	ref|XP_002886251.1| hypothetical protein ARALYDRAFT_480836 [Arabidopsis lyrata subsp. lyrata] gi|297332091|gb|EFH62510.1| hypothetical protein ARALYDRAFT_480836 [Arabidopsis lyrata subsp. lyrata]	326	949	1e-172	291.104	90.7975	93.865	hypothetical protein ARALYDRAFT_480836	gbpln	Arabidopsis lyrata	AT2G18960.1 | Symbols: AHA1, PMA, OST2, HA1 | H(+)-ATPase 1 | chr2:8221858-8227268 FORWARD LENGTH=949	326	949	1e-175	291.104	91.411	93.5583
Rsa1.0_09341.1.g53073.t1	gb|AAF79687.1|AC022314_28 F9C16.9 [Arabidopsis thaliana]	735	946	0	128.707	52.9252	66.3946	F9C16.9	gbpln	Arabidopsis thaliana	AT1G64260.1 | Symbols: | MuDR family transposase | chr1:23847756-23849915 FORWARD LENGTH=719	735	719	2e-21	97.8231	15.9184	30.068
Rsa1.0_09342.1.g53074.t1	#	#	#	#	#	#	#	-	----	----	#	#	#	#	#	#	#
Rsa1.0_09342.1.g53075.t1	#	#	#	#	#	#	#	-	----	----	#	#	#	#	#	#	#
Rsa1.0_09343.1.g53076.t1	#	#	#	#	#	#	#	-	----	----	#	#	#	#	#	#	#
Rsa1.0_09343.1.g53077.t1	gb|AAF69804.1|AF148847_1 HMG-CoA synthase [Brassica juncea]	385	461	0	119.74	97.6623	98.7013	HMG-CoA synthase	gbpln	Brassica juncea	AT4G11820.1 | Symbols: MVA1, HMGS, EMB2778, FKP1 | hydroxymethylglutaryl-CoA synthase / HMG-CoA synthase / 3-hydroxy-3-methylglutaryl coenzyme A synthase | chr4:7109124-7111213 REVERSE LENGTH=406	385	406	0	105.455	93.5065	97.4026
Rsa1.0_09344.1.g53078.t1	gb|EOA21763.1| hypothetical protein CARUB_v10002217mg [Capsella rubella]	50	141	7e-21	282	96	98	hypothetical protein CARUB_v10002217mg	gbpln	Capsella rubella	AT5G02280.1 | Symbols: | SNARE-like superfamily protein | chr5:469377-470129 FORWARD LENGTH=141	50	141	1e-23	282	96	98
Rsa1.0_09345.1.g53079.t1	gb|ABW81060.1| GagPol3 [Arabidopsis lyrata subsp. lyrata]	504	1103	1e-142	218.849	53.9683	71.4286	GagPol3	gbpln	Arabidopsis lyrata	#	#	#	#	#	#	#
Rsa1.0_09347.1.g53080.t1	ref|NP_175772.1| glutathione S-transferase TAU 28 [Arabidopsis thaliana] gi|75333529|sp|Q9C8M3.1|GSTUS_ARATH RecName: Full=Glutathione S-transferase U28; Short=AtGSTU28; AltName: Full=GST class-tau member 28 gi|12324019|gb|AAG51968.1|AC024260_6 glutathione transferase, putative; 33827-33068 [Arabidopsis thaliana] gi|332194860|gb|AEE32981.1| glutathione S-transferase TAU 28 [Arabidopsis thaliana]	224	224	1e-119	100	92.4107	97.3214	glutathione S-transferase TAU 28	gbpln	Arabidopsis thaliana	AT1G53680.1 | Symbols: ATGSTU28, GSTU28 | glutathione S-transferase TAU 28 | chr1:20038358-20039117 FORWARD LENGTH=224	224	224	1e-122	100	92.4107	97.3214
Rsa1.0_09349.1.g53081.t1	ref|NP_197291.2| protein DA1-related 4 [Arabidopsis thaliana] gi|302595926|sp|Q9FKN7.2|DAR4_ARATH RecName: Full=Protein DA1-related 4 gi|332005099|gb|AED92482.1| protein DA1-related 4 [Arabidopsis thaliana]	1046	1613	0	154.207	61.5679	73.2314	protein DA1-related 4	gbpln	Arabidopsis thaliana	AT5G17890.1 | Symbols: CHS3, DAR4 | DA1-related protein 4 | chr5:5917015-5923160 FORWARD LENGTH=1613	1046	1613	0	154.207	61.5679	73.2314
Rsa1.0_09350.1.g53082.t1	ref|XP_002874461.1| hypothetical protein ARALYDRAFT_351855 [Arabidopsis lyrata subsp. lyrata] gi|297320298|gb|EFH50720.1| hypothetical protein ARALYDRAFT_351855 [Arabidopsis lyrata subsp. lyrata]	390	446	3e-12	114.359	14.1026	17.6923	hypothetical protein ARALYDRAFT_351855	gbpln	Arabidopsis lyrata	#	#	#	#	#	#	#
Rsa1.0_09352.1.g53083.t1	gb|ABD65028.1| hypothetical protein 26.t00082 [Brassica oleracea]	151	220	9e-44	145.695	60.9272	67.5497	hypothetical protein 26.t00082	gbpln	Brassica oleracea	AT1G14800.1 | Symbols: | Nucleic acid-binding, OB-fold-like protein | chr1:5099572-5102558 FORWARD LENGTH=384	151	384	2e-25	254.305	37.7483	54.3046
Rsa1.0_09354.1.g53084.t1	#	#	#	#	#	#	#	-	----	----	#	#	#	#	#	#	#
Rsa1.0_09354.1.g53085.t1	#	#	#	#	#	#	#	-	----	----	AT1G63500.1 | Symbols: | Protein kinase protein with tetratricopeptide repeat domain | chr1:23556015-23558403 FORWARD LENGTH=487	110	487	7e-11	442.727	25.4545	28.1818
Rsa1.0_09355.1.g53086.t1	#	#	#	#	#	#	#	-	----	----	#	#	#	#	#	#	#
Rsa1.0_09357.1.g53087.t1	gb|EOA40165.1| hypothetical protein CARUB_v10008881mg, partial [Capsella rubella]	121	513	1e-14	423.967	38.843	55.3719	hypothetical protein CARUB_v10008881mg, partial	gbpln	Capsella rubella	#	#	#	#	#	#	#
Rsa1.0_09357.1.g53088.t1	gb|ABD65162.1| hypothetical protein 40.t00047 [Brassica oleracea]	162	203	7e-45	125.309	54.321	58.0247	hypothetical protein 40.t00047	gbpln	Brassica oleracea	#	#	#	#	#	#	#
Rsa1.0_09357.1.g53089.t1	gb|EOA33021.1| hypothetical protein CARUB_v10016352mg, partial [Capsella rubella]	231	886	9e-28	383.55	32.9004	48.0519	hypothetical protein CARUB_v10016352mg, partial	gbpln	Capsella rubella	#	#	#	#	#	#	#
Rsa1.0_09358.1.g53090.t1	gb|AAG51783.1|AC079679_3 reverse transcriptase, putative; 16838-20266 [Arabidopsis thaliana]	116	1142	2e-24	984.483	49.1379	61.2069	reverse transcriptase, putative; 16838-20266	gbpln	Arabidopsis thaliana	#	#	#	#	#	#	#
Rsa1.0_09359.1.g53091.t2	gb|EOA26345.1| hypothetical protein CARUB_v10022725mg [Capsella rubella]	320	723	1e-166	225.938	89.375	94.0625	hypothetical protein CARUB_v10022725mg	gbpln	Capsella rubella	AT2G45340.1 | Symbols: | Leucine-rich repeat protein kinase family protein | chr2:18691739-18694466 FORWARD LENGTH=691	320	691	1e-162	215.938	88.75	93.4375
Rsa1.0_09359.1.g53092.t1	gb|AEN99831.1| chlororespiratory reduction 4 [Brassica rapa]	610	612	0	100.328	92.2951	96.3934	chlororespiratory reduction 4	gbpln	Brassica rapa	AT2G45350.1 | Symbols: CRR4 | Pentatricopeptide repeat (PPR) superfamily protein | chr2:18694816-18696657 REVERSE LENGTH=613	610	613	0	100.492	84.2623	90.4918
Rsa1.0_09359.1.g53093.t1	dbj|BAH19985.1| AT2G45380 [Arabidopsis thaliana]	274	410	1e-109	149.635	77.0073	81.7518	AT2G45380	gbpln	Arabidopsis thaliana	AT2G45380.1 | Symbols: | FUNCTIONS IN: molecular_function unknown; INVOLVED IN: biological_process unknown; LOCATED IN: cellular_component unknown; EXPRESSED IN: inflorescence meristem, flower, cultured cell; EXPRESSED DURING: petal differentiation and expansion stage; BEST Arabidopsis thaliana protein match is: Calcium-binding EF-hand family protein (TAIR:AT4G34070.1); Has 171 Blast hits to 170 …	274	494	1e-112	180.292	77.0073	81.7518
Rsa1.0_09360.1.g53094.t1	gb|AAC14404.1| unknown [Arabidopsis thaliana]	195	958	7e-78	491.282	75.8974	83.5897	unknown	gbpln	Arabidopsis thaliana	AT3G51770.2 | Symbols: ETO1 | tetratricopeptide repeat (TPR)-containing protein | chr3:19200328-19203998 REVERSE LENGTH=959	195	959	3e-80	491.795	75.8974	83.5897
Rsa1.0_09360.1.g53095.t1	ref|XP_002877822.1| ethylene-overproduction protein 1 [Arabidopsis lyrata subsp. lyrata] gi|297323660|gb|EFH54081.1| ethylene-overproduction protein 1 [Arabidopsis lyrata subsp. lyrata]	380	947	1e-155	249.211	74.2105	87.3684	ethylene-overproduction protein 1	gbpln	Arabidopsis lyrata	AT3G51770.1 | Symbols: ETO1, ATEOL1 | tetratricopeptide repeat (TPR)-containing protein | chr3:19200328-19203974 REVERSE LENGTH=951	380	951	1e-157	250.263	74.4737	87.3684
Rsa1.0_09361.1.g53096.t1	#	#	#	#	#	#	#	-	----	----	#	#	#	#	#	#	#
Rsa1.0_09361.1.g53097.t1	gb|ABW81060.1| GagPol3 [Arabidopsis lyrata subsp. lyrata]	253	1103	5e-70	435.968	51.3834	59.6838	GagPol3	gbpln	Arabidopsis lyrata	#	#	#	#	#	#	#
Rsa1.0_09362.1.g53098.t1	#	#	#	#	#	#	#	-	----	----	#	#	#	#	#	#	#
Rsa1.0_09363.1.g53099.t1	ref|XP_002882196.1| hypothetical protein ARALYDRAFT_317076 [Arabidopsis lyrata subsp. lyrata] gi|297328036|gb|EFH58455.1| hypothetical protein ARALYDRAFT_317076 [Arabidopsis lyrata subsp. lyrata]	476	725	1e-119	152.311	60.7143	74.3697	hypothetical protein ARALYDRAFT_317076	gbpln	Arabidopsis lyrata	AT3G01160.1 | Symbols: | FUNCTIONS IN: molecular_function unknown; INVOLVED IN: biological_process unknown; LOCATED IN: cytosol, nucleus; EXPRESSED IN: 22 plant structures; EXPRESSED DURING: 13 growth stages; CONTAINS InterPro DOMAIN/s: NUC153 (InterPro:IPR012580); Has 36638 Blast hits to 21323 proteins in 1057 species: Archae - 109; Bacteria - 2369; Metazoa - 13796; Fungi - 4858; Plants - 1657; …	476	713	1e-121	149.79	57.7731	72.0588
Rsa1.0_09364.1.g53100.t1	gb|AAM62476.1| proteinase like protein [Arabidopsis thaliana]	365	364	1e-154	99.726	77.2603	85.4795	proteinase like protein	gbpln	Arabidopsis thaliana	AT4G16640.1 | Symbols: | Matrixin family protein | chr4:9367396-9368490 REVERSE LENGTH=364	365	364	1e-156	99.726	77.2603	85.4795
Rsa1.0_09365.1.g53101.t1	ref|XP_002868657.1| hypothetical protein ARALYDRAFT_493950 [Arabidopsis lyrata subsp. lyrata] gi|297314493|gb|EFH44916.1| hypothetical protein ARALYDRAFT_493950 [Arabidopsis lyrata subsp. lyrata]	65	65	2e-26	100	87.6923	92.3077	hypothetical protein ARALYDRAFT_493950	gbpln	Arabidopsis lyrata	AT5G40382.1 | Symbols: | Cytochrome c oxidase subunit Vc family protein | chr5:16155486-16155683 REVERSE LENGTH=65	65	65	7e-28	100	84.6154	89.2308
Rsa1.0_09365.1.g53102.t1	#	#	#	#	#	#	#	-	----	----	#	#	#	#	#	#	#
Rsa1.0_09367.1.g53103.t2	ref|NP_565639.1| uncharacterized protein [Arabidopsis thaliana] gi|20198248|gb|AAD26886.2| expressed protein [Arabidopsis thaliana] gi|29824419|gb|AAP04169.1| unknown protein [Arabidopsis thaliana] gi|30793905|gb|AAP40405.1| unknown protein [Arabidopsis thaliana] gi|110737185|dbj|BAF00541.1| hypothetical protein [Arabidopsis thaliana] gi|330252856|gb|AEC07950.1| uncharacterized protein AT2G27180 …	124	165	2e-39	133.065	83.0645	92.7419	uncharacterized protein	gbpln	Arabidopsis thaliana	AT2G27180.1 | Symbols: | unknown protein; BEST Arabidopsis thaliana protein match is: unknown protein (TAIR:AT3G11690.1); Has 99 Blast hits to 99 proteins in 14 species: Archae - 0; Bacteria - 0; Metazoa - 0; Fungi - 0; Plants - 99; Viruses - 0; Other Eukaryotes - 0 (source: NCBI BLink). | chr2:11620473-11620970 FORWARD LENGTH=165	124	165	4e-42	133.065	83.0645	92.7419
Rsa1.0_09368.1.g53104.t8	dbj|BAB02259.1| retroelement pol polyprotein-like [Arabidopsis thaliana]	459	777	3e-14	169.281	10.8932	16.5577	retroelement pol polyprotein-like	gbpln	Arabidopsis thaliana	#	#	#	#	#	#	#
Rsa1.0_09369.1.g53105.t1	#	#	#	#	#	#	#	-	----	----	#	#	#	#	#	#	#
Rsa1.0_09370.1.g53106.t1	#	#	#	#	#	#	#	-	----	----	#	#	#	#	#	#	#
Rsa1.0_09371.1.g53107.t1	#	#	#	#	#	#	#	-	----	----	#	#	#	#	#	#	#
Rsa1.0_09371.1.g53108.t1	gb|EOA26734.1| hypothetical protein CARUB_v10022820mg [Capsella rubella]	298	527	1e-24	176.846	35.906	52.6846	hypothetical protein CARUB_v10022820mg	gbpln	Capsella rubella	AT4G05360.1 | Symbols: | Zinc knuckle (CCHC-type) family protein | chr4:2728204-2732337 FORWARD LENGTH=735	298	735	7e-24	246.644	30.8725	43.6242
Rsa1.0_09371.1.g53109.t1	#	#	#	#	#	#	#	-	----	----	#	#	#	#	#	#	#
Rsa1.0_09372.1.g53110.t1	ref|XP_002873765.1| binding protein [Arabidopsis lyrata subsp. lyrata] gi|297319602|gb|EFH50024.1| binding protein [Arabidopsis lyrata subsp. lyrata]	252	1249	1e-119	495.635	84.5238	89.6825	binding protein	gbpln	Arabidopsis lyrata	AT5G16280.1 | Symbols: | Tetratricopeptide repeat (TPR)-like superfamily protein | chr5:5323377-5331345 REVERSE LENGTH=1272	252	1272	1e-122	504.762	84.127	89.2857
Rsa1.0_09372.1.g53111.t1	ref|XP_002871712.1| hypothetical protein ARALYDRAFT_909607 [Arabidopsis lyrata subsp. lyrata] gi|297317549|gb|EFH47971.1| hypothetical protein ARALYDRAFT_909607 [Arabidopsis lyrata subsp. lyrata]	95	1030	1e-29	1084.21	87.3684	92.6316	hypothetical protein ARALYDRAFT_909607	gbpln	Arabidopsis lyrata	AT5G16270.1 | Symbols: ATRAD21.3, SYN4 | sister chromatid cohesion 1 protein 4 | chr5:5316783-5322330 FORWARD LENGTH=1031	95	1031	2e-31	1085.26	87.3684	90.5263
Rsa1.0_09373.1.g53112.t1	pir||C85079 hypothetical protein AT4g08050 [imported] - Arabidopsis thaliana gi|5724774|gb|AAD48078.1|AF160183_5 contains similarity to retrotransposons; may be a pseudogene [Arabidopsis thaliana] gi|7267445|emb|CAB81142.1| AT4g08050 [Arabidopsis thaliana]	458	1428	2e-57	311.79	36.8996	48.69	hypothetical protein AT4g08050	gbpln	Arabidopsis thaliana	#	#	#	#	#	#	#
Rsa1.0_09377.1.g53113.t1	ref|XP_002894189.1| predicted protein [Arabidopsis lyrata subsp. lyrata] gi|297340031|gb|EFH70448.1| predicted protein [Arabidopsis lyrata subsp. lyrata]	72	306	4e-15	425	61.1111	76.3889	predicted protein	gbpln	Arabidopsis lyrata	#	#	#	#	#	#	#
Rsa1.0_09378.1.g53114.t1	ref|NP_191363.1| E3 ubiquitin-protein ligase SINAT2 [Arabidopsis thaliana] gi|46577554|sp|Q9M2P4.1|SINA2_ARATH RecName: Full=E3 ubiquitin-protein ligase SINAT2; AltName: Full=Seven in absentia homolog 2 gi|6729547|emb|CAB67632.1| putative protein [Arabidopsis thaliana] gi|21593355|gb|AAM65304.1| putative RING zinc finger protein [Arabidopsis thaliana] gi|105830184|gb|ABF74716.1| At3g58040 [Arabid…	177	308	1e-62	174.011	63.2768	63.8418	E3 ubiquitin-protein ligase SINAT2	gbpln	Arabidopsis thaliana	AT3G58040.1 | Symbols: SINAT2 | seven in absentia of Arabidopsis 2 | chr3:21489612-21491085 FORWARD LENGTH=308	177	308	4e-65	174.011	63.2768	63.8418
Rsa1.0_09378.1.g53115.t1	gb|AAD19773.1| putative retroelement pol polyprotein [Arabidopsis thaliana]	1018	1335	0	131.139	62.279	77.8978	putative retroelement pol polyprotein	gbpln	Arabidopsis thaliana	AT4G23160.1 | Symbols: CRK8 | cysteine-rich RLK (RECEPTOR-like protein kinase) 8 | chr4:12129485-12134086 FORWARD LENGTH=1262	1018	1262	6e-77	123.969	16.3065	25.0491
Rsa1.0_09379.1.g53116.t1	ref|XP_002877676.1| hypothetical protein ARALYDRAFT_323527 [Arabidopsis lyrata subsp. lyrata] gi|297323514|gb|EFH53935.1| hypothetical protein ARALYDRAFT_323527 [Arabidopsis lyrata subsp. lyrata]	326	298	4e-50	91.411	39.8773	57.9755	hypothetical protein ARALYDRAFT_323527	gbpln	Arabidopsis lyrata	AT5G65850.1 | Symbols: | F-box and associated interaction domains-containing protein | chr5:26346317-26347495 FORWARD LENGTH=392	326	392	1e-52	120.245	44.7853	61.6564
Rsa1.0_09379.1.g53117.t1	gb|AAD32866.1|AC005489_4 F14N23.4 [Arabidopsis thaliana]	244	1161	1e-44	475.82	36.4754	46.7213	F14N23.4	gbpln	Arabidopsis thaliana	AT2G02520.1 | Symbols: | RNA-directed DNA polymerase (reverse transcriptase)-related family protein | chr2:676771-678145 REVERSE LENGTH=211	244	211	6e-46	86.4754	33.6066	44.6721
Rsa1.0_09380.1.g53118.t1	gb|EOA13120.1| hypothetical protein CARUB_v10026131mg [Capsella rubella]	194	588	1e-110	303.093	97.9381	99.4845	hypothetical protein CARUB_v10026131mg	gbpln	Capsella rubella	AT5G52630.1 | Symbols: MEF1 | mitochondrial RNAediting factor 1 | chr5:21350375-21352141 FORWARD LENGTH=588	194	588	1e-111	303.093	96.3918	98.9691
Rsa1.0_09380.1.g53119.t1	dbj|BAJ34368.1| unnamed protein product [Thellungiella halophila]	395	705	0	178.481	96.2025	97.9747	unnamed protein product	----	----	AT5G52640.1 | Symbols: HSP81-1, ATHS83, HSP81.1, HSP83, ATHSP90.1, AtHsp90-1, HSP90.1 | heat shock protein 90.1 | chr5:21352542-21355147 FORWARD LENGTH=705	395	705	0	178.481	96.4557	98.481
Rsa1.0_09381.1.g53120.t1	gb|ABD65062.1| hypothetical protein 27.t00126 [Brassica oleracea]	312	578	7e-53	185.256	34.6154	48.0769	hypothetical protein 27.t00126	gbpln	Brassica oleracea	AT2G15420.1 | Symbols: | myosin heavy chain-related | chr2:6723948-6728183 REVERSE LENGTH=957	312	957	2e-13	306.731	16.9872	25.9615
Rsa1.0_09381.1.g53121.t1	#	#	#	#	#	#	#	-	----	----	#	#	#	#	#	#	#
Rsa1.0_09381.1.g53122.t1	#	#	#	#	#	#	#	-	----	----	#	#	#	#	#	#	#
Rsa1.0_09381.1.g53123.t1	#	#	#	#	#	#	#	-	----	----	#	#	#	#	#	#	#
Rsa1.0_09382.1.g53124.t2	gb|EOA20247.1| hypothetical protein CARUB_v10000547mg [Capsella rubella]	233	586	1e-110	251.502	88.412	95.7082	hypothetical protein CARUB_v10000547mg	gbpln	Capsella rubella	AT5G04770.1 | Symbols: ATCAT6, CAT6 | cationic amino acid transporter 6 | chr5:1379118-1382304 FORWARD LENGTH=583	233	583	1e-109	250.215	87.1245	90.9871
Rsa1.0_09383.1.g53125.t1	#	#	#	#	#	#	#	-	----	----	#	#	#	#	#	#	#
Rsa1.0_09383.1.g53126.t1	#	#	#	#	#	#	#	-	----	----	#	#	#	#	#	#	#
Rsa1.0_09385.1.g53127.t1	dbj|BAJ34357.1| unnamed protein product [Thellungiella halophila]	344	353	1e-166	102.616	83.4302	90.9884	unnamed protein product	----	----	AT2G24150.1 | Symbols: HHP3 | heptahelical protein 3 | chr2:10265632-10267345 REVERSE LENGTH=344	344	344	1e-152	100	77.907	86.0465
Rsa1.0_09386.1.g53128.t1	dbj|BAB02040.1| serine/threonine kinase [Arabidopsis thaliana]	175	480	2e-79	274.286	89.7143	96	serine/threonine kinase	gbpln	Arabidopsis thaliana	AT3G17510.1 | Symbols: CIPK1, SnRK3.16 | CBL-interacting protein kinase 1 | chr3:5989309-5992627 REVERSE LENGTH=444	175	444	1e-81	253.714	89.7143	96
Rsa1.0_09387.1.g53129.t1	gb|EOA30615.1| hypothetical protein CARUB_v10013746mg [Capsella rubella]	88	434	4e-22	493.182	69.3182	72.7273	hypothetical protein CARUB_v10013746mg	gbpln	Capsella rubella	AT2G13840.1 | Symbols: | Polymerase/histidinol phosphatase-like | chr2:5788616-5791057 REVERSE LENGTH=434	88	434	3e-22	493.182	61.3636	71.5909
Rsa1.0_09387.1.g53130.t1	ref|NP_179021.3| minichromosome maintenance 9 [Arabidopsis thaliana] gi|330251181|gb|AEC06275.1| minichromosome maintenance 9 [Arabidopsis thaliana]	277	646	1e-149	233.213	93.8628	94.5848	minichromosome maintenance 9	gbpln	Arabidopsis thaliana	AT2G14050.1 | Symbols: MCM9 | minichromosome maintenance 9 | chr2:5909240-5913817 FORWARD LENGTH=646	277	646	1e-152	233.213	93.8628	94.5848
Rsa1.0_09388.1.g53131.t7	ref|NP_565857.2| translin-like protein [Arabidopsis thaliana] gi|330254241|gb|AEC09335.1| translin-like protein [Arabidopsis thaliana]	387	308	1e-140	79.5866	67.4419	71.3178	translin-like protein	gbpln	Arabidopsis thaliana	AT2G37020.1 | Symbols: | Translin family protein | chr2:15546514-15548792 FORWARD LENGTH=308	387	308	1e-143	79.5866	67.4419	71.3178
Rsa1.0_09390.1.g53132.t1	#	#	#	#	#	#	#	-	----	----	#	#	#	#	#	#	#
Rsa1.0_09390.1.g53133.t1	gb|ABD65057.1| hypothetical protein 27.t00123 [Brassica oleracea]	359	190	5e-22	52.9248	24.234	28.1337	hypothetical protein 27.t00123	gbpln	Brassica oleracea	#	#	#	#	#	#	#
Rsa1.0_09391.1.g53134.t1	gb|AAZ41811.1| 01P13-1 [Brassica rapa subsp. pekinensis]	121	1545	4e-52	1276.86	89.2562	93.3884	01P13-1	gbpln	Brassica rapa	#	#	#	#	#	#	#
Rsa1.0_09391.1.g53135.t1	gb|AAZ41811.1| 01P13-1 [Brassica rapa subsp. pekinensis]	449	1545	2e-94	344.098	38.0846	43.6526	01P13-1	gbpln	Brassica rapa	#	#	#	#	#	#	#
Rsa1.0_09392.1.g53136.t1	ref|NP_200320.1| mitogen-activated protein kinase kinase kinase 15 [Arabidopsis thaliana] gi|9758106|dbj|BAB08578.1| unnamed protein product [Arabidopsis thaliana] gi|332009196|gb|AED96579.1| mitogen-activated protein kinase kinase kinase 15 [Arabidopsis thaliana]	296	448	8e-86	151.351	56.7568	60.8108	mitogen-activated protein kinase kinase kinase 15	gbpln	Arabidopsis thaliana	AT5G55090.1 | Symbols: MAPKKK15 | mitogen-activated protein kinase kinase kinase 15 | chr5:22356852-22358198 REVERSE LENGTH=448	296	448	2e-88	151.351	56.7568	60.8108
Rsa1.0_09392.1.g53137.t1	gb|AAG51783.1|AC079679_3 reverse transcriptase, putative; 16838-20266 [Arabidopsis thaliana]	370	1142	1e-138	308.649	64.3243	78.3784	reverse transcriptase, putative; 16838-20266	gbpln	Arabidopsis thaliana	ATMG01250.1 | Symbols: ORF102 | RNA-directed DNA polymerase (reverse transcriptase) | chrM:310514-310882 FORWARD LENGTH=122	370	122	2e-20	32.973	11.6216	14.5946
Rsa1.0_09393.1.g53138.t1	#	#	#	#	#	#	#	-	----	----	AT1G56200.1 | Symbols: emb1303 | embryo defective 1303 | chr1:21030852-21031886 FORWARD LENGTH=154	84	154	1e-12	183.333	52.381	59.5238
Rsa1.0_09394.1.g53139.t1	ref|XP_002879670.1| zinc finger family protein [Arabidopsis lyrata subsp. lyrata] gi|297325509|gb|EFH55929.1| zinc finger family protein [Arabidopsis lyrata subsp. lyrata]	179	178	9e-81	99.4413	79.8883	91.0615	zinc finger family protein	gbpln	Arabidopsis lyrata	AT2G37430.1 | Symbols: | C2H2 and C2HC zinc fingers superfamily protein | chr2:15706454-15706990 FORWARD LENGTH=178	179	178	1e-82	99.4413	77.6536	91.6201
Rsa1.0_09395.1.g53140.t1	gb|AAM15062.1| putative retroelement integrase [Arabidopsis thaliana]	198	1215	1e-48	613.636	44.4444	57.0707	putative retroelement integrase	gbpln	Arabidopsis thaliana	#	#	#	#	#	#	#
Rsa1.0_09395.1.g53141.t1	dbj|BAB03186.1| En/Spm transposon protein-like [Arabidopsis thaliana]	450	1516	1e-67	336.889	29.5556	34.4444	En/Spm transposon protein-like	gbpln	Arabidopsis thaliana	#	#	#	#	#	#	#
Rsa1.0_09396.1.g53142.t1	gb|AAD22283.1| putative retroelement pol polyprotein [Arabidopsis thaliana]	988	1787	1e-171	180.87	34.3117	43.1174	putative retroelement pol polyprotein	gbpln	Arabidopsis thaliana	#	#	#	#	#	#	#
Rsa1.0_09397.1.g53143.t1	gb|ABW81018.1| gag-pol polymerase [Arabidopsis lyrata subsp. lyrata]	691	672	7e-80	97.2504	26.7728	39.9421	gag-pol polymerase	gbpln	Arabidopsis lyrata	#	#	#	#	#	#	#
Rsa1.0_09397.1.g53144.t1	gb|AAD28663.1| hypothetical protein [Arabidopsis thaliana]	349	356	1e-15	102.006	18.6246	29.2264	hypothetical protein	gbpln	Arabidopsis thaliana	#	#	#	#	#	#	#
Rsa1.0_09397.1.g53145.t1	#	#	#	#	#	#	#	-	----	----	#	#	#	#	#	#	#
Rsa1.0_09398.1.g53146.t1	gb|ABD64941.1| Ulp1 protease family protein [Brassica oleracea]	459	871	1e-59	189.76	35.0763	50.7625	Ulp1 protease family protein	gbpln	Brassica oleracea	AT2G07240.1 | Symbols: | cysteine-type peptidases;cysteine-type peptidases | chr2:3007102-3011701 REVERSE LENGTH=874	459	874	1e-36	190.414	19.1721	32.4619
Rsa1.0_09400.1.g53147.t1	emb|CAN61598.1| hypothetical protein VITISV_013024 [Vitis vinifera]	449	510	1e-24	113.586	21.6036	33.6303	hypothetical protein VITISV_013024	gbpln	Vitis vinifera	#	#	#	#	#	#	#
Rsa1.0_09401.1.g53148.t1	#	#	#	#	#	#	#	-	----	----	#	#	#	#	#	#	#
Rsa1.0_09402.1.g53149.t1	#	#	#	#	#	#	#	-	----	----	#	#	#	#	#	#	#
Rsa1.0_09402.1.g53150.t1	gb|EOA23471.1| hypothetical protein CARUB_v10016663mg [Capsella rubella]	996	911	2e-27	91.4659	6.92771	10.5422	hypothetical protein CARUB_v10016663mg	gbpln	Capsella rubella	AT4G32200.1 | Symbols: ASY2 | DNA-binding HORMA family protein | chr4:15548840-15554962 FORWARD LENGTH=1399	996	1399	4e-30	140.462	19.1767	30.7229
Rsa1.0_09403.1.g53151.t2	gb|ABD65091.1| hypothetical protein 31.t00049 [Brassica oleracea]	660	530	1e-26	80.303	16.9697	23.7879	hypothetical protein 31.t00049	gbpln	Brassica oleracea	#	#	#	#	#	#	#
Rsa1.0_09404.1.g53152.t1	#	#	#	#	#	#	#	-	----	----	#	#	#	#	#	#	#
Rsa1.0_09404.1.g53153.t1	emb|CAB39638.1| RNA-directed DNA polymerase-like protein [Arabidopsis thaliana] gi|7267666|emb|CAB78094.1| RNA-directed DNA polymerase-like protein [Arabidopsis thaliana]	321	1274	1e-54	396.885	41.433	59.19	RNA-directed DNA polymerase-like protein	gbpln	Arabidopsis thaliana	#	#	#	#	#	#	#
Rsa1.0_09405.1.g53154.t1	dbj|BAA97156.1| unnamed protein product [Arabidopsis thaliana]	168	329	3e-26	195.833	37.5	48.8095	unnamed protein product	gbpln	Arabidopsis thaliana	AT4G29090.1 | Symbols: | Ribonuclease H-like superfamily protein | chr4:14333528-14335255 FORWARD LENGTH=575	168	575	1e-13	342.262	25	35.7143
Rsa1.0_09406.1.g53155.t1	#	#	#	#	#	#	#	-	----	----	#	#	#	#	#	#	#
Rsa1.0_09406.1.g53156.t1	gb|EOA12394.1| hypothetical protein CARUB_v10027031mg [Capsella rubella]	238	239	1e-130	100.42	94.5378	98.7395	hypothetical protein CARUB_v10027031mg	gbpln	Capsella rubella	AT5G57440.1 | Symbols: GS1, GPP2 | Haloacid dehalogenase-like hydrolase (HAD) superfamily protein | chr5:23271518-23272900 REVERSE LENGTH=240	238	240	1e-131	100.84	94.1176	97.479
Rsa1.0_09407.1.g53157.t1	gb|ABB45838.1| hypothetical protein [Eutrema halophilum]	325	336	1e-171	103.385	92	93.5385	hypothetical protein	gbpln	Eutrema halophilum	AT5G66390.1 | Symbols: | Peroxidase superfamily protein | chr5:26516063-26517329 REVERSE LENGTH=336	325	336	1e-169	103.385	89.2308	93.2308
Rsa1.0_09407.1.g53158.t2	emb|CAB64224.1| putative protein [Arabidopsis thaliana]	139	335	4e-59	241.007	82.7338	85.6115	putative protein	gbpln	Arabidopsis thaliana	AT3G53210.1 | Symbols: | nodulin MtN21 /EamA-like transporter family protein | chr3:19720182-19721764 FORWARD LENGTH=369	139	369	1e-61	265.468	82.7338	85.6115
Rsa1.0_09409.1.g53159.t1	gb|EOA35623.1| hypothetical protein CARUB_v10020838mg, partial [Capsella rubella]	207	254	9e-83	122.705	76.8116	88.4058	hypothetical protein CARUB_v10020838mg, partial	gbpln	Capsella rubella	AT1G77230.1 | Symbols: | Tetratricopeptide repeat (TPR)-like superfamily protein | chr1:29016129-29017873 FORWARD LENGTH=218	207	218	3e-80	105.314	73.43	86.9565
Rsa1.0_09409.1.g53160.t1	gb|EOA35031.1| hypothetical protein CARUB_v10020138mg [Capsella rubella]	473	525	1e-179	110.994	70.4017	80.3383	hypothetical protein CARUB_v10020138mg	gbpln	Capsella rubella	AT1G77250.1 | Symbols: | RING/FYVE/PHD-type zinc finger family protein | chr1:29020444-29022938 REVERSE LENGTH=522	473	522	1e-177	110.359	70.8245	81.6068
Rsa1.0_09410.1.g53161.t1	#	#	#	#	#	#	#	-	----	----	#	#	#	#	#	#	#
Rsa1.0_09411.1.g53162.t1	gb|AAC26241.1| F9D12.15 gene product [Arabidopsis thaliana]	149	850	2e-13	570.47	36.2416	57.7181	F9D12.15 gene product	gbpln	Arabidopsis thaliana	#	#	#	#	#	#	#
Rsa1.0_09412.1.g53163.t1	#	#	#	#	#	#	#	-	----	----	#	#	#	#	#	#	#
Rsa1.0_09413.1.g53164.t1	dbj|BAB11196.1| mutator-like transposase [Arabidopsis thaliana]	223	797	8e-13	357.399	34.5291	53.8117	mutator-like transposase	gbpln	Arabidopsis thaliana	#	#	#	#	#	#	#
Rsa1.0_09414.1.g53165.t1	gb|EOA22872.1| hypothetical protein CARUB_v10003603mg [Capsella rubella]	196	341	5e-38	173.98	46.9388	60.7143	hypothetical protein CARUB_v10003603mg	gbpln	Capsella rubella	AT5G22160.1 | Symbols: | unknown protein; BEST Arabidopsis thaliana protein match is: unknown protein (TAIR:AT5G22150.1); Has 30201 Blast hits to 17322 proteins in 780 species: Archae - 12; Bacteria - 1396; Metazoa - 17338; Fungi - 3422; Plants - 5037; Viruses - 0; Other Eukaryotes - 2996 (source: NCBI BLink). | chr5:7346944-7349255 FORWARD LENGTH=353	196	353	3e-38	180.102	46.9388	57.6531
Rsa1.0_09415.1.g53166.t8	gb|AAF79618.1|AC027665_19 F5M15.26 [Arabidopsis thaliana]	1320	1838	0	139.242	39.697	53.3333	F5M15.26	gbpln	Arabidopsis thaliana	#	#	#	#	#	#	#
Rsa1.0_09416.1.g53167.t1	ref|NP_001030824.1| putative anion transporter 4 [Arabidopsis thaliana] gi|332644707|gb|AEE78228.1| putative anion transporter 4 [Arabidopsis thaliana]	266	534	1e-112	200.752	84.2105	89.4737	putative anion transporter 4	gbpln	Arabidopsis thaliana	AT3G46980.3 | Symbols: PHT4;3 | phosphate transporter 4;3 | chr3:17307294-17309899 REVERSE LENGTH=534	266	534	1e-115	200.752	84.2105	89.4737
Rsa1.0_09417.1.g53168.t1	gb|EOA13111.1| hypothetical protein CARUB_v10026121mg [Capsella rubella]	477	598	0	125.367	69.1824	80.0839	hypothetical protein CARUB_v10026121mg	gbpln	Capsella rubella	AT5G55490.1 | Symbols: ATGEX1, GEX1 | gamete expressed protein 1 | chr5:22478822-22481071 REVERSE LENGTH=593	477	593	0	124.319	67.086	79.0356
Rsa1.0_09418.1.g53169.t1	gb|ABD65162.1| hypothetical protein 40.t00047 [Brassica oleracea]	538	203	5e-52	37.7323	18.5874	25.4647	hypothetical protein 40.t00047	gbpln	Brassica oleracea	#	#	#	#	#	#	#
Rsa1.0_09419.1.g53170.t1	ref|XP_002882421.1| alpha subunit of F-actin capping protein [Arabidopsis lyrata subsp. lyrata] gi|297328261|gb|EFH58680.1| alpha subunit of F-actin capping protein [Arabidopsis lyrata subsp. lyrata]	291	308	1e-159	105.842	92.0962	96.5636	alpha subunit of F-actin capping protein	gbpln	Arabidopsis lyrata	AT3G05520.2 | Symbols: | Subunits of heterodimeric actin filament capping protein Capz superfamily | chr3:1598611-1601437 FORWARD LENGTH=382	291	382	1e-154	131.271	91.7526	95.8763
Rsa1.0_09419.1.g53171.t1	ref|XP_002882420.1| phospholipid/glycerol acyltransferase family protein [Arabidopsis lyrata subsp. lyrata] gi|297328260|gb|EFH58679.1| phospholipid/glycerol acyltransferase family protein [Arabidopsis lyrata subsp. lyrata]	305	461	1e-151	151.148	84.918	87.541	phospholipid/glycerol acyltransferase family protein	gbpln	Arabidopsis lyrata	AT3G05510.1 | Symbols: | Phospholipid/glycerol acyltransferase family protein | chr3:1595576-1598074 FORWARD LENGTH=448	305	448	1e-148	146.885	81.9672	85.2459
Rsa1.0_09420.1.g53172.t1	#	#	#	#	#	#	#	-	----	----	#	#	#	#	#	#	#
Rsa1.0_09420.1.g53173.t1	gb|AAD20647.1| En/Spm-like transposon protein [Arabidopsis thaliana]	144	209	7e-24	145.139	44.4444	64.5833	En/Spm-like transposon protein	gbpln	Arabidopsis thaliana	#	#	#	#	#	#	#
Rsa1.0_09421.1.g53174.t1	dbj|BAB01350.1| Mutator-like transposase [Arabidopsis thaliana]	111	811	9e-17	730.631	37.8378	49.5495	Mutator-like transposase	gbpln	Arabidopsis thaliana	#	#	#	#	#	#	#
Rsa1.0_09421.1.g53175.t1	#	#	#	#	#	#	#	-	----	----	#	#	#	#	#	#	#
Rsa1.0_09422.1.g53176.t1	gb|EOA26169.1| hypothetical protein CARUB_v10019607mg [Capsella rubella]	181	514	7e-80	283.978	79.0055	87.8453	hypothetical protein CARUB_v10019607mg	gbpln	Capsella rubella	AT2G42790.1 | Symbols: CSY3 | citrate synthase 3 | chr2:17803132-17805991 REVERSE LENGTH=509	181	509	5e-81	281.215	77.9006	87.2928
Rsa1.0_09422.1.g53177.t1	gb|EOA24594.1| hypothetical protein CARUB_v10017860mg [Capsella rubella]	261	261	1e-143	100	97.318	98.0843	hypothetical protein CARUB_v10017860mg	gbpln	Capsella rubella	AT3G58730.1 | Symbols: | vacuolar ATP synthase subunit D (VATD) / V-ATPase D subunit / vacuolar proton pump D subunit (VATPD) | chr3:21718495-21719280 REVERSE LENGTH=261	261	261	1e-144	100	96.1686	98.0843
Rsa1.0_09422.1.g53178.t1	gb|ACI14405.1| WRKY69-1 transcription factor [Brassica napus]	273	269	1e-126	98.5348	93.7729	95.6044	WRKY69-1 transcription factor	gbpln	Brassica napus	AT3G58710.2 | Symbols: WRKY69, ATWRKY69 | WRKY DNA-binding protein 69 | chr3:21715192-21716766 FORWARD LENGTH=271	273	271	1e-122	99.2674	89.011	93.0403
Rsa1.0_09424.1.g53179.t1	ref|NP_181991.1| F-box/kelch-repeat protein [Arabidopsis thaliana] gi|75099774|sp|O80502.1|FBK47_ARATH RecName: Full=F-box/kelch-repeat protein At2g44630 gi|3341683|gb|AAC27465.1| hypothetical protein [Arabidopsis thaliana] gi|26451652|dbj|BAC42923.1| unknown protein [Arabidopsis thaliana] gi|28973275|gb|AAO63962.1| unknown protein [Arabidopsis thaliana] gi|330255355|gb|AEC10449.1| F-box/kelch-re…	92	372	6e-20	404.348	55.4348	69.5652	F-box/kelch-repeat protein	gbpln	Arabidopsis thaliana	AT2G44630.1 | Symbols: | Galactose oxidase/kelch repeat superfamily protein | chr2:18415829-18416947 REVERSE LENGTH=372	92	372	1e-22	404.348	55.4348	69.5652
Rsa1.0_09424.1.g53180.t1	gb|AAK43485.1|AC084807_10 polyprotein, putative [Arabidopsis thaliana] gi|225898008|dbj|BAH30336.1| hypothetical protein [Arabidopsis thaliana]	1409	1459	0	103.549	59.6877	74.9468	polyprotein, putative	gbpln	Arabidopsis thaliana	AT4G23160.1 | Symbols: CRK8 | cysteine-rich RLK (RECEPTOR-like protein kinase) 8 | chr4:12129485-12134086 FORWARD LENGTH=1262	1409	1262	1e-117	89.5671	13.9815	20.44
Rsa1.0_09425.1.g53181.t1	gb|EOA38683.1| hypothetical protein CARUB_v10010664mg [Capsella rubella]	99	121	5e-23	122.222	59.596	65.6566	hypothetical protein CARUB_v10010664mg	gbpln	Capsella rubella	AT1G25422.1 | Symbols: | unknown protein; FUNCTIONS IN: molecular_function unknown; INVOLVED IN: biological_process unknown; LOCATED IN: cellular_component unknown; BEST Arabidopsis thaliana protein match is: unknown protein (TAIR:AT1G68500.1); Has 16 Blast hits to 16 proteins in 6 species: Archae - 0; Bacteria - 0; Metazoa - 0; Fungi - 0; Plants - 16; Viruses - 0; Other Eukaryotes - 0 (source: N…	99	107	2e-25	108.081	54.5455	59.596
Rsa1.0_09427.1.g53182.t1	gb|ACF28609.1| yellow stripe-like protein 8.1 [Brassica juncea]	202	445	2e-84	220.297	87.6238	92.0792	yellow stripe-like protein 8.1	gbpln	Brassica juncea	AT1G48370.1 | Symbols: YSL8 | YELLOW STRIPE like 8 | chr1:17874560-17877256 FORWARD LENGTH=724	202	724	1e-77	358.416	82.1782	88.6139
Rsa1.0_09427.1.g53183.t1	gb|EOA32134.1| hypothetical protein CARUB_v10015385mg, partial [Capsella rubella]	494	581	1e-114	117.611	44.332	53.8462	hypothetical protein CARUB_v10015385mg, partial	gbpln	Capsella rubella	#	#	#	#	#	#	#
Rsa1.0_09428.1.g53184.t1	#	#	#	#	#	#	#	-	----	----	#	#	#	#	#	#	#
Rsa1.0_09428.1.g53185.t1	#	#	#	#	#	#	#	-	----	----	#	#	#	#	#	#	#
Rsa1.0_09429.1.g53186.t1	#	#	#	#	#	#	#	-	----	----	#	#	#	#	#	#	#
Rsa1.0_09429.1.g53187.t1	gb|ABD65037.1| hypothetical protein 26.t00094 [Brassica oleracea]	59	353	3e-16	598.305	76.2712	79.661	hypothetical protein 26.t00094	gbpln	Brassica oleracea	#	#	#	#	#	#	#
Rsa1.0_09429.1.g53188.t1	gb|ABD65000.1| hypothetical protein 26.t00020 [Brassica oleracea]	179	302	6e-45	168.715	59.2179	73.743	hypothetical protein 26.t00020	gbpln	Brassica oleracea	AT3G47680.1 | Symbols: | DNA binding | chr3:17577483-17578391 REVERSE LENGTH=302	179	302	1e-27	168.715	48.6034	65.3631
Rsa1.0_09431.1.g53189.t1	#	#	#	#	#	#	#	-	----	----	#	#	#	#	#	#	#
Rsa1.0_09433.1.g53190.t1	gb|AAC23765.1| Mutator-like transposase [Arabidopsis thaliana]	409	784	2e-76	191.687	43.7653	61.8582	Mutator-like transposase	gbpln	Arabidopsis thaliana	#	#	#	#	#	#	#
Rsa1.0_09434.1.g53191.t3	ref|XP_002872577.1| mitogen-activated protein kinase 5 [Arabidopsis lyrata subsp. lyrata] gi|297318414|gb|EFH48836.1| mitogen-activated protein kinase 5 [Arabidopsis lyrata subsp. lyrata]	379	376	0	99.2084	91.029	93.9314	mitogen-activated protein kinase 5	gbpln	Arabidopsis lyrata	AT4G11330.1 | Symbols: ATMPK5, MPK5 | MAP kinase 5 | chr4:6892143-6893845 FORWARD LENGTH=376	379	376	0	99.2084	90.2375	93.9314
Rsa1.0_09435.1.g53192.t1	ref|XP_002873860.1| predicted protein [Arabidopsis lyrata subsp. lyrata] gi|297319697|gb|EFH50119.1| predicted protein [Arabidopsis lyrata subsp. lyrata]	1191	1168	0	98.0688	75.7347	85.0546	predicted protein	gbpln	Arabidopsis lyrata	AT5G17880.1 | Symbols: CSA1 | disease resistance protein (TIR-NBS-LRR class) | chr5:5908874-5913096 REVERSE LENGTH=1197	1191	1197	0	100.504	60.7053	74.895
Rsa1.0_09436.1.g53193.t2	gb|AAC28189.1| contains similarity to Arabidopsis thaliana retrotransposon Athila (GB:X81801) [Arabidopsis thaliana]	573	940	8e-55	164.049	22.164	31.9372	contains similarity to Arabidopsis thaliana retrotransposon Athila (GB:X81801)	gbpln	Arabidopsis thaliana	#	#	#	#	#	#	#
Rsa1.0_09436.1.g53194.t1	gb|AAG51228.1|AC035249_3 Tam3-like transposon protein; 93317-95488 [Arabidopsis thaliana] gi|12323055|gb|AAG51515.1|AC068324_3 hAT-element transposase, putative [Arabidopsis thaliana]	569	723	1e-178	127.065	53.0756	68.0141	Tam3-like transposon protein; 93317-95488	gbpln	Arabidopsis thaliana	AT3G42170.1 | Symbols: | BED zinc finger ;hAT family dimerisation domain | chr3:14321838-14323928 FORWARD LENGTH=696	569	696	2e-34	122.32	21.4411	39.3673
Rsa1.0_09437.1.g53195.t1	gb|ACP30553.1| disease resistance protein [Brassica rapa subsp. pekinensis]	1366	1290	0	94.4363	84.6266	88.1406	disease resistance protein	gbpln	Brassica rapa	AT5G51630.1 | Symbols: | Disease resistance protein (TIR-NBS-LRR class) family | chr5:20970069-20974666 FORWARD LENGTH=1229	1366	1229	0	89.9707	47.4378	59.8097
Rsa1.0_09437.1.g53196.t1	#	#	#	#	#	#	#	-	----	----	#	#	#	#	#	#	#
Rsa1.0_09438.1.g53197.t1	#	#	#	#	#	#	#	-	----	----	AT1G14060.1 | Symbols: | GCK domain-containing protein | chr1:4817354-4817893 REVERSE LENGTH=179	76	179	1e-12	235.526	42.1053	50
Rsa1.0_09438.1.g53198.t1	#	#	#	#	#	#	#	-	----	----	#	#	#	#	#	#	#
Rsa1.0_09439.1.g53199.t1	gb|EOA27792.1| hypothetical protein CARUB_v10023944mg [Capsella rubella]	252	241	2e-31	95.6349	42.4603	53.9683	hypothetical protein CARUB_v10023944mg	gbpln	Capsella rubella	AT2G34200.1 | Symbols: | RING/FYVE/PHD zinc finger superfamily protein | chr2:14441105-14441882 FORWARD LENGTH=222	252	222	5e-31	88.0952	43.254	51.5873
Rsa1.0_09440.1.g53200.t1	gb|EOA36857.1| hypothetical protein CARUB_v10008803mg [Capsella rubella]	607	536	6e-81	88.3031	24.7117	32.6194	hypothetical protein CARUB_v10008803mg	gbpln	Capsella rubella	AT2G07760.1 | Symbols: | Zinc knuckle (CCHC-type) family protein | chr2:3584420-3586278 REVERSE LENGTH=530	607	530	4e-43	87.3147	13.1796	16.9687
Rsa1.0_09441.1.g53201.t1	ref|XP_002865824.1| nodulin MtN3 family protein [Arabidopsis lyrata subsp. lyrata] gi|297311659|gb|EFH42083.1| nodulin MtN3 family protein [Arabidopsis lyrata subsp. lyrata]	107	294	2e-43	274.766	81.3084	91.5888	nodulin MtN3 family protein	gbpln	Arabidopsis lyrata	AT5G50800.1 | Symbols: SWEET13, AtSWEET13 | Nodulin MtN3 family protein | chr5:20665280-20667140 REVERSE LENGTH=294	107	294	6e-44	274.766	78.5047	90.6542
Rsa1.0_09442.1.g53202.t1	dbj|BAB10790.1| retroelement pol polyprotein-like [Arabidopsis thaliana]	478	1864	9e-64	389.958	31.7992	45.3975	retroelement pol polyprotein-like	gbpln	Arabidopsis thaliana	#	#	#	#	#	#	#
Rsa1.0_09442.1.g53203.t1	#	#	#	#	#	#	#	-	----	----	#	#	#	#	#	#	#
Rsa1.0_09443.1.g53204.t1	#	#	#	#	#	#	#	-	----	----	#	#	#	#	#	#	#
Rsa1.0_09443.1.g53205.t2	ref|XP_003591556.1| Katanin p60 ATPase-containing subunit A-like protein [Medicago truncatula] gi|355480604|gb|AES61807.1| Katanin p60 ATPase-containing subunit A-like protein [Medicago truncatula]	442	1242	3e-12	280.995	10.4072	11.991	Katanin p60 ATPase-containing subunit A-like protein	gbpln	Medicago truncatula	AT1G62130.1 | Symbols: | AAA-type ATPase family protein | chr1:22962365-22968920 REVERSE LENGTH=1043	442	1043	4e-13	235.973	9.27602	11.991
Rsa1.0_09445.1.g53206.t1	gb|AAD20658.1| putative retroelement pol polyprotein [Arabidopsis thaliana]	509	1611	1e-92	316.503	36.3458	46.7583	putative retroelement pol polyprotein	gbpln	Arabidopsis thaliana	#	#	#	#	#	#	#
Rsa1.0_09446.1.g53207.t1	ref|XP_002883143.1| aspartate/glutamate/uridylate kinase family protein [Arabidopsis lyrata subsp. lyrata] gi|297830524|ref|XP_002883144.1| aspartate/glutamate/uridylate kinase family protein [Arabidopsis lyrata subsp. lyrata] gi|297328983|gb|EFH59402.1| aspartate/glutamate/uridylate kinase family protein [Arabidopsis lyrata subsp. lyrata] gi|297328984|gb|EFH59403.1| aspartate/glutamate/uridylate…	328	334	1e-157	101.829	90.8537	93.9024	aspartate/glutamate/uridylate kinase family protein	gbpln	Arabidopsis lyrata	AT3G18680.1 | Symbols: | Amino acid kinase family protein | chr3:6427533-6429520 FORWARD LENGTH=339	328	339	1e-156	103.354	91.1585	94.8171
Rsa1.0_09446.1.g53208.t1	gb|AAM60914.1| unknown [Arabidopsis thaliana]	214	222	3e-76	103.738	80.8411	86.9159	unknown	gbpln	Arabidopsis thaliana	AT3G18690.1 | Symbols: MKS1 | MAP kinase substrate 1 | chr3:6429755-6430423 REVERSE LENGTH=222	214	222	2e-78	103.738	80.3738	86.9159
Rsa1.0_09447.1.g53209.t1	#	#	#	#	#	#	#	-	----	----	#	#	#	#	#	#	#
Rsa1.0_09447.1.g53210.t1	#	#	#	#	#	#	#	-	----	----	#	#	#	#	#	#	#
Rsa1.0_09447.1.g53211.t1	ref|XP_002884156.1| predicted protein [Arabidopsis lyrata subsp. lyrata] gi|297329996|gb|EFH60415.1| predicted protein [Arabidopsis lyrata subsp. lyrata]	140	511	4e-23	365	37.1429	40	predicted protein	gbpln	Arabidopsis lyrata	AT2G16130.1 | Symbols: PMT2, ATPMT2 | polyol/monosaccharide transporter 2 | chr2:7002322-7004043 FORWARD LENGTH=511	140	511	2e-24	365	35	39.2857
Rsa1.0_09447.1.g53212.t1	#	#	#	#	#	#	#	-	----	----	#	#	#	#	#	#	#
Rsa1.0_09448.1.g53213.t1	#	#	#	#	#	#	#	-	----	----	#	#	#	#	#	#	#
Rsa1.0_09448.1.g53214.t1	#	#	#	#	#	#	#	-	----	----	#	#	#	#	#	#	#
Rsa1.0_09449.1.g53215.t1	gb|EOA22013.1| hypothetical protein CARUB_v10002536mg [Capsella rubella]	220	450	5e-61	204.545	58.6364	65	hypothetical protein CARUB_v10002536mg	gbpln	Capsella rubella	AT4G10720.1 | Symbols: | Ankyrin repeat family protein | chr4:6607879-6609358 FORWARD LENGTH=445	220	445	6e-60	202.273	53.1818	57.7273
Rsa1.0_09450.1.g53216.t1	gb|AAK84429.1| putative papillar cell-specific calnexin [Brassica napus]	103	533	5e-32	517.476	66.0194	66.0194	putative papillar cell-specific calnexin	gbpln	Brassica napus	AT5G61790.1 | Symbols: CNX1, ATCNX1 | calnexin 1 | chr5:24827394-24829642 REVERSE LENGTH=530	103	530	8e-34	514.563	63.1068	66.0194
Rsa1.0_09450.1.g53217.t2	ref|XP_002864755.1| tudor domain-containing protein [Arabidopsis lyrata subsp. lyrata] gi|297310590|gb|EFH41014.1| tudor domain-containing protein [Arabidopsis lyrata subsp. lyrata]	433	983	0	227.021	88.6836	93.0716	tudor domain-containing protein	gbpln	Arabidopsis lyrata	AT5G61780.1 | Symbols: Tudor2, AtTudor2, TSN2 | TUDOR-SN protein 2 | chr5:24822012-24826641 FORWARD LENGTH=985	433	985	0	227.483	88.4527	93.0716
Rsa1.0_09451.1.g53218.t1	ref|XP_002875903.1| hypothetical protein ARALYDRAFT_906087 [Arabidopsis lyrata subsp. lyrata] gi|297321741|gb|EFH52162.1| hypothetical protein ARALYDRAFT_906087 [Arabidopsis lyrata subsp. lyrata]	1311	1378	0	105.111	79.6339	87.7956	hypothetical protein ARALYDRAFT_906087	gbpln	Arabidopsis lyrata	AT3G48430.1 | Symbols: REF6 | relative of early flowering 6 | chr3:17935609-17940456 FORWARD LENGTH=1360	1311	1360	0	103.738	77.193	85.7361
Rsa1.0_09452.1.g53219.t1	#	#	#	#	#	#	#	-	----	----	#	#	#	#	#	#	#
Rsa1.0_09454.1.g53220.t1	#	#	#	#	#	#	#	-	----	----	#	#	#	#	#	#	#
Rsa1.0_09457.1.g53221.t1	gb|EOA30269.1| hypothetical protein CARUB_v10013390mg [Capsella rubella]	102	548	7e-28	537.255	62.7451	70.5882	hypothetical protein CARUB_v10013390mg	gbpln	Capsella rubella	AT3G07740.2 | Symbols: ADA2A, ATADA2A, HAC10, HXA02, HXA2 | homolog of yeast ADA2 2A | chr3:2470014-2472485 REVERSE LENGTH=477	102	477	4e-28	467.647	60.7843	68.6275
Rsa1.0_09457.1.g53222.t1	ref|NP_178313.1| peptide transporter PTR2 [Arabidopsis thaliana] gi|1172704|sp|P46032.1|PTR2_ARATH RecName: Full=Peptide transporter PTR2; AltName: Full=Histidine-transporting protein gi|13937185|gb|AAK50086.1|AF372946_1 At2g02040/F14H20.11 [Arabidopsis thaliana] gi|633940|gb|AAB00858.1| transport protein [Arabidopsis thaliana] gi|4406786|gb|AAD20096.1| histidine transport protein (PTR2-B) [Arabi…	576	585	0	101.562	76.9097	86.8056	peptide transporter PTR2	gbpln	Arabidopsis thaliana	AT2G02040.1 | Symbols: ATPTR2-B, NTR1, PTR2-B, PTR2, ATPTR2 | peptide transporter 2 | chr2:487542-489707 FORWARD LENGTH=585	576	585	0	101.562	76.9097	86.8056
Rsa1.0_09458.1.g53223.t3	gb|EOA26972.1| hypothetical protein CARUB_v10023069mg [Capsella rubella] gi|482562783|gb|EOA26973.1| hypothetical protein CARUB_v10023069mg [Capsella rubella]	582	498	1e-163	85.567	46.5636	51.5464	hypothetical protein CARUB_v10023069mg	gbpln	Capsella rubella	AT2G32440.2 | Symbols: KAO2 | ent-kaurenoic acid hydroxylase 2 | chr2:13775668-13777783 FORWARD LENGTH=489	582	489	1e-163	84.0206	45.8763	51.3746
Rsa1.0_09459.1.g53224.t1	ref|XP_002871824.1| kinase family protein [Arabidopsis lyrata subsp. lyrata] gi|297317661|gb|EFH48083.1| kinase family protein [Arabidopsis lyrata subsp. lyrata]	37	513	2e-12	1386.49	94.5946	97.2973	kinase family protein	gbpln	Arabidopsis lyrata	AT5G18610.2 | Symbols: | Protein kinase superfamily protein | chr5:6192736-6195371 FORWARD LENGTH=513	37	513	3e-15	1386.49	94.5946	97.2973
Rsa1.0_09459.1.g53225.t2	ref|XP_002871827.1| zinc finger family protein [Arabidopsis lyrata subsp. lyrata] gi|297317664|gb|EFH48086.1| zinc finger family protein [Arabidopsis lyrata subsp. lyrata]	126	267	6e-65	211.905	93.6508	99.2063	zinc finger family protein	gbpln	Arabidopsis lyrata	AT5G18650.1 | Symbols: | CHY-type/CTCHY-type/RING-type Zinc finger protein | chr5:6218260-6220374 FORWARD LENGTH=267	126	267	7e-67	211.905	92.8571	97.619
Rsa1.0_09460.1.g53226.t1	emb|CBI19672.3| unnamed protein product [Vitis vinifera]	425	430	1e-117	101.176	50.8235	52.7059	unnamed protein product	gbpln	Vitis vinifera	AT1G12920.1 | Symbols: ERF1-2 | eukaryotic release factor 1-2 | chr1:4396555-4397859 REVERSE LENGTH=434	425	434	1e-110	102.118	51.2941	52
Rsa1.0_09460.1.g53227.t2	gb|EOA37465.1| hypothetical protein CARUB_v10011575mg [Capsella rubella]	299	1006	1e-157	336.455	93.6455	96.6555	hypothetical protein CARUB_v10011575mg	gbpln	Capsella rubella	AT1G12930.1 | Symbols: | ARM repeat superfamily protein | chr1:4398588-4405495 REVERSE LENGTH=1005	299	1005	1e-158	336.12	93.311	95.9866
Rsa1.0_09462.1.g53228.t1	#	#	#	#	#	#	#	-	----	----	#	#	#	#	#	#	#
Rsa1.0_09462.1.g53229.t1	gb|EOA28462.1| hypothetical protein CARUB_v10024671mg [Capsella rubella]	127	861	3e-28	677.953	52.7559	52.7559	hypothetical protein CARUB_v10024671mg	gbpln	Capsella rubella	AT2G41620.1 | Symbols: | Nucleoporin interacting component (Nup93/Nic96-like) family protein | chr2:17350419-17354997 REVERSE LENGTH=861	127	861	6e-31	677.953	52.7559	52.7559
Rsa1.0_09468.1.g53230.t1	ref|XP_002875805.1| hypothetical protein ARALYDRAFT_485057 [Arabidopsis lyrata subsp. lyrata] gi|297321643|gb|EFH52064.1| hypothetical protein ARALYDRAFT_485057 [Arabidopsis lyrata subsp. lyrata]	545	739	0	135.596	79.4495	87.156	hypothetical protein ARALYDRAFT_485057	gbpln	Arabidopsis lyrata	AT3G46850.1 | Symbols: | Subtilase family protein | chr3:17256338-17259442 FORWARD LENGTH=736	545	736	0	135.046	76.1468	85.5046
Rsa1.0_09468.1.g53231.t1	ref|XP_004291517.1| PREDICTED: ras-related protein Rab11C-like [Fragaria vesca subsp. vesca]	55	217	1e-22	394.545	94.5455	96.3636	PREDICTED: ras-related protein Rab11C-like	gbpln	Fragaria vesca	AT3G46830.1 | Symbols: ATRAB11A, ATRABA2C, ATRAB-A2C, RAB-A2C, RABA2c | RAB GTPase homolog A2C | chr3:17246699-17248362 REVERSE LENGTH=217	55	217	2e-25	394.545	94.5455	96.3636
Rsa1.0_09469.1.g53232.t1	gb|EOA26428.1| hypothetical protein CARUB_v10025044mg [Capsella rubella]	419	1117	0	266.587	82.5776	88.5442	hypothetical protein CARUB_v10025044mg	gbpln	Capsella rubella	AT2G25050.2 | Symbols: | Actin-binding FH2 (Formin Homology) protein | chr2:10654108-10659383 REVERSE LENGTH=1135	419	1135	0	270.883	82.1002	86.8735
Rsa1.0_09470.1.g53233.t1	#	#	#	#	#	#	#	-	----	----	#	#	#	#	#	#	#
Rsa1.0_09470.1.g53234.t3	ref|XP_002876196.1| leucine-rich repeat family protein [Arabidopsis lyrata subsp. lyrata] gi|297322034|gb|EFH52455.1| leucine-rich repeat family protein [Arabidopsis lyrata subsp. lyrata]	556	857	0	154.137	69.7842	82.3741	leucine-rich repeat family protein	gbpln	Arabidopsis lyrata	AT3G53240.1 | Symbols: AtRLP45, RLP45 | receptor like protein 45 | chr3:19735927-19739047 FORWARD LENGTH=891	556	891	0	160.252	69.964	81.8345
Rsa1.0_09471.1.g53235.t1	ref|XP_002878423.1| kinase family protein [Arabidopsis lyrata subsp. lyrata] gi|297324261|gb|EFH54682.1| kinase family protein [Arabidopsis lyrata subsp. lyrata]	239	626	3e-93	261.925	78.6611	85.3556	kinase family protein	gbpln	Arabidopsis lyrata	AT3G61960.1 | Symbols: | Protein kinase superfamily protein | chr3:22941966-22944996 REVERSE LENGTH=626	239	626	6e-92	261.925	76.9874	82.8452
Rsa1.0_09471.1.g53236.t1	ref|XP_002876646.1| hypothetical protein ARALYDRAFT_486699 [Arabidopsis lyrata subsp. lyrata] gi|297322484|gb|EFH52905.1| hypothetical protein ARALYDRAFT_486699 [Arabidopsis lyrata subsp. lyrata]	88	334	3e-34	379.545	79.5455	93.1818	hypothetical protein ARALYDRAFT_486699	gbpln	Arabidopsis lyrata	AT3G61940.1 | Symbols: MTPA1, ATMTPA1 | Cation efflux family protein | chr3:22937445-22938449 FORWARD LENGTH=334	88	334	3e-36	379.545	78.4091	92.0455
Rsa1.0_09472.1.g53237.t1	gb|EOA35461.1| hypothetical protein CARUB_v10020670mg [Capsella rubella]	51	318	1e-14	623.529	78.4314	86.2745	hypothetical protein CARUB_v10020670mg	gbpln	Capsella rubella	AT1G63120.1 | Symbols: ATRBL2, RBL2 | RHOMBOID-like 2 | chr1:23409054-23410725 REVERSE LENGTH=317	51	317	9e-16	621.569	72.549	82.3529
Rsa1.0_09472.1.g53238.t1	#	#	#	#	#	#	#	-	----	----	#	#	#	#	#	#	#
Rsa1.0_09473.1.g53239.t2	#	#	#	#	#	#	#	-	----	----	#	#	#	#	#	#	#
Rsa1.0_09475.1.g53240.t2	gb|ABD64958.1| ethylene responsive element binding factor -related [Brassica oleracea]	732	954	1e-72	130.328	26.0929	33.7432	ethylene responsive element binding factor -related	gbpln	Brassica oleracea	#	#	#	#	#	#	#
Rsa1.0_09476.1.g53241.t1	#	#	#	#	#	#	#	-	----	----	#	#	#	#	#	#	#
Rsa1.0_09477.1.g53242.t1	gb|EOA14038.1| hypothetical protein CARUB_v10027172mg [Capsella rubella]	68	197	3e-32	289.706	94.1176	100	hypothetical protein CARUB_v10027172mg	gbpln	Capsella rubella	AT5G57040.1 | Symbols: | Lactoylglutathione lyase / glyoxalase I family protein | chr5:23084035-23085116 REVERSE LENGTH=197	68	197	1e-34	289.706	95.5882	98.5294
Rsa1.0_09477.1.g53243.t1	gb|EOA12919.1| hypothetical protein CARUB_v10025897mg, partial [Capsella rubella]	261	816	1e-135	312.644	86.59	93.8697	hypothetical protein CARUB_v10025897mg, partial	gbpln	Capsella rubella	AT5G57035.1 | Symbols: | U-box domain-containing protein kinase family protein | chr5:23080743-23083819 FORWARD LENGTH=789	261	789	1e-136	302.299	86.2069	93.8697
Rsa1.0_09478.1.g53244.t1	ref|XP_002879515.1| EMB1611/MEE22 [Arabidopsis lyrata subsp. lyrata] gi|297325354|gb|EFH55774.1| EMB1611/MEE22 [Arabidopsis lyrata subsp. lyrata]	401	1287	1e-168	320.948	77.0574	85.2868	EMB1611/MEE22	gbpln	Arabidopsis lyrata	AT2G34780.2 | Symbols: MEE22 | maternal effect embryo arrest 22 | chr2:14669201-14673607 FORWARD LENGTH=1236	401	1236	1e-170	308.229	76.5586	84.788
Rsa1.0_09479.1.g53245.t1	#	#	#	#	#	#	#	-	----	----	#	#	#	#	#	#	#
Rsa1.0_09479.1.g53246.t1	#	#	#	#	#	#	#	-	----	----	#	#	#	#	#	#	#
Rsa1.0_09480.1.g53247.t1	#	#	#	#	#	#	#	-	----	----	#	#	#	#	#	#	#
Rsa1.0_09481.1.g53248.t1	ref|NP_001031253.1| putative defensin-like protein 262 [Arabidopsis thaliana] gi|122209606|sp|Q2V4E0.1|DF262_ARATH RecName: Full=Putative defensin-like protein 262; Flags: Precursor gi|332196735|gb|AEE34856.1| putative defensin-like protein 262 [Arabidopsis thaliana]	104	95	2e-13	91.3462	39.4231	50	putative defensin-like protein 262	gbpln	Arabidopsis thaliana	AT1G68905.1 | Symbols: | Defensin-like (DEFL) family protein | chr1:25906716-25907092 REVERSE LENGTH=95	104	95	4e-16	91.3462	39.4231	50
Rsa1.0_09481.1.g53249.t2	ref|XP_002865055.1| hypothetical protein ARALYDRAFT_920059 [Arabidopsis lyrata subsp. lyrata] gi|297310890|gb|EFH41314.1| hypothetical protein ARALYDRAFT_920059 [Arabidopsis lyrata subsp. lyrata]	236	398	7e-31	168.644	37.7119	55.0847	hypothetical protein ARALYDRAFT_920059	gbpln	Arabidopsis lyrata	AT5G66660.1 | Symbols: | Protein of unknown function (DUF677) | chr5:26609308-26610504 REVERSE LENGTH=398	236	398	1e-30	168.644	37.7119	56.7797
Rsa1.0_09483.1.g53250.t1	gb|AAC33226.1| putative non-LTR retroelement reverse transcriptase [Arabidopsis thaliana]	335	1529	2e-78	456.418	40.597	55.8209	putative non-LTR retroelement reverse transcriptase	gbpln	Arabidopsis thaliana	AT3G24255.1 | Symbols: | RNA-directed DNA polymerase (reverse transcriptase)-related family protein | chr3:8789471-8793208 FORWARD LENGTH=746	335	746	7e-56	222.687	31.0448	43.8806
Rsa1.0_09484.1.g53251.t1	ref|XP_002884170.1| defective in RNA-directed DNA methylation 1 [Arabidopsis lyrata subsp. lyrata] gi|297330010|gb|EFH60429.1| defective in RNA-directed DNA methylation 1 [Arabidopsis lyrata subsp. lyrata]	194	815	2e-13	420.103	36.0825	45.3608	defective in RNA-directed DNA methylation 1	gbpln	Arabidopsis lyrata	AT2G16390.1 | Symbols: DRD1, CHR35, DMS1 | SNF2 domain-containing protein / helicase domain-containing protein | chr2:7097638-7101182 FORWARD LENGTH=888	194	888	1e-11	457.732	29.3814	38.6598
Rsa1.0_09485.1.g53252.t1	ref|XP_002862436.1| predicted protein [Arabidopsis lyrata subsp. lyrata] gi|297307949|gb|EFH38694.1| predicted protein [Arabidopsis lyrata subsp. lyrata]	443	530	9e-39	119.639	19.1874	25.5079	predicted protein	gbpln	Arabidopsis lyrata	AT2G07760.1 | Symbols: | Zinc knuckle (CCHC-type) family protein | chr2:3584420-3586278 REVERSE LENGTH=530	443	530	5e-14	119.639	9.02935	16.7043
Rsa1.0_09487.1.g53253.t1	ref|NP_564530.1| aspartyl-tRNA(Asn)/glutamyl-tRNA (Gln) amidotransferase subunit B [Arabidopsis thaliana] gi|75263039|sp|Q9FV81.1|GATB_ARATH RecName: Full=Glutamyl-tRNA(Gln) amidotransferase subunit B, chloroplastic/mitochondrial; Short=Glu-AdT subunit B; Flags: Precursor gi|11078540|gb|AAG29096.1|AF239836_1 Glu-tRNA(Gln) amidotransferase subunit B [Arabidopsis thaliana] gi|15809911|gb|AAL06883.1…	399	550	0	137.845	91.7293	97.7444	aspartyl-tRNA(Asn)/glutamyl-tRNA (Gln) amidotransferase subunit B	gbpln	Arabidopsis thaliana	AT1G48520.1 | Symbols: GATB | GLU-ADT subunit B | chr1:17940185-17942540 FORWARD LENGTH=550	399	550	0	137.845	91.7293	97.7444
Rsa1.0_09487.1.g53254.t1	ref|XP_002885641.1| hypothetical protein ARALYDRAFT_342596 [Arabidopsis lyrata subsp. lyrata] gi|297331481|gb|EFH61900.1| hypothetical protein ARALYDRAFT_342596 [Arabidopsis lyrata subsp. lyrata]	979	1122	0	114.607	56.4862	68.2329	hypothetical protein ARALYDRAFT_342596	gbpln	Arabidopsis lyrata	AT3G24340.1 | Symbols: chr40 | chromatin remodeling 40 | chr3:8832085-8835722 REVERSE LENGTH=1132	979	1132	0	115.628	48.5189	58.3248
Rsa1.0_09488.1.g53255.t2	#	#	#	#	#	#	#	-	----	----	#	#	#	#	#	#	#
Rsa1.0_09490.1.g53256.t1	gb|EOA39020.1| hypothetical protein CARUB_v10011566mg [Capsella rubella]	165	366	3e-86	221.818	95.1515	98.1818	hypothetical protein CARUB_v10011566mg	gbpln	Capsella rubella	AT1G20330.1 | Symbols: SMT2, CVP1, FRL1 | sterol methyltransferase 2 | chr1:7038968-7040053 REVERSE LENGTH=361	165	361	2e-87	218.788	94.5455	96.3636
Rsa1.0_09490.1.g53257.t1	dbj|BAJ33832.1| unnamed protein product [Thellungiella halophila]	164	167	1e-74	101.829	93.2927	96.3415	unnamed protein product	----	----	AT1G20340.1 | Symbols: DRT112, PETE2 | Cupredoxin superfamily protein | chr1:7042770-7043273 REVERSE LENGTH=167	164	167	2e-70	101.829	86.5854	92.6829
Rsa1.0_09491.1.g53258.t1	ref|XP_002866825.1| kelch repeat-containing F-box family protein [Arabidopsis lyrata subsp. lyrata] gi|297312661|gb|EFH43084.1| kelch repeat-containing F-box family protein [Arabidopsis lyrata subsp. lyrata]	171	368	8e-18	215.205	30.4094	40.3509	kelch repeat-containing F-box family protein	gbpln	Arabidopsis lyrata	AT4G38940.1 | Symbols: | Galactose oxidase/kelch repeat superfamily protein | chr4:18152848-18153960 FORWARD LENGTH=370	171	370	3e-19	216.374	29.8246	39.1813
Rsa1.0_09492.1.g53259.t1	ref|NP_683277.1| uncharacterized protein [Arabidopsis thaliana] gi|4836909|gb|AAD30611.1|AC007153_3 Hypothetical protein [Arabidopsis thaliana] gi|55978677|gb|AAV68800.1| hypothetical protein AT1G05577 [Arabidopsis thaliana] gi|60547531|gb|AAX23729.1| hypothetical protein At1g05577 [Arabidopsis thaliana] gi|332189737|gb|AEE27858.1| uncharacterized protein AT1G05577 [Arabidopsis thaliana]	364	372	1e-146	102.198	77.7473	85.4396	uncharacterized protein	gbpln	Arabidopsis thaliana	AT1G05577.1 | Symbols: | Domain of unknown function (DUF966) | chr1:1662643-1664288 REVERSE LENGTH=372	364	372	1e-148	102.198	77.7473	85.4396
Rsa1.0_09492.1.g53260.t1	gb|AAD30610.1|AC007153_2 similar to Na/H antiporter proteins [Arabidopsis thaliana]	117	855	2e-36	730.769	77.7778	84.6154	similar to Na/H antiporter proteins	gbpln	Arabidopsis thaliana	AT1G05580.1 | Symbols: ATCHX23, CHX23 | cation/H+ exchanger 23 | chr1:1665594-1668794 REVERSE LENGTH=867	117	867	4e-39	741.026	77.7778	84.6154
Rsa1.0_09493.1.g53261.t2	gb|AAD22339.1| putative retroelement pol polyprotein [Arabidopsis thaliana]	1070	1411	1e-145	131.869	27.8505	36.4486	putative retroelement pol polyprotein	gbpln	Arabidopsis thaliana	ATMG00860.1 | Symbols: ORF158 | DNA/RNA polymerases superfamily protein | chrM:235916-236392 FORWARD LENGTH=158	1070	158	1e-20	14.7664	4.20561	5.98131
Rsa1.0_09494.1.g53262.t1	gb|EOA24105.1| hypothetical protein CARUB_v10017336mg [Capsella rubella]	317	417	1e-59	131.546	35.0158	38.1703	hypothetical protein CARUB_v10017336mg	gbpln	Capsella rubella	AT3G55070.1 | Symbols: | LisH/CRA/RING-U-box domains-containing protein | chr3:20408377-20410887 FORWARD LENGTH=418	317	418	3e-61	131.861	46.0568	59.6215
Rsa1.0_09495.1.g53263.t1	#	#	#	#	#	#	#	-	----	----	#	#	#	#	#	#	#
Rsa1.0_09497.1.g53264.t1	#	#	#	#	#	#	#	-	----	----	#	#	#	#	#	#	#
Rsa1.0_09499.1.g53265.t1	ref|NP_849707.2| plasma-membrane choline transporter-like protein [Arabidopsis thaliana] gi|332192512|gb|AEE30633.1| plasma-membrane choline transporter-like protein [Arabidopsis thaliana]	201	432	9e-23	214.925	26.3682	28.3582	plasma-membrane choline transporter-like protein	gbpln	Arabidopsis thaliana	AT1G25500.1 | Symbols: | Plasma-membrane choline transporter family protein | chr1:8955595-8957793 REVERSE LENGTH=432	201	432	3e-25	214.925	26.3682	28.3582
Rsa1.0_09500.1.g53266.t1	#	#	#	#	#	#	#	-	----	----	#	#	#	#	#	#	#
Rsa1.0_09500.1.g53267.t1	ref|XP_002878233.1| hypothetical protein ARALYDRAFT_486320 [Arabidopsis lyrata subsp. lyrata] gi|297324071|gb|EFH54492.1| hypothetical protein ARALYDRAFT_486320 [Arabidopsis lyrata subsp. lyrata]	140	242	9e-75	172.857	95.7143	96.4286	hypothetical protein ARALYDRAFT_486320	gbpln	Arabidopsis lyrata	AT3G58670.3 | Symbols: | Protein of unknown function (DUF1637) | chr3:21703693-21705314 REVERSE LENGTH=242	140	242	2e-75	172.857	93.5714	95
Rsa1.0_09500.1.g53268.t1	ref|XP_002876474.1| kinase family protein [Arabidopsis lyrata subsp. lyrata] gi|297322312|gb|EFH52733.1| kinase family protein [Arabidopsis lyrata subsp. lyrata]	158	400	7e-78	253.165	89.8734	94.9367	kinase family protein	gbpln	Arabidopsis lyrata	AT3G58690.1 | Symbols: | Protein kinase superfamily protein | chr3:21709369-21711246 FORWARD LENGTH=400	158	400	3e-78	253.165	87.9747	94.3038
Rsa1.0_09501.1.g53269.t1	#	#	#	#	#	#	#	-	----	----	#	#	#	#	#	#	#
Rsa1.0_09501.1.g53270.t1	gb|EOA26770.1| hypothetical protein CARUB_v10022857mg [Capsella rubella] gi|482562581|gb|EOA26771.1| hypothetical protein CARUB_v10022857mg [Capsella rubella]	108	597	5e-25	552.778	60.1852	70.3704	hypothetical protein CARUB_v10022857mg	gbpln	Capsella rubella	#	#	#	#	#	#	#
Rsa1.0_09502.1.g53271.t1	gb|EOA31663.1| hypothetical protein CARUB_v10014867mg [Capsella rubella]	96	143	3e-47	148.958	95.8333	95.8333	hypothetical protein CARUB_v10014867mg	gbpln	Capsella rubella	AT2G16700.1 | Symbols: ADF5, ATADF5 | actin depolymerizing factor 5 | chr2:7244717-7245467 FORWARD LENGTH=143	96	143	7e-47	148.958	90.625	93.75
Rsa1.0_09503.1.g53272.t1	#	#	#	#	#	#	#	-	----	----	#	#	#	#	#	#	#
Rsa1.0_09504.1.g53273.t1	#	#	#	#	#	#	#	-	----	----	#	#	#	#	#	#	#
Rsa1.0_09504.1.g53274.t2	ref|XP_002890028.1| remorin family protein [Arabidopsis lyrata subsp. lyrata] gi|297335870|gb|EFH66287.1| remorin family protein [Arabidopsis lyrata subsp. lyrata]	339	345	1e-114	101.77	76.4012	84.3658	remorin family protein	gbpln	Arabidopsis lyrata	AT1G13920.1 | Symbols: | Remorin family protein | chr1:4758188-4759754 FORWARD LENGTH=345	339	345	1e-115	101.77	77.2861	84.9558
Rsa1.0_09504.1.g53275.t1	ref|XP_002890025.1| ELM2 domain-containing protein [Arabidopsis lyrata subsp. lyrata] gi|297335867|gb|EFH66284.1| ELM2 domain-containing protein [Arabidopsis lyrata subsp. lyrata]	419	423	1e-177	100.955	77.8043	85.2029	ELM2 domain-containing protein	gbpln	Arabidopsis lyrata	AT1G13880.1 | Symbols: | ELM2 domain-containing protein | chr1:4749603-4750967 FORWARD LENGTH=424	419	424	1e-174	101.193	76.1337	84.9642
Rsa1.0_09506.1.g53276.t1	ref|XP_002866535.1| hypothetical protein ARALYDRAFT_496493 [Arabidopsis lyrata subsp. lyrata] gi|297312370|gb|EFH42794.1| hypothetical protein ARALYDRAFT_496493 [Arabidopsis lyrata subsp. lyrata]	73	471	4e-15	645.205	65.7534	71.2329	hypothetical protein ARALYDRAFT_496493	gbpln	Arabidopsis lyrata	AT5G63110.1 | Symbols: HDA6, AXE1, ATHDA6, RTS1, RPD3B, SIL1 | histone deacetylase 6 | chr5:25315834-25318227 REVERSE LENGTH=471	73	471	1e-16	645.205	61.6438	68.4932
Rsa1.0_09507.1.g53277.t1	gb|AAZ41811.1| 01P13-1 [Brassica rapa subsp. pekinensis]	808	1545	0	191.213	66.8317	79.2079	01P13-1	gbpln	Brassica rapa	AT4G23160.1 | Symbols: CRK8 | cysteine-rich RLK (RECEPTOR-like protein kinase) 8 | chr4:12129485-12134086 FORWARD LENGTH=1262	808	1262	1e-110	156.188	26.9802	40.4703
Rsa1.0_09508.1.g53278.t1	gb|AAC95212.1| Mutator-like transposase [Arabidopsis thaliana]	145	915	3e-12	631.034	33.7931	53.7931	Mutator-like transposase	gbpln	Arabidopsis thaliana	#	#	#	#	#	#	#
Rsa1.0_09509.1.g53279.t1	gb|ABD65035.1| hypothetical protein 26.t00052 [Brassica oleracea]	363	695	4e-74	191.46	48.4848	61.157	hypothetical protein 26.t00052	gbpln	Brassica oleracea	#	#	#	#	#	#	#
Rsa1.0_09509.1.g53280.t1	#	#	#	#	#	#	#	-	----	----	#	#	#	#	#	#	#
Rsa1.0_09510.1.g53281.t1	gb|AAF79618.1|AC027665_19 F5M15.26 [Arabidopsis thaliana]	676	1838	0	271.893	53.1065	66.2722	F5M15.26	gbpln	Arabidopsis thaliana	ATMG00860.1 | Symbols: ORF158 | DNA/RNA polymerases superfamily protein | chrM:235916-236392 FORWARD LENGTH=158	676	158	3e-12	23.3728	6.06509	9.1716
Rsa1.0_09510.1.g53282.t1	#	#	#	#	#	#	#	-	----	----	#	#	#	#	#	#	#
Rsa1.0_09512.1.g53283.t1	gb|AAD32898.1| putative retroelement pol polyprotein [Arabidopsis thaliana]	1294	1307	0	101.005	58.6553	73.2612	putative retroelement pol polyprotein	gbpln	Arabidopsis thaliana	AT4G23160.1 | Symbols: CRK8 | cysteine-rich RLK (RECEPTOR-like protein kinase) 8 | chr4:12129485-12134086 FORWARD LENGTH=1262	1294	1262	5e-97	97.527	13.8331	22.1793
Rsa1.0_09513.1.g53284.t1	gb|EOA15462.1| hypothetical protein CARUB_v10004173mg [Capsella rubella]	796	787	0	98.8693	78.0151	87.3116	hypothetical protein CARUB_v10004173mg	gbpln	Capsella rubella	AT5G35430.1 | Symbols: | Tetratricopeptide repeat (TPR)-like superfamily protein | chr5:13662077-13665735 FORWARD LENGTH=786	796	786	0	98.7437	77.5126	86.3065
Rsa1.0_09514.1.g53285.t2	gb|AAF79348.1|AC007887_7 F15O4.13 [Arabidopsis thaliana]	894	1887	0	211.074	56.0403	68.5682	F15O4.13	gbpln	Arabidopsis thaliana	ATMG00860.1 | Symbols: ORF158 | DNA/RNA polymerases superfamily protein | chrM:235916-236392 FORWARD LENGTH=158	894	158	8e-26	17.6734	6.26398	9.61969
Rsa1.0_09515.1.g53286.t1	gb|AAC28221.1| similar to reverse transcriptases (PFam: rvt.hmm, score: 60.13) [Arabidopsis thaliana]	611	1164	0	190.507	55.4828	69.2308	similar to reverse transcriptases (PFam: rvt.hmm, score: 60.13)	gbpln	Arabidopsis thaliana	AT1G43760.1 | Symbols: | DNAse I-like superfamily protein | chr1:16528880-16531065 REVERSE LENGTH=626	611	626	7e-64	102.455	20.6219	33.0606
Rsa1.0_09516.1.g53287.t1	gb|AAF79618.1|AC027665_19 F5M15.26 [Arabidopsis thaliana]	356	1838	4e-54	516.292	34.5506	47.4719	F5M15.26	gbpln	Arabidopsis thaliana	#	#	#	#	#	#	#
Rsa1.0_09516.1.g53288.t1	gb|ABD65035.1| hypothetical protein 26.t00052 [Brassica oleracea]	284	695	2e-99	244.718	62.6761	79.9296	hypothetical protein 26.t00052	gbpln	Brassica oleracea	#	#	#	#	#	#	#
Rsa1.0_09517.1.g53289.t1	dbj|BAJ33993.1| unnamed protein product [Thellungiella halophila]	228	234	1e-111	102.632	95.1754	96.4912	unnamed protein product	----	----	AT1G08970.2 | Symbols: HAP5C, NF-YC9 | nuclear factor Y, subunit C9 | chr1:2883144-2883839 FORWARD LENGTH=231	228	231	1e-105	101.316	87.7193	89.4737
Rsa1.0_09518.1.g53290.t1	gb|EOA15169.1| hypothetical protein CARUB_v10028550mg [Capsella rubella]	281	1163	4e-34	413.879	29.1815	32.7402	hypothetical protein CARUB_v10028550mg	gbpln	Capsella rubella	AT5G53170.1 | Symbols: FTSH11 | FTSH protease 11 | chr5:21563023-21567922 REVERSE LENGTH=806	281	806	7e-36	286.833	29.1815	32.7402
Rsa1.0_09518.1.g53291.t1	gb|EMJ19207.1| hypothetical protein PRUPE_ppa005791mg [Prunus persica]	162	443	6e-31	273.457	45.0617	51.8519	hypothetical protein PRUPE_ppa005791mg	gbpln	Prunus persica	AT5G53180.1 | Symbols: ATPTB2, PTB2 | polypyrimidine tract-binding protein 2 | chr5:21568393-21571537 REVERSE LENGTH=429	162	429	1e-29	264.815	41.358	45.0617
Rsa1.0_09519.1.g53292.t1	gb|EOA29171.1| hypothetical protein CARUB_v10025441mg [Capsella rubella]	123	342	1e-13	278.049	34.1463	49.5935	hypothetical protein CARUB_v10025441mg	gbpln	Capsella rubella	AT2G41930.1 | Symbols: | Protein kinase superfamily protein | chr2:17501629-17502684 FORWARD LENGTH=351	123	351	2e-11	285.366	27.6423	37.3984
Rsa1.0_09520.1.g53293.t1	gb|AAD17398.1| putative non-LTR retroelement reverse transcriptase [Arabidopsis thaliana]	1212	1225	6e-84	101.073	12.7888	16.3366	putative non-LTR retroelement reverse transcriptase	gbpln	Arabidopsis thaliana	AT4G29090.1 | Symbols: | Ribonuclease H-like superfamily protein | chr4:14333528-14335255 FORWARD LENGTH=575	1212	575	8e-19	47.4422	5.85809	8.74587
Rsa1.0_09521.1.g53294.t1	gb|AFJ66208.1| hypothetical protein 34G24.6 [Capsella rubella] gi|482548528|gb|EOA12722.1| hypothetical protein CARUB_v10028126mg [Capsella rubella]	407	810	1e-167	199.017	74.2015	80.344	hypothetical protein 34G24.6	gbpln	Capsella rubella	AT5G51270.1 | Symbols: | U-box domain-containing protein kinase family protein | chr5:20835137-20838262 REVERSE LENGTH=819	407	819	1e-164	201.229	71.4988	80.8354
Rsa1.0_09522.1.g53295.t1	dbj|BAJ34331.1| unnamed protein product [Thellungiella halophila]	196	585	2e-80	298.469	79.5918	87.2449	unnamed protein product	----	----	AT1G73730.1 | Symbols: EIL3, SLIM1, ATSLIM, AtEIL3 | ETHYLENE-INSENSITIVE3-like 3 | chr1:27730434-27732363 REVERSE LENGTH=567	196	567	4e-63	289.286	67.8571	72.9592
Rsa1.0_09522.1.g53296.t1	ref|NP_177511.1| mate efflux-like protein [Arabidopsis thaliana] gi|12324218|gb|AAG52084.1|AC012679_22 putative integral membrane protein; 47574-45498 [Arabidopsis thaliana] gi|332197378|gb|AEE35499.1| mate efflux-like protein [Arabidopsis thaliana]	251	476	9e-99	189.641	78.0876	83.6653	mate efflux-like protein	gbpln	Arabidopsis thaliana	AT1G73700.1 | Symbols: | MATE efflux family protein | chr1:27717554-27719630 REVERSE LENGTH=476	251	476	1e-101	189.641	78.0876	83.6653
Rsa1.0_09523.1.g53297.t1	#	#	#	#	#	#	#	-	----	----	#	#	#	#	#	#	#
Rsa1.0_09523.1.g53298.t1	emb|CAZ68124.1| ATP binding / protein kinase/ protein tyrosine kinase [Arabidopsis halleri subsp. halleri]	633	634	0	100.158	89.7314	93.9968	ATP binding / protein kinase/ protein tyrosine kinase	gbpln	Arabidopsis halleri	AT2G46850.1 | Symbols: | Protein kinase superfamily protein | chr2:19251083-19253313 FORWARD LENGTH=633	633	633	0	100	89.0995	93.8389
Rsa1.0_09524.1.g53299.t1	#	#	#	#	#	#	#	-	----	----	#	#	#	#	#	#	#
Rsa1.0_09525.1.g53300.t1	gb|AAZ41812.1| 01P13-2 [Brassica rapa subsp. pekinensis]	338	558	1e-104	165.089	63.6095	73.6686	01P13-2	gbpln	Brassica rapa	#	#	#	#	#	#	#
Rsa1.0_09527.1.g53301.t1	gb|EOA16459.1| hypothetical protein CARUB_v10004619mg [Capsella rubella]	508	506	0	99.6063	77.7559	88.189	hypothetical protein CARUB_v10004619mg	gbpln	Capsella rubella	AT4G32170.1 | Symbols: CYP96A2 | cytochrome P450, family 96, subfamily A, polypeptide 2 | chr4:15533772-15535292 FORWARD LENGTH=506	508	506	0	99.6063	77.3622	87.5984
Rsa1.0_09527.1.g53302.t1	gb|EOA17021.1| hypothetical protein CARUB_v10005255mg, partial [Capsella rubella]	156	322	1e-77	206.41	91.6667	94.8718	hypothetical protein CARUB_v10005255mg, partial	gbpln	Capsella rubella	AT3G25520.1 | Symbols: ATL5, PGY3, OLI5, RPL5A | ribosomal protein L5 | chr3:9269573-9271327 REVERSE LENGTH=301	156	301	2e-76	192.949	86.5385	89.7436
Rsa1.0_09528.1.g53303.t1	ref|XP_002867325.1| ATMUS81 [Arabidopsis lyrata subsp. lyrata] gi|297313161|gb|EFH43584.1| ATMUS81 [Arabidopsis lyrata subsp. lyrata]	420	659	0	156.905	81.6667	88.8095	ATMUS81	gbpln	Arabidopsis lyrata	AT4G30870.1 | Symbols: ATMUS81, MUS81 | Restriction endonuclease, type II-like superfamily protein | chr4:15028586-15032461 FORWARD LENGTH=659	420	659	0	156.905	80.7143	88.3333
Rsa1.0_09529.1.g53304.t1	#	#	#	#	#	#	#	-	----	----	#	#	#	#	#	#	#
Rsa1.0_09529.1.g53305.t1	ref|XP_002893557.1| hypothetical protein ARALYDRAFT_473143 [Arabidopsis lyrata subsp. lyrata] gi|297339399|gb|EFH69816.1| hypothetical protein ARALYDRAFT_473143 [Arabidopsis lyrata subsp. lyrata]	114	215	3e-53	188.596	88.5965	95.614	hypothetical protein ARALYDRAFT_473143	gbpln	Arabidopsis lyrata	AT1G29330.1 | Symbols: ATERD2, AERD2, ERD2 | ER lumen protein retaining receptor family protein | chr1:10258580-10260906 REVERSE LENGTH=215	114	215	8e-56	188.596	87.7193	95.614
Rsa1.0_09530.1.g53306.t1	ref|NP_197453.1| mechanosensitive channel of small conductance-like 9 [Arabidopsis thaliana] gi|75147155|sp|Q84M97.1|MSL9_ARATH RecName: Full=Mechanosensitive ion channel protein 9; AltName: Full=Mechanosensitive channel of small conductance-like 9; AltName: Full=MscS-Like protein 9; Short=AtMSL9 gi|30102694|gb|AAP21265.1| At5g19520 [Arabidopsis thaliana] gi|110736360|dbj|BAF00149.1| hypothetical…	667	742	0	111.244	79.3103	89.0555	mechanosensitive channel of small conductance-like 9	gbpln	Arabidopsis thaliana	AT5G19520.1 | Symbols: MSL9, ATMSL9 | mechanosensitive channel of small conductance-like 9 | chr5:6586079-6588771 FORWARD LENGTH=742	667	742	0	111.244	79.3103	89.0555
Rsa1.0_09531.1.g53307.t1	gb|ABD65636.1| hypothetical protein 23.t00055 [Brassica oleracea]	357	414	8e-58	115.966	33.8936	49.0196	hypothetical protein 23.t00055	gbpln	Brassica oleracea	#	#	#	#	#	#	#
Rsa1.0_09532.1.g53308.t1	gb|AAF79374.1|AC007887_33 F15O4.30 [Arabidopsis thaliana]	218	1180	3e-30	541.284	31.1927	44.9541	F15O4.30	gbpln	Arabidopsis thaliana	#	#	#	#	#	#	#
Rsa1.0_09533.1.g53309.t1	gb|AAC28221.1| similar to reverse transcriptases (PFam: rvt.hmm, score: 60.13) [Arabidopsis thaliana]	178	1164	2e-61	653.933	64.0449	76.9663	similar to reverse transcriptases (PFam: rvt.hmm, score: 60.13)	gbpln	Arabidopsis thaliana	AT3G24255.1 | Symbols: | RNA-directed DNA polymerase (reverse transcriptase)-related family protein | chr3:8789471-8793208 FORWARD LENGTH=746	178	746	4e-33	419.101	35.3933	48.3146
Rsa1.0_09534.1.g53310.t1	gb|AAD20658.1| putative retroelement pol polyprotein [Arabidopsis thaliana]	869	1611	0	185.386	65.5926	77.6755	putative retroelement pol polyprotein	gbpln	Arabidopsis thaliana	ATMG00860.1 | Symbols: ORF158 | DNA/RNA polymerases superfamily protein | chrM:235916-236392 FORWARD LENGTH=158	869	158	5e-27	18.1818	6.55926	9.43613
Rsa1.0_09534.1.g53311.t1	#	#	#	#	#	#	#	-	----	----	#	#	#	#	#	#	#
Rsa1.0_09535.1.g53312.t1	ref|NP_200579.1| heat shock protein-like protein [Arabidopsis thaliana] gi|9759268|dbj|BAB09589.1| 101 kDa heat shock protein; HSP101-like protein [Arabidopsis thaliana] gi|332009558|gb|AED96941.1| heat shock protein-like protein [Arabidopsis thaliana]	211	990	1e-105	469.194	90.9953	95.7346	heat shock protein-like protein	gbpln	Arabidopsis thaliana	AT5G57710.1 | Symbols: | Double Clp-N motif-containing P-loop nucleoside triphosphate hydrolases superfamily protein | chr5:23384794-23388052 FORWARD LENGTH=990	211	990	1e-107	469.194	90.9953	95.7346
Rsa1.0_09536.1.g53313.t1	#	#	#	#	#	#	#	-	----	----	#	#	#	#	#	#	#
Rsa1.0_09538.1.g53314.t1	gb|AAF67757.1|AF255679_1 eIF3e [Arabidopsis thaliana]	168	441	7e-48	262.5	63.0952	69.0476	eIF3e	gbpln	Arabidopsis thaliana	AT3G57290.1 | Symbols: EIF3E, TIF3E1, ATEIF3E-1, INT-6, ATINT6, INT6 | eukaryotic translation initiation factor 3E | chr3:21196786-21199073 REVERSE LENGTH=441	168	441	3e-50	262.5	63.0952	69.0476
Rsa1.0_09538.1.g53315.t2	ref|NP_567046.1| Transmembrane proteins 14C [Arabidopsis thaliana] gi|14517381|gb|AAK62581.1| AT3g57280/F28O9_130 [Arabidopsis thaliana] gi|15450539|gb|AAK96447.1| AT3g57280/F28O9_130 [Arabidopsis thaliana] gi|21553454|gb|AAM62547.1| unknown [Arabidopsis thaliana] gi|332646114|gb|AEE79635.1| Transmembrane proteins 14C [Arabidopsis thaliana]	261	226	5e-92	86.59	68.9655	72.7969	Transmembrane proteins 14C	gbpln	Arabidopsis thaliana	AT3G57280.1 | Symbols: | Transmembrane proteins 14C | chr3:21193960-21195547 FORWARD LENGTH=226	261	226	2e-94	86.59	68.9655	72.7969
Rsa1.0_09538.1.g53316.t1	gb|EOA22003.1| hypothetical protein CARUB_v10002526mg [Capsella rubella]	119	591	4e-30	496.639	58.8235	68.9076	hypothetical protein CARUB_v10002526mg	gbpln	Capsella rubella	AT5G13600.1 | Symbols: | Phototropic-responsive NPH3 family protein | chr5:4380432-4382497 FORWARD LENGTH=591	119	591	3e-30	496.639	54.6218	66.3866
Rsa1.0_09539.1.g53317.t1	ref|XP_002879013.1| hypothetical protein ARALYDRAFT_901487 [Arabidopsis lyrata subsp. lyrata] gi|297324852|gb|EFH55272.1| hypothetical protein ARALYDRAFT_901487 [Arabidopsis lyrata subsp. lyrata]	85	458	4e-16	538.824	47.0588	67.0588	hypothetical protein ARALYDRAFT_901487	gbpln	Arabidopsis lyrata	AT2G07200.1 | Symbols: | Cysteine proteinases superfamily protein | chr2:2989205-2989878 FORWARD LENGTH=151	85	151	7e-16	177.647	43.5294	64.7059
Rsa1.0_09539.1.g53318.t1	#	#	#	#	#	#	#	-	----	----	#	#	#	#	#	#	#
Rsa1.0_09539.1.g53319.t1	gb|AAD25571.1| Mutator-like transposase [Arabidopsis thaliana]	177	580	7e-20	327.684	35.5932	50.2825	Mutator-like transposase	gbpln	Arabidopsis thaliana	#	#	#	#	#	#	#
Rsa1.0_09541.1.g53320.t1	#	#	#	#	#	#	#	-	----	----	#	#	#	#	#	#	#
Rsa1.0_09541.1.g53321.t1	gb|ABD64939.1| hypothetical protein 24.t00017 [Brassica oleracea]	236	442	5e-44	187.288	33.4746	38.1356	hypothetical protein 24.t00017	gbpln	Brassica oleracea	AT3G47680.1 | Symbols: | DNA binding | chr3:17577483-17578391 REVERSE LENGTH=302	236	302	2e-14	127.966	18.2203	24.1525
Rsa1.0_09542.1.g53322.t1	gb|AAF99727.1|AC004557_6 F17L21.7 [Arabidopsis thaliana]	1408	1534	0	108.949	64.7017	76.9886	F17L21.7	gbpln	Arabidopsis thaliana	AT4G23160.1 | Symbols: CRK8 | cysteine-rich RLK (RECEPTOR-like protein kinase) 8 | chr4:12129485-12134086 FORWARD LENGTH=1262	1408	1262	4e-90	89.6307	12.7131	19.2472
Rsa1.0_09544.1.g53323.t1	emb|CAB39638.1| RNA-directed DNA polymerase-like protein [Arabidopsis thaliana] gi|7267666|emb|CAB78094.1| RNA-directed DNA polymerase-like protein [Arabidopsis thaliana]	246	1274	3e-58	517.886	42.6829	56.5041	RNA-directed DNA polymerase-like protein	gbpln	Arabidopsis thaliana	AT1G10000.1 | Symbols: | Ribonuclease H-like superfamily protein | chr1:3263877-3264788 REVERSE LENGTH=303	246	303	1e-30	123.171	26.8293	36.1789
Rsa1.0_09544.1.g53324.t1	#	#	#	#	#	#	#	-	----	----	#	#	#	#	#	#	#
Rsa1.0_09545.1.g53325.t1	gb|EOA13093.1| hypothetical protein CARUB_v10026101mg [Capsella rubella] gi|482548900|gb|EOA13094.1| hypothetical protein CARUB_v10026101mg [Capsella rubella]	187	611	4e-66	326.738	79.1444	86.631	hypothetical protein CARUB_v10026101mg	gbpln	Capsella rubella	AT5G58620.1 | Symbols: | zinc finger (CCCH-type) family protein | chr5:23693959-23695782 FORWARD LENGTH=607	187	607	1e-61	324.599	76.4706	82.8877
Rsa1.0_09545.1.g53326.t1	dbj|BAC43286.1| unknown protein [Arabidopsis thaliana] gi|28950925|gb|AAO63386.1| At5g58630 [Arabidopsis thaliana]	134	372	9e-36	277.612	64.1791	76.1194	unknown protein	gbpln	Arabidopsis thaliana	AT5G58630.1 | Symbols: | unknown protein; Has 1807 Blast hits to 1807 proteins in 277 species: Archae - 0; Bacteria - 0; Metazoa - 736; Fungi - 347; Plants - 385; Viruses - 0; Other Eukaryotes - 339 (source: NCBI BLink). | chr5:23696141-23697335 REVERSE LENGTH=372	134	372	2e-38	277.612	64.1791	76.1194
Rsa1.0_09546.1.g53327.t1	gb|AAO66535.1| transposon protein, putative, unclassified [Oryza sativa Japonica Group] gi|108712154|gb|ABF99949.1| transposon protein, putative, unclassified [Oryza sativa Japonica Group]	869	2026	9e-95	233.142	20.3682	26.5823	transposon protein, putative, unclassified	gbpln	Oryza sativa	#	#	#	#	#	#	#
Rsa1.0_09547.1.g53328.t1	gb|AAB82639.1| putative non-LTR retroelement reverse transcriptase [Arabidopsis thaliana]	1859	1374	0	73.9107	41.6891	55.2985	putative non-LTR retroelement reverse transcriptase	gbpln	Arabidopsis thaliana	AT4G29090.1 | Symbols: | Ribonuclease H-like superfamily protein | chr4:14333528-14335255 FORWARD LENGTH=575	1859	575	1e-175	30.9306	15.4384	22.27
Rsa1.0_09548.1.g53329.t1	#	#	#	#	#	#	#	-	----	----	#	#	#	#	#	#	#
Rsa1.0_09550.1.g53330.t1	gb|EOA24097.1| hypothetical protein CARUB_v10017327mg [Capsella rubella]	58	420	3e-21	724.138	86.2069	96.5517	hypothetical protein CARUB_v10017327mg	gbpln	Capsella rubella	AT3G49680.2 | Symbols: ATBCAT-3, BCAT3 | branched-chain aminotransferase 3 | chr3:18422768-18425473 FORWARD LENGTH=411	58	411	1e-23	708.621	86.2069	94.8276
Rsa1.0_09550.1.g53331.t1	ref|XP_002877694.1| hypothetical protein ARALYDRAFT_348080 [Arabidopsis lyrata subsp. lyrata] gi|297323532|gb|EFH53953.1| hypothetical protein ARALYDRAFT_348080 [Arabidopsis lyrata subsp. lyrata]	209	470	6e-84	224.88	72.2488	75.1196	hypothetical protein ARALYDRAFT_348080	gbpln	Arabidopsis lyrata	AT3G49700.1 | Symbols: ETO3, ACS9, AtACS9 | 1-aminocyclopropane-1-carboxylate synthase 9 | chr3:18434470-18436141 REVERSE LENGTH=470	209	470	2e-86	224.88	72.2488	76.0766
Rsa1.0_09551.1.g53332.t1	ref|XP_002891858.1| pentatricopeptide repeat-containing protein [Arabidopsis lyrata subsp. lyrata] gi|297337700|gb|EFH68117.1| pentatricopeptide repeat-containing protein [Arabidopsis lyrata subsp. lyrata]	226	395	1e-104	174.779	84.0708	92.4779	pentatricopeptide repeat-containing protein	gbpln	Arabidopsis lyrata	AT1G55890.1 | Symbols: | Tetratricopeptide repeat (TPR)-like superfamily protein | chr1:20901364-20902560 FORWARD LENGTH=398	226	398	1e-104	176.106	82.7434	92.4779
Rsa1.0_09551.1.g53333.t1	ref|NP_175982.2| ubiquitin-protein ligase 1 [Arabidopsis thaliana] gi|332195188|gb|AEE33309.1| ubiquitin-protein ligase 1 [Arabidopsis thaliana]	238	3930	3e-52	1651.26	52.9412	66.8067	ubiquitin-protein ligase 1	gbpln	Arabidopsis thaliana	AT1G55860.1 | Symbols: UPL1 | ubiquitin-protein ligase 1 | chr1:20879900-20895393 REVERSE LENGTH=3930	238	3930	8e-55	1651.26	52.9412	66.8067
Rsa1.0_09551.1.g53334.t1	gb|EOA36706.1| hypothetical protein CARUB_v10012240mg [Capsella rubella]	145	732	2e-54	504.828	80	88.2759	hypothetical protein CARUB_v10012240mg	gbpln	Capsella rubella	AT1G55850.1 | Symbols: ATCSLE1, CSLE1 | cellulose synthase like E1 | chr1:20876752-20879414 FORWARD LENGTH=729	145	729	2e-55	502.759	84.8276	91.0345
Rsa1.0_09552.1.g53335.t1	gb|EOA14810.1| hypothetical protein CARUB_v10028117mg [Capsella rubella]	261	442	3e-33	169.349	34.8659	49.0421	hypothetical protein CARUB_v10028117mg	gbpln	Capsella rubella	AT3G56780.1 | Symbols: | FBD, F-box and Leucine Rich Repeat domains containing protein | chr3:21031613-21033202 FORWARD LENGTH=431	261	431	6e-33	165.134	35.249	46.3602
Rsa1.0_09553.1.g53336.t1	#	#	#	#	#	#	#	-	----	----	#	#	#	#	#	#	#
Rsa1.0_09554.1.g53337.t1	#	#	#	#	#	#	#	-	----	----	#	#	#	#	#	#	#
Rsa1.0_09554.1.g53338.t1	gb|AAD30632.1|AC006085_5 Hypothetical protein [Arabidopsis thaliana]	408	1295	5e-63	317.402	36.7647	50.2451	Hypothetical protein	gbpln	Arabidopsis thaliana	#	#	#	#	#	#	#
Rsa1.0_09555.1.g53339.t1	pir||T00833 RNA-directed DNA polymerase homolog T13L16.7 - Arabidopsis thaliana (fragment)	900	1365	1e-168	151.667	41.8889	59	RNA-directed DNA polymerase homolog T13L16.7 - Arabidopsis thaliana (fragment)	----	----	AT4G29090.1 | Symbols: | Ribonuclease H-like superfamily protein | chr4:14333528-14335255 FORWARD LENGTH=575	900	575	2e-43	63.8889	14.2222	23.6667
Rsa1.0_09556.1.g53340.t1	ref|XP_004301972.1| PREDICTED: uncharacterized protein LOC101291061 [Fragaria vesca subsp. vesca]	132	567	1e-18	429.545	40.9091	53.7879	PREDICTED: uncharacterized protein LOC101291061	gbpln	Fragaria vesca	#	#	#	#	#	#	#
Rsa1.0_09558.1.g53341.t1	gb|ABD65035.1| hypothetical protein 26.t00052 [Brassica oleracea]	196	695	2e-64	354.592	62.2449	79.0816	hypothetical protein 26.t00052	gbpln	Brassica oleracea	#	#	#	#	#	#	#
Rsa1.0_09558.1.g53342.t1	gb|ABW81018.1| gag-pol polymerase [Arabidopsis lyrata subsp. lyrata]	177	672	4e-28	379.661	32.7684	47.4576	gag-pol polymerase	gbpln	Arabidopsis lyrata	#	#	#	#	#	#	#
Rsa1.0_09559.1.g53343.t1	ref|NP_568388.1| RNA recognition motif-containing protein [Arabidopsis thaliana] gi|20260444|gb|AAM13120.1| glycine-rich RNA-binding protein, putative [Arabidopsis thaliana] gi|28059296|gb|AAO30045.1| glycine-rich RNA-binding protein, putative [Arabidopsis thaliana] gi|332005391|gb|AED92774.1| RNA recognition motif-containing protein [Arabidopsis thaliana]	173	337	1e-34	194.798	66.474	79.1908	RNA recognition motif-containing protein	gbpln	Arabidopsis thaliana	AT5G19960.1 | Symbols: | RNA-binding (RRM/RBD/RNP motifs) family protein | chr5:6744029-6746133 FORWARD LENGTH=337	173	337	5e-37	194.798	66.474	79.1908
Rsa1.0_09560.1.g53344.t1	gb|EOA21781.1| hypothetical protein CARUB_v10002242mg [Capsella rubella]	58	133	5e-16	229.31	81.0345	93.1034	hypothetical protein CARUB_v10002242mg	gbpln	Capsella rubella	AT5G18250.1 | Symbols: | unknown protein; FUNCTIONS IN: molecular_function unknown; INVOLVED IN: biological_process unknown; LOCATED IN: mitochondrion; EXPRESSED IN: 23 plant structures; EXPRESSED DURING: 13 growth stages; BEST Arabidopsis thaliana protein match is: unknown protein (TAIR:AT3G04040.1); Has 1807 Blast hits to 1807 proteins in 277 species: Archae - 0; Bacteria - 0; Metazoa - 736; Fu…	58	133	2e-18	229.31	79.3103	93.1034
Rsa1.0_09561.1.g53345.t1	gb|AAD22339.1| putative retroelement pol polyprotein [Arabidopsis thaliana]	419	1411	5e-94	336.754	43.6754	54.6539	putative retroelement pol polyprotein	gbpln	Arabidopsis thaliana	#	#	#	#	#	#	#
Rsa1.0_09562.1.g53346.t1	ref|XP_002866283.1| ATPLC1 [Arabidopsis lyrata subsp. lyrata] gi|297312118|gb|EFH42542.1| ATPLC1 [Arabidopsis lyrata subsp. lyrata]	449	563	0	125.39	81.9599	85.9688	ATPLC1	gbpln	Arabidopsis lyrata	AT5G58670.1 | Symbols: ATPLC1, ATPLC, PLC1 | phospholipase C1 | chr5:23704457-23706751 REVERSE LENGTH=561	449	561	0	124.944	81.2918	85.5234
Rsa1.0_09563.1.g53347.t2	ref|XP_002880936.1| hypothetical protein ARALYDRAFT_481676 [Arabidopsis lyrata subsp. lyrata] gi|297326775|gb|EFH57195.1| hypothetical protein ARALYDRAFT_481676 [Arabidopsis lyrata subsp. lyrata]	76	381	2e-29	501.316	88.1579	93.4211	hypothetical protein ARALYDRAFT_481676	gbpln	Arabidopsis lyrata	AT2G28310.3 | Symbols: | Protein of unknown function (DUF707) | chr2:12085773-12087888 FORWARD LENGTH=374	76	374	3e-27	492.105	78.9474	84.2105
Rsa1.0_09564.1.g53348.t1	gb|ABD65060.1| hypothetical protein 27.t00039 [Brassica oleracea]	188	1367	5e-74	727.128	70.7447	78.1915	hypothetical protein 27.t00039	gbpln	Brassica oleracea	#	#	#	#	#	#	#
Rsa1.0_09565.1.g53349.t2	ref|NP_187629.3| centromeric protein E [Arabidopsis thaliana] gi|332641347|gb|AEE74868.1| kinesin motor protein-related protein [Arabidopsis thaliana]	542	1273	1e-163	234.871	55.7196	60.8856	centromeric protein E	gbpln	Arabidopsis thaliana	AT3G10180.1 | Symbols: | P-loop containing nucleoside triphosphate hydrolases superfamily protein | chr3:3146393-3154644 REVERSE LENGTH=1273	542	1273	1e-166	234.871	55.7196	60.8856
Rsa1.0_09566.1.g53350.t1	ref|XP_002875962.1| invertase/pectin methylesterase inhibitor family protein [Arabidopsis lyrata subsp. lyrata] gi|297321800|gb|EFH52221.1| invertase/pectin methylesterase inhibitor family protein [Arabidopsis lyrata subsp. lyrata]	188	186	2e-90	98.9362	85.6383	92.5532	invertase/pectin methylesterase inhibitor family protein	gbpln	Arabidopsis lyrata	AT3G49330.1 | Symbols: | Plant invertase/pectin methylesterase inhibitor superfamily protein | chr3:18291488-18292048 FORWARD LENGTH=186	188	186	1e-91	98.9362	84.5745	92.0213
Rsa1.0_09567.1.g53351.t1	#	#	#	#	#	#	#	-	----	----	#	#	#	#	#	#	#
Rsa1.0_09567.1.g53352.t2	#	#	#	#	#	#	#	-	----	----	#	#	#	#	#	#	#
Rsa1.0_09567.1.g53353.t1	gb|ABD64958.1| ethylene responsive element binding factor -related [Brassica oleracea]	697	954	2e-40	136.872	15.3515	18.0775	ethylene responsive element binding factor -related	gbpln	Brassica oleracea	#	#	#	#	#	#	#
Rsa1.0_09568.1.g53354.t2	ref|NP_197423.1| glucose-1-phosphate adenylyltransferase large subunit 1 [Arabidopsis thaliana] gi|14916987|sp|P55229.3|GLGL1_ARATH RecName: Full=Glucose-1-phosphate adenylyltransferase large subunit 1, chloroplastic; AltName: Full=ADP-glucose pyrophosphorylase; AltName: Full=ADP-glucose synthase; AltName: Full=AGPase S; AltName: Full=Alpha-D-glucose-1-phosphate adenyl transferase; Flags: Precurs…	517	522	0	100.967	94.7776	98.2592	glucose-1-phosphate adenylyltransferase large subunit 1	gbpln	Arabidopsis thaliana	AT5G19220.1 | Symbols: ADG2, APL1 | ADP glucose pyrophosphorylase large subunit 1 | chr5:6463931-6466775 REVERSE LENGTH=522	517	522	0	100.967	94.7776	98.2592
Rsa1.0_09570.1.g53355.t3	#	#	#	#	#	#	#	-	----	----	#	#	#	#	#	#	#
Rsa1.0_09571.1.g53356.t1	#	#	#	#	#	#	#	-	----	----	#	#	#	#	#	#	#
Rsa1.0_09571.1.g53357.t1	gb|AAF79348.1|AC007887_7 F15O4.13 [Arabidopsis thaliana]	378	1887	2e-60	499.206	29.6296	38.0952	F15O4.13	gbpln	Arabidopsis thaliana	#	#	#	#	#	#	#
Rsa1.0_09572.1.g53358.t2	gb|EOA35102.1| hypothetical protein CARUB_v10020216mg [Capsella rubella]	497	479	0	96.3783	78.4708	85.9155	hypothetical protein CARUB_v10020216mg	gbpln	Capsella rubella	AT1G72110.1 | Symbols: | O-acyltransferase (WSD1-like) family protein | chr1:27129253-27131354 REVERSE LENGTH=479	497	479	0	96.3783	63.1791	76.8612
Rsa1.0_09573.1.g53359.t1	#	#	#	#	#	#	#	-	----	----	#	#	#	#	#	#	#
Rsa1.0_09574.1.g53360.t1	sp|P21239.2|RUB1_BRANA RecName: Full=RuBisCO large subunit-binding protein subunit alpha, chloroplastic; AltName: Full=60 kDa chaperonin subunit alpha; AltName: Full=CPN-60 alpha; Flags: Precursor gi|289365|gb|AAA32979.1| 60-kDa chaperonin-60 alpha-polypeptide precursor, partial [Brassica napus]	44	546	2e-13	1240.91	90.9091	93.1818	RecName: Full=RuBisCO large subunit-binding protein subunit alpha, chloroplastic; AltName: Full=60 kDa chaperonin subunit alpha; AltName: Full=CPN-60 alpha; Flags: Precursor gi|289365|gb|AAA32979.1| 60-kDa chaperonin-60 alpha-polypeptide precursor, partial	gbpln	Brassica napus	AT2G28000.1 | Symbols: CPN60A, CH-CPN60A, SLP | chaperonin-60alpha | chr2:11926603-11929184 FORWARD LENGTH=586	44	586	8e-11	1331.82	97.7273	97.7273
Rsa1.0_09575.1.g53361.t1	ref|XP_002890065.1| T5E21.8 [Arabidopsis lyrata subsp. lyrata] gi|297335907|gb|EFH66324.1| T5E21.8 [Arabidopsis lyrata subsp. lyrata]	243	494	3e-88	203.292	72.8395	81.893	T5E21.8	gbpln	Arabidopsis lyrata	AT1G14580.2 | Symbols: | C2H2-like zinc finger protein | chr1:4990070-4992442 FORWARD LENGTH=467	243	467	3e-77	192.181	70.3704	77.7778
Rsa1.0_09576.1.g53362.t1	#	#	#	#	#	#	#	-	----	----	#	#	#	#	#	#	#
Rsa1.0_09576.1.g53363.t1	gb|ABD64968.1| hypothetical protein 25.t00005 [Brassica oleracea]	142	299	5e-15	210.563	34.507	47.8873	hypothetical protein 25.t00005	gbpln	Brassica oleracea	AT5G47590.1 | Symbols: | Heat shock protein HSP20/alpha crystallin family | chr5:19297945-19299099 REVERSE LENGTH=264	142	264	9e-15	185.915	29.5775	44.3662
Rsa1.0_09577.1.g53364.t1	gb|EOA31000.1| hypothetical protein CARUB_v10014143mg [Capsella rubella]	328	334	1e-146	101.829	85.3659	91.4634	hypothetical protein CARUB_v10014143mg	gbpln	Capsella rubella	AT3G10770.1 | Symbols: | Single-stranded nucleic acid binding R3H protein | chr3:3372461-3374026 REVERSE LENGTH=333	328	333	1e-140	101.524	84.4512	89.6341
Rsa1.0_09577.1.g53365.t1	ref|XP_002882696.1| predicted protein [Arabidopsis lyrata subsp. lyrata] gi|297328536|gb|EFH58955.1| predicted protein [Arabidopsis lyrata subsp. lyrata]	204	227	5e-72	111.275	65.6863	77.9412	predicted protein	gbpln	Arabidopsis lyrata	AT3G10780.1 | Symbols: | emp24/gp25L/p24 family/GOLD family protein | chr3:3375161-3376334 FORWARD LENGTH=217	204	217	6e-72	106.373	62.2549	76.4706
Rsa1.0_09577.1.g53366.t1	emb|CAB39637.1| putative protein [Arabidopsis thaliana] gi|7267665|emb|CAB78093.1| putative protein [Arabidopsis thaliana] gi|91805577|gb|ABE65517.1| hypothetical protein At4g09700 [Arabidopsis thaliana]	402	371	2e-72	92.2886	38.5572	53.9801	putative protein	gbpln	Arabidopsis thaliana	AT3G31430.1 | Symbols: | unknown protein; FUNCTIONS IN: molecular_function unknown; INVOLVED IN: biological_process unknown; LOCATED IN: endomembrane system; BEST Arabidopsis thaliana protein match is: unknown protein (TAIR:AT5G18636.1); Has 295 Blast hits to 291 proteins in 12 species: Archae - 0; Bacteria - 0; Metazoa - 0; Fungi - 0; Plants - 295; Viruses - 0; Other Eukaryotes - 0 (source: NCBI…	402	336	3e-21	83.5821	16.1692	23.8806
Rsa1.0_09579.1.g53367.t1	gb|EOA12662.1| hypothetical protein CARUB_v10027754mg, partial [Capsella rubella]	152	232	2e-21	152.632	34.2105	48.6842	hypothetical protein CARUB_v10027754mg, partial	gbpln	Capsella rubella	AT2G34320.1 | Symbols: | Polynucleotidyl transferase, ribonuclease H-like superfamily protein | chr2:14484959-14485837 FORWARD LENGTH=292	152	292	2e-14	192.105	23.6842	40.7895
Rsa1.0_09579.1.g53368.t1	ref|NP_191759.1| S-adenosyl-L-methionine-dependent methyltransferase-like protein [Arabidopsis thaliana] gi|6899898|emb|CAB71907.1| putative protein [Arabidopsis thaliana] gi|17979264|gb|AAL49948.1| AT3g62000/F21F14_170 [Arabidopsis thaliana] gi|20334816|gb|AAM16164.1| AT3g62000/F21F14_170 [Arabidopsis thaliana] gi|332646770|gb|AEE80291.1| S-adenosyl-L-methionine-dependent methyltransferase-like …	277	278	1e-141	100.361	87.7256	95.6679	S-adenosyl-L-methionine-dependent methyltransferase-like protein	gbpln	Arabidopsis thaliana	AT3G62000.1 | Symbols: | S-adenosyl-L-methionine-dependent methyltransferases superfamily protein | chr3:22959441-22961180 REVERSE LENGTH=278	277	278	1e-143	100.361	87.7256	95.6679
Rsa1.0_09579.1.g53369.t1	#	#	#	#	#	#	#	-	----	----	#	#	#	#	#	#	#
Rsa1.0_09580.1.g53370.t1	ref|NP_188906.1| pentatricopeptide repeat-containing protein [Arabidopsis thaliana] gi|75274241|sp|Q9LUJ4.1|PP248_ARATH RecName: Full=Pentatricopeptide repeat-containing protein At3g22670, mitochondrial; Flags: Precursor gi|9279685|dbj|BAB01242.1| unnamed protein product [Arabidopsis thaliana] gi|332643142|gb|AEE76663.1| pentatricopeptide repeat-containing protein [Arabidopsis thaliana]	51	562	5e-13	1101.96	78.4314	84.3137	pentatricopeptide repeat-containing protein	gbpln	Arabidopsis thaliana	AT3G22670.1 | Symbols: | Pentatricopeptide repeat (PPR) superfamily protein | chr3:8017771-8019459 REVERSE LENGTH=562	51	562	9e-16	1101.96	78.4314	84.3137
Rsa1.0_09581.1.g53371.t1	gb|EOA25633.1| hypothetical protein CARUB_v10018982mg [Capsella rubella]	95	311	2e-36	327.368	82.1053	89.4737	hypothetical protein CARUB_v10018982mg	gbpln	Capsella rubella	AT3G54150.1 | Symbols: | S-adenosyl-L-methionine-dependent methyltransferases superfamily protein | chr3:20050802-20052742 REVERSE LENGTH=323	95	323	3e-35	340	75.7895	84.2105
Rsa1.0_09583.1.g53372.t1	ref|NP_568811.1| kinesin 3 [Arabidopsis thaliana] gi|1170621|sp|P46875.1|ATK3_ARATH RecName: Full=Kinesin-3; AltName: Full=Kinesin-like protein C gi|1438844|dbj|BAA04674.1| heavy chain polypeptide of kinesin-like protein [Arabidopsis thaliana] gi|27808616|gb|AAO24588.1| At5g54670 [Arabidopsis thaliana] gi|110736249|dbj|BAF00095.1| heavy chain polypeptide of kinesin like protein [Arabidopsis thali…	106	754	4e-46	711.321	80.1887	82.0755	kinesin 3	gbpln	Arabidopsis thaliana	AT5G54670.1 | Symbols: ATK3, KATC | kinesin 3 | chr5:22209912-22213843 FORWARD LENGTH=754	106	754	7e-49	711.321	80.1887	82.0755
Rsa1.0_09583.1.g53373.t1	ref|NP_200279.1| transcription factor ILR3 [Arabidopsis thaliana] gi|297792933|ref|XP_002864351.1| hypothetical protein ARALYDRAFT_495549 [Arabidopsis lyrata subsp. lyrata] gi|75309075|sp|Q9FH37.1|ILR3_ARATH RecName: Full=Transcription factor ILR3; AltName: Full=Basic helix-loop-helix protein 105; Short=AtbHLH105; Short=bHLH 105; AltName: Full=Protein IAA-LEUCINE RESISTANT 3; AltName: Full=Transc…	235	234	1e-119	99.5745	92.3404	95.3191	transcription factor ILR3	gbpln	Arabidopsis lyrata	AT5G54680.1 | Symbols: ILR3, bHLH105 | basic helix-loop-helix (bHLH) DNA-binding superfamily protein | chr5:22217270-22218993 FORWARD LENGTH=234	235	234	1e-122	99.5745	92.3404	95.3191
Rsa1.0_09584.1.g53374.t1	#	#	#	#	#	#	#	-	----	----	#	#	#	#	#	#	#
Rsa1.0_09584.1.g53375.t1	gb|AAK43485.1|AC084807_10 polyprotein, putative [Arabidopsis thaliana] gi|225898008|dbj|BAH30336.1| hypothetical protein [Arabidopsis thaliana]	1313	1459	0	111.12	60.6245	74.3336	polyprotein, putative	gbpln	Arabidopsis thaliana	AT4G23160.1 | Symbols: CRK8 | cysteine-rich RLK (RECEPTOR-like protein kinase) 8 | chr4:12129485-12134086 FORWARD LENGTH=1262	1313	1262	1e-104	96.1158	13.9375	21.0206
Rsa1.0_09585.1.g53376.t1	#	#	#	#	#	#	#	-	----	----	#	#	#	#	#	#	#
Rsa1.0_09586.1.g53377.t1	dbj|BAB09991.1| mutator-like transposase-like [Arabidopsis thaliana]	204	825	2e-14	404.412	30.3922	41.6667	mutator-like transposase-like	gbpln	Arabidopsis thaliana	#	#	#	#	#	#	#
Rsa1.0_09587.1.g53378.t1	gb|AAF18641.1|AC006228_12 F5J5.16 [Arabidopsis thaliana]	411	1024	3e-78	249.148	39.6594	51.8248	F5J5.16	gbpln	Arabidopsis thaliana	#	#	#	#	#	#	#
Rsa1.0_09588.1.g53379.t1	ref|NP_568939.2| Peter Pan-like protein [Arabidopsis thaliana] gi|42573760|ref|NP_974976.1| Peter Pan-like protein [Arabidopsis thaliana] gi|10176870|dbj|BAB10077.1| unnamed protein product [Arabidopsis thaliana] gi|332010132|gb|AED97515.1| Peter Pan-like protein [Arabidopsis thaliana] gi|332010133|gb|AED97516.1| Peter Pan-like protein [Arabidopsis thaliana]	207	346	1e-111	167.15	94.2029	97.1014	Peter Pan-like protein	gbpln	Arabidopsis thaliana	AT5G61770.3 | Symbols: PPAN | PETER PAN-like protein | chr5:24815888-24817495 FORWARD LENGTH=346	207	346	1e-114	167.15	94.2029	97.1014
Rsa1.0_09589.1.g53380.t1	#	#	#	#	#	#	#	-	----	----	#	#	#	#	#	#	#
Rsa1.0_09589.1.g53381.t1	gb|AAG10817.1|AC011808_5 Putative retroelement polyprotein [Arabidopsis thaliana]	315	1413	5e-86	448.571	57.4603	70.1587	Putative retroelement polyprotein	gbpln	Arabidopsis thaliana	#	#	#	#	#	#	#
Rsa1.0_09590.1.g53382.t1	#	#	#	#	#	#	#	-	----	----	#	#	#	#	#	#	#
Rsa1.0_09590.1.g53383.t2	emb|CAN75172.1| hypothetical protein VITISV_033306 [Vitis vinifera]	402	973	6e-59	242.04	29.602	38.5572	hypothetical protein VITISV_033306	gbpln	Vitis vinifera	#	#	#	#	#	#	#
Rsa1.0_09592.1.g53384.t1	gb|AAG50806.1|AC079281_8 unknown protein [Arabidopsis thaliana]	1493	1213	0	81.2458	28.8011	41.929	unknown protein	gbpln	Arabidopsis thaliana	AT1G43760.1 | Symbols: | DNAse I-like superfamily protein | chr1:16528880-16531065 REVERSE LENGTH=626	1493	626	2e-61	41.929	8.77428	14.2666
Rsa1.0_09594.1.g53385.t1	gb|EOA20355.1| hypothetical protein CARUB_v10000670mg [Capsella rubella]	571	536	0	93.8704	71.979	78.4588	hypothetical protein CARUB_v10000670mg	gbpln	Capsella rubella	AT5G19840.2 | Symbols: | 2-oxoglutarate (2OG) and Fe(II)-dependent oxygenase superfamily protein | chr5:6705372-6709063 FORWARD LENGTH=549	571	549	0	96.1471	72.1541	78.2837
Rsa1.0_09595.1.g53386.t2	ref|XP_002870781.1| hypothetical protein ARALYDRAFT_330553 [Arabidopsis lyrata subsp. lyrata] gi|297316617|gb|EFH47040.1| hypothetical protein ARALYDRAFT_330553 [Arabidopsis lyrata subsp. lyrata]	434	412	0	94.9309	86.1751	88.0184	hypothetical protein ARALYDRAFT_330553	gbpln	Arabidopsis lyrata	AT5G39400.1 | Symbols: ATPTEN1, PTEN1 | Calcium/lipid-binding (CaLB) phosphatase | chr5:15766251-15767922 FORWARD LENGTH=412	434	412	0	94.9309	85.7143	87.3272
Rsa1.0_09595.1.g53387.t1	#	#	#	#	#	#	#	-	----	----	#	#	#	#	#	#	#
Rsa1.0_09596.1.g53388.t1	emb|CAB75484.1| putative protein [Arabidopsis thaliana]	667	851	7e-63	127.586	17.3913	22.039	putative protein	gbpln	Arabidopsis thaliana	ATMG00310.1 | Symbols: ORF154 | RNA-directed DNA polymerase (reverse transcriptase)-related family protein | chrM:90883-91347 REVERSE LENGTH=154	667	154	5e-38	23.0885	10.4948	15.8921
Rsa1.0_09597.1.g53389.t1	ref|XP_002881688.1| transferase family protein [Arabidopsis lyrata subsp. lyrata] gi|297327527|gb|EFH57947.1| transferase family protein [Arabidopsis lyrata subsp. lyrata]	81	482	2e-36	595.062	88.8889	96.2963	transferase family protein	gbpln	Arabidopsis lyrata	AT2G39980.1 | Symbols: | HXXXD-type acyl-transferase family protein | chr2:16688437-16689885 REVERSE LENGTH=482	81	482	7e-39	595.062	87.6543	96.2963
Rsa1.0_09597.1.g53390.t1	gb|AAB95281.1| unknown protein [Arabidopsis thaliana]	78	171	8e-27	219.231	74.359	78.2051	unknown protein	gbpln	Arabidopsis thaliana	AT2G39960.1 | Symbols: | Microsomal signal peptidase 25 kDa subunit (SPC25) | chr2:16681666-16683491 REVERSE LENGTH=192	78	192	2e-28	246.154	76.9231	83.3333
Rsa1.0_09598.1.g53391.t1	sp|P0C2F6.1|RNHX1_ARATH RecName: Full=Putative ribonuclease H protein At1g65750	631	620	0	98.2567	57.5277	72.5832	RecName: Full=Putative ribonuclease H protein At1g65750	----	----	AT5G42905.1 | Symbols: | Polynucleotidyl transferase, ribonuclease H-like superfamily protein | chr5:17201414-17202323 REVERSE LENGTH=258	631	258	6e-84	40.8875	24.2472	29.6355
Rsa1.0_09598.1.g53392.t1	gb|ADF81044.1| LEC1-1 transcription factor [Brassica napus]	184	230	2e-44	125	50.5435	56.5217	LEC1-1 transcription factor	gbpln	Brassica napus	AT1G21970.1 | Symbols: LEC1, EMB 212, EMB212, NF-YB9 | Histone superfamily protein | chr1:7727750-7729571 REVERSE LENGTH=238	184	238	3e-43	129.348	48.3696	55.4348
Rsa1.0_09599.1.g53393.t1	ref|NP_179656.4| catalytic domain of protein kinase and Mad3-BUB1-I domain-containing protein [Arabidopsis thaliana] gi|330251957|gb|AEC07051.1| catalytic domain of protein kinase and Mad3-BUB1-I domain-containing protein [Arabidopsis thaliana]	474	525	0	110.759	82.9114	90.2954	catalytic domain of protein kinase and Mad3-BUB1-I domain-containing protein	gbpln	Arabidopsis thaliana	AT2G20635.1 | Symbols: | ATP binding;protein kinases;protein serine/threonine kinases | chr2:8900410-8903384 FORWARD LENGTH=525	474	525	0	110.759	82.9114	90.2954
Rsa1.0_09599.1.g53394.t1	gb|EOA31132.1| hypothetical protein CARUB_v10014295mg [Capsella rubella]	296	292	1e-142	98.6486	83.1081	90.2027	hypothetical protein CARUB_v10014295mg	gbpln	Capsella rubella	AT2G20670.1 | Symbols: | Protein of unknown function (DUF506) | chr2:8912163-8913472 REVERSE LENGTH=294	296	294	1e-138	99.3243	82.4324	88.5135
Rsa1.0_09600.1.g53395.t1	gb|AAF79348.1|AC007887_7 F15O4.13 [Arabidopsis thaliana]	351	1887	6e-94	537.607	45.8689	55.2707	F15O4.13	gbpln	Arabidopsis thaliana	#	#	#	#	#	#	#
Rsa1.0_09600.1.g53396.t1	#	#	#	#	#	#	#	-	----	----	#	#	#	#	#	#	#
Rsa1.0_09601.1.g53397.t1	dbj|BAJ34436.1| unnamed protein product [Thellungiella halophila]	364	968	1e-140	265.934	67.3077	68.1319	unnamed protein product	----	----	AT3G14940.1 | Symbols: ATPPC3, PPC3 | phosphoenolpyruvate carboxylase 3 | chr3:5025584-5029476 FORWARD LENGTH=968	364	968	1e-141	265.934	66.7582	67.5824
Rsa1.0_09601.1.g53398.t1	ref|XP_002885062.1| galactosyltransferase family protein [Arabidopsis lyrata subsp. lyrata] gi|297330902|gb|EFH61321.1| galactosyltransferase family protein [Arabidopsis lyrata subsp. lyrata]	330	343	1e-167	103.939	86.3636	91.2121	galactosyltransferase family protein	gbpln	Arabidopsis lyrata	AT1G53290.1 | Symbols: | Galactosyltransferase family protein | chr1:19871353-19873251 FORWARD LENGTH=345	330	345	1e-169	104.545	84.5455	90.9091
Rsa1.0_09603.1.g53399.t1	#	#	#	#	#	#	#	-	----	----	#	#	#	#	#	#	#
Rsa1.0_09603.1.g53400.t1	#	#	#	#	#	#	#	-	----	----	#	#	#	#	#	#	#
Rsa1.0_09604.1.g53401.t1	#	#	#	#	#	#	#	-	----	----	#	#	#	#	#	#	#
Rsa1.0_09605.1.g53402.t1	gb|ABD65099.1| hypothetical protein 31.t00074 [Brassica oleracea]	124	258	6e-27	208.065	61.2903	71.7742	hypothetical protein 31.t00074	gbpln	Brassica oleracea	#	#	#	#	#	#	#
Rsa1.0_09607.1.g53403.t1	ref|XP_002875985.1| glycoside hydrolase family 28 protein [Arabidopsis lyrata subsp. lyrata] gi|297321823|gb|EFH52244.1| glycoside hydrolase family 28 protein [Arabidopsis lyrata subsp. lyrata]	191	471	2e-96	246.597	90.5759	95.288	glycoside hydrolase family 28 protein	gbpln	Arabidopsis lyrata	AT3G62110.1 | Symbols: | Pectin lyase-like superfamily protein | chr3:22997313-22999503 REVERSE LENGTH=471	191	471	2e-97	246.597	89.0052	94.2408
Rsa1.0_09608.1.g53404.t2	#	#	#	#	#	#	#	-	----	----	#	#	#	#	#	#	#
Rsa1.0_09609.1.g53405.t1	emb|CAN67118.1| hypothetical protein VITISV_035158 [Vitis vinifera]	553	963	1e-46	174.141	16.4557	23.8698	hypothetical protein VITISV_035158	gbpln	Vitis vinifera	#	#	#	#	#	#	#
Rsa1.0_09611.1.g53406.t1	gb|AAG52949.1| gag/pol polyprotein [Arabidopsis thaliana]	676	1643	9e-84	243.047	22.3373	29.8817	gag/pol polyprotein	gbpln	Arabidopsis thaliana	#	#	#	#	#	#	#
Rsa1.0_09612.1.g53407.t1	gb|AAF79348.1|AC007887_7 F15O4.13 [Arabidopsis thaliana]	633	1887	0	298.104	62.8752	76.3033	F15O4.13	gbpln	Arabidopsis thaliana	ATMG00860.1 | Symbols: ORF158 | DNA/RNA polymerases superfamily protein | chrM:235916-236392 FORWARD LENGTH=158	633	158	3e-18	24.9605	6.00316	9.16272
Rsa1.0_09613.1.g53408.t1	ref|XP_002882937.1| hypothetical protein ARALYDRAFT_897824 [Arabidopsis lyrata subsp. lyrata] gi|297328777|gb|EFH59196.1| hypothetical protein ARALYDRAFT_897824 [Arabidopsis lyrata subsp. lyrata]	143	192	8e-51	134.266	66.4336	67.8322	hypothetical protein ARALYDRAFT_897824	gbpln	Arabidopsis lyrata	AT3G15360.1 | Symbols: ATHM4, TRX-M4, ATM4 | thioredoxin M-type 4 | chr3:5188448-5189457 FORWARD LENGTH=193	143	193	4e-52	134.965	65.035	67.1329
Rsa1.0_09614.1.g53409.t1	gb|AAF24531.1|AC007534_12 F7F22.17 [Arabidopsis thaliana]	202	1799	2e-22	890.594	33.6634	51.4851	F7F22.17	gbpln	Arabidopsis thaliana	#	#	#	#	#	#	#
Rsa1.0_09616.1.g53410.t3	gb|ACG60682.1| transposon-like ORF [Brassica oleracea var. alboglabra]	652	704	1e-128	107.975	33.589	34.3558	transposon-like ORF	gbpln	Brassica oleracea	#	#	#	#	#	#	#
Rsa1.0_09617.1.g53411.t1	gb|ADG45874.1| UDP-glucosyltransferase [Isatis tinctoria]	274	476	1e-115	173.723	77.7372	85.7664	UDP-glucosyltransferase	gbpln	Isatis tinctoria	AT4G15550.1 | Symbols: IAGLU | indole-3-acetate beta-D-glucosyltransferase | chr4:8877877-8879301 REVERSE LENGTH=474	274	474	1e-106	172.993	70.8029	82.1168
Rsa1.0_09619.1.g53412.t1	#	#	#	#	#	#	#	-	----	----	#	#	#	#	#	#	#
Rsa1.0_09620.1.g53413.t1	gb|AAC26241.1| F9D12.15 gene product [Arabidopsis thaliana]	510	850	2e-72	166.667	38.6275	56.2745	F9D12.15 gene product	gbpln	Arabidopsis thaliana	#	#	#	#	#	#	#
Rsa1.0_09621.1.g53414.t1	ref|XP_002885666.1| hypothetical protein ARALYDRAFT_342640 [Arabidopsis lyrata subsp. lyrata] gi|297331506|gb|EFH61925.1| hypothetical protein ARALYDRAFT_342640 [Arabidopsis lyrata subsp. lyrata]	294	1016	8e-39	345.578	36.0544	42.517	hypothetical protein ARALYDRAFT_342640	gbpln	Arabidopsis lyrata	AT5G58880.1 | Symbols: | unknown protein; BEST Arabidopsis thaliana protein match is: unknown protein (TAIR:AT2G29620.1); Has 1807 Blast hits to 1807 proteins in 277 species: Archae - 0; Bacteria - 0; Metazoa - 736; Fungi - 347; Plants - 385; Viruses - 0; Other Eukaryotes - 339 (source: NCBI BLink). | chr5:23775966-23779504 FORWARD LENGTH=1088	294	1088	6e-35	370.068	33.3333	40.1361
Rsa1.0_09622.1.g53415.t6	emb|CAN75043.1| hypothetical protein VITISV_042110 [Vitis vinifera]	827	536	3e-66	64.8126	17.7751	26.2394	hypothetical protein VITISV_042110	gbpln	Vitis vinifera	#	#	#	#	#	#	#
Rsa1.0_09622.1.g53416.t1	#	#	#	#	#	#	#	-	----	----	#	#	#	#	#	#	#
Rsa1.0_09623.1.g53417.t1	gb|AFK13856.1| Ty3/gypsy retrotransposon protein [Beta vulgaris subsp. vulgaris]	1550	1631	0	105.226	48.4516	64.6452	Ty3/gypsy retrotransposon protein	gbpln	Beta vulgaris	ATMG00860.1 | Symbols: ORF158 | DNA/RNA polymerases superfamily protein | chrM:235916-236392 FORWARD LENGTH=158	1550	158	3e-38	10.1935	4.90323	6.32258
Rsa1.0_09623.1.g53418.t1	gb|EOA40321.1| hypothetical protein CARUB_v10009047mg [Capsella rubella]	339	469	1e-157	138.348	79.646	87.9056	hypothetical protein CARUB_v10009047mg	gbpln	Capsella rubella	AT1G53330.1 | Symbols: | Pentatricopeptide repeat (PPR) superfamily protein | chr1:19896027-19897442 FORWARD LENGTH=471	339	471	1e-159	138.938	79.646	88.2006
Rsa1.0_09624.1.g53419.t1	emb|CAF06580.1| SGT1-like protein [Brassica oleracea]	550	355	1e-154	64.5455	50.1818	52.5455	SGT1-like protein	gbpln	Brassica oleracea	AT4G11260.1 | Symbols: ATSGT1B, ETA3, RPR1, EDM1, SGT1B | phosphatase-related | chr4:6851515-6853719 REVERSE LENGTH=358	550	358	1e-139	65.0909	46.7273	49.8182
Rsa1.0_09625.1.g53420.t1	ref|NP_191806.1| pentatricopeptide repeat-containing protein [Arabidopsis thaliana] gi|75181319|sp|Q9LZP3.1|PP293_ARATH RecName: Full=Pentatricopeptide repeat-containing protein At3g62470, mitochondrial; Flags: Precursor gi|7340718|emb|CAB82961.1| putative protein [Arabidopsis thaliana] gi|34365579|gb|AAQ65101.1| At3g62470 [Arabidopsis thaliana] gi|332646835|gb|AEE80356.1| pentatricopeptide repea…	216	599	1e-121	277.315	94.4444	98.1481	pentatricopeptide repeat-containing protein	gbpln	Arabidopsis thaliana	AT3G62470.1 | Symbols: | Pentatricopeptide repeat (PPR) superfamily protein | chr3:23106600-23108399 REVERSE LENGTH=599	216	599	1e-124	277.315	94.4444	98.1481
Rsa1.0_09625.1.g53421.t1	gb|EOA20699.1| hypothetical protein CARUB_v10001013mg, partial [Capsella rubella]	507	430	1e-87	84.8126	37.2781	46.9428	hypothetical protein CARUB_v10001013mg, partial	gbpln	Capsella rubella	AT5G03970.1 | Symbols: | F-box associated ubiquitination effector family protein | chr5:1071721-1072977 REVERSE LENGTH=418	507	418	6e-87	82.4458	36.0947	48.5207
Rsa1.0_09626.1.g53422.t1	#	#	#	#	#	#	#	-	----	----	#	#	#	#	#	#	#
Rsa1.0_09627.1.g53423.t1	dbj|BAB02143.1| retroelement pol polyprotein-like [Arabidopsis thaliana]	464	1118	2e-77	240.948	30.3879	35.3448	retroelement pol polyprotein-like	gbpln	Arabidopsis thaliana	#	#	#	#	#	#	#
Rsa1.0_09628.1.g53424.t1	gb|EOA30753.1| hypothetical protein CARUB_v10013896mg [Capsella rubella]	357	393	3e-90	110.084	52.1008	68.0672	hypothetical protein CARUB_v10013896mg	gbpln	Capsella rubella	AT1G47790.1 | Symbols: | F-box and associated interaction domains-containing protein | chr1:17600004-17601173 REVERSE LENGTH=389	357	389	2e-91	108.964	52.1008	67.2269
Rsa1.0_09628.1.g53425.t1	gb|AAC26241.1| F9D12.15 gene product [Arabidopsis thaliana]	258	850	5e-20	329.457	28.6822	42.2481	F9D12.15 gene product	gbpln	Arabidopsis thaliana	#	#	#	#	#	#	#
Rsa1.0_09629.1.g53426.t3	gb|EOA29822.1| hypothetical protein CARUB_v10012917mg [Capsella rubella]	608	937	1e-100	154.112	38.8158	45.2303	hypothetical protein CARUB_v10012917mg	gbpln	Capsella rubella	AT3G05790.1 | Symbols: LON4 | lon protease 4 | chr3:1720154-1725182 REVERSE LENGTH=942	608	942	2e-99	154.934	39.1447	44.5724
Rsa1.0_09630.1.g53427.t1	#	#	#	#	#	#	#	-	----	----	#	#	#	#	#	#	#
Rsa1.0_09631.1.g53428.t1	ref|XP_002881117.1| hypothetical protein ARALYDRAFT_481966 [Arabidopsis lyrata subsp. lyrata] gi|297326956|gb|EFH57376.1| hypothetical protein ARALYDRAFT_481966 [Arabidopsis lyrata subsp. lyrata]	267	593	3e-64	222.097	41.9476	47.9401	hypothetical protein ARALYDRAFT_481966	gbpln	Arabidopsis lyrata	AT2G30520.1 | Symbols: RPT2 | Phototropic-responsive NPH3 family protein | chr2:13002920-13005573 REVERSE LENGTH=593	267	593	3e-66	222.097	41.1985	47.9401
Rsa1.0_09633.1.g53429.t2	gb|EOA14841.1| hypothetical protein CARUB_v10028155mg [Capsella rubella]	249	556	3e-52	223.293	43.7751	53.012	hypothetical protein CARUB_v10028155mg	gbpln	Capsella rubella	AT5G58320.3 | Symbols: | Kinase interacting (KIP1-like) family protein | chr5:23578094-23579531 FORWARD LENGTH=447	249	447	2e-50	179.518	43.7751	53.4137
Rsa1.0_09634.1.g53430.t3	ref|XP_002882898.1| hypothetical protein ARALYDRAFT_478905 [Arabidopsis lyrata subsp. lyrata] gi|297328738|gb|EFH59157.1| hypothetical protein ARALYDRAFT_478905 [Arabidopsis lyrata subsp. lyrata]	248	471	2e-47	189.919	41.9355	45.9677	hypothetical protein ARALYDRAFT_478905	gbpln	Arabidopsis lyrata	AT3G14870.2 | Symbols: | Plant protein of unknown function (DUF641) | chr3:5004171-5005586 FORWARD LENGTH=471	248	471	2e-49	189.919	41.5323	45.5645
Rsa1.0_09634.1.g53431.t1	ref|NP_974315.1| NHL domain-containing protein [Arabidopsis thaliana] gi|332642057|gb|AEE75578.1| NHL domain-containing protein [Arabidopsis thaliana]	129	493	9e-23	382.171	45.7364	49.6124	NHL domain-containing protein	gbpln	Arabidopsis thaliana	AT3G14860.2 | Symbols: | NHL domain-containing protein | chr3:4998591-5000894 REVERSE LENGTH=493	129	493	2e-25	382.171	45.7364	49.6124
Rsa1.0_09636.1.g53432.t1	gb|ABD96944.1| hypothetical protein [Cleome spinosa]	618	826	2e-61	133.657	22.3301	30.5825	hypothetical protein	gbpln	Cleome spinosa	#	#	#	#	#	#	#
Rsa1.0_09637.1.g53433.t1	gb|ABQ50546.1| hypothetical protein [Brassica rapa]	530	650	1e-112	122.642	38.3019	46.0377	hypothetical protein	gbpln	Brassica rapa	AT3G22470.1 | Symbols: | Pentatricopeptide repeat (PPR) superfamily protein | chr3:7966066-7967925 REVERSE LENGTH=619	530	619	1e-106	116.792	37.5472	42.8302
Rsa1.0_09638.1.g53434.t1	ref|XP_002878481.1| predicted protein [Arabidopsis lyrata subsp. lyrata] gi|297324319|gb|EFH54740.1| predicted protein [Arabidopsis lyrata subsp. lyrata]	107	484	3e-17	452.336	44.8598	53.271	predicted protein	gbpln	Arabidopsis lyrata	AT3G62850.1 | Symbols: | zinc finger protein-related | chr3:23237487-23239155 REVERSE LENGTH=472	107	472	1e-17	441.121	38.3178	46.729
Rsa1.0_09639.1.g53435.t1	gb|ACP30591.1| disease resistance protein [Brassica rapa subsp. pekinensis]	151	1555	3e-21	1029.8	41.7219	59.6026	disease resistance protein	gbpln	Brassica rapa	AT1G10000.1 | Symbols: | Ribonuclease H-like superfamily protein | chr1:3263877-3264788 REVERSE LENGTH=303	151	303	6e-16	200.662	35.7616	50.3311
Rsa1.0_09640.1.g53436.t1	dbj|BAJ33908.1| unnamed protein product [Thellungiella halophila]	456	449	0	98.4649	73.4649	81.1404	unnamed protein product	----	----	AT3G45260.1 | Symbols: | C2H2-like zinc finger protein | chr3:16596850-16598550 REVERSE LENGTH=446	456	446	1e-167	97.807	75.8772	81.7982
Rsa1.0_09641.1.g53437.t1	ref|XP_002866481.1| hypothetical protein ARALYDRAFT_496400 [Arabidopsis lyrata subsp. lyrata] gi|297312316|gb|EFH42740.1| hypothetical protein ARALYDRAFT_496400 [Arabidopsis lyrata subsp. lyrata]	118	379	6e-32	321.186	56.7797	66.1017	hypothetical protein ARALYDRAFT_496400	gbpln	Arabidopsis lyrata	AT5G62240.1 | Symbols: | Cell cycle regulated microtubule associated protein | chr5:25002541-25004569 REVERSE LENGTH=377	118	377	4e-34	319.492	60.1695	66.9492
Rsa1.0_09641.1.g53438.t1	ref|XP_002864777.1| hypothetical protein ARALYDRAFT_496399 [Arabidopsis lyrata subsp. lyrata] gi|297310612|gb|EFH41036.1| hypothetical protein ARALYDRAFT_496399 [Arabidopsis lyrata subsp. lyrata]	203	966	4e-95	475.862	87.1921	91.133	hypothetical protein ARALYDRAFT_496399	gbpln	Arabidopsis lyrata	AT5G62230.1 | Symbols: ERL1 | ERECTA-like 1 | chr5:24996433-25002130 FORWARD LENGTH=966	203	966	4e-91	475.862	88.67	92.1182
Rsa1.0_09642.1.g53439.t1	gb|EOA23471.1| hypothetical protein CARUB_v10016663mg [Capsella rubella]	624	911	2e-26	145.994	12.0192	17.9487	hypothetical protein CARUB_v10016663mg	gbpln	Capsella rubella	AT4G32200.1 | Symbols: ASY2 | DNA-binding HORMA family protein | chr4:15548840-15554962 FORWARD LENGTH=1399	624	1399	1e-25	224.199	11.3782	17.7885
Rsa1.0_09643.1.g53440.t1	ref|XP_002886343.1| predicted protein [Arabidopsis lyrata subsp. lyrata] gi|297332184|gb|EFH62602.1| predicted protein [Arabidopsis lyrata subsp. lyrata]	191	558	2e-95	292.147	91.0995	92.6702	predicted protein	gbpln	Arabidopsis lyrata	AT1G64460.1 | Symbols: | Protein kinase superfamily protein | chr1:23943688-23944680 REVERSE LENGTH=301	191	301	4e-82	157.592	76.9634	79.5812
Rsa1.0_09644.1.g53441.t1	gb|EOA20169.1| hypothetical protein CARUB_v10000467mg [Capsella rubella]	206	624	2e-19	302.913	23.301	24.7573	hypothetical protein CARUB_v10000467mg	gbpln	Capsella rubella	AT5G19410.1 | Symbols: | ABC-2 type transporter family protein | chr5:6545237-6547111 REVERSE LENGTH=624	206	624	1e-21	302.913	23.301	24.2718
Rsa1.0_09645.1.g53442.t1	ref|XP_002871461.1| predicted protein [Arabidopsis lyrata subsp. lyrata] gi|297317298|gb|EFH47720.1| predicted protein [Arabidopsis lyrata subsp. lyrata]	186	187	2e-78	100.538	88.172	91.3978	predicted protein	gbpln	Arabidopsis lyrata	AT5G11190.1 | Symbols: SHN3 | Integrase-type DNA-binding superfamily protein | chr5:3564976-3566051 FORWARD LENGTH=189	186	189	5e-78	101.613	89.2473	91.9355
Rsa1.0_09646.1.g53443.t1	dbj|BAJ33759.1| unnamed protein product [Thellungiella halophila]	125	278	3e-46	222.4	77.6	83.2	unnamed protein product	----	----	AT2G43000.1 | Symbols: anac042, NAC042 | NAC domain containing protein 42 | chr2:17880617-17882584 REVERSE LENGTH=275	125	275	1e-44	220	75.2	80
Rsa1.0_09647.1.g53444.t1	gb|AAF79618.1|AC027665_19 F5M15.26 [Arabidopsis thaliana]	287	1838	4e-65	640.418	48.7805	65.5052	F5M15.26	gbpln	Arabidopsis thaliana	#	#	#	#	#	#	#
Rsa1.0_09647.1.g53445.t2	gb|EOA23471.1| hypothetical protein CARUB_v10016663mg [Capsella rubella]	700	911	9e-28	130.143	10.4286	15.5714	hypothetical protein CARUB_v10016663mg	gbpln	Capsella rubella	AT4G32200.1 | Symbols: ASY2 | DNA-binding HORMA family protein | chr4:15548840-15554962 FORWARD LENGTH=1399	700	1399	4e-26	199.857	10.1429	15.5714
Rsa1.0_09648.1.g53446.t1	#	#	#	#	#	#	#	-	----	----	#	#	#	#	#	#	#
Rsa1.0_09649.1.g53447.t1	ref|XP_002869097.1| hypothetical protein ARALYDRAFT_491120 [Arabidopsis lyrata subsp. lyrata] gi|297314933|gb|EFH45356.1| hypothetical protein ARALYDRAFT_491120 [Arabidopsis lyrata subsp. lyrata]	85	913	4e-27	1074.12	74.1176	83.5294	hypothetical protein ARALYDRAFT_491120	gbpln	Arabidopsis lyrata	AT4G35290.1 | Symbols: GLUR2, GLR3.2, ATGLR3.2, ATGLUR2 | glutamate receptor 2 | chr4:16790290-16793461 FORWARD LENGTH=912	85	912	3e-27	1072.94	71.7647	81.1765
Rsa1.0_09650.1.g53448.t1	gb|EOA32275.1| hypothetical protein CARUB_v10015536mg [Capsella rubella]	318	483	4e-66	151.887	41.195	52.2013	hypothetical protein CARUB_v10015536mg	gbpln	Capsella rubella	AT1G47350.1 | Symbols: | F-box associated ubiquitination effector family protein | chr1:17358447-17360722 REVERSE LENGTH=528	318	528	6e-28	166.038	21.6981	28.6164
Rsa1.0_09650.1.g53449.t1	gb|EMJ11389.1| hypothetical protein PRUPE_ppa017790mg [Prunus persica]	712	1485	0	208.567	51.5449	69.6629	hypothetical protein PRUPE_ppa017790mg	gbpln	Prunus persica	ATMG00860.1 | Symbols: ORF158 | DNA/RNA polymerases superfamily protein | chrM:235916-236392 FORWARD LENGTH=158	712	158	6e-27	22.191	7.30337	11.5169
Rsa1.0_09651.1.g53450.t1	#	#	#	#	#	#	#	-	----	----	#	#	#	#	#	#	#
Rsa1.0_09651.1.g53451.t1	gb|AAD31347.1| putative AAA-type ATPase [Arabidopsis thaliana]	395	996	1e-126	252.152	57.7215	66.3291	putative AAA-type ATPase	gbpln	Arabidopsis thaliana	AT2G18193.1 | Symbols: | P-loop containing nucleoside triphosphate hydrolases superfamily protein | chr2:7917621-7919184 REVERSE LENGTH=495	395	495	1e-129	125.316	57.7215	66.3291
Rsa1.0_09652.1.g53452.t1	gb|EOA40343.1| hypothetical protein CARUB_v10009069mg [Capsella rubella]	365	462	1e-168	126.575	83.5616	90.9589	hypothetical protein CARUB_v10009069mg	gbpln	Capsella rubella	AT1G12970.1 | Symbols: PIRL3 | plant intracellular ras group-related LRR 3 | chr1:4423727-4425632 FORWARD LENGTH=464	365	464	1e-165	127.123	81.0959	90.9589
Rsa1.0_09652.1.g53453.t1	#	#	#	#	#	#	#	-	----	----	#	#	#	#	#	#	#
Rsa1.0_09652.1.g53454.t1	#	#	#	#	#	#	#	-	----	----	#	#	#	#	#	#	#
Rsa1.0_09653.1.g53455.t1	gb|AAG51783.1|AC079679_3 reverse transcriptase, putative; 16838-20266 [Arabidopsis thaliana]	1051	1142	0	108.658	44.1484	56.9933	reverse transcriptase, putative; 16838-20266	gbpln	Arabidopsis thaliana	AT4G29090.1 | Symbols: | Ribonuclease H-like superfamily protein | chr4:14333528-14335255 FORWARD LENGTH=575	1051	575	6e-92	54.7098	17.7926	28.2588
Rsa1.0_09654.1.g53456.t1	gb|EOA23087.1| hypothetical protein CARUB_v10003869mg [Capsella rubella]	227	489	7e-76	215.419	67.4009	79.7357	hypothetical protein CARUB_v10003869mg	gbpln	Capsella rubella	AT5G17260.1 | Symbols: anac086, NAC086 | NAC domain containing protein 86 | chr5:5675323-5677912 REVERSE LENGTH=476	227	476	2e-74	209.692	64.7577	75.3304
Rsa1.0_09655.1.g53457.t1	#	#	#	#	#	#	#	-	----	----	#	#	#	#	#	#	#
Rsa1.0_09656.1.g53458.t1	dbj|BAB10790.1| retroelement pol polyprotein-like [Arabidopsis thaliana]	631	1864	1e-112	295.404	30.5864	35.9746	retroelement pol polyprotein-like	gbpln	Arabidopsis thaliana	#	#	#	#	#	#	#
Rsa1.0_09657.1.g53459.t1	gb|EOA20020.1| hypothetical protein CARUB_v10000294mg [Capsella rubella]	99	752	8e-40	759.596	86.8687	92.9293	hypothetical protein CARUB_v10000294mg	gbpln	Capsella rubella	AT5G14230.1 | Symbols: | CONTAINS InterPro DOMAIN/s: Ankyrin repeat-containing domain (InterPro:IPR020683), Ankyrin repeat (InterPro:IPR002110); BEST Arabidopsis thaliana protein match is: XB3 ortholog 2 in Arabidopsis thaliana (TAIR:AT5G57740.1); Has 66374 Blast hits to 25358 proteins in 1201 species: Archae - 121; Bacteria - 8133; Metazoa - 29530; Fungi - 5885; Plants - 3349; Viruses - 785; Oth…	99	751	5e-42	758.586	84.8485	91.9192
Rsa1.0_09658.1.g53460.t1	#	#	#	#	#	#	#	-	----	----	#	#	#	#	#	#	#
Rsa1.0_09661.1.g53461.t1	#	#	#	#	#	#	#	-	----	----	#	#	#	#	#	#	#
Rsa1.0_09662.1.g53462.t1	gb|ABD65606.1| hypothetical protein 23.t00002 [Brassica oleracea]	100	433	4e-21	433	53	65	hypothetical protein 23.t00002	gbpln	Brassica oleracea	#	#	#	#	#	#	#
Rsa1.0_09662.1.g53463.t1	ref|XP_002876028.1| predicted protein [Arabidopsis lyrata subsp. lyrata] gi|297321866|gb|EFH52287.1| predicted protein [Arabidopsis lyrata subsp. lyrata]	136	436	2e-19	320.588	44.8529	58.0882	predicted protein	gbpln	Arabidopsis lyrata	AT1G57565.1 | Symbols: | SWI-SNF-related chromatin binding protein | chr1:21319635-21320213 FORWARD LENGTH=192	136	192	1e-19	141.176	37.5	50.7353
Rsa1.0_09664.1.g53464.t1	ref|XP_002875647.1| kinase [Arabidopsis lyrata subsp. lyrata] gi|297321485|gb|EFH51906.1| kinase [Arabidopsis lyrata subsp. lyrata]	628	956	0	152.229	67.1975	70.8599	kinase	gbpln	Arabidopsis lyrata	AT3G44200.1 | Symbols: ATNEK6, NEK6, IBO1 | NIMA (never in mitosis, gene A)-related 6 | chr3:15906788-15911365 FORWARD LENGTH=956	628	956	0	152.229	67.0382	70.5414
Rsa1.0_09665.1.g53465.t1	ref|NP_180705.1| F-box protein DOR [Arabidopsis thaliana] gi|229807544|sp|Q5BPS3.2|DOR_ARATH RecName: Full=F-box protein DOR; AltName: Full=Protein DROUGHT TOLERANCE REPRESSOR gi|4589954|gb|AAD26472.1| hypothetical protein [Arabidopsis thaliana] gi|330253458|gb|AEC08552.1| F-box protein DOR [Arabidopsis thaliana]	78	387	4e-14	496.154	50	65.3846	F-box protein DOR	gbpln	Arabidopsis thaliana	AT2G31470.1 | Symbols: DOR | F-box and associated interaction domains-containing protein | chr2:13407492-13408655 REVERSE LENGTH=387	78	387	7e-17	496.154	50	65.3846
Rsa1.0_09666.1.g53466.t2	ref|XP_002876893.1| hypothetical protein ARALYDRAFT_904656 [Arabidopsis lyrata subsp. lyrata] gi|297322731|gb|EFH53152.1| hypothetical protein ARALYDRAFT_904656 [Arabidopsis lyrata subsp. lyrata]	456	456	0	100	91.0088	95.8333	hypothetical protein ARALYDRAFT_904656	gbpln	Arabidopsis lyrata	AT2G03730.2 | Symbols: ACR5 | ACT domain repeat 5 | chr2:1137820-1139809 REVERSE LENGTH=456	456	456	0	100	90.3509	96.2719
Rsa1.0_09667.1.g53467.t1	#	#	#	#	#	#	#	-	----	----	#	#	#	#	#	#	#
Rsa1.0_09668.1.g53468.t1	gb|EOA39218.1| hypothetical protein CARUB_v10012190mg [Capsella rubella]	229	545	4e-19	237.991	24.0175	38.8646	hypothetical protein CARUB_v10012190mg	gbpln	Capsella rubella	AT1G52950.1 | Symbols: | Nucleic acid-binding, OB-fold-like protein | chr1:19725483-19728007 FORWARD LENGTH=566	229	566	9e-21	247.162	26.2009	43.2314
Rsa1.0_09668.1.g53469.t1	gb|EOA32454.1| hypothetical protein CARUB_v10015730mg [Capsella rubella]	165	543	3e-34	329.091	40	60.6061	hypothetical protein CARUB_v10015730mg	gbpln	Capsella rubella	AT1G52950.1 | Symbols: | Nucleic acid-binding, OB-fold-like protein | chr1:19725483-19728007 FORWARD LENGTH=566	165	566	2e-25	343.03	32.1212	52.7273
Rsa1.0_09669.1.g53470.t1	#	#	#	#	#	#	#	-	----	----	#	#	#	#	#	#	#
Rsa1.0_09670.1.g53471.t1	#	#	#	#	#	#	#	-	----	----	#	#	#	#	#	#	#
Rsa1.0_09670.1.g53472.t1	gb|AAF79348.1|AC007887_7 F15O4.13 [Arabidopsis thaliana]	153	1887	2e-41	1233.33	56.8627	73.2026	F15O4.13	gbpln	Arabidopsis thaliana	#	#	#	#	#	#	#
Rsa1.0_09671.1.g53473.t1	ref|XP_002878105.1| hypothetical protein ARALYDRAFT_486114 [Arabidopsis lyrata subsp. lyrata] gi|297323943|gb|EFH54364.1| hypothetical protein ARALYDRAFT_486114 [Arabidopsis lyrata subsp. lyrata]	292	403	1e-158	138.014	90.7534	95.8904	hypothetical protein ARALYDRAFT_486114	gbpln	Arabidopsis lyrata	AT3G56750.1 | Symbols: | unknown protein; BEST Arabidopsis thaliana protein match is: unknown protein (TAIR:AT2G41150.2); Has 128 Blast hits to 128 proteins in 16 species: Archae - 0; Bacteria - 0; Metazoa - 0; Fungi - 0; Plants - 117; Viruses - 0; Other Eukaryotes - 11 (source: NCBI BLink). | chr3:21018326-21020192 REVERSE LENGTH=403	292	403	1e-160	138.014	90.7534	95.8904
Rsa1.0_09672.1.g53474.t1	ref|XP_002877724.1| hypothetical protein ARALYDRAFT_485362 [Arabidopsis lyrata subsp. lyrata] gi|297323562|gb|EFH53983.1| hypothetical protein ARALYDRAFT_485362 [Arabidopsis lyrata subsp. lyrata]	378	427	9e-74	112.963	54.2328	67.7249	hypothetical protein ARALYDRAFT_485362	gbpln	Arabidopsis lyrata	AT3G50040.1 | Symbols: | unknown protein; BEST Arabidopsis thaliana protein match is: unknown protein (TAIR:AT4G37440.2); Has 70 Blast hits to 70 proteins in 12 species: Archae - 0; Bacteria - 0; Metazoa - 0; Fungi - 0; Plants - 70; Viruses - 0; Other Eukaryotes - 0 (source: NCBI BLink). | chr3:18549489-18551019 REVERSE LENGTH=421	378	421	1e-73	111.376	51.3228	65.3439
Rsa1.0_09672.1.g53475.t1	ref|XP_002876011.1| predicted protein [Arabidopsis lyrata subsp. lyrata] gi|297321849|gb|EFH52270.1| predicted protein [Arabidopsis lyrata subsp. lyrata]	267	727	1e-63	272.285	50.9363	64.4195	predicted protein	gbpln	Arabidopsis lyrata	AT5G67360.1 | Symbols: ARA12 | Subtilase family protein | chr5:26872192-26874465 REVERSE LENGTH=757	267	757	1e-59	283.521	49.4382	61.0487
Rsa1.0_09673.1.g53476.t1	dbj|BAB10790.1| retroelement pol polyprotein-like [Arabidopsis thaliana]	351	1864	1e-53	531.054	38.4615	56.6952	retroelement pol polyprotein-like	gbpln	Arabidopsis thaliana	#	#	#	#	#	#	#
Rsa1.0_09673.1.g53477.t2	gb|AAD22283.1| putative retroelement pol polyprotein [Arabidopsis thaliana]	112	1787	1e-26	1595.54	49.1071	63.3929	putative retroelement pol polyprotein	gbpln	Arabidopsis thaliana	#	#	#	#	#	#	#
Rsa1.0_09674.1.g53478.t1	gb|AAF79618.1|AC027665_19 F5M15.26 [Arabidopsis thaliana]	533	1838	1e-165	344.841	55.3471	70.1689	F5M15.26	gbpln	Arabidopsis thaliana	#	#	#	#	#	#	#
Rsa1.0_09675.1.g53479.t1	gb|AAD15377.1| putative non-LTR retroelement reverse transcriptase [Arabidopsis thaliana]	481	1044	1e-142	217.048	54.262	70.2703	putative non-LTR retroelement reverse transcriptase	gbpln	Arabidopsis thaliana	ATMG00310.1 | Symbols: ORF154 | RNA-directed DNA polymerase (reverse transcriptase)-related family protein | chrM:90883-91347 REVERSE LENGTH=154	481	154	2e-20	32.0166	9.97921	13.9293
Rsa1.0_09677.1.g53480.t1	gb|ACG60669.1| copia-type polyprotein-like protein [Brassica oleracea var. alboglabra]	83	196	7e-30	236.145	75.9036	89.1566	copia-type polyprotein-like protein	gbpln	Brassica oleracea	#	#	#	#	#	#	#
Rsa1.0_09679.1.g53481.t1	#	#	#	#	#	#	#	-	----	----	#	#	#	#	#	#	#
Rsa1.0_09680.1.g53482.t1	#	#	#	#	#	#	#	-	----	----	AT1G65032.1 | Symbols: | unknown protein; FUNCTIONS IN: molecular_function unknown; INVOLVED IN: biological_process unknown; LOCATED IN: cellular_component unknown; Has 30201 Blast hits to 17322 proteins in 780 species: Archae - 12; Bacteria - 1396; Metazoa - 17338; Fungi - 3422; Plants - 5037; Viruses - 0; Other Eukaryotes - 2996 (source: NCBI BLink). | chr1:24158895-24159170 REVERSE LENGTH=91	188	91	2e-11	48.4043	14.8936	17.0213
Rsa1.0_09682.1.g53483.t1	#	#	#	#	#	#	#	-	----	----	#	#	#	#	#	#	#
Rsa1.0_09683.1.g53484.t1	emb|CAA74049.1| Transcription factor [Arabidopsis thaliana]	276	295	1e-117	106.884	80.0725	85.8696	Transcription factor	gbpln	Arabidopsis thaliana	AT3G05690.1 | Symbols: UNE8, ATHAP2B, HAP2B, NF-YA2 | nuclear factor Y, subunit A2 | chr3:1676922-1678324 REVERSE LENGTH=295	276	295	1e-119	106.884	80.0725	85.8696
Rsa1.0_09683.1.g53485.t1	#	#	#	#	#	#	#	-	----	----	#	#	#	#	#	#	#
Rsa1.0_09684.1.g53486.t1	gb|EOA33219.1| hypothetical protein CARUB_v10020381mg [Capsella rubella]	156	297	3e-82	190.385	94.2308	100	hypothetical protein CARUB_v10020381mg	gbpln	Capsella rubella	AT1G78180.1 | Symbols: | Mitochondrial substrate carrier family protein | chr1:29416919-29418525 FORWARD LENGTH=418	156	418	1e-82	267.949	92.9487	98.0769
Rsa1.0_09684.1.g53487.t1	ref|NP_565173.1| alpha/beta-hydrolase domain-containing protein [Arabidopsis thaliana] gi|19699019|gb|AAL91245.1| unknown protein [Arabidopsis thaliana] gi|25084092|gb|AAN72173.1| unknown protein [Arabidopsis thaliana] gi|110741038|dbj|BAE98613.1| hypothetical protein [Arabidopsis thaliana] gi|332197961|gb|AEE36082.1| alpha/beta-hydrolase domain-containing protein [Arabidopsis thaliana]	305	314	1e-136	102.951	76.7213	88.8525	alpha/beta-hydrolase domain-containing protein	gbpln	Arabidopsis thaliana	AT1G78210.1 | Symbols: | alpha/beta-Hydrolases superfamily protein | chr1:29422820-29424294 REVERSE LENGTH=314	305	314	1e-138	102.951	76.7213	88.8525
Rsa1.0_09686.1.g53488.t1	gb|AAB87099.1| putative retroelement pol polyprotein [Arabidopsis thaliana]	1510	1496	0	99.0728	57.5497	71.9205	putative retroelement pol polyprotein	gbpln	Arabidopsis thaliana	AT4G23160.1 | Symbols: CRK8 | cysteine-rich RLK (RECEPTOR-like protein kinase) 8 | chr4:12129485-12134086 FORWARD LENGTH=1262	1510	1262	1e-132	83.5762	15.6954	23.0464
Rsa1.0_09686.1.g53489.t1	gb|EOA23944.1| hypothetical protein CARUB_v10017160mg [Capsella rubella]	145	473	1e-31	326.207	59.3103	71.7241	hypothetical protein CARUB_v10017160mg	gbpln	Capsella rubella	AT1G06630.2 | Symbols: | F-box/RNI-like superfamily protein | chr1:2028071-2029442 FORWARD LENGTH=403	145	403	4e-28	277.931	51.7241	70.3448
Rsa1.0_09687.1.g53490.t1	ref|NP_197412.1| Eukaryotic aspartyl protease family protein [Arabidopsis thaliana] gi|332005271|gb|AED92654.1| Eukaryotic aspartyl protease family protein [Arabidopsis thaliana]	391	405	1e-139	103.581	65.7289	79.5396	Eukaryotic aspartyl protease family protein	gbpln	Arabidopsis thaliana	AT5G19110.1 | Symbols: | Eukaryotic aspartyl protease family protein | chr5:6411720-6413170 REVERSE LENGTH=405	391	405	1e-141	103.581	65.7289	79.5396
Rsa1.0_09687.1.g53491.t1	ref|NP_974810.1| glycosylphosphatidylinositol transamidase [Arabidopsis thaliana] gi|332005274|gb|AED92657.1| glycosylphosphatidylinositol transamidase [Arabidopsis thaliana]	123	696	2e-37	565.854	71.5447	78.8618	glycosylphosphatidylinositol transamidase	gbpln	Arabidopsis thaliana	AT5G19130.2 | Symbols: | GPI transamidase component family protein / Gaa1-like family protein | chr5:6416128-6418993 REVERSE LENGTH=696	123	696	3e-40	565.854	71.5447	78.8618
Rsa1.0_09688.1.g53492.t1	emb|CAA72989.1| unnamed protein product [Brassica oleracea var. viridis]	1029	1131	0	109.913	50.4373	54.7133	unnamed protein product	gbpln	Brassica oleracea	AT4G02750.1 | Symbols: | Tetratricopeptide repeat (TPR)-like superfamily protein | chr4:1221116-1223461 REVERSE LENGTH=781	1029	781	1e-121	75.8989	23.2264	28.0855
Rsa1.0_09689.1.g53493.t1	ref|NP_181902.1| jacalin-like lectin domain-containing protein [Arabidopsis thaliana] gi|2281096|gb|AAB64032.1| hypothetical protein [Arabidopsis thaliana] gi|52354293|gb|AAU44467.1| hypothetical protein AT2G43740 [Arabidopsis thaliana] gi|330255220|gb|AEC10314.1| jacalin-like lectin domain-containing protein [Arabidopsis thaliana]	86	309	1e-11	359.302	52.3256	60.4651	jacalin-like lectin domain-containing protein	gbpln	Arabidopsis thaliana	AT2G43740.1 | Symbols: | Mannose-binding lectin superfamily protein | chr2:18126828-18127884 REVERSE LENGTH=309	86	309	2e-14	359.302	52.3256	60.4651
Rsa1.0_09689.1.g53494.t1	ref|XP_002881928.1| hypothetical protein ARALYDRAFT_346189 [Arabidopsis lyrata subsp. lyrata] gi|297327767|gb|EFH58187.1| hypothetical protein ARALYDRAFT_346189 [Arabidopsis lyrata subsp. lyrata]	181	179	9e-35	98.895	49.1713	63.5359	hypothetical protein ARALYDRAFT_346189	gbpln	Arabidopsis lyrata	AT2G43740.2 | Symbols: | Mannose-binding lectin superfamily protein | chr2:18126828-18127884 REVERSE LENGTH=290	181	290	2e-30	160.221	43.6464	58.5635
Rsa1.0_09689.1.g53495.t1	#	#	#	#	#	#	#	-	----	----	#	#	#	#	#	#	#
Rsa1.0_09690.1.g53496.t1	#	#	#	#	#	#	#	-	----	----	#	#	#	#	#	#	#
Rsa1.0_09690.1.g53497.t1	dbj|BAA97086.1| unnamed protein product [Arabidopsis thaliana]	393	341	2e-74	86.7684	42.2392	51.3995	unnamed protein product	gbpln	Arabidopsis thaliana	#	#	#	#	#	#	#
Rsa1.0_09691.1.g53498.t1	emb|CAA67508.1| blue light receptor [Arabidopsis thaliana]	118	612	2e-26	518.644	53.3898	55.9322	blue light receptor	gbpln	Arabidopsis thaliana	AT1G04400.1 | Symbols: CRY2, FHA, AT-PHH1, PHH1, ATCRY2 | cryptochrome 2 | chr1:1185719-1187901 REVERSE LENGTH=612	118	612	3e-29	518.644	53.3898	55.9322
Rsa1.0_09692.1.g53499.t1	gb|EOA31715.1| hypothetical protein CARUB_v10014923mg [Capsella rubella]	175	126	7e-26	72	61.1429	64.5714	hypothetical protein CARUB_v10014923mg	gbpln	Capsella rubella	AT3G06890.1 | Symbols: | unknown protein; Has 91 Blast hits to 91 proteins in 12 species: Archae - 0; Bacteria - 0; Metazoa - 0; Fungi - 0; Plants - 91; Viruses - 0; Other Eukaryotes - 0 (source: NCBI BLink). | chr3:2176949-2177335 FORWARD LENGTH=128	175	128	6e-27	73.1429	65.1429	67.4286
Rsa1.0_09693.1.g53500.t1	gb|ABD65004.1| Hypothetical protein 26.t00025 [Brassica oleracea]	185	169	2e-12	91.3514	22.1622	28.6486	Hypothetical protein 26.t00025	gbpln	Brassica oleracea	#	#	#	#	#	#	#
Rsa1.0_09693.1.g53501.t2	gb|EOA30545.1| hypothetical protein CARUB_v10013665mg [Capsella rubella]	198	457	3e-34	230.808	47.9798	53.5354	hypothetical protein CARUB_v10013665mg	gbpln	Capsella rubella	AT3G06410.1 | Symbols: | Zinc finger C-x8-C-x5-C-x3-H type family protein | chr3:1947471-1949528 REVERSE LENGTH=462	198	462	1e-35	233.333	45.4545	50.5051
Rsa1.0_09695.1.g53502.t1	ref|XP_002879336.1| 40S ribosomal protein S3 [Arabidopsis lyrata subsp. lyrata] gi|297325175|gb|EFH55595.1| 40S ribosomal protein S3 [Arabidopsis lyrata subsp. lyrata]	143	250	3e-68	174.825	88.1119	92.3077	40S ribosomal protein S3	gbpln	Arabidopsis lyrata	AT2G31610.1 | Symbols: | Ribosomal protein S3 family protein | chr2:13450384-13451669 FORWARD LENGTH=250	143	250	2e-70	174.825	88.1119	91.6084
Rsa1.0_09696.1.g53503.t1	gb|EOA23044.1| hypothetical protein CARUB_v10003814mg [Capsella rubella]	398	416	1e-113	104.523	59.2965	70.3518	hypothetical protein CARUB_v10003814mg	gbpln	Capsella rubella	AT1G05080.1 | Symbols: | F-box/RNI-like/FBD-like domains-containing protein | chr1:1459091-1460579 FORWARD LENGTH=439	398	439	5e-76	110.302	46.7337	59.799
Rsa1.0_09696.1.g53504.t1	gb|EOA26740.1| hypothetical protein CARUB_v10022827mg [Capsella rubella]	543	537	1e-43	98.895	18.7845	20.8103	hypothetical protein CARUB_v10022827mg	gbpln	Capsella rubella	AT2G38650.2 | Symbols: GAUT7 | galacturonosyltransferase 7 | chr2:16161856-16165523 REVERSE LENGTH=619	543	619	4e-44	113.996	17.4954	19.8895
Rsa1.0_09697.1.g53505.t5	emb|CAA06712.1| carotenoid cleavage dioxygenase 1 [Arabidopsis thaliana]	369	538	1e-145	145.799	68.0217	71.5447	carotenoid cleavage dioxygenase 1	gbpln	Arabidopsis thaliana	AT3G63520.1 | Symbols: CCD1, ATCCD1, ATNCED1, NCED1 | carotenoid cleavage dioxygenase 1 | chr3:23452940-23455896 FORWARD LENGTH=538	369	538	1e-147	145.799	68.0217	71.5447
Rsa1.0_09698.1.g53506.t1	#	#	#	#	#	#	#	-	----	----	#	#	#	#	#	#	#
Rsa1.0_09699.1.g53507.t1	#	#	#	#	#	#	#	-	----	----	#	#	#	#	#	#	#
Rsa1.0_09700.1.g53508.t1	#	#	#	#	#	#	#	-	----	----	#	#	#	#	#	#	#
Rsa1.0_09701.1.g53509.t1	gb|ABD65089.1| zinc knuckle containing protein [Brassica oleracea]	257	333	3e-71	129.572	65.3696	75.0973	zinc knuckle containing protein	gbpln	Brassica oleracea	#	#	#	#	#	#	#
Rsa1.0_09701.1.g53510.t1	gb|ABD64958.1| ethylene responsive element binding factor -related [Brassica oleracea]	148	954	9e-21	644.595	41.2162	50	ethylene responsive element binding factor -related	gbpln	Brassica oleracea	#	#	#	#	#	#	#
Rsa1.0_09702.1.g53511.t1	gb|EOA21459.1| hypothetical protein CARUB_v10001850mg [Capsella rubella]	241	238	4e-91	98.7552	83.4025	86.3071	hypothetical protein CARUB_v10001850mg	gbpln	Capsella rubella	AT5G08330.1 | Symbols: | TCP family transcription factor | chr5:2680828-2681547 FORWARD LENGTH=239	241	239	3e-88	99.1701	81.7427	84.2324
Rsa1.0_09702.1.g53512.t1	ref|XP_002871321.1| hypothetical protein ARALYDRAFT_487667 [Arabidopsis lyrata subsp. lyrata] gi|297317158|gb|EFH47580.1| hypothetical protein ARALYDRAFT_487667 [Arabidopsis lyrata subsp. lyrata]	207	367	8e-95	177.295	81.6425	89.8551	hypothetical protein ARALYDRAFT_487667	gbpln	Arabidopsis lyrata	AT5G08340.2 | Symbols: | Nucleotidylyl transferase superfamily protein | chr5:2683901-2685682 FORWARD LENGTH=351	207	351	1e-96	169.565	81.1594	88.8889
Rsa1.0_09703.1.g53513.t1	ref|XP_002877632.1| hypothetical protein ARALYDRAFT_485234 [Arabidopsis lyrata subsp. lyrata] gi|297323470|gb|EFH53891.1| hypothetical protein ARALYDRAFT_485234 [Arabidopsis lyrata subsp. lyrata]	195	280	1e-59	143.59	77.9487	82.0513	hypothetical protein ARALYDRAFT_485234	gbpln	Arabidopsis lyrata	AT3G48800.1 | Symbols: | Sterile alpha motif (SAM) domain-containing protein | chr3:18095825-18096661 REVERSE LENGTH=278	195	278	3e-55	142.564	78.9744	82.5641
Rsa1.0_09704.1.g53514.t1	gb|ABD65035.1| hypothetical protein 26.t00052 [Brassica oleracea]	600	695	2e-74	115.833	23.1667	29.1667	hypothetical protein 26.t00052	gbpln	Brassica oleracea	#	#	#	#	#	#	#
Rsa1.0_09705.1.g53515.t1	ref|XP_002880870.1| hypothetical protein ARALYDRAFT_901538 [Arabidopsis lyrata subsp. lyrata] gi|297326709|gb|EFH57129.1| hypothetical protein ARALYDRAFT_901538 [Arabidopsis lyrata subsp. lyrata]	457	323	1e-44	70.6783	26.2582	32.6039	hypothetical protein ARALYDRAFT_901538	gbpln	Arabidopsis lyrata	AT1G35890.1 | Symbols: | NAC (No Apical Meristem) domain transcriptional regulator superfamily protein | chr1:13341300-13341953 FORWARD LENGTH=171	457	171	1e-17	37.4179	8.97155	10.9409
Rsa1.0_09706.1.g53516.t1	ref|NP_973602.1| Transcription factor GTE6 [Arabidopsis thaliana] gi|330253942|gb|AEC09036.1| Transcription factor GTE6 [Arabidopsis thaliana]	129	276	3e-29	213.953	51.1628	53.4884	Transcription factor GTE6	gbpln	Arabidopsis thaliana	AT2G34900.2 | Symbols: IMB1 | Transcription factor GTE6 | chr2:14723333-14724800 REVERSE LENGTH=276	129	276	5e-32	213.953	51.1628	53.4884
Rsa1.0_09707.1.g53517.t1	gb|EOA24914.1| hypothetical protein CARUB_v10018205mg [Capsella rubella]	118	142	8e-57	120.339	93.2203	97.4576	hypothetical protein CARUB_v10018205mg	gbpln	Capsella rubella	AT3G58680.1 | Symbols: MBF1B, ATMBF1B | multiprotein bridging factor 1B | chr3:21707367-21708625 FORWARD LENGTH=142	118	142	6e-59	120.339	92.3729	97.4576
Rsa1.0_09709.1.g53518.t1	ref|NP_850481.1| Tubby-like F-box protein 3 [Arabidopsis thaliana] gi|79324947|ref|NP_001031558.1| Tubby-like F-box protein 3 [Arabidopsis thaliana] gi|75248467|sp|Q8VY21.1|TLP3_ARATH RecName: Full=Tubby-like F-box protein 3; Short=AtTLP3 gi|18377640|gb|AAL66970.1| putative tubby protein [Arabidopsis thaliana] gi|20465543|gb|AAM20254.1| putative tubby protein [Arabidopsis thaliana] gi|27372514|gb…	110	406	7e-45	369.091	87.2727	95.4545	Tubby-like F-box protein 3	gbpln	Arabidopsis thaliana	AT2G47900.3 | Symbols: TLP3 | tubby like protein 3 | chr2:19611196-19612766 REVERSE LENGTH=407	110	407	1e-47	370	87.2727	95.4545
Rsa1.0_09709.1.g53519.t2	gb|EOA27779.1| hypothetical protein CARUB_v10023930mg [Capsella rubella]	328	246	1e-100	75	55.4878	60.3659	hypothetical protein CARUB_v10023930mg	gbpln	Capsella rubella	AT2G47910.1 | Symbols: CRR6 | chlororespiratory reduction 6 | chr2:19614741-19615559 FORWARD LENGTH=246	328	246	1e-102	75	56.7073	60.6707
Rsa1.0_09709.1.g53520.t1	ref|NP_566115.1| protease Do-like 2 [Arabidopsis thaliana] gi|75220233|sp|O82261.2|DEGP2_ARATH RecName: Full=Protease Do-like 2, chloroplastic; Flags: Precursor gi|11908036|gb|AAG41447.1|AF326865_1 putative DegP2 protease [Arabidopsis thaliana] gi|13172275|gb|AAK14061.1|AF245171_1 DegP2 protease [Arabidopsis thaliana] gi|13194802|gb|AAK15563.1|AF349516_1 putative DegP2 protease [Arabidopsis thali…	289	607	1e-155	210.035	93.7716	95.5017	protease Do-like 2	gbpln	Arabidopsis thaliana	AT2G47940.1 | Symbols: DEGP2 | DEGP protease 2 | chr2:19618372-19622164 REVERSE LENGTH=607	289	607	1e-158	210.035	93.7716	95.5017
Rsa1.0_09710.1.g53521.t1	gb|AAF79886.1|AC021198_6 Strong similarity to a mutator-like transposase gi|4063759 from Arabidopsis thaliana BAC T14A4 gb|AC005561 [Arabidopsis thaliana]	311	962	1e-19	309.325	14.1479	22.508	Strong similarity to a mutator-like transposase gi|4063759 from Arabidopsis thaliana BAC T14A4 gb|AC005561	gbpln	Arabidopsis thaliana	#	#	#	#	#	#	#
Rsa1.0_09711.1.g53522.t3	ref|XP_002886528.1| ARP2/RPL3B [Arabidopsis lyrata subsp. lyrata] gi|297332369|gb|EFH62787.1| ARP2/RPL3B [Arabidopsis lyrata subsp. lyrata]	368	390	2e-89	105.978	46.4674	47.5543	ARP2/RPL3B	gbpln	Arabidopsis lyrata	AT1G61580.1 | Symbols: RPL3B, ARP2 | R-protein L3 B | chr1:22720833-22722402 REVERSE LENGTH=390	368	390	3e-90	105.978	45.3804	47.2826
Rsa1.0_09712.1.g53523.t1	#	#	#	#	#	#	#	-	----	----	#	#	#	#	#	#	#
Rsa1.0_09712.1.g53524.t1	gb|EOA12314.1| hypothetical protein CARUB_v10007939mg [Capsella rubella]	98	1178	3e-27	1202.04	65.3061	68.3673	hypothetical protein CARUB_v10007939mg	gbpln	Capsella rubella	AT2G07360.1 | Symbols: | SH3 domain-containing protein | chr2:3047623-3057099 REVERSE LENGTH=1196	98	1196	6e-29	1220.41	63.2653	66.3265
Rsa1.0_09713.1.g53525.t1	gb|AAD29058.1| putative non-LTR retroelement reverse transcriptase [Arabidopsis thaliana]	364	1229	1e-108	337.637	53.2967	66.7582	putative non-LTR retroelement reverse transcriptase	gbpln	Arabidopsis thaliana	AT1G43760.1 | Symbols: | DNAse I-like superfamily protein | chr1:16528880-16531065 REVERSE LENGTH=626	364	626	2e-13	171.978	17.5824	29.6703
Rsa1.0_09715.1.g53526.t1	ref|NP_200202.1| RING/U-box domain-containing protein [Arabidopsis thaliana] gi|10177253|dbj|BAB10721.1| unnamed protein product [Arabidopsis thaliana] gi|67037563|gb|AAY63566.1| RING domain protein [Arabidopsis thaliana] gi|332009045|gb|AED96428.1| RING/U-box domain-containing protein [Arabidopsis thaliana]	170	230	4e-30	135.294	46.4706	59.4118	RING/U-box domain-containing protein	gbpln	Arabidopsis thaliana	AT5G53910.1 | Symbols: | RING/U-box superfamily protein | chr5:21890643-21891335 FORWARD LENGTH=230	170	230	1e-32	135.294	46.4706	59.4118
Rsa1.0_09715.1.g53527.t1	ref|NP_180979.1| RNase H domain-containing protein [Arabidopsis thaliana] gi|3337363|gb|AAC27408.1| putative non-LTR retroelement reverse transcriptase [Arabidopsis thaliana] gi|91805481|gb|ABE65469.1| hypothetical protein At2g34320 [Arabidopsis thaliana] gi|330253864|gb|AEC08958.1| RNase H domain-containing protein [Arabidopsis thaliana]	309	292	2e-75	94.4984	45.3074	61.4887	RNase H domain-containing protein	gbpln	Arabidopsis thaliana	AT2G34320.1 | Symbols: | Polynucleotidyl transferase, ribonuclease H-like superfamily protein | chr2:14484959-14485837 FORWARD LENGTH=292	309	292	6e-78	94.4984	45.3074	61.4887
Rsa1.0_09716.1.g53528.t2	gb|AAD32759.1| putative retroelement pol polyprotein [Arabidopsis thaliana]	129	1356	1e-27	1051.16	55.0388	68.2171	putative retroelement pol polyprotein	gbpln	Arabidopsis thaliana	#	#	#	#	#	#	#
Rsa1.0_09717.1.g53529.t1	ref|XP_002876518.1| hypothetical protein ARALYDRAFT_486432 [Arabidopsis lyrata subsp. lyrata] gi|297322356|gb|EFH52777.1| hypothetical protein ARALYDRAFT_486432 [Arabidopsis lyrata subsp. lyrata]	279	516	1e-112	184.946	79.5699	87.8136	hypothetical protein ARALYDRAFT_486432	gbpln	Arabidopsis lyrata	AT3G59670.1 | Symbols: | unknown protein; BEST Arabidopsis thaliana protein match is: unknown protein (TAIR:AT4G37440.2); Has 77 Blast hits to 77 proteins in 14 species: Archae - 0; Bacteria - 0; Metazoa - 0; Fungi - 0; Plants - 73; Viruses - 0; Other Eukaryotes - 4 (source: NCBI BLink). | chr3:22040485-22042380 FORWARD LENGTH=517	279	517	1e-109	185.305	75.9857	86.0215
Rsa1.0_09717.1.g53530.t1	ref|XP_002878285.1| C2 domain-containing protein [Arabidopsis lyrata subsp. lyrata] gi|297324123|gb|EFH54544.1| C2 domain-containing protein [Arabidopsis lyrata subsp. lyrata]	130	586	1e-68	450.769	96.9231	98.4615	C2 domain-containing protein	gbpln	Arabidopsis lyrata	AT3G59660.1 | Symbols: | C2 domain-containing protein / GRAM domain-containing protein | chr3:22034426-22038484 REVERSE LENGTH=594	130	594	6e-71	456.923	96.1538	98.4615
Rsa1.0_09718.1.g53531.t2	emb|CAB39638.1| RNA-directed DNA polymerase-like protein [Arabidopsis thaliana] gi|7267666|emb|CAB78094.1| RNA-directed DNA polymerase-like protein [Arabidopsis thaliana]	1355	1274	0	94.0221	43.0996	58.4502	RNA-directed DNA polymerase-like protein	gbpln	Arabidopsis thaliana	AT4G29090.1 | Symbols: | Ribonuclease H-like superfamily protein | chr4:14333528-14335255 FORWARD LENGTH=575	1355	575	7e-56	42.4354	11.8081	18.5978
Rsa1.0_09719.1.g53532.t1	gb|EOA26918.1| hypothetical protein CARUB_v10023013mg [Capsella rubella]	113	519	5e-24	459.292	67.2566	76.9912	hypothetical protein CARUB_v10023013mg	gbpln	Capsella rubella	AT2G43050.1 | Symbols: ATPMEPCRD | Plant invertase/pectin methylesterase inhibitor superfamily | chr2:17902508-17904174 FORWARD LENGTH=518	113	518	1e-24	458.407	61.9469	76.1062
Rsa1.0_09720.1.g53533.t1	gb|EOA30703.1| hypothetical protein CARUB_v10013840mg, partial [Capsella rubella]	109	408	1e-16	374.312	38.5321	41.2844	hypothetical protein CARUB_v10013840mg, partial	gbpln	Capsella rubella	AT2G19480.3 | Symbols: NAP1;2 | nucleosome assembly protein 1;2 | chr2:8438601-8441040 FORWARD LENGTH=372	109	372	2e-19	341.284	38.5321	41.2844
Rsa1.0_09720.1.g53534.t1	#	#	#	#	#	#	#	-	----	----	#	#	#	#	#	#	#
Rsa1.0_09720.1.g53535.t1	gb|EOA30703.1| hypothetical protein CARUB_v10013840mg, partial [Capsella rubella]	416	408	1e-122	98.0769	62.7404	70.9135	hypothetical protein CARUB_v10013840mg, partial	gbpln	Capsella rubella	AT2G19480.3 | Symbols: NAP1;2 | nucleosome assembly protein 1;2 | chr2:8438601-8441040 FORWARD LENGTH=372	416	372	1e-121	89.4231	64.9038	70.9135
Rsa1.0_09723.1.g53536.t2	dbj|BAJ33641.1| unnamed protein product [Thellungiella halophila]	361	723	2e-85	200.277	54.8476	58.1717	unnamed protein product	----	----	AT2G41900.1 | Symbols: | CCCH-type zinc finger protein with ARM repeat domain | chr2:17491352-17493502 FORWARD LENGTH=716	361	716	3e-83	198.338	52.9086	56.7867
Rsa1.0_09724.1.g53537.t1	ref|NP_851120.1| dynamin-related protein 1A [Arabidopsis thaliana] gi|27735181|sp|P42697.3|DRP1A_ARATH RecName: Full=Dynamin-related protein 1A; AltName: Full=Dynamin-like protein 1; AltName: Full=Dynamin-like protein A gi|807577|gb|AAA84446.1| GTP-binding protein [Arabidopsis thaliana] gi|9757953|dbj|BAB08441.1| dynamin-like protein [Arabidopsis thaliana] gi|332007380|gb|AED94763.1| dynamin-rela…	207	610	1e-117	294.686	99.0338	99.5169	dynamin-related protein 1A	gbpln	Arabidopsis thaliana	AT5G42080.1 | Symbols: ADL1, ADL1A, AG68, DRP1A, RSW9, DL1 | dynamin-like protein | chr5:16820661-16824536 REVERSE LENGTH=610	207	610	1e-119	294.686	99.0338	99.5169
Rsa1.0_09725.1.g53538.t1	ref|XP_002862394.1| hypothetical protein ARALYDRAFT_497470 [Arabidopsis lyrata subsp. lyrata] gi|297823099|ref|XP_002879432.1| hypothetical protein ARALYDRAFT_482253 [Arabidopsis lyrata subsp. lyrata] gi|297307867|gb|EFH38652.1| hypothetical protein ARALYDRAFT_497470 [Arabidopsis lyrata subsp. lyrata] gi|297325271|gb|EFH55691.1| hypothetical protein ARALYDRAFT_482253 [Arabidopsis lyrata subsp. ly…	164	166	4e-67	101.22	80.4878	84.7561	hypothetical protein ARALYDRAFT_497470	gbpln	Arabidopsis lyrata	AT2G33180.1 | Symbols: | unknown protein; FUNCTIONS IN: molecular_function unknown; INVOLVED IN: biological_process unknown; LOCATED IN: chloroplast stroma; EXPRESSED IN: 22 plant structures; EXPRESSED DURING: 13 growth stages; Has 57 Blast hits to 57 proteins in 22 species: Archae - 0; Bacteria - 8; Metazoa - 0; Fungi - 0; Plants - 35; Viruses - 0; Other Eukaryotes - 14 (source: NCBI BLink). | c…	164	166	3e-69	101.22	78.0488	83.5366
Rsa1.0_09726.1.g53539.t1	ref|XP_002884170.1| defective in RNA-directed DNA methylation 1 [Arabidopsis lyrata subsp. lyrata] gi|297330010|gb|EFH60429.1| defective in RNA-directed DNA methylation 1 [Arabidopsis lyrata subsp. lyrata]	686	815	4e-64	118.805	22.1574	26.9679	defective in RNA-directed DNA methylation 1	gbpln	Arabidopsis lyrata	AT2G16390.1 | Symbols: DRD1, CHR35, DMS1 | SNF2 domain-containing protein / helicase domain-containing protein | chr2:7097638-7101182 FORWARD LENGTH=888	686	888	7e-63	129.446	19.8251	24.4898
Rsa1.0_09727.1.g53540.t1	#	#	#	#	#	#	#	-	----	----	#	#	#	#	#	#	#
Rsa1.0_09727.1.g53541.t1	gb|ABD65057.1| hypothetical protein 27.t00123 [Brassica oleracea]	241	190	8e-23	78.8382	27.3859	31.9502	hypothetical protein 27.t00123	gbpln	Brassica oleracea	#	#	#	#	#	#	#
Rsa1.0_09728.1.g53542.t1	ref|NP_001031828.1| putative glycosyltransferase [Arabidopsis thaliana] gi|292630778|sp|Q9FFN2.2|GLYT3_ARATH RecName: Full=Probable glycosyltransferase At5g03795 gi|332003272|gb|AED90655.1| putative glycosyltransferase [Arabidopsis thaliana]	164	518	7e-36	315.854	67.6829	78.0488	putative glycosyltransferase	gbpln	Arabidopsis thaliana	AT5G03795.1 | Symbols: | Exostosin family protein | chr5:1007554-1010373 REVERSE LENGTH=518	164	518	3e-38	315.854	67.6829	78.0488
Rsa1.0_09729.1.g53543.t1	#	#	#	#	#	#	#	-	----	----	#	#	#	#	#	#	#
Rsa1.0_09729.1.g53544.t1	gb|AAC28189.1| contains similarity to Arabidopsis thaliana retrotransposon Athila (GB:X81801) [Arabidopsis thaliana]	273	940	6e-37	344.322	26.0073	32.2344	contains similarity to Arabidopsis thaliana retrotransposon Athila (GB:X81801)	gbpln	Arabidopsis thaliana	#	#	#	#	#	#	#
Rsa1.0_09732.1.g53545.t1	#	#	#	#	#	#	#	-	----	----	#	#	#	#	#	#	#
Rsa1.0_09733.1.g53546.t1	gb|AAF18641.1|AC006228_12 F5J5.16 [Arabidopsis thaliana]	177	1024	5e-57	578.531	55.9322	71.7514	F5J5.16	gbpln	Arabidopsis thaliana	#	#	#	#	#	#	#
Rsa1.0_09733.1.g53547.t1	#	#	#	#	#	#	#	-	----	----	#	#	#	#	#	#	#
Rsa1.0_09733.1.g53548.t1	#	#	#	#	#	#	#	-	----	----	#	#	#	#	#	#	#
Rsa1.0_09735.1.g53549.t1	gb|EOA27133.1| hypothetical protein CARUB_v10023232mg [Capsella rubella]	291	439	1e-151	150.859	90.378	94.1581	hypothetical protein CARUB_v10023232mg	gbpln	Capsella rubella	AT2G42120.2 | Symbols: POLD2 | DNA polymerase delta small subunit | chr2:17563282-17565965 REVERSE LENGTH=440	291	440	1e-151	151.203	89.0034	93.1271
Rsa1.0_09735.1.g53550.t1	gb|EOA28102.1| hypothetical protein CARUB_v10024288mg [Capsella rubella] gi|482563913|gb|EOA28103.1| hypothetical protein CARUB_v10024288mg [Capsella rubella]	143	138	2e-34	96.5035	70.6294	78.3217	hypothetical protein CARUB_v10024288mg	gbpln	Capsella rubella	AT2G42190.1 | Symbols: | unknown protein; BEST Arabidopsis thaliana protein match is: unknown protein (TAIR:AT3G57930.2); Has 1381 Blast hits to 1230 proteins in 175 species: Archae - 3; Bacteria - 25; Metazoa - 672; Fungi - 135; Plants - 127; Viruses - 30; Other Eukaryotes - 389 (source: NCBI BLink). | chr2:17583625-17584050 FORWARD LENGTH=141	143	141	5e-34	98.6014	70.6294	81.8182
Rsa1.0_09736.1.g53551.t1	#	#	#	#	#	#	#	-	----	----	#	#	#	#	#	#	#
Rsa1.0_09736.1.g53552.t1	gb|AAM15254.1| putative retroelement pol polyprotein [Arabidopsis thaliana]	319	930	3e-37	291.536	31.6614	43.2602	putative retroelement pol polyprotein	gbpln	Arabidopsis thaliana	#	#	#	#	#	#	#
Rsa1.0_09738.1.g53553.t1	#	#	#	#	#	#	#	-	----	----	#	#	#	#	#	#	#
Rsa1.0_09738.1.g53554.t1	gb|AAF79254.1|AC023279_3 F12K21.6 [Arabidopsis thaliana]	289	755	3e-32	261.246	28.0277	40.8304	F12K21.6	gbpln	Arabidopsis thaliana	#	#	#	#	#	#	#
Rsa1.0_09739.1.g53555.t1	ref|NP_177811.2| exocyst complex component 2 [Arabidopsis thaliana] gi|24638217|sp|Q8S3U9.1|EXOC2_ARATH RecName: Full=Exocyst complex component 2; AltName: Full=Exocyst complex component Sec5 gi|19387170|gb|AAL87121.1|AF479278_1 SEC5a [Arabidopsis thaliana] gi|26452107|dbj|BAC43143.1| unknown protein [Arabidopsis thaliana] gi|29029068|gb|AAO64913.1| At1g76850 [Arabidopsis thaliana] gi|332197774|g…	322	1090	1e-101	338.509	54.9689	58.3851	exocyst complex component 2	gbpln	Arabidopsis thaliana	AT1G76850.1 | Symbols: SEC5A | exocyst complex component sec5 | chr1:28848013-28854282 FORWARD LENGTH=1090	322	1090	1e-103	338.509	54.9689	58.3851
Rsa1.0_09740.1.g53556.t2	emb|CAN74973.1| hypothetical protein VITISV_001042 [Vitis vinifera]	173	1281	5e-13	740.462	30.6358	48.5549	hypothetical protein VITISV_001042	gbpln	Vitis vinifera	#	#	#	#	#	#	#
Rsa1.0_09741.1.g53557.t1	ref|NP_172770.1| cytochrome P450 71B7 [Arabidopsis thaliana] gi|5915830|sp|Q96514.1|C71B7_ARATH RecName: Full=Cytochrome P450 71B7 gi|4850394|gb|AAD31064.1|AC007357_13 Identical to gb|X97864 cytochrome P450 from Arabidopsis thaliana and is a member of the PF|00067 Cytochrome P450 family. ESTs gb|T44875, gb|T04814, gb|R65111, gb|T44310 and gb|T04541 come from this gene [Arabidopsis thaliana] gi|18…	186	504	6e-84	270.968	82.2581	89.2473	cytochrome P450 71B7	gbpln	Arabidopsis thaliana	AT1G13110.1 | Symbols: CYP71B7 | cytochrome P450, family 71 subfamily B, polypeptide 7 | chr1:4467272-4468857 FORWARD LENGTH=504	186	504	2e-86	270.968	82.2581	89.2473
Rsa1.0_09742.1.g53558.t1	gb|AFJ66186.1| hypothetical protein 11M19.5 [Arabidopsis halleri]	531	1557	6e-31	293.22	15.6309	19.5857	hypothetical protein 11M19.5	gbpln	Arabidopsis halleri	#	#	#	#	#	#	#
Rsa1.0_09746.1.g53559.t1	gb|EOA27732.1| hypothetical protein CARUB_v10023885mg, partial [Capsella rubella]	176	259	7e-52	147.159	64.2045	79.5455	hypothetical protein CARUB_v10023885mg, partial	gbpln	Capsella rubella	AT2G27140.1 | Symbols: | HSP20-like chaperones superfamily protein | chr2:11598496-11599264 REVERSE LENGTH=224	176	224	5e-50	127.273	63.6364	79.5455
Rsa1.0_09746.1.g53560.t1	ref|NP_190471.1| FBD-associated F-box protein [Arabidopsis thaliana] gi|75337428|sp|Q9SMT9.1|FBD9_ARATH RecName: Full=FBD-associated F-box protein At3g49020 gi|6522564|emb|CAB62008.1| putative protein [Arabidopsis thaliana] gi|67633680|gb|AAY78764.1| F-box family protein [Arabidopsis thaliana] gi|111074508|gb|ABH04627.1| At3g49020 [Arabidopsis thaliana] gi|332644966|gb|AEE78487.1| FBD-associated …	437	447	1e-114	102.288	57.2082	72.0824	FBD-associated F-box protein	gbpln	Arabidopsis thaliana	AT3G49020.1 | Symbols: | FBD, F-box and Leucine Rich Repeat domains containing protein | chr3:18169079-18170660 FORWARD LENGTH=447	437	447	1e-116	102.288	57.2082	72.0824
Rsa1.0_09747.1.g53561.t1	gb|AAD15376.1| putative retroelement pol polyprotein [Arabidopsis thaliana]	118	962	2e-12	815.254	39.8305	51.6949	putative retroelement pol polyprotein	gbpln	Arabidopsis thaliana	#	#	#	#	#	#	#
Rsa1.0_09748.1.g53562.t1	emb|CAB40067.1| putative retrotransposon polyprotein [Arabidopsis thaliana] gi|7267797|emb|CAB81200.1| putative retrotransposon polyprotein [Arabidopsis thaliana]	369	1203	1e-174	326.016	78.0488	86.9919	putative retrotransposon polyprotein	gbpln	Arabidopsis thaliana	AT4G23160.1 | Symbols: CRK8 | cysteine-rich RLK (RECEPTOR-like protein kinase) 8 | chr4:12129485-12134086 FORWARD LENGTH=1262	369	1262	1e-125	342.005	56.0976	74.7967
Rsa1.0_09750.1.g53563.t1	gb|EOA25814.1| hypothetical protein CARUB_v10019182mg [Capsella rubella]	584	1071	0	183.39	59.0753	64.726	hypothetical protein CARUB_v10019182mg	gbpln	Capsella rubella	AT3G49600.1 | Symbols: UBP26, SUP32, ATUBP26 | ubiquitin-specific protease 26 | chr3:18380942-18386662 REVERSE LENGTH=1067	584	1067	0	182.705	58.5616	64.3836
Rsa1.0_09751.1.g53564.t1	gb|AAF69169.1|AC007915_21 F27F5.21 [Arabidopsis thaliana]	729	1023	1e-164	140.329	38.9575	51.5775	F27F5.21	gbpln	Arabidopsis thaliana	AT4G29090.1 | Symbols: | Ribonuclease H-like superfamily protein | chr4:14333528-14335255 FORWARD LENGTH=575	729	575	2e-30	78.8752	8.23045	12.2085
Rsa1.0_09752.1.g53565.t1	#	#	#	#	#	#	#	-	----	----	#	#	#	#	#	#	#
Rsa1.0_09753.1.g53566.t1	ref|NP_191796.1| heme binding protein [Arabidopsis thaliana] gi|7340708|emb|CAB82951.1| putative protein [Arabidopsis thaliana] gi|19423876|gb|AAL87316.1| unknown protein [Arabidopsis thaliana] gi|22136956|gb|AAM91707.1| unknown protein [Arabidopsis thaliana] gi|332646823|gb|AEE80344.1| heme binding protein [Arabidopsis thaliana]	221	361	1e-107	163.348	85.9729	90.0452	heme binding protein	gbpln	Arabidopsis thaliana	AT3G62370.1 | Symbols: | heme binding | chr3:23080789-23083234 FORWARD LENGTH=361	221	361	1e-110	163.348	85.9729	90.0452
Rsa1.0_09754.1.g53567.t1	ref|NP_566981.1| nodulin MtN21 /EamA-like transporter family protein [Arabidopsis thaliana] gi|460158474|sp|F4J9A3.1|WTR26_ARATH RecName: Full=WAT1-related protein At3g53210 gi|332645527|gb|AEE79048.1| nodulin MtN21 /EamA-like transporter family protein [Arabidopsis thaliana]	127	369	4e-58	290.551	88.189	90.5512	nodulin MtN21 /EamA-like transporter family protein	gbpln	Arabidopsis thaliana	AT3G53210.1 | Symbols: | nodulin MtN21 /EamA-like transporter family protein | chr3:19720182-19721764 FORWARD LENGTH=369	127	369	8e-61	290.551	88.189	90.5512
Rsa1.0_09755.1.g53568.t1	gb|AAY44715.1| unknown [Arabidopsis thaliana]	362	652	1e-178	180.11	85.6354	91.989	unknown	gbpln	Arabidopsis thaliana	AT3G13460.2 | Symbols: ECT2 | evolutionarily conserved C-terminal region 2 | chr3:4385274-4388220 REVERSE LENGTH=664	362	664	1e-180	183.425	85.6354	91.989
Rsa1.0_09756.1.g53569.t1	dbj|BAB10790.1| retroelement pol polyprotein-like [Arabidopsis thaliana]	873	1864	1e-149	213.517	36.197	49.4845	retroelement pol polyprotein-like	gbpln	Arabidopsis thaliana	#	#	#	#	#	#	#
Rsa1.0_09758.1.g53570.t1	#	#	#	#	#	#	#	-	----	----	#	#	#	#	#	#	#
Rsa1.0_09758.1.g53571.t1	#	#	#	#	#	#	#	-	----	----	#	#	#	#	#	#	#
Rsa1.0_09759.1.g53572.t1	#	#	#	#	#	#	#	-	----	----	#	#	#	#	#	#	#
Rsa1.0_09759.1.g53573.t1	#	#	#	#	#	#	#	-	----	----	#	#	#	#	#	#	#
Rsa1.0_09760.1.g53574.t1	gb|AAF18630.1|AC006228_1 F5J5.1 [Arabidopsis thaliana]	970	1463	4e-54	150.825	10.1031	11.9588	F5J5.1	gbpln	Arabidopsis thaliana	ATMG00810.1 | Symbols: ORF240B | DNA/RNA polymerases superfamily protein | chrM:227709-228431 REVERSE LENGTH=240	970	240	3e-23	24.7423	5.56701	8.45361
Rsa1.0_09763.1.g53575.t1	gb|AAD32756.1| putative replication protein A1 [Arabidopsis thaliana]	432	458	5e-64	106.019	34.7222	50.2315	putative replication protein A1	gbpln	Arabidopsis thaliana	AT1G52950.1 | Symbols: | Nucleic acid-binding, OB-fold-like protein | chr1:19725483-19728007 FORWARD LENGTH=566	432	566	3e-64	131.019	32.4074	55.3241
Rsa1.0_09763.1.g53576.t1	emb|CAB91581.1| putative protein [Arabidopsis thaliana]	792	1752	0	221.212	45.0758	57.4495	putative protein	gbpln	Arabidopsis thaliana	#	#	#	#	#	#	#
Rsa1.0_09765.1.g53577.t2	#	#	#	#	#	#	#	-	----	----	#	#	#	#	#	#	#
Rsa1.0_09766.1.g53578.t1	gb|AAM65141.1| unknown [Arabidopsis thaliana]	375	258	1e-125	68.8	59.4667	63.2	unknown	gbpln	Arabidopsis thaliana	AT5G65810.1 | Symbols: | unknown protein; BEST Arabidopsis thaliana protein match is: unknown protein (TAIR:AT3G49720.2); Has 30201 Blast hits to 17322 proteins in 780 species: Archae - 12; Bacteria - 1396; Metazoa - 17338; Fungi - 3422; Plants - 5037; Viruses - 0; Other Eukaryotes - 2996 (source: NCBI BLink). | chr5:26337833-26339144 REVERSE LENGTH=258	375	258	1e-127	68.8	59.2	62.9333
Rsa1.0_09766.1.g53579.t1	#	#	#	#	#	#	#	-	----	----	#	#	#	#	#	#	#
Rsa1.0_09767.1.g53580.t1	ref|XP_002885158.1| hypothetical protein ARALYDRAFT_479127 [Arabidopsis lyrata subsp. lyrata] gi|297330998|gb|EFH61417.1| hypothetical protein ARALYDRAFT_479127 [Arabidopsis lyrata subsp. lyrata]	492	1071	1e-134	217.683	63.2114	71.9512	hypothetical protein ARALYDRAFT_479127	gbpln	Arabidopsis lyrata	AT3G16620.1 | Symbols: ATTOC120, TOC120 | translocon outer complex protein 120 | chr3:5658469-5661738 REVERSE LENGTH=1089	492	1089	1e-134	221.341	62.1951	70.5285
Rsa1.0_09768.1.g53581.t1	gb|ADW54459.1| cytochrome P450 79B1 [Brassica oleracea var. botrytis]	518	541	0	104.44	92.278	95.7529	cytochrome P450 79B1	gbpln	Brassica oleracea	AT4G39950.1 | Symbols: CYP79B2 | cytochrome P450, family 79, subfamily B, polypeptide 2 | chr4:18525311-18527284 FORWARD LENGTH=541	518	541	0	104.44	89.9614	94.9807
Rsa1.0_09769.1.g53582.t1	ref|XP_002887721.1| F-box family protein [Arabidopsis lyrata subsp. lyrata] gi|297333562|gb|EFH63980.1| F-box family protein [Arabidopsis lyrata subsp. lyrata]	140	333	2e-22	237.857	63.5714	72.1429	F-box family protein	gbpln	Arabidopsis lyrata	AT1G78100.1 | Symbols: | F-box family protein | chr1:29387907-29388911 FORWARD LENGTH=334	140	334	7e-24	238.571	61.4286	69.2857
Rsa1.0_09769.1.g53583.t1	ref|XP_002892801.1| UDP-galactose transporter 3 [Arabidopsis lyrata subsp. lyrata] gi|297338643|gb|EFH69060.1| UDP-galactose transporter 3 [Arabidopsis lyrata subsp. lyrata]	331	331	0	100	97.5831	99.3958	UDP-galactose transporter 3	gbpln	Arabidopsis lyrata	AT1G14360.1 | Symbols: ATUTR3, UTR3 | UDP-galactose transporter 3 | chr1:4911362-4913029 REVERSE LENGTH=331	331	331	0	100	97.281	99.0937
Rsa1.0_09770.1.g53584.t1	emb|CAC05657.1| endopolygalacturonase [Brassica napus] gi|9967520|emb|CAC05658.1| endopolygalacturonase [Brassica napus]	146	434	6e-74	297.26	94.5205	97.9452	endopolygalacturonase	gbpln	Brassica napus	AT2G41850.1 | Symbols: PGAZAT, ADPG2 | polygalacturonase abscission zone A. thaliana | chr2:17461918-17464059 REVERSE LENGTH=433	146	433	3e-71	296.575	87.6712	95.2055
Rsa1.0_09771.1.g53585.t1	gb|ACB59199.1| copia-like protein [Brassica oleracea]	204	975	5e-72	477.941	66.6667	68.1373	copia-like protein	gbpln	Brassica oleracea	AT4G23160.1 | Symbols: CRK8 | cysteine-rich RLK (RECEPTOR-like protein kinase) 8 | chr4:12129485-12134086 FORWARD LENGTH=1262	204	1262	2e-22	618.627	25.9804	37.7451
Rsa1.0_09771.1.g53586.t1	#	#	#	#	#	#	#	-	----	----	#	#	#	#	#	#	#
Rsa1.0_09772.1.g53587.t1	ref|NP_195846.1| expansin A9 [Arabidopsis thaliana] gi|20138387|sp|Q9LZ99.1|EXPA9_ARATH RecName: Full=Expansin-A9; Short=AtEXPA9; AltName: Full=Alpha-expansin-9; Short=At-EXP9; Short=AtEx9; AltName: Full=Ath-ExpAlpha-1.10; Flags: Precursor gi|7406422|emb|CAB85531.1| expansin precursor-like protein [Arabidopsis thaliana] gi|15451012|gb|AAK96777.1| expansin precursor-like protein [Arabidopsis thali…	261	258	1e-135	98.8506	90.8046	94.2529	expansin A9	gbpln	Arabidopsis thaliana	AT5G02260.1 | Symbols: ATEXPA9, EXP9, ATEXP9, ATHEXP ALPHA 1.10, EXPA9 | expansin A9 | chr5:463224-464840 FORWARD LENGTH=258	261	258	1e-138	98.8506	90.8046	94.2529
Rsa1.0_09772.1.g53588.t1	ref|XP_002873046.1| hypothetical protein ARALYDRAFT_487008 [Arabidopsis lyrata subsp. lyrata] gi|297318883|gb|EFH49305.1| hypothetical protein ARALYDRAFT_487008 [Arabidopsis lyrata subsp. lyrata]	152	389	8e-68	255.921	85.5263	90.7895	hypothetical protein ARALYDRAFT_487008	gbpln	Arabidopsis lyrata	AT5G02290.2 | Symbols: NAK | Protein kinase superfamily protein | chr5:470387-472397 REVERSE LENGTH=389	152	389	6e-69	255.921	84.2105	89.4737
Rsa1.0_09773.1.g53589.t1	gb|ABH07409.1| putative pol polyprotein [Brassica oleracea var. botrytis]	133	1239	5e-59	931.579	78.9474	87.218	putative pol polyprotein	gbpln	Brassica oleracea	AT4G23160.1 | Symbols: CRK8 | cysteine-rich RLK (RECEPTOR-like protein kinase) 8 | chr4:12129485-12134086 FORWARD LENGTH=1262	133	1262	2e-18	948.872	34.5865	47.3684
Rsa1.0_09773.1.g53590.t1	gb|ABD64941.1| Ulp1 protease family protein [Brassica oleracea]	137	871	1e-12	635.766	25.5474	37.9562	Ulp1 protease family protein	gbpln	Brassica oleracea	#	#	#	#	#	#	#
Rsa1.0_09773.1.g53591.t1	#	#	#	#	#	#	#	-	----	----	#	#	#	#	#	#	#
Rsa1.0_09774.1.g53592.t1	#	#	#	#	#	#	#	-	----	----	#	#	#	#	#	#	#
Rsa1.0_09775.1.g53593.t1	ref|XP_002882132.1| transducin family protein [Arabidopsis lyrata subsp. lyrata] gi|297327971|gb|EFH58391.1| transducin family protein [Arabidopsis lyrata subsp. lyrata]	214	389	3e-91	181.776	80.3738	85.514	transducin family protein	gbpln	Arabidopsis lyrata	AT2G47790.1 | Symbols: | Transducin/WD40 repeat-like superfamily protein | chr2:19571102-19572946 REVERSE LENGTH=392	214	392	6e-88	183.178	76.6355	82.7103
Rsa1.0_09775.1.g53594.t1	gb|ABV89633.1| universal stress protein family protein [Brassica rapa]	162	162	9e-84	100	94.4444	97.5309	universal stress protein family protein	gbpln	Brassica rapa	AT2G47710.1 | Symbols: | Adenine nucleotide alpha hydrolases-like superfamily protein | chr2:19555045-19555956 REVERSE LENGTH=162	162	162	3e-78	100	83.9506	93.2099
Rsa1.0_09776.1.g53595.t1	#	#	#	#	#	#	#	-	----	----	#	#	#	#	#	#	#
Rsa1.0_09778.1.g53596.t1	emb|CAB72476.1| putative protein [Arabidopsis thaliana]	212	661	9e-59	311.792	53.7736	72.6415	putative protein	gbpln	Arabidopsis thaliana	AT3G42170.1 | Symbols: | BED zinc finger ;hAT family dimerisation domain | chr3:14321838-14323928 FORWARD LENGTH=696	212	696	1e-14	328.302	23.5849	42.4528
Rsa1.0_09778.1.g53597.t2	#	#	#	#	#	#	#	-	----	----	#	#	#	#	#	#	#
Rsa1.0_09779.1.g53598.t1	ref|NP_199555.1| uncharacterized protein [Arabidopsis thaliana] gi|9758771|dbj|BAB09069.1| unnamed protein product [Arabidopsis thaliana] gi|54606844|gb|AAV34770.1| At5g47440 [Arabidopsis thaliana] gi|56790212|gb|AAW30023.1| At5g47440 [Arabidopsis thaliana] gi|332008130|gb|AED95513.1| uncharacterized protein AT5G47440 [Arabidopsis thaliana]	156	406	1e-71	260.256	85.8974	91.6667	uncharacterized protein	gbpln	Arabidopsis thaliana	AT5G47440.1 | Symbols: | Plant protein of unknown function (DUF828) with plant pleckstrin homology-like region | chr5:19243570-19245204 REVERSE LENGTH=406	156	406	4e-74	260.256	85.8974	91.6667
Rsa1.0_09779.1.g53599.t1	gb|ABD64983.1| formyltetrahydrofolate deformylase, putative [Brassica oleracea]	111	332	1e-58	299.099	99.0991	99.0991	formyltetrahydrofolate deformylase, putative	gbpln	Brassica oleracea	AT5G47435.1 | Symbols: | formyltetrahydrofolate deformylase, putative | chr5:19241779-19243424 FORWARD LENGTH=323	111	323	2e-60	290.991	97.2973	99.0991
Rsa1.0_09779.1.g53600.t1	ref|XP_002865121.1| predicted protein [Arabidopsis lyrata subsp. lyrata] gi|297310956|gb|EFH41380.1| predicted protein [Arabidopsis lyrata subsp. lyrata]	218	1054	1e-114	483.486	93.578	98.1651	predicted protein	gbpln	Arabidopsis lyrata	AT5G47420.1 | Symbols: | Tryptophan RNA-binding attenuator protein-like | chr5:19233013-19234838 FORWARD LENGTH=282	218	282	1e-115	129.358	93.578	97.7064
Rsa1.0_09780.1.g53601.t1	pir||B86381 probable anthranilate synthase beta subunit [imported] - Arabidopsis thaliana	47	469	6e-19	997.872	91.4894	93.617	probable anthranilate synthase beta subunit	----	----	AT1G25220.2 | Symbols: ASB1 | anthranilate synthase beta subunit 1 | chr1:8837430-8839478 REVERSE LENGTH=289	47	289	7e-20	614.894	91.4894	93.617
Rsa1.0_09781.1.g53602.t1	ref|NP_182309.1| glutaredoxin-C13 [Arabidopsis thaliana] gi|297790318|ref|XP_002863058.1| glutaredoxin family protein [Arabidopsis lyrata subsp. lyrata] gi|297824893|ref|XP_002880329.1| glutaredoxin family protein [Arabidopsis lyrata subsp. lyrata] gi|75100580|sp|O82255.1|GRC13_ARATH RecName: Full=Glutaredoxin-C13; Short=AtGrxC13; AltName: Full=Protein ROXY 9 gi|3738300|gb|AAC63642.1| putative gl…	105	102	1e-51	97.1429	94.2857	96.1905	glutaredoxin-C13	gbpln	Arabidopsis lyrata	AT2G47880.1 | Symbols: | Glutaredoxin family protein | chr2:19605124-19605432 FORWARD LENGTH=102	105	102	2e-54	97.1429	94.2857	96.1905
Rsa1.0_09781.1.g53603.t1	ref|XP_002882136.1| hypothetical protein ARALYDRAFT_322431 [Arabidopsis lyrata subsp. lyrata] gi|297327975|gb|EFH58395.1| hypothetical protein ARALYDRAFT_322431 [Arabidopsis lyrata subsp. lyrata]	323	407	1e-172	126.006	89.7833	95.9752	hypothetical protein ARALYDRAFT_322431	gbpln	Arabidopsis lyrata	AT2G47900.3 | Symbols: TLP3 | tubby like protein 3 | chr2:19611196-19612766 REVERSE LENGTH=407	323	407	1e-169	126.006	91.0217	96.2848
Rsa1.0_09782.1.g53604.t1	gb|ACP30591.1| disease resistance protein [Brassica rapa subsp. pekinensis]	348	1555	2e-77	446.839	45.4023	58.908	disease resistance protein	gbpln	Brassica rapa	AT1G10000.1 | Symbols: | Ribonuclease H-like superfamily protein | chr1:3263877-3264788 REVERSE LENGTH=303	348	303	8e-30	87.069	26.7241	41.092
Rsa1.0_09784.1.g53605.t1	#	#	#	#	#	#	#	-	----	----	#	#	#	#	#	#	#
Rsa1.0_09785.1.g53606.t1	#	#	#	#	#	#	#	-	----	----	#	#	#	#	#	#	#
Rsa1.0_09785.1.g53607.t1	dbj|BAB88750.1| gag protein [Silene latifolia]	187	196	2e-17	104.813	20.3209	37.9679	gag protein	gbpln	Silene latifolia	#	#	#	#	#	#	#
Rsa1.0_09786.1.g53608.t1	gb|EOA39902.1| hypothetical protein CARUB_v10008596mg [Capsella rubella]	207	619	8e-69	299.034	75.3623	82.6087	hypothetical protein CARUB_v10008596mg	gbpln	Capsella rubella	AT1G14710.2 | Symbols: | hydroxyproline-rich glycoprotein family protein | chr1:5062168-5064697 REVERSE LENGTH=601	207	601	4e-66	290.338	73.43	80.6763
Rsa1.0_09787.1.g53609.t1	ref|XP_004251047.1| PREDICTED: vacuolar protein sorting-associated protein 4-like [Solanum lycopersicum]	73	432	2e-31	591.781	93.1507	97.2603	PREDICTED: vacuolar protein sorting-associated protein 4-like	gbpln	Solanum lycopersicum	AT2G27600.1 | Symbols: SKD1, VPS4, ATSKD1 | AAA-type ATPase family protein | chr2:11781226-11783730 FORWARD LENGTH=435	73	435	9e-33	595.89	93.1507	95.8904
Rsa1.0_09788.1.g53610.t1	#	#	#	#	#	#	#	-	----	----	#	#	#	#	#	#	#
Rsa1.0_09788.1.g53611.t1	ref|XP_002269045.1| PREDICTED: transcription initiation factor IIB-2 [Vitis vinifera] gi|296088031|emb|CBI35314.3| unnamed protein product [Vitis vinifera]	228	312	3e-18	136.842	35.9649	58.7719	PREDICTED: transcription initiation factor IIB-2	gbpln	Vitis vinifera	AT3G57370.1 | Symbols: | Cyclin family protein | chr3:21226839-21228475 REVERSE LENGTH=360	228	360	9e-20	157.895	43.4211	58.3333
Rsa1.0_09789.1.g53612.t1	ref|XP_002869772.1| aminotransferase class I and II family protein [Arabidopsis lyrata subsp. lyrata] gi|297315608|gb|EFH46031.1| aminotransferase class I and II family protein [Arabidopsis lyrata subsp. lyrata]	129	423	1e-28	327.907	45.7364	53.4884	aminotransferase class I and II family protein	gbpln	Arabidopsis lyrata	AT4G23600.3 | Symbols: CORI3, JR2 | Tyrosine transaminase family protein | chr4:12310657-12312733 FORWARD LENGTH=380	129	380	4e-30	294.574	43.4109	54.2636
Rsa1.0_09789.1.g53613.t1	dbj|BAJ33905.1| unnamed protein product [Thellungiella halophila]	89	275	1e-20	308.989	71.9101	82.0225	unnamed protein product	----	----	AT4G23630.1 | Symbols: BTI1, RTNLB1 | VIRB2-interacting protein 1 | chr4:12318070-12319574 FORWARD LENGTH=275	89	275	5e-20	308.989	67.4157	74.1573
Rsa1.0_09790.1.g53614.t1	#	#	#	#	#	#	#	-	----	----	#	#	#	#	#	#	#
Rsa1.0_09790.1.g53615.t1	#	#	#	#	#	#	#	-	----	----	#	#	#	#	#	#	#
Rsa1.0_09790.1.g53616.t1	#	#	#	#	#	#	#	-	----	----	#	#	#	#	#	#	#
Rsa1.0_09791.1.g53617.t1	gb|EOA17696.1| hypothetical protein CARUB_v10006067mg [Capsella rubella]	156	111	7e-42	71.1538	51.2821	61.5385	hypothetical protein CARUB_v10006067mg	gbpln	Capsella rubella	AT5G40370.1 | Symbols: | Glutaredoxin family protein | chr5:16147826-16149052 REVERSE LENGTH=111	156	111	3e-44	71.1538	51.2821	60.2564
Rsa1.0_09791.1.g53618.t1	ref|NP_195670.1| putative F-box/kelch-repeat protein [Arabidopsis thaliana] gi|75210846|sp|Q9SV98.1|FK103_ARATH RecName: Full=Putative F-box/kelch-repeat protein At4g39600 gi|5042176|emb|CAB44695.1| putative protein [Arabidopsis thaliana] gi|7270944|emb|CAB80623.1| putative protein [Arabidopsis thaliana] gi|332661692|gb|AEE87092.1| putative F-box/kelch-repeat protein [Arabidopsis thaliana]	389	367	1e-115	94.3445	55.0129	72.7506	putative F-box/kelch-repeat protein	gbpln	Arabidopsis thaliana	AT4G39600.1 | Symbols: | Galactose oxidase/kelch repeat superfamily protein | chr4:18389436-18390539 REVERSE LENGTH=367	389	367	1e-118	94.3445	55.0129	72.7506
Rsa1.0_09792.1.g53619.t1	#	#	#	#	#	#	#	-	----	----	#	#	#	#	#	#	#
Rsa1.0_09794.1.g53620.t1	gb|AAF79618.1|AC027665_19 F5M15.26 [Arabidopsis thaliana]	582	1838	0	315.808	60.9966	75.0859	F5M15.26	gbpln	Arabidopsis thaliana	#	#	#	#	#	#	#
Rsa1.0_09796.1.g53621.t1	#	#	#	#	#	#	#	-	----	----	#	#	#	#	#	#	#
Rsa1.0_09798.1.g53622.t1	#	#	#	#	#	#	#	-	----	----	#	#	#	#	#	#	#
Rsa1.0_09799.1.g53623.t1	#	#	#	#	#	#	#	-	----	----	#	#	#	#	#	#	#
Rsa1.0_09799.1.g53624.t1	emb|CAN75172.1| hypothetical protein VITISV_033306 [Vitis vinifera]	219	973	1e-67	444.292	53.8813	67.5799	hypothetical protein VITISV_033306	gbpln	Vitis vinifera	#	#	#	#	#	#	#
Rsa1.0_09801.1.g53625.t1	gb|AAD31079.1| Mutator-like transposase [Arabidopsis thaliana]	393	819	1e-157	208.397	67.6845	79.6438	Mutator-like transposase	gbpln	Arabidopsis thaliana	AT1G64260.1 | Symbols: | MuDR family transposase | chr1:23847756-23849915 FORWARD LENGTH=719	393	719	1e-29	182.952	24.173	38.4224
Rsa1.0_09802.1.g53626.t1	#	#	#	#	#	#	#	-	----	----	#	#	#	#	#	#	#
Rsa1.0_09807.1.g53627.t1	ref|XP_002867835.1| hypothetical protein ARALYDRAFT_914502 [Arabidopsis lyrata subsp. lyrata] gi|297313671|gb|EFH44094.1| hypothetical protein ARALYDRAFT_914502 [Arabidopsis lyrata subsp. lyrata]	394	584	0	148.223	88.0711	93.401	hypothetical protein ARALYDRAFT_914502	gbpln	Arabidopsis lyrata	AT4G21660.1 | Symbols: | proline-rich spliceosome-associated (PSP) family protein | chr4:11506259-11509772 REVERSE LENGTH=584	394	584	0	148.223	87.0558	92.8934
Rsa1.0_09808.1.g53628.t2	emb|CAB91581.1| putative protein [Arabidopsis thaliana]	1217	1752	0	143.961	57.1076	72.5555	putative protein	gbpln	Arabidopsis thaliana	#	#	#	#	#	#	#
Rsa1.0_09810.1.g53629.t1	#	#	#	#	#	#	#	-	----	----	#	#	#	#	#	#	#
Rsa1.0_09810.1.g53630.t1	#	#	#	#	#	#	#	-	----	----	#	#	#	#	#	#	#
Rsa1.0_09811.1.g53631.t1	ref|XP_002883743.1| predicted protein [Arabidopsis lyrata subsp. lyrata] gi|297329583|gb|EFH60002.1| predicted protein [Arabidopsis lyrata subsp. lyrata]	416	420	4e-47	100.962	23.0769	26.2019	predicted protein	gbpln	Arabidopsis lyrata	AT3G32904.1 | Symbols: | unknown protein; FUNCTIONS IN: molecular_function unknown; INVOLVED IN: N-terminal protein myristoylation; LOCATED IN: cellular_component unknown; BEST Arabidopsis thaliana protein match is: unknown protein (TAIR:AT3G30520.1); Has 249 Blast hits to 117 proteins in 25 species: Archae - 0; Bacteria - 16; Metazoa - 73; Fungi - 5; Plants - 112; Viruses - 0; Other Eukaryotes -…	416	330	1e-14	79.3269	20.6731	34.1346
Rsa1.0_09812.1.g53632.t1	#	#	#	#	#	#	#	-	----	----	#	#	#	#	#	#	#
Rsa1.0_09812.1.g53633.t1	#	#	#	#	#	#	#	-	----	----	#	#	#	#	#	#	#
Rsa1.0_09813.1.g53634.t1	#	#	#	#	#	#	#	-	----	----	#	#	#	#	#	#	#
Rsa1.0_09813.1.g53635.t1	dbj|BAJ33634.1| unnamed protein product [Thellungiella halophila]	512	512	0	100	81.6406	89.4531	unnamed protein product	----	----	AT3G14690.1 | Symbols: CYP72A15 | cytochrome P450, family 72, subfamily A, polypeptide 15 | chr3:4937410-4939310 FORWARD LENGTH=512	512	512	0	100	79.6875	90.4297
Rsa1.0_09814.1.g53636.t2	gb|AAF18641.1|AC006228_12 F5J5.16 [Arabidopsis thaliana]	460	1024	9e-79	222.609	36.3043	48.4783	F5J5.16	gbpln	Arabidopsis thaliana	#	#	#	#	#	#	#
Rsa1.0_09816.1.g53637.t1	ref|XP_002888765.1| hypothetical protein ARALYDRAFT_894830 [Arabidopsis lyrata subsp. lyrata] gi|297334606|gb|EFH65024.1| hypothetical protein ARALYDRAFT_894830 [Arabidopsis lyrata subsp. lyrata]	126	783	1e-33	621.429	58.7302	60.3175	hypothetical protein ARALYDRAFT_894830	gbpln	Arabidopsis lyrata	AT1G70300.1 | Symbols: KUP6 | K+ uptake permease 6 | chr1:26477993-26481233 REVERSE LENGTH=782	126	782	1e-35	620.635	57.1429	60.3175
Rsa1.0_09816.1.g53638.t2	ref|XP_002890604.1| predicted protein [Arabidopsis lyrata subsp. lyrata] gi|297336446|gb|EFH66863.1| predicted protein [Arabidopsis lyrata subsp. lyrata]	101	189	1e-15	187.129	44.5545	58.4158	predicted protein	gbpln	Arabidopsis lyrata	AT1G24050.1 | Symbols: | RNA-processing, Lsm domain | chr1:8507057-8508439 FORWARD LENGTH=188	101	188	6e-18	186.139	44.5545	58.4158
Rsa1.0_09817.1.g53639.t1	#	#	#	#	#	#	#	-	----	----	#	#	#	#	#	#	#
Rsa1.0_09817.1.g53640.t1	gb|AAF24529.1|AC007534_10 F7F22.15 [Arabidopsis thaliana]	624	1862	0	298.397	65.7051	77.5641	F7F22.15	gbpln	Arabidopsis thaliana	#	#	#	#	#	#	#
Rsa1.0_09818.1.g53641.t1	#	#	#	#	#	#	#	-	----	----	#	#	#	#	#	#	#
Rsa1.0_09818.1.g53642.t1	gb|ABW81018.1| gag-pol polymerase [Arabidopsis lyrata subsp. lyrata]	176	672	7e-23	381.818	29.5455	43.1818	gag-pol polymerase	gbpln	Arabidopsis lyrata	#	#	#	#	#	#	#
Rsa1.0_09819.1.g53643.t1	#	#	#	#	#	#	#	-	----	----	#	#	#	#	#	#	#
Rsa1.0_09821.1.g53644.t1	ref|NP_190093.1| sulfotransferase family protein [Arabidopsis thaliana] gi|75182218|sp|Q9M1V2.1|SOT5_ARATH RecName: Full=Cytosolic sulfotransferase 5; Short=AtSOT5; AltName: Full=Flavonoid 7-sulfotransferase 3a; Short=AtST3a gi|6911845|emb|CAB72145.1| sulfotransferase-like protein [Arabidopsis thaliana] gi|44917543|gb|AAS49096.1| At3g45070 [Arabidopsis thaliana] gi|332644467|gb|AEE77988.1| sulfot…	63	323	6e-15	512.698	60.3175	69.8413	sulfotransferase family protein	gbpln	Arabidopsis thaliana	AT3G45070.1 | Symbols: | P-loop containing nucleoside triphosphate hydrolases superfamily protein | chr3:16486378-16487349 REVERSE LENGTH=323	63	323	9e-18	512.698	60.3175	69.8413
Rsa1.0_09822.1.g53645.t1	ref|NP_563905.1| SNARE-interacting protein KEULE [Arabidopsis thaliana] gi|150421587|sp|Q9C5X3.2|KEULE_ARATH RecName: Full=SNARE-interacting protein KEULE gi|110743380|dbj|BAE99577.1| hypothetical protein [Arabidopsis thaliana] gi|332190749|gb|AEE28870.1| SNARE-interacting protein KEULE [Arabidopsis thaliana]	59	666	2e-25	1128.81	98.3051	98.3051	SNARE-interacting protein KEULE	gbpln	Arabidopsis thaliana	AT1G12360.1 | Symbols: KEU | Sec1/munc18-like (SM) proteins superfamily | chr1:4201172-4206144 FORWARD LENGTH=666	59	666	3e-28	1128.81	98.3051	98.3051
Rsa1.0_09823.1.g53646.t1	emb|CAB40035.1| retrotransposon like protein [Arabidopsis thaliana] gi|7267767|emb|CAB81170.1| retrotransposon like protein [Arabidopsis thaliana]	1438	1515	0	105.355	59.1099	73.0876	retrotransposon like protein	gbpln	Arabidopsis thaliana	AT4G23160.1 | Symbols: CRK8 | cysteine-rich RLK (RECEPTOR-like protein kinase) 8 | chr4:12129485-12134086 FORWARD LENGTH=1262	1438	1262	1e-108	87.7608	13.5605	20.0974
Rsa1.0_09824.1.g53647.t1	gb|EOA93038.1| hypothetical protein Anapl_18501, partial [Anas platyrhynchos]	151	160	2e-17	105.96	37.7483	60.2649	hypothetical protein Anapl_18501, partial	gbvrt	Anas platyrhynchos	#	#	#	#	#	#	#
Rsa1.0_09826.1.g53648.t1	#	#	#	#	#	#	#	-	----	----	#	#	#	#	#	#	#
Rsa1.0_09828.1.g53649.t2	gb|AAD20658.1| putative retroelement pol polyprotein [Arabidopsis thaliana]	437	1611	3e-74	368.65	30.8924	35.2403	putative retroelement pol polyprotein	gbpln	Arabidopsis thaliana	#	#	#	#	#	#	#
Rsa1.0_09829.1.g53650.t1	gb|AAD20658.1| putative retroelement pol polyprotein [Arabidopsis thaliana]	471	1611	0	342.038	71.7622	83.0149	putative retroelement pol polyprotein	gbpln	Arabidopsis thaliana	#	#	#	#	#	#	#
Rsa1.0_09829.1.g53651.t1	#	#	#	#	#	#	#	-	----	----	#	#	#	#	#	#	#
Rsa1.0_09831.1.g53652.t1	gb|AAC23763.1| hypothetical protein [Arabidopsis thaliana]	485	705	3e-49	145.361	25.7732	36.0825	hypothetical protein	gbpln	Arabidopsis thaliana	AT2G06420.1 | Symbols: | Domain of unknown function (DUF1985) | chr2:2539083-2539985 FORWARD LENGTH=249	485	249	6e-23	51.3402	10.1031	12.7835
Rsa1.0_09832.1.g53653.t1	gb|EOA20662.1| hypothetical protein CARUB_v10000976mg [Capsella rubella]	194	440	4e-87	226.804	89.1753	92.268	hypothetical protein CARUB_v10000976mg	gbpln	Capsella rubella	AT5G20540.1 | Symbols: ATBRXL4, BRX-LIKE4, BRXL4 | BREVIS RADIX-like 4 | chr5:6947943-6951760 FORWARD LENGTH=384	194	384	6e-89	197.938	89.1753	92.268
Rsa1.0_09832.1.g53654.t1	#	#	#	#	#	#	#	-	----	----	#	#	#	#	#	#	#
Rsa1.0_09833.1.g53655.t1	gb|ABH07409.1| putative pol polyprotein [Brassica oleracea var. botrytis]	651	1239	1e-151	190.323	38.0952	44.7005	putative pol polyprotein	gbpln	Brassica oleracea	AT4G23160.1 | Symbols: CRK8 | cysteine-rich RLK (RECEPTOR-like protein kinase) 8 | chr4:12129485-12134086 FORWARD LENGTH=1262	651	1262	2e-50	193.856	16.7435	25.3456
Rsa1.0_09834.1.g53656.t1	ref|NP_192915.1| uncharacterized protein [Arabidopsis thaliana] gi|4539469|emb|CAB39949.1| putative protein [Arabidopsis thaliana] gi|7267878|emb|CAB78221.1| putative protein [Arabidopsis thaliana] gi|91806662|gb|ABE66058.1| hypothetical protein At4g11780 [Arabidopsis thaliana] gi|332657648|gb|AEE83048.1| uncharacterized protein AT4G11780 [Arabidopsis thaliana]	205	473	3e-84	230.732	77.561	86.3415	uncharacterized protein	gbpln	Arabidopsis thaliana	AT4G11780.1 | Symbols: | unknown protein; BEST Arabidopsis thaliana protein match is: unknown protein (TAIR:AT4G23020.2); Has 550 Blast hits to 387 proteins in 92 species: Archae - 0; Bacteria - 32; Metazoa - 132; Fungi - 122; Plants - 80; Viruses - 0; Other Eukaryotes - 184 (source: NCBI BLink). | chr4:7085970-7088212 FORWARD LENGTH=473	205	473	9e-87	230.732	77.561	86.3415
Rsa1.0_09835.1.g53657.t1	#	#	#	#	#	#	#	-	----	----	#	#	#	#	#	#	#
Rsa1.0_09837.1.g53658.t1	ref|XP_002885743.1| hypothetical protein ARALYDRAFT_899224 [Arabidopsis lyrata subsp. lyrata] gi|297331583|gb|EFH62002.1| hypothetical protein ARALYDRAFT_899224 [Arabidopsis lyrata subsp. lyrata]	132	773	2e-64	585.606	89.3939	93.1818	hypothetical protein ARALYDRAFT_899224	gbpln	Arabidopsis lyrata	AT2G04160.1 | Symbols: AIR3 | Subtilisin-like serine endopeptidase family protein | chr2:1401450-1407694 REVERSE LENGTH=772	132	772	9e-67	584.848	88.6364	92.4242
Rsa1.0_09837.1.g53659.t1	gb|AAM15483.1| subtilisin-like serine protease AIR3 [Arabidopsis thaliana]	370	755	1e-164	204.054	76.4865	81.8919	subtilisin-like serine protease AIR3	gbpln	Arabidopsis thaliana	AT2G04160.1 | Symbols: AIR3 | Subtilisin-like serine endopeptidase family protein | chr2:1401450-1407694 REVERSE LENGTH=772	370	772	1e-167	208.649	76.4865	81.8919
Rsa1.0_09839.1.g53660.t3	gb|EOA27380.1| hypothetical protein CARUB_v10023499mg [Capsella rubella]	253	361	1e-80	142.688	59.6838	70.751	hypothetical protein CARUB_v10023499mg	gbpln	Capsella rubella	AT3G59960.1 | Symbols: ASHH4, SDG24 | histone-lysine N-methyltransferase ASHH4 | chr3:22148334-22150386 FORWARD LENGTH=352	253	352	1e-80	139.13	61.2648	67.9842
Rsa1.0_09840.1.g53661.t3	ref|XP_002891493.1| pfkB-type carbohydrate kinase family protein [Arabidopsis lyrata subsp. lyrata] gi|297337335|gb|EFH67752.1| pfkB-type carbohydrate kinase family protein [Arabidopsis lyrata subsp. lyrata]	283	378	1e-122	133.569	80.5654	88.6926	pfkB-type carbohydrate kinase family protein	gbpln	Arabidopsis lyrata	AT1G49350.1 | Symbols: | pfkB-like carbohydrate kinase family protein | chr1:18265070-18267034 FORWARD LENGTH=378	283	378	1e-123	133.569	80.212	89.3993
Rsa1.0_09841.1.g53662.t1	ref|XP_002885617.1| hypothetical protein ARALYDRAFT_898967 [Arabidopsis lyrata subsp. lyrata] gi|297331457|gb|EFH61876.1| hypothetical protein ARALYDRAFT_898967 [Arabidopsis lyrata subsp. lyrata]	641	488	4e-38	76.131	17.0047	25.273	hypothetical protein ARALYDRAFT_898967	gbpln	Arabidopsis lyrata	#	#	#	#	#	#	#
Rsa1.0_09842.1.g53663.t1	emb|CAN71782.1| hypothetical protein VITISV_028677 [Vitis vinifera]	295	1383	3e-50	468.814	34.5763	42.3729	hypothetical protein VITISV_028677	gbpln	Vitis vinifera	#	#	#	#	#	#	#
Rsa1.0_09843.1.g53664.t1	gb|AAG51783.1|AC079679_3 reverse transcriptase, putative; 16838-20266 [Arabidopsis thaliana]	627	1142	2e-98	182.137	27.7512	35.0877	reverse transcriptase, putative; 16838-20266	gbpln	Arabidopsis thaliana	AT1G43760.1 | Symbols: | DNAse I-like superfamily protein | chr1:16528880-16531065 REVERSE LENGTH=626	627	626	1e-39	99.8405	18.6603	29.9841
Rsa1.0_09844.1.g53665.t3	gb|AAF18538.1|AC006551_24 Very similar to retrotransposon reverse transcriptase [Arabidopsis thaliana]	88	1231	4e-15	1398.86	50	61.3636	Very similar to retrotransposon reverse transcriptase	gbpln	Arabidopsis thaliana	#	#	#	#	#	#	#
Rsa1.0_09845.1.g53666.t2	gb|EOA27690.1| hypothetical protein CARUB_v10023843mg, partial [Capsella rubella]	196	271	8e-23	138.265	32.6531	49.4898	hypothetical protein CARUB_v10023843mg, partial	gbpln	Capsella rubella	AT1G10000.1 | Symbols: | Ribonuclease H-like superfamily protein | chr1:3263877-3264788 REVERSE LENGTH=303	196	303	2e-18	154.592	34.6939	46.9388
Rsa1.0_09846.1.g53667.t1	dbj|BAB09379.1| non-LTR retroelement reverse transcriptase-like protein [Arabidopsis thaliana]	816	1223	0	149.877	60.6618	77.0833	non-LTR retroelement reverse transcriptase-like protein	gbpln	Arabidopsis thaliana	AT3G24255.1 | Symbols: | RNA-directed DNA polymerase (reverse transcriptase)-related family protein | chr3:8789471-8793208 FORWARD LENGTH=746	816	746	1e-117	91.4216	25	33.8235
Rsa1.0_09847.1.g53668.t2	gb|AAF79618.1|AC027665_19 F5M15.26 [Arabidopsis thaliana]	656	1838	1e-142	280.183	46.7988	64.3293	F5M15.26	gbpln	Arabidopsis thaliana	#	#	#	#	#	#	#
Rsa1.0_09848.1.g53669.t1	#	#	#	#	#	#	#	-	----	----	AT2G15180.1 | Symbols: | Zinc knuckle (CCHC-type) family protein | chr2:6588743-6590167 REVERSE LENGTH=474	863	474	3e-11	54.9247	5.90962	7.76362
Rsa1.0_09849.1.g53670.t1	gb|ACP30623.1| disease resistance protein [Brassica rapa subsp. pekinensis]	1215	1262	0	103.868	58.8477	66.0905	disease resistance protein	gbpln	Brassica rapa	AT5G18370.1 | Symbols: | Disease resistance protein (TIR-NBS-LRR class) family | chr5:6085036-6088926 REVERSE LENGTH=1210	1215	1210	0	99.5885	44.856	55.9671
[truncated: 5,277 more rows]
