# Supplementary material for: Draft Sequences of the Radish (Raphanus sativus L.) Genome
Source: DNA Res. 2014 May 16;21(5):481–90. doi: 10.1093/dnares/dsu014 (PMC4195494; doi:10.1093/dnares/dsu014)
Supplement: Supplementary Data [file supp_dsu014_dsu014supp_tables4g.xls]

## Sheet: RSA_r1001-8_vs_nr.bp+.allinfo_e
Table S4-8 Genes of 80,521 predicted by Augsutaus. (continued)
	vs NR (Non Redundant Database: http://blast.ncbi.nlm.nih.gov/Blast.cgi?PAGE=Proteins)										vs TAIR10 of A. thaliana
Query	NR	Length (query)	Length (subject)	E-value	Length%	Identity%	Positive%	Product	Genbank	Species	Subject	Query	Subject	E-value	Length%	Identity%	Positve%
Rsa1.0_15756.1.g58948.t1	ref|XP_002867380.1| predicted protein [Arabidopsis lyrata subsp. lyrata] gi|297313216|gb|EFH43639.1| predicted protein [Arabidopsis lyrata subsp. lyrata]	186	535	1e-67	287.634	69.8925	77.4194	predicted protein	gbpln	Arabidopsis lyrata	AT4G29910.1 | Symbols: ORC5, ATORC5 | origin recognition complex protein 5 | chr4:14628154-14630055 REVERSE LENGTH=534	186	534	5e-69	287.097	69.3548	75.8065
Rsa1.0_15757.1.g58949.t1	ref|NP_200534.1| OSBP(oxysterol binding protein)-related protein 4C [Arabidopsis thaliana] gi|79331158|ref|NP_001032088.1| OSBP(oxysterol binding protein)-related protein 4C [Arabidopsis thaliana] gi|75180647|sp|Q9LVD4.1|ORP4C_ARATH RecName: Full=Oxysterol-binding protein-related protein 4C; AltName: Full=OSBP-related protein 4C gi|8777357|dbj|BAA96947.1| oxysterol-binding protein-like [Arabidops…	327	379	1e-164	115.902	84.4037	92.3547	OSBP(oxysterol binding protein)-related protein 4C	gbpln	Arabidopsis thaliana	AT5G57240.2 | Symbols: ORP4C | OSBP(oxysterol binding protein)-related protein 4C | chr5:23193449-23195303 FORWARD LENGTH=379	327	379	1e-167	115.902	84.4037	92.3547
Rsa1.0_15757.1.g58950.t1	ref|XP_002866196.1| hypothetical protein ARALYDRAFT_495822 [Arabidopsis lyrata subsp. lyrata] gi|297312031|gb|EFH42455.1| hypothetical protein ARALYDRAFT_495822 [Arabidopsis lyrata subsp. lyrata]	138	821	9e-57	594.928	80.4348	88.4058	hypothetical protein ARALYDRAFT_495822	gbpln	Arabidopsis lyrata	AT5G57250.1 | Symbols: | Pentatricopeptide repeat (PPR) superfamily protein | chr5:23195609-23198524 REVERSE LENGTH=971	138	971	2e-57	703.623	78.2609	87.6812
Rsa1.0_15758.1.g58951.t1	#	#	#	#	#	#	#	-	----	----	#	#	#	#	#	#	#
Rsa1.0_15758.1.g58952.t1	gb|EOA24904.1| hypothetical protein CARUB_v10018194mg [Capsella rubella]	129	147	7e-61	113.953	87.5969	93.7984	hypothetical protein CARUB_v10018194mg	gbpln	Capsella rubella	AT3G56490.1 | Symbols: HIT3, HINT1 | HIS triad family protein 3 | chr3:20941532-20943129 FORWARD LENGTH=147	129	147	1e-62	113.953	86.8217	93.0233
Rsa1.0_15759.1.g58953.t1	ref|NP_564251.1| protein CLAVATA3/ESR-related 9 [Arabidopsis thaliana] gi|313471278|sp|Q9FZE4.2|CLE9_ARATH RecName: Full=CLAVATA3/ESR (CLE)-related protein 9; Contains: RecName: Full=CLE9p; Flags: Precursor gi|332192587|gb|AEE30708.1| protein CLAVATA3/ESR-related 9 [Arabidopsis thaliana]	112	120	4e-38	107.143	77.6786	86.6071	protein CLAVATA3/ESR-related 9	gbpln	Arabidopsis thaliana	AT1G26600.1 | Symbols: CLE9 | CLAVATA3/ESR-RELATED 9 | chr1:9191684-9192046 FORWARD LENGTH=120	112	120	6e-41	107.143	77.6786	86.6071
Rsa1.0_15761.1.g58954.t2	gb|ABD65153.1| SLL3 ORF2 protein [Brassica oleracea]	244	333	2e-13	136.475	15.9836	18.8525	SLL3 ORF2 protein	gbpln	Brassica oleracea	#	#	#	#	#	#	#
Rsa1.0_15763.1.g58955.t1	gb|AAD32866.1|AC005489_4 F14N23.4 [Arabidopsis thaliana]	303	1161	2e-15	383.168	17.8218	24.4224	F14N23.4	gbpln	Arabidopsis thaliana	AT1G40390.1 | Symbols: | DNAse I-like superfamily protein | chr1:15432576-15434674 REVERSE LENGTH=426	303	426	1e-15	140.594	17.1617	24.4224
Rsa1.0_15765.1.g58956.t1	ref|NP_850262.2| CAAX prenyl protease 2 [Arabidopsis thaliana] gi|332278181|sp|Q8GW19.2|FACE2_ARATH RecName: Full=CAAX prenyl protease 2; AltName: Full=Farnesylated proteins-converting enzyme 2; Short=AtFACE-2; AltName: Full=Prenyl protein-specific endoprotease 2; AltName: Full=Protein RAS-CONVERTING ENZYME 1; Short=AtRCE1 gi|39837445|emb|CAD59227.1| farnesylated-proteins converting enzyme-2 [Ara…	239	311	1e-107	130.126	79.0795	89.5397	CAAX prenyl protease 2	gbpln	Arabidopsis thaliana	AT2G36305.1 | Symbols: RCE1, ATFACE-2, ATFACE2, FACE2 | farnesylated protein-converting enzyme 2 | chr2:15214607-15216449 FORWARD LENGTH=311	239	311	1e-109	130.126	79.0795	89.5397
Rsa1.0_15766.1.g58957.t1	gb|EOA38684.1| hypothetical protein CARUB_v10010665mg [Capsella rubella]	108	121	2e-40	112.037	87.037	94.4444	hypothetical protein CARUB_v10010665mg	gbpln	Capsella rubella	AT1G32310.1 | Symbols: | unknown protein; Has 28 Blast hits to 28 proteins in 9 species: Archae - 0; Bacteria - 0; Metazoa - 0; Fungi - 0; Plants - 28; Viruses - 0; Other Eukaryotes - 0 (source: NCBI BLink). | chr1:11653619-11654538 FORWARD LENGTH=100	108	100	6e-38	92.5926	79.6296	85.1852
Rsa1.0_15767.1.g58958.t1	ref|NP_180811.1| carboxymethylenebutenolidase [Arabidopsis thaliana] gi|3298540|gb|AAC25934.1| putative carboxymethylenebutenolidase [Arabidopsis thaliana] gi|30102612|gb|AAP21224.1| At2g32520 [Arabidopsis thaliana] gi|110743666|dbj|BAE99670.1| putative carboxymethylenebutenolidase [Arabidopsis thaliana] gi|330253602|gb|AEC08696.1| dienelactone hydrolase domain-containing protein [Arabidopsis tha…	239	239	1e-125	100	91.2134	95.8159	carboxymethylenebutenolidase	gbpln	Arabidopsis thaliana	AT2G32520.1 | Symbols: | alpha/beta-Hydrolases superfamily protein | chr2:13805823-13807442 REVERSE LENGTH=239	239	239	1e-128	100	91.2134	95.8159
Rsa1.0_15768.1.g58959.t1	gb|EOA24064.1| hypothetical protein CARUB_v10017284mg [Capsella rubella]	200	435	7e-55	217.5	50.5	60	hypothetical protein CARUB_v10017284mg	gbpln	Capsella rubella	AT3G46650.1 | Symbols: | UDP-Glycosyltransferase superfamily protein | chr3:17185561-17187812 REVERSE LENGTH=435	200	435	1e-54	217.5	49	58.5
Rsa1.0_15769.1.g58960.t1	gb|AAD24197.1|AF136223_1 M3.4 protein [Brassica napus]	122	218	3e-13	178.689	44.2623	63.9344	M3.4 protein	gbpln	Brassica napus	AT5G17340.1 | Symbols: | Putative membrane lipoprotein | chr5:5715736-5716218 REVERSE LENGTH=160	122	160	2e-12	131.148	40.9836	57.377
Rsa1.0_15770.1.g58961.t1	gb|AAQ82842.1| At4g20730 [Arabidopsis thaliana] gi|51970840|dbj|BAD44112.1| putative protein [Arabidopsis thaliana]	736	800	9e-28	108.696	10.462	15.4891	At4g20730	gbpln	Arabidopsis thaliana	AT4G32200.1 | Symbols: ASY2 | DNA-binding HORMA family protein | chr4:15548840-15554962 FORWARD LENGTH=1399	736	1399	7e-29	190.082	10.3261	15.2174
Rsa1.0_15773.1.g58962.t1	gb|ABD65035.1| hypothetical protein 26.t00052 [Brassica oleracea]	152	695	2e-40	457.237	63.8158	76.9737	hypothetical protein 26.t00052	gbpln	Brassica oleracea	#	#	#	#	#	#	#
Rsa1.0_15775.1.g58963.t1	gb|EOA37846.1| hypothetical protein CARUB_v10011435mg [Capsella rubella]	277	396	1e-107	142.96	86.2816	90.9747	hypothetical protein CARUB_v10011435mg	gbpln	Capsella rubella	AT1G52500.2 | Symbols: FPG-1, ATFPG-1, ATMMH-1, MMH-1 | MUTM homolog-1 | chr1:19560043-19562855 FORWARD LENGTH=390	277	390	1e-108	140.794	83.0325	89.1697
Rsa1.0_15779.1.g58964.t1	gb|ABB55318.1| conserved hypothetical protein [Asparagus officinalis]	132	324	6e-29	245.455	45.4545	50.7576	conserved hypothetical protein	gbpln	Asparagus officinalis	AT4G00970.1 | Symbols: CRK41 | cysteine-rich RLK (RECEPTOR-like protein kinase) 41 | chr4:418437-421694 FORWARD LENGTH=665	132	665	5e-26	503.788	38.6364	44.697
Rsa1.0_15780.1.g58965.t1	ref|NP_565750.1| cyclin-dependent kinase inhibitor 4 [Arabidopsis thaliana] gi|152032532|sp|Q8GYJ3.2|KRP4_ARATH RecName: Full=Cyclin-dependent kinase inhibitor 4; AltName: Full=Inhibitor/interactor of CDK protein 7; AltName: Full=KIP-related protein 4 gi|11907566|gb|AAG41215.1|AF123315_1 cyclin-dependent kinase inhibitor [Arabidopsis thaliana] gi|20197065|gb|AAC04492.2| expressed protein [Arabido…	191	289	1e-50	151.309	69.6335	78.534	cyclin-dependent kinase inhibitor 4	gbpln	Arabidopsis thaliana	AT2G32710.1 | Symbols: KRP4, ACK2, ICK7 | Cyclin-dependent kinase inhibitor family protein | chr2:13873496-13875350 FORWARD LENGTH=289	191	289	5e-53	151.309	69.6335	78.534
Rsa1.0_15781.1.g58966.t1	gb|EOA23506.1| hypothetical protein CARUB_v10016697mg [Capsella rubella]	460	816	0	177.391	92.1739	96.5217	hypothetical protein CARUB_v10016697mg	gbpln	Capsella rubella	AT5G58870.1 | Symbols: ftsh9 | FTSH protease 9 | chr5:23770080-23773719 REVERSE LENGTH=806	460	806	0	175.217	90	94.7826
Rsa1.0_15782.1.g58967.t1	ref|XP_002883469.1| hypothetical protein ARALYDRAFT_898931 [Arabidopsis lyrata subsp. lyrata] gi|297329309|gb|EFH59728.1| hypothetical protein ARALYDRAFT_898931 [Arabidopsis lyrata subsp. lyrata]	238	242	5e-62	101.681	57.563	68.4874	hypothetical protein ARALYDRAFT_898931	gbpln	Arabidopsis lyrata	AT2G16600.1 | Symbols: ROC3 | rotamase CYP 3 | chr2:7200862-7201383 FORWARD LENGTH=173	238	173	5e-58	72.6891	47.8992	55.4622
Rsa1.0_15786.1.g58968.t1	#	#	#	#	#	#	#	-	----	----	#	#	#	#	#	#	#
Rsa1.0_15787.1.g58969.t1	gb|EOA37750.1| hypothetical protein CARUB_v10012565mg [Capsella rubella]	100	679	1e-28	679	58	70	hypothetical protein CARUB_v10012565mg	gbpln	Capsella rubella	AT3G42170.1 | Symbols: | BED zinc finger ;hAT family dimerisation domain | chr3:14321838-14323928 FORWARD LENGTH=696	100	696	1e-10	696	24	44
Rsa1.0_15788.1.g58970.t1	#	#	#	#	#	#	#	-	----	----	#	#	#	#	#	#	#
Rsa1.0_15791.1.g58971.t1	gb|AAD17399.1| putative Ta11-like non-LTR retroelement protein [Arabidopsis thaliana]	328	589	3e-69	179.573	40.5488	52.7439	putative Ta11-like non-LTR retroelement protein	gbpln	Arabidopsis thaliana	AT5G36228.1 | Symbols: | nucleic acid binding;zinc ion binding | chr5:14271691-14272776 FORWARD LENGTH=361	328	361	6e-23	110.061	19.8171	29.5732
Rsa1.0_15792.1.g58972.t1	#	#	#	#	#	#	#	-	----	----	#	#	#	#	#	#	#
Rsa1.0_15793.1.g58973.t1	gb|EOA32215.1| hypothetical protein CARUB_v10015472mg [Capsella rubella]	47	374	2e-14	795.745	87.234	89.3617	hypothetical protein CARUB_v10015472mg	gbpln	Capsella rubella	AT3G08900.1 | Symbols: RGP3, RGP | reversibly glycosylated polypeptide 3 | chr3:2708347-2709714 REVERSE LENGTH=362	47	362	1e-15	770.213	76.5957	87.234
Rsa1.0_15793.1.g58974.t1	ref|NP_566336.1| uncharacterized protein [Arabidopsis thaliana] gi|30680674|ref|NP_850544.1| uncharacterized protein [Arabidopsis thaliana] gi|6403495|gb|AAF07835.1|AC010871_11 unknown protein [Arabidopsis thaliana] gi|21554089|gb|AAM63170.1| unknown [Arabidopsis thaliana] gi|98960915|gb|ABF58941.1| At3g08890 [Arabidopsis thaliana] gi|110743674|dbj|BAE99674.1| hypothetical protein [Arabidopsis th…	170	170	2e-86	100	90.5882	98.2353	uncharacterized protein	gbpln	Arabidopsis thaliana	AT3G08890.2 | Symbols: | Protein of unknown function, DUF538 | chr3:2706701-2707775 FORWARD LENGTH=170	170	170	1e-88	100	90.5882	98.2353
Rsa1.0_15795.1.g58975.t1	ref|XP_002871425.1| hypothetical protein ARALYDRAFT_487887 [Arabidopsis lyrata subsp. lyrata] gi|297317262|gb|EFH47684.1| hypothetical protein ARALYDRAFT_487887 [Arabidopsis lyrata subsp. lyrata]	322	695	0	215.839	97.5155	99.0683	hypothetical protein ARALYDRAFT_487887	gbpln	Arabidopsis lyrata	AT5G10540.1 | Symbols: | Zincin-like metalloproteases family protein | chr5:3328119-3332462 FORWARD LENGTH=701	322	701	0	217.702	96.8944	98.7578
Rsa1.0_15796.1.g58976.t1	gb|AAF79618.1|AC027665_19 F5M15.26 [Arabidopsis thaliana]	705	1838	0	260.709	59.8582	73.9007	F5M15.26	gbpln	Arabidopsis thaliana	ATMG00860.1 | Symbols: ORF158 | DNA/RNA polymerases superfamily protein | chrM:235916-236392 FORWARD LENGTH=158	705	158	2e-11	22.4113	6.09929	9.64539
Rsa1.0_15798.1.g58977.t1	gb|AAF79618.1|AC027665_19 F5M15.26 [Arabidopsis thaliana]	643	1838	0	285.848	58.6314	73.0949	F5M15.26	gbpln	Arabidopsis thaliana	#	#	#	#	#	#	#
Rsa1.0_15799.1.g58978.t1	emb|CAB39638.1| RNA-directed DNA polymerase-like protein [Arabidopsis thaliana] gi|7267666|emb|CAB78094.1| RNA-directed DNA polymerase-like protein [Arabidopsis thaliana]	671	1274	1e-162	189.866	45.3055	61.1028	RNA-directed DNA polymerase-like protein	gbpln	Arabidopsis thaliana	AT4G29090.1 | Symbols: | Ribonuclease H-like superfamily protein | chr4:14333528-14335255 FORWARD LENGTH=575	671	575	1e-68	85.693	26.5276	41.2817
Rsa1.0_15801.1.g58979.t1	#	#	#	#	#	#	#	-	----	----	#	#	#	#	#	#	#
Rsa1.0_15804.1.g58980.t1	gb|ABD65035.1| hypothetical protein 26.t00052 [Brassica oleracea]	368	695	1e-103	188.859	56.25	66.5761	hypothetical protein 26.t00052	gbpln	Brassica oleracea	AT1G51172.1 | Symbols: | unknown protein; FUNCTIONS IN: molecular_function unknown; INVOLVED IN: biological_process unknown; LOCATED IN: cellular_component unknown; CONTAINS InterPro DOMAIN/s: Protein of unknown function DUF601 (InterPro:IPR006736); BEST Arabidopsis thaliana protein match is: Protein of unknown function, DUF601 (TAIR:AT1G46696.1); Has 1849 Blast hits to 1554 proteins in 272 speci…	368	681	2e-21	185.054	13.0435	22.0109
Rsa1.0_15805.1.g58981.t1	gb|AAG03119.1|AC004133_13 F5A9.24 [Arabidopsis thaliana]	634	1254	2e-86	197.792	25.8675	38.959	F5A9.24	gbpln	Arabidopsis thaliana	AT1G43760.1 | Symbols: | DNAse I-like superfamily protein | chr1:16528880-16531065 REVERSE LENGTH=626	634	626	2e-28	98.7382	14.511	27.4448
Rsa1.0_15806.1.g58982.t1	ref|XP_002880098.1| hypothetical protein ARALYDRAFT_322090 [Arabidopsis lyrata subsp. lyrata] gi|297325937|gb|EFH56357.1| hypothetical protein ARALYDRAFT_322090 [Arabidopsis lyrata subsp. lyrata]	236	372	5e-77	157.627	61.0169	74.5763	hypothetical protein ARALYDRAFT_322090	gbpln	Arabidopsis lyrata	AT2G44220.1 | Symbols: | Protein of Unknown Function (DUF239) | chr2:18283803-18285690 FORWARD LENGTH=403	236	403	1e-75	170.763	59.7458	72.0339
Rsa1.0_15807.1.g58983.t1	ref|NP_175703.1| Nucleic acid-binding, OB-fold-like protein [Arabidopsis thaliana] gi|12324642|gb|AAG52278.1|AC019018_15 putative replication protein; 94555-97079 [Arabidopsis thaliana] gi|332194750|gb|AEE32871.1| Nucleic acid-binding, OB-fold-like protein [Arabidopsis thaliana]	371	566	3e-58	152.561	33.6927	55.2561	Nucleic acid-binding, OB-fold-like protein	gbpln	Arabidopsis thaliana	AT1G52950.1 | Symbols: | Nucleic acid-binding, OB-fold-like protein | chr1:19725483-19728007 FORWARD LENGTH=566	371	566	8e-61	152.561	33.6927	55.2561
Rsa1.0_15809.1.g58984.t1	gb|AAF79618.1|AC027665_19 F5M15.26 [Arabidopsis thaliana]	512	1838	2e-38	358.984	15.2344	18.3594	F5M15.26	gbpln	Arabidopsis thaliana	#	#	#	#	#	#	#
Rsa1.0_15810.1.g58985.t1	#	#	#	#	#	#	#	-	----	----	#	#	#	#	#	#	#
Rsa1.0_15811.1.g58986.t1	ref|NP_198716.1| putative receptor-like protein kinase [Arabidopsis thaliana] gi|75333906|sp|Q9FID8.1|Y5900_ARATH RecName: Full=Putative receptor-like protein kinase At5g39000; Flags: Precursor gi|10177545|dbj|BAB10824.1| receptor-like protein kinase [Arabidopsis thaliana] gi|332007002|gb|AED94385.1| putative receptor-like protein kinase [Arabidopsis thaliana]	503	873	1e-177	173.559	63.2207	75.1491	putative receptor-like protein kinase	gbpln	Arabidopsis thaliana	AT5G39000.1 | Symbols: | Malectin/receptor-like protein kinase family protein | chr5:15611860-15614481 FORWARD LENGTH=873	503	873	1e-179	173.559	63.2207	75.1491
Rsa1.0_15812.1.g58987.t1	gb|AAD32898.1| putative retroelement pol polyprotein [Arabidopsis thaliana]	772	1307	0	169.301	54.2746	70.9845	putative retroelement pol polyprotein	gbpln	Arabidopsis thaliana	#	#	#	#	#	#	#
Rsa1.0_15813.1.g58988.t1	#	#	#	#	#	#	#	-	----	----	#	#	#	#	#	#	#
Rsa1.0_15813.1.g58989.t1	gb|ABD65062.1| hypothetical protein 27.t00126 [Brassica oleracea]	215	578	4e-35	268.837	34.8837	44.186	hypothetical protein 27.t00126	gbpln	Brassica oleracea	AT4G32200.1 | Symbols: ASY2 | DNA-binding HORMA family protein | chr4:15548840-15554962 FORWARD LENGTH=1399	215	1399	3e-12	650.698	14.4186	22.7907
Rsa1.0_15814.1.g58990.t1	ref|XP_002871271.1| pectinesterase family protein [Arabidopsis lyrata subsp. lyrata] gi|297317108|gb|EFH47530.1| pectinesterase family protein [Arabidopsis lyrata subsp. lyrata]	361	361	0	100	87.2576	93.3518	pectinesterase family protein	gbpln	Arabidopsis lyrata	AT5G07430.1 | Symbols: | Pectin lyase-like superfamily protein | chr5:2352549-2354069 FORWARD LENGTH=361	361	361	0	100	86.9806	93.3518
Rsa1.0_15815.1.g58991.t1	gb|AAP35048.1| NAC-domain protein 1-1 [Brassica napus]	262	252	1e-120	96.1832	83.9695	88.9313	NAC-domain protein 1-1	gbpln	Brassica napus	AT5G63790.1 | Symbols: ANAC102, NAC102 | NAC domain containing protein 102 | chr5:25526887-25528013 REVERSE LENGTH=312	262	312	1e-118	119.084	81.2977	88.1679
Rsa1.0_15816.1.g58992.t2	ref|NP_172926.2| Cytochrome b561/ferric reductase transmembrane-like protein [Arabidopsis thaliana] gi|75116658|sp|Q67ZF6.1|ACFR3_ARATH RecName: Full=Probable transmembrane ascorbate ferrireductase 3; AltName: Full=Artb561-3 gi|51970464|dbj|BAD43924.1| putative cytochrome B561 [Arabidopsis thaliana] gi|332191094|gb|AEE29215.1| probable transmembrane ascorbate ferrireductase 3 [Arabidopsis thalian…	221	224	1e-115	101.357	94.5701	96.8326	Cytochrome b561/ferric reductase transmembrane-like protein	gbpln	Arabidopsis thaliana	AT1G14730.1 | Symbols: | Cytochrome b561/ferric reductase transmembrane protein family | chr1:5073244-5074568 FORWARD LENGTH=224	221	224	1e-118	101.357	94.5701	96.8326
Rsa1.0_15818.1.g58993.t1	#	#	#	#	#	#	#	-	----	----	#	#	#	#	#	#	#
Rsa1.0_15820.1.g58994.t1	gb|EOA21391.1| hypothetical protein CARUB_v10001758mg [Capsella rubella]	66	258	2e-16	390.909	72.7273	80.303	hypothetical protein CARUB_v10001758mg	gbpln	Capsella rubella	AT5G16710.1 | Symbols: DHAR3 | dehydroascorbate reductase 1 | chr5:5483312-5484926 FORWARD LENGTH=258	66	258	1e-17	390.909	72.7273	77.2727
Rsa1.0_15820.1.g58995.t1	gb|EOA20771.1| hypothetical protein CARUB_v10001100mg [Capsella rubella]	184	406	6e-89	220.652	90.7609	94.5652	hypothetical protein CARUB_v10001100mg	gbpln	Capsella rubella	AT5G16880.3 | Symbols: | Target of Myb protein 1 | chr5:5549658-5551021 FORWARD LENGTH=297	184	297	1e-90	161.413	89.6739	94.0217
Rsa1.0_15821.1.g58996.t1	#	#	#	#	#	#	#	-	----	----	#	#	#	#	#	#	#
Rsa1.0_15821.1.g58997.t1	ref|NP_197338.1| TIR-NBS-LRR class disease resistance protein [Arabidopsis thaliana] gi|332005162|gb|AED92545.1| TIR-NBS-LRR class disease resistance protein [Arabidopsis thaliana]	253	1210	7e-92	478.261	74.7036	83.004	TIR-NBS-LRR class disease resistance protein	gbpln	Arabidopsis thaliana	AT5G18370.1 | Symbols: | Disease resistance protein (TIR-NBS-LRR class) family | chr5:6085036-6088926 REVERSE LENGTH=1210	253	1210	2e-94	478.261	74.7036	83.004
Rsa1.0_15823.1.g58998.t1	#	#	#	#	#	#	#	-	----	----	#	#	#	#	#	#	#
Rsa1.0_15824.1.g58999.t1	#	#	#	#	#	#	#	-	----	----	#	#	#	#	#	#	#
Rsa1.0_15825.1.g59000.t1	#	#	#	#	#	#	#	-	----	----	#	#	#	#	#	#	#
Rsa1.0_15826.1.g59001.t1	dbj|BAB88750.1| gag protein [Silene latifolia]	383	196	1e-19	51.1749	15.1436	26.893	gag protein	gbpln	Silene latifolia	#	#	#	#	#	#	#
Rsa1.0_15830.1.g59002.t1	gb|ABD65088.1| hypothetical protein 27.t00109 [Brassica oleracea]	411	1176	3e-78	286.131	42.3358	55.9611	hypothetical protein 27.t00109	gbpln	Brassica oleracea	AT2G07190.1 | Symbols: | Domain of unknown function (DUF1985) | chr2:2987367-2988945 FORWARD LENGTH=452	411	452	2e-42	109.976	23.8443	36.4964
Rsa1.0_15831.1.g59003.t1	gb|EOA24363.1| hypothetical protein CARUB_v10017602mg [Capsella rubella]	333	333	0	100	91.5916	95.1952	hypothetical protein CARUB_v10017602mg	gbpln	Capsella rubella	AT2G01850.1 | Symbols: EXGT-A3, XTH27, ATXTH27 | endoxyloglucan transferase A3 | chr2:385374-387138 FORWARD LENGTH=333	333	333	0	100	88.8889	93.0931
Rsa1.0_15832.1.g59004.t1	emb|CAA16768.2| putative protein [Arabidopsis thaliana] gi|7269063|emb|CAB79173.1| putative protein [Arabidopsis thaliana]	282	558	1e-74	197.872	53.5461	63.8298	putative protein	gbpln	Arabidopsis thaliana	AT4G22180.1 | Symbols: | F-box family protein with a domain of unknown function (DUF295) | chr4:11738574-11739782 FORWARD LENGTH=402	282	402	6e-77	142.553	53.5461	63.8298
Rsa1.0_15834.1.g59005.t1	ref|XP_002867400.1| predicted protein [Arabidopsis lyrata subsp. lyrata] gi|297313236|gb|EFH43659.1| predicted protein [Arabidopsis lyrata subsp. lyrata]	192	562	5e-17	292.708	29.1667	38.0208	predicted protein	gbpln	Arabidopsis lyrata	AT1G24650.1 | Symbols: | Leucine-rich repeat protein kinase family protein | chr1:8734570-8737315 FORWARD LENGTH=886	192	886	6e-17	461.458	21.875	27.0833
Rsa1.0_15836.1.g59006.t1	#	#	#	#	#	#	#	-	----	----	#	#	#	#	#	#	#
Rsa1.0_15837.1.g59007.t1	#	#	#	#	#	#	#	-	----	----	#	#	#	#	#	#	#
Rsa1.0_15837.1.g59008.t1	#	#	#	#	#	#	#	-	----	----	#	#	#	#	#	#	#
Rsa1.0_15839.1.g59009.t1	#	#	#	#	#	#	#	-	----	----	#	#	#	#	#	#	#
Rsa1.0_15840.1.g59010.t1	gb|EOA27210.1| hypothetical protein CARUB_v10023319mg [Capsella rubella]	119	411	8e-59	345.378	91.5966	97.479	hypothetical protein CARUB_v10023319mg	gbpln	Capsella rubella	AT2G39570.1 | Symbols: | ACT domain-containing protein | chr2:16507963-16509741 FORWARD LENGTH=411	119	411	4e-60	345.378	89.916	94.958
Rsa1.0_15842.1.g59011.t1	#	#	#	#	#	#	#	-	----	----	#	#	#	#	#	#	#
Rsa1.0_15843.1.g59012.t1	#	#	#	#	#	#	#	-	----	----	#	#	#	#	#	#	#
Rsa1.0_15844.1.g59013.t1	gb|EOA15751.1| hypothetical protein CARUB_v10006818mg [Capsella rubella]	304	310	1e-103	101.974	62.1711	77.3026	hypothetical protein CARUB_v10006818mg	gbpln	Capsella rubella	AT5G27260.1 | Symbols: | unknown protein; BEST Arabidopsis thaliana protein match is: unknown protein (TAIR:AT2G29880.1); Has 1807 Blast hits to 1807 proteins in 277 species: Archae - 0; Bacteria - 0; Metazoa - 736; Fungi - 347; Plants - 385; Viruses - 0; Other Eukaryotes - 339 (source: NCBI BLink). | chr5:9603943-9604930 FORWARD LENGTH=303	304	303	5e-62	99.6711	41.1184	62.5
Rsa1.0_15846.1.g59014.t1	#	#	#	#	#	#	#	-	----	----	#	#	#	#	#	#	#
Rsa1.0_15848.1.g59015.t1	ref|XP_002889083.1| hypothetical protein ARALYDRAFT_476800 [Arabidopsis lyrata subsp. lyrata] gi|297334924|gb|EFH65342.1| hypothetical protein ARALYDRAFT_476800 [Arabidopsis lyrata subsp. lyrata]	73	531	1e-30	727.397	84.9315	95.8904	hypothetical protein ARALYDRAFT_476800	gbpln	Arabidopsis lyrata	AT1G76430.1 | Symbols: PHT1;9 | phosphate transporter 1;9 | chr1:28679115-28681874 REVERSE LENGTH=532	73	532	7e-33	728.767	83.5616	95.8904
Rsa1.0_15850.1.g59016.t1	gb|AAF79348.1|AC007887_7 F15O4.13 [Arabidopsis thaliana]	751	1887	0	251.265	47.8029	61.9174	F15O4.13	gbpln	Arabidopsis thaliana	#	#	#	#	#	#	#
Rsa1.0_15854.1.g59017.t1	#	#	#	#	#	#	#	-	----	----	AT1G14670.1 | Symbols: | Endomembrane protein 70 protein family | chr1:5037669-5040199 FORWARD LENGTH=592	33	592	1e-10	1793.94	81.8182	93.9394
Rsa1.0_15855.1.g59018.t1	gb|AAM65591.1| putative WD-40 repeat protein, MSI2 [Arabidopsis thaliana]	114	415	4e-53	364.035	91.2281	94.7368	putative WD-40 repeat protein, MSI2	gbpln	Arabidopsis thaliana	AT2G16780.1 | Symbols: MSI2, MSI02, NFC02, NFC2 | Transducin family protein / WD-40 repeat family protein | chr2:7281615-7283583 REVERSE LENGTH=415	114	415	7e-56	364.035	91.2281	94.7368
Rsa1.0_15856.1.g59019.t1	gb|EOA16007.1| hypothetical protein CARUB_v10004127mg [Capsella rubella]	295	834	1e-172	282.712	98.6441	100	hypothetical protein CARUB_v10004127mg	gbpln	Capsella rubella	AT4G32880.1 | Symbols: ATHB-8, ATHB8, HB-8 | homeobox gene 8 | chr4:15863587-15867822 REVERSE LENGTH=833	295	833	1e-173	282.373	97.9661	100
Rsa1.0_15858.1.g59020.t1	gb|EOA14941.1| hypothetical protein CARUB_v10028285mg [Capsella rubella]	354	637	1e-168	179.944	83.3333	89.548	hypothetical protein CARUB_v10028285mg	gbpln	Capsella rubella	AT5G59730.1 | Symbols: ATEXO70H7, EXO70H7 | exocyst subunit exo70 family protein H7 | chr5:24064100-24066004 REVERSE LENGTH=634	354	634	1e-162	179.096	83.3333	90.113
Rsa1.0_15860.1.g59021.t1	gb|EOA20598.1| hypothetical protein CARUB_v10000908mg [Capsella rubella]	413	462	1e-130	111.864	66.8281	79.1768	hypothetical protein CARUB_v10000908mg	gbpln	Capsella rubella	AT5G05180.1 | Symbols: | unknown protein; BEST Arabidopsis thaliana protein match is: unknown protein (TAIR:AT3G10880.1); Has 1807 Blast hits to 1807 proteins in 277 species: Archae - 0; Bacteria - 0; Metazoa - 736; Fungi - 347; Plants - 385; Viruses - 0; Other Eukaryotes - 339 (source: NCBI BLink). | chr5:1536924-1538318 FORWARD LENGTH=432	413	432	1e-116	104.6	63.1961	73.8499
Rsa1.0_15861.1.g59022.t1	gb|AAZ41811.1| 01P13-1 [Brassica rapa subsp. pekinensis]	749	1545	0	206.275	59.1455	75.1669	01P13-1	gbpln	Brassica rapa	#	#	#	#	#	#	#
Rsa1.0_15862.1.g59023.t1	gb|AAC28189.1| contains similarity to Arabidopsis thaliana retrotransposon Athila (GB:X81801) [Arabidopsis thaliana]	705	940	9e-64	133.333	21.4184	31.3475	contains similarity to Arabidopsis thaliana retrotransposon Athila (GB:X81801)	gbpln	Arabidopsis thaliana	#	#	#	#	#	#	#
Rsa1.0_15863.1.g59024.t1	gb|AAD17398.1| putative non-LTR retroelement reverse transcriptase [Arabidopsis thaliana]	730	1225	1e-171	167.808	43.9726	55.3425	putative non-LTR retroelement reverse transcriptase	gbpln	Arabidopsis thaliana	AT1G43760.1 | Symbols: | DNAse I-like superfamily protein | chr1:16528880-16531065 REVERSE LENGTH=626	730	626	2e-43	85.7534	15.7534	26.5753
Rsa1.0_15865.1.g59025.t2	gb|AAM15254.1| putative retroelement pol polyprotein [Arabidopsis thaliana]	217	930	3e-17	428.571	33.6406	48.8479	putative retroelement pol polyprotein	gbpln	Arabidopsis thaliana	#	#	#	#	#	#	#
Rsa1.0_15867.1.g59026.t1	ref|XP_002870686.1| kelch repeat-containing F-box family protein [Arabidopsis lyrata subsp. lyrata] gi|297316522|gb|EFH46945.1| kelch repeat-containing F-box family protein [Arabidopsis lyrata subsp. lyrata]	200	438	2e-70	219	66	77	kelch repeat-containing F-box family protein	gbpln	Arabidopsis lyrata	AT5G40680.1 | Symbols: | Galactose oxidase/kelch repeat superfamily protein | chr5:16288754-16290001 FORWARD LENGTH=415	200	415	2e-71	207.5	65	76
Rsa1.0_15868.1.g59027.t1	gb|EOA29066.1| hypothetical protein CARUB_v10025322mg, partial [Capsella rubella]	226	390	2e-87	172.566	70.7965	75.2212	hypothetical protein CARUB_v10025322mg, partial	gbpln	Capsella rubella	AT2G31955.3 | Symbols: CNX2 | cofactor of nitrate reductase and xanthine dehydrogenase 2 | chr2:13584635-13586484 REVERSE LENGTH=382	226	382	4e-85	169.027	67.2566	73.4513
Rsa1.0_15870.1.g59028.t1	#	#	#	#	#	#	#	-	----	----	#	#	#	#	#	#	#
Rsa1.0_15870.1.g59029.t1	gb|ABD65035.1| hypothetical protein 26.t00052 [Brassica oleracea]	217	695	5e-70	320.276	67.7419	78.8018	hypothetical protein 26.t00052	gbpln	Brassica oleracea	AT1G51172.1 | Symbols: | unknown protein; FUNCTIONS IN: molecular_function unknown; INVOLVED IN: biological_process unknown; LOCATED IN: cellular_component unknown; CONTAINS InterPro DOMAIN/s: Protein of unknown function DUF601 (InterPro:IPR006736); BEST Arabidopsis thaliana protein match is: Protein of unknown function, DUF601 (TAIR:AT1G46696.1); Has 1849 Blast hits to 1554 proteins in 272 speci…	217	681	7e-23	313.825	21.1982	35.4839
Rsa1.0_15872.1.g59030.t4	#	#	#	#	#	#	#	-	----	----	#	#	#	#	#	#	#
Rsa1.0_15873.1.g59031.t2	#	#	#	#	#	#	#	-	----	----	#	#	#	#	#	#	#
Rsa1.0_15874.1.g59032.t1	#	#	#	#	#	#	#	-	----	----	#	#	#	#	#	#	#
Rsa1.0_15875.1.g59033.t1	gb|EOA27618.1| hypothetical protein CARUB_v10023762mg [Capsella rubella]	89	293	8e-42	329.213	93.2584	96.6292	hypothetical protein CARUB_v10023762mg	gbpln	Capsella rubella	AT2G34840.1 | Symbols: | Coatomer epsilon subunit | chr2:14702603-14704165 FORWARD LENGTH=293	89	293	1e-44	329.213	92.1348	97.7528
Rsa1.0_15877.1.g59034.t1	#	#	#	#	#	#	#	-	----	----	#	#	#	#	#	#	#
Rsa1.0_15879.1.g59035.t2	gb|EOA15720.1| hypothetical protein CARUB_v10006622mg, partial [Capsella rubella]	487	545	7e-86	111.91	44.5585	58.7269	hypothetical protein CARUB_v10006622mg, partial	gbpln	Capsella rubella	AT2G01820.1 | Symbols: | Leucine-rich repeat protein kinase family protein | chr2:357664-360681 REVERSE LENGTH=943	487	943	3e-71	193.634	39.8357	54.0041
Rsa1.0_15880.1.g59036.t3	gb|EOA23128.1| hypothetical protein CARUB_v100024710mg, partial [Capsella rubella]	364	488	4e-88	134.066	49.7253	68.6813	hypothetical protein CARUB_v100024710mg, partial	gbpln	Capsella rubella	AT3G42170.1 | Symbols: | BED zinc finger ;hAT family dimerisation domain | chr3:14321838-14323928 FORWARD LENGTH=696	364	696	2e-12	191.209	24.7253	41.2088
Rsa1.0_15881.1.g59037.t1	gb|ABD65100.1| hypothetical protein 31.t00077 [Brassica oleracea]	246	391	3e-55	158.943	40.2439	52.439	hypothetical protein 31.t00077	gbpln	Brassica oleracea	#	#	#	#	#	#	#
Rsa1.0_15882.1.g59038.t1	#	#	#	#	#	#	#	-	----	----	#	#	#	#	#	#	#
Rsa1.0_15884.1.g59039.t1	gb|AAF18641.1|AC006228_12 F5J5.16 [Arabidopsis thaliana]	718	1024	4e-63	142.618	25.0696	35.6546	F5J5.16	gbpln	Arabidopsis thaliana	#	#	#	#	#	#	#
Rsa1.0_15885.1.g59040.t1	dbj|BAA97290.1| non-LTR retroelement reverse transcriptase-like [Arabidopsis thaliana]	286	1072	5e-18	374.825	18.5315	26.5734	non-LTR retroelement reverse transcriptase-like	gbpln	Arabidopsis thaliana	AT5G18880.1 | Symbols: | RNA-directed DNA polymerase (reverse transcriptase)-related family protein | chr5:6300535-6301422 REVERSE LENGTH=295	286	295	2e-17	103.147	17.1329	28.6713
Rsa1.0_15886.1.g59041.t1	gb|ABW81018.1| gag-pol polymerase [Arabidopsis lyrata subsp. lyrata]	415	672	1e-25	161.928	13.012	20.241	gag-pol polymerase	gbpln	Arabidopsis lyrata	#	#	#	#	#	#	#
Rsa1.0_15887.1.g59042.t1	#	#	#	#	#	#	#	-	----	----	#	#	#	#	#	#	#
Rsa1.0_15887.1.g59043.t1	ref|XP_002887787.1| hypothetical protein ARALYDRAFT_477113 [Arabidopsis lyrata subsp. lyrata] gi|297333628|gb|EFH64046.1| hypothetical protein ARALYDRAFT_477113 [Arabidopsis lyrata subsp. lyrata]	95	788	9e-29	829.474	69.4737	75.7895	hypothetical protein ARALYDRAFT_477113	gbpln	Arabidopsis lyrata	AT1G79460.1 | Symbols: GA2, KS, ATKS, ATKS1, KS1 | Terpenoid cyclases/Protein prenyltransferases superfamily protein | chr1:29890568-29894436 FORWARD LENGTH=785	95	785	4e-31	826.316	68.4211	75.7895
Rsa1.0_15891.1.g59044.t1	#	#	#	#	#	#	#	-	----	----	#	#	#	#	#	#	#
Rsa1.0_15895.1.g59045.t1	ref|XP_002862850.1| predicted protein [Arabidopsis lyrata subsp. lyrata] gi|297308598|gb|EFH39108.1| predicted protein [Arabidopsis lyrata subsp. lyrata]	108	285	3e-19	263.889	56.4815	73.1481	predicted protein	gbpln	Arabidopsis lyrata	AT2G32340.1 | Symbols: | TraB family protein | chr2:13732247-13734361 FORWARD LENGTH=360	108	360	3e-18	333.333	53.7037	69.4444
Rsa1.0_15896.1.g59046.t1	gb|AAC28207.1| T24H24.13 gene product [Arabidopsis thaliana] gi|7267161|emb|CAB77873.1| putative transposon protein [Arabidopsis thaliana]	466	681	1e-62	146.137	23.8197	30.9013	T24H24.13 gene product	gbpln	Arabidopsis thaliana	#	#	#	#	#	#	#
Rsa1.0_15897.1.g59047.t1	ref|NP_974907.1| protein histidine triad nucleotide-binding 3 [Arabidopsis thaliana] gi|332008302|gb|AED95685.1| protein histidine triad nucleotide-binding 3 [Arabidopsis thaliana]	109	197	1e-31	180.734	80.7339	85.3211	protein histidine triad nucleotide-binding 3	gbpln	Arabidopsis thaliana	AT5G48545.1 | Symbols: HINT3 | histidine triad nucleotide-binding 3 | chr5:19676228-19677945 FORWARD LENGTH=197	109	197	2e-34	180.734	80.7339	85.3211
Rsa1.0_15898.1.g59048.t2	gb|AAM15254.1| putative retroelement pol polyprotein [Arabidopsis thaliana]	373	930	8e-50	249.33	31.6354	40.4826	putative retroelement pol polyprotein	gbpln	Arabidopsis thaliana	#	#	#	#	#	#	#
Rsa1.0_15899.1.g59049.t1	gb|EOA33828.1| hypothetical protein CARUB_v10021307mg [Capsella rubella]	166	515	6e-22	310.241	33.1325	42.7711	hypothetical protein CARUB_v10021307mg	gbpln	Capsella rubella	#	#	#	#	#	#	#
Rsa1.0_15900.1.g59050.t2	gb|AAF79618.1|AC027665_19 F5M15.26 [Arabidopsis thaliana]	481	1838	4e-97	382.121	45.1143	60.0832	F5M15.26	gbpln	Arabidopsis thaliana	#	#	#	#	#	#	#
Rsa1.0_15901.1.g59051.t2	gb|AAD25688.1| putative PttA2-like transposon protein [Arabidopsis thaliana]	228	437	1e-48	191.667	47.3684	57.8947	putative PttA2-like transposon protein	gbpln	Arabidopsis thaliana	#	#	#	#	#	#	#
Rsa1.0_15904.1.g59052.t1	gb|EOA24952.1| hypothetical protein CARUB_v10018247mg [Capsella rubella]	126	121	3e-44	96.0317	67.4603	78.5714	hypothetical protein CARUB_v10018247mg	gbpln	Capsella rubella	AT3G55890.1 | Symbols: | Yippee family putative zinc-binding protein | chr3:20740908-20741868 FORWARD LENGTH=121	126	121	4e-46	96.0317	69.0476	79.3651
Rsa1.0_15906.1.g59053.t2	gb|AAC26241.1| F9D12.15 gene product [Arabidopsis thaliana]	659	850	6e-20	128.983	7.89074	12.2914	F9D12.15 gene product	gbpln	Arabidopsis thaliana	#	#	#	#	#	#	#
Rsa1.0_15907.1.g59054.t1	ref|XP_002873607.1| hypothetical protein ARALYDRAFT_488148 [Arabidopsis lyrata subsp. lyrata] gi|297319444|gb|EFH49866.1| hypothetical protein ARALYDRAFT_488148 [Arabidopsis lyrata subsp. lyrata]	314	828	1e-152	263.694	88.2166	93.3121	hypothetical protein ARALYDRAFT_488148	gbpln	Arabidopsis lyrata	AT5G13300.1 | Symbols: SFC, VAN3, AGD3 | ARF GTPase-activating protein | chr5:4255923-4262018 REVERSE LENGTH=827	314	827	1e-150	263.376	84.7134	89.8089
Rsa1.0_15910.1.g59055.t1	#	#	#	#	#	#	#	-	----	----	#	#	#	#	#	#	#
Rsa1.0_15911.1.g59056.t1	gb|EOA29249.1| hypothetical protein CARUB_v10025523mg [Capsella rubella]	316	316	1e-125	100	90.8228	92.4051	hypothetical protein CARUB_v10025523mg	gbpln	Capsella rubella	AT2G45430.1 | Symbols: AHL22 | AT-hook motif nuclear-localized protein 22 | chr2:18727848-18728801 FORWARD LENGTH=317	316	317	1e-125	100.316	92.0886	93.6709
Rsa1.0_15912.1.g59057.t1	gb|AAD25847.1| Mutator-like transposase [Arabidopsis thaliana] gi|20198206|gb|AAM15459.1| Mutator-like transposase [Arabidopsis thaliana]	238	764	2e-18	321.008	22.6891	31.5126	Mutator-like transposase	gbpln	Arabidopsis thaliana	#	#	#	#	#	#	#
Rsa1.0_15913.1.g59058.t1	#	#	#	#	#	#	#	-	----	----	#	#	#	#	#	#	#
Rsa1.0_15914.1.g59059.t1	gb|ABD65004.1| Hypothetical protein 26.t00025 [Brassica oleracea]	208	169	2e-13	81.25	24.0385	33.1731	Hypothetical protein 26.t00025	gbpln	Brassica oleracea	#	#	#	#	#	#	#
Rsa1.0_15915.1.g59060.t1	ref|XP_002877333.1| hypothetical protein ARALYDRAFT_484854 [Arabidopsis lyrata subsp. lyrata] gi|297323171|gb|EFH53592.1| hypothetical protein ARALYDRAFT_484854 [Arabidopsis lyrata subsp. lyrata]	305	1096	1e-166	359.344	93.7705	96.3934	hypothetical protein ARALYDRAFT_484854	gbpln	Arabidopsis lyrata	AT3G44340.1 | Symbols: CEF | clone eighty-four | chr3:16011923-16019873 REVERSE LENGTH=1096	305	1096	1e-169	359.344	93.4426	96.3934
Rsa1.0_15917.1.g59061.t1	gb|EOA22477.1| hypothetical protein CARUB_v10003124mg [Capsella rubella]	98	432	3e-25	440.816	55.102	58.1633	hypothetical protein CARUB_v10003124mg	gbpln	Capsella rubella	AT5G17640.1 | Symbols: | Protein of unknown function (DUF1005) | chr5:5811047-5812429 REVERSE LENGTH=432	98	432	2e-26	440.816	52.0408	56.1224
Rsa1.0_15918.1.g59062.t1	#	#	#	#	#	#	#	-	----	----	#	#	#	#	#	#	#
Rsa1.0_15919.1.g59063.t1	#	#	#	#	#	#	#	-	----	----	#	#	#	#	#	#	#
Rsa1.0_15921.1.g59064.t2	gb|AAF79348.1|AC007887_7 F15O4.13 [Arabidopsis thaliana]	635	1887	0	297.165	52.126	63.1496	F15O4.13	gbpln	Arabidopsis thaliana	ATMG00860.1 | Symbols: ORF158 | DNA/RNA polymerases superfamily protein | chrM:235916-236392 FORWARD LENGTH=158	635	158	7e-12	24.8819	5.35433	8.18898
Rsa1.0_15922.1.g59065.t1	ref|XP_002871964.1| BTB-POZ and math domain 5 [Arabidopsis lyrata subsp. lyrata] gi|297317801|gb|EFH48223.1| BTB-POZ and math domain 5 [Arabidopsis lyrata subsp. lyrata]	213	410	1e-112	192.488	90.6103	95.3052	BTB-POZ and math domain 5	gbpln	Arabidopsis lyrata	AT5G21010.1 | Symbols: ATBPM5, BPM5 | BTB-POZ and MATH domain 5 | chr5:7136062-7138374 FORWARD LENGTH=410	213	410	1e-113	192.488	88.7324	94.3662
Rsa1.0_15923.1.g59066.t1	#	#	#	#	#	#	#	-	----	----	#	#	#	#	#	#	#
Rsa1.0_15926.1.g59067.t1	gb|AAG51239.1|AC035249_14 TNP2-like transposon protein; 80601-79432 [Arabidopsis thaliana]	182	304	1e-45	167.033	47.8022	51.6484	TNP2-like transposon protein; 80601-79432	gbpln	Arabidopsis thaliana	#	#	#	#	#	#	#
Rsa1.0_15927.1.g59068.t1	ref|NP_565284.3| NAC domain containing protein 35 [Arabidopsis thaliana] gi|20197337|gb|AAC78526.2| NAM (no apical meristem)-like protein [Arabidopsis thaliana] gi|330250488|gb|AEC05582.1| NAC domain containing protein 35 [Arabidopsis thaliana]	317	414	1e-122	130.599	77.2871	84.858	NAC domain containing protein 35	gbpln	Arabidopsis thaliana	AT2G02450.2 | Symbols: ANAC034, ANAC035, LOV1, NAC035 | NAC domain containing protein 35 | chr2:648044-650649 FORWARD LENGTH=414	317	414	1e-125	130.599	77.2871	84.858
Rsa1.0_15930.1.g59069.t1	gb|ABQ57389.1| class IV chitinase [Brassica juncea]	105	278	9e-40	264.762	75.2381	80	class IV chitinase	gbpln	Brassica juncea	AT2G43570.1 | Symbols: CHI | chitinase, putative | chr2:18076389-18077435 REVERSE LENGTH=277	105	277	1e-32	263.81	60.9524	72.381
Rsa1.0_15931.1.g59070.t1	#	#	#	#	#	#	#	-	----	----	#	#	#	#	#	#	#
Rsa1.0_15934.1.g59071.t1	#	#	#	#	#	#	#	-	----	----	#	#	#	#	#	#	#
Rsa1.0_15936.1.g59072.t2	gb|EOA22853.1| hypothetical protein CARUB_v10003583mg [Capsella rubella]	172	344	6e-46	200	60.4651	66.8605	hypothetical protein CARUB_v10003583mg	gbpln	Capsella rubella	AT5G26200.1 | Symbols: | Mitochondrial substrate carrier family protein | chr5:9157268-9158296 FORWARD LENGTH=342	172	342	2e-47	198.837	58.7209	66.2791
Rsa1.0_15936.1.g59073.t1	#	#	#	#	#	#	#	-	----	----	#	#	#	#	#	#	#
Rsa1.0_15937.1.g59074.t1	ref|NP_001078362.1| ECA1 gametogenesis related family protein [Arabidopsis thaliana] gi|332657363|gb|AEE82763.1| ECA1 gametogenesis related family protein [Arabidopsis thaliana] gi|371782144|emb|CCE46138.1| cysteine rich peptide [Arabidopsis thaliana]	111	122	1e-34	109.91	63.964	77.4775	ECA1 gametogenesis related family protein	gbpln	Arabidopsis thaliana	AT4G09545.1 | Symbols: | ECA1 gametogenesis related family protein | chr4:6037569-6037937 FORWARD LENGTH=122	111	122	2e-37	109.91	63.964	77.4775
Rsa1.0_15939.1.g59075.t1	#	#	#	#	#	#	#	-	----	----	#	#	#	#	#	#	#
Rsa1.0_15940.1.g59076.t1	#	#	#	#	#	#	#	-	----	----	#	#	#	#	#	#	#
Rsa1.0_15944.1.g59077.t1	emb|CAN81839.1| hypothetical protein VITISV_033739 [Vitis vinifera]	749	1088	0	145.26	56.8758	73.8318	hypothetical protein VITISV_033739	gbpln	Vitis vinifera	AT4G23160.1 | Symbols: CRK8 | cysteine-rich RLK (RECEPTOR-like protein kinase) 8 | chr4:12129485-12134086 FORWARD LENGTH=1262	749	1262	1e-107	168.491	27.2363	41.7891
Rsa1.0_15945.1.g59078.t1	dbj|BAB11495.1| unnamed protein product [Arabidopsis thaliana]	108	135	2e-21	125	64.8148	75.9259	unnamed protein product	gbpln	Arabidopsis thaliana	AT5G62440.1 | Symbols: | Protein of unknown function (DUF3223) | chr5:25072620-25073917 REVERSE LENGTH=202	108	202	1e-23	187.037	61.1111	71.2963
Rsa1.0_15948.1.g59079.t1	dbj|BAB08713.1| unnamed protein product [Arabidopsis thaliana]	482	439	5e-68	91.0788	35.6846	49.5851	unnamed protein product	gbpln	Arabidopsis thaliana	AT2G13450.1 | Symbols: | unknown protein; BEST Arabidopsis thaliana protein match is: unknown protein (TAIR:AT4G02000.1); Has 247 Blast hits to 243 proteins in 13 species: Archae - 0; Bacteria - 2; Metazoa - 0; Fungi - 2; Plants - 243; Viruses - 0; Other Eukaryotes - 0 (source: NCBI BLink). | chr2:5598739-5599923 REVERSE LENGTH=394	482	394	2e-18	81.7427	11.6183	18.6722
Rsa1.0_15949.1.g59080.t1	#	#	#	#	#	#	#	-	----	----	#	#	#	#	#	#	#
Rsa1.0_15951.1.g59081.t2	gb|AAG50751.1|AC079733_19 polyprotein, putative [Arabidopsis thaliana]	724	1468	1e-167	202.762	45.7182	61.1878	polyprotein, putative	gbpln	Arabidopsis thaliana	#	#	#	#	#	#	#
Rsa1.0_15952.1.g59082.t1	#	#	#	#	#	#	#	-	----	----	#	#	#	#	#	#	#
Rsa1.0_15954.1.g59083.t1	gb|EOA30700.1| hypothetical protein CARUB_v10013838mg [Capsella rubella]	72	409	4e-21	568.056	81.9444	88.8889	hypothetical protein CARUB_v10013838mg	gbpln	Capsella rubella	AT3G03630.1 | Symbols: CS26 | cysteine synthase 26 | chr3:878388-880400 REVERSE LENGTH=404	72	404	8e-24	561.111	81.9444	88.8889
Rsa1.0_15955.1.g59084.t3	gb|EOA40448.1| hypothetical protein CARUB_v10009172mg [Capsella rubella]	317	439	1e-153	138.486	84.2271	87.3817	hypothetical protein CARUB_v10009172mg	gbpln	Capsella rubella	AT1G26230.1 | Symbols: | TCP-1/cpn60 chaperonin family protein | chr1:9072388-9075272 REVERSE LENGTH=611	317	611	1e-153	192.744	82.9653	86.7508
Rsa1.0_15956.1.g59085.t1	ref|NP_191728.2| nucleotidyltransferase [Arabidopsis thaliana] gi|332646720|gb|AEE80241.1| nucleotidyltransferase [Arabidopsis thaliana]	239	1303	1e-120	545.188	91.2134	95.8159	nucleotidyltransferase	gbpln	Arabidopsis thaliana	AT3G61690.1 | Symbols: | nucleotidyltransferases | chr3:22828349-22833477 FORWARD LENGTH=1303	239	1303	1e-122	545.188	91.2134	95.8159
Rsa1.0_15957.1.g59086.t1	ref|XP_002881246.1| hypothetical protein ARALYDRAFT_482224 [Arabidopsis lyrata subsp. lyrata] gi|297327085|gb|EFH57505.1| hypothetical protein ARALYDRAFT_482224 [Arabidopsis lyrata subsp. lyrata]	259	543	1e-147	209.653	98.8417	99.6139	hypothetical protein ARALYDRAFT_482224	gbpln	Arabidopsis lyrata	AT2G32830.1 | Symbols: PHT5, PHT1;5 | phosphate transporter 1;5 | chr2:13927754-13929657 REVERSE LENGTH=542	259	542	1e-147	209.266	96.9112	98.4556
Rsa1.0_15958.1.g59087.t1	ref|XP_002878423.1| kinase family protein [Arabidopsis lyrata subsp. lyrata] gi|297324261|gb|EFH54682.1| kinase family protein [Arabidopsis lyrata subsp. lyrata]	62	626	1e-22	1009.68	87.0968	93.5484	kinase family protein	gbpln	Arabidopsis lyrata	AT3G61960.1 | Symbols: | Protein kinase superfamily protein | chr3:22941966-22944996 REVERSE LENGTH=626	62	626	5e-25	1009.68	85.4839	91.9355
Rsa1.0_15960.1.g59088.t1	gb|ABD65101.1| hypothetical protein 31.t00082 [Brassica oleracea]	194	226	5e-33	116.495	35.0515	54.1237	hypothetical protein 31.t00082	gbpln	Brassica oleracea	#	#	#	#	#	#	#
Rsa1.0_15961.1.g59089.t1	#	#	#	#	#	#	#	-	----	----	#	#	#	#	#	#	#
Rsa1.0_15962.1.g59090.t1	#	#	#	#	#	#	#	-	----	----	#	#	#	#	#	#	#
Rsa1.0_15963.1.g59091.t1	gb|AAF18538.1|AC006551_24 Very similar to retrotransposon reverse transcriptase [Arabidopsis thaliana]	339	1231	5e-61	363.127	42.4779	59.292	Very similar to retrotransposon reverse transcriptase	gbpln	Arabidopsis thaliana	AT4G29090.1 | Symbols: | Ribonuclease H-like superfamily protein | chr4:14333528-14335255 FORWARD LENGTH=575	339	575	1e-32	169.617	24.4838	40.118
Rsa1.0_15964.1.g59092.t1	#	#	#	#	#	#	#	-	----	----	#	#	#	#	#	#	#
Rsa1.0_15965.1.g59093.t2	dbj|BAB02796.1| replication protein A1-like [Arabidopsis thaliana]	424	581	1e-88	137.028	41.2736	58.4906	replication protein A1-like	gbpln	Arabidopsis thaliana	AT1G52950.1 | Symbols: | Nucleic acid-binding, OB-fold-like protein | chr1:19725483-19728007 FORWARD LENGTH=566	424	566	8e-79	133.491	36.5566	58.4906
Rsa1.0_15966.1.g59094.t1	#	#	#	#	#	#	#	-	----	----	#	#	#	#	#	#	#
Rsa1.0_15967.1.g59095.t1	ref|XP_004156525.1| PREDICTED: ubiquitin-60S ribosomal protein L40-like [Cucumis sativus]	59	208	3e-27	352.542	100	100	PREDICTED: ubiquitin-60S ribosomal protein L40-like	gbpln	Cucumis sativus	AT3G52590.1 | Symbols: UBQ1, EMB2167, ERD16, HAP4 | ubiquitin extension protein 1 | chr3:19505668-19506681 FORWARD LENGTH=128	59	128	8e-29	216.949	98.3051	98.3051
Rsa1.0_15969.1.g59096.t1	#	#	#	#	#	#	#	-	----	----	#	#	#	#	#	#	#
Rsa1.0_15971.1.g59097.t1	ref|XP_002879823.1| hypothetical protein ARALYDRAFT_903241 [Arabidopsis lyrata subsp. lyrata] gi|297325662|gb|EFH56082.1| hypothetical protein ARALYDRAFT_903241 [Arabidopsis lyrata subsp. lyrata]	57	936	2e-18	1642.11	85.9649	96.4912	hypothetical protein ARALYDRAFT_903241	gbpln	Arabidopsis lyrata	AT2G39810.1 | Symbols: HOS1 | ubiquitin-protein ligases | chr2:16612941-16617802 FORWARD LENGTH=927	57	927	3e-21	1626.32	85.9649	96.4912
Rsa1.0_15973.1.g59098.t1	#	#	#	#	#	#	#	-	----	----	#	#	#	#	#	#	#
Rsa1.0_15973.1.g59099.t1	#	#	#	#	#	#	#	-	----	----	#	#	#	#	#	#	#
Rsa1.0_15974.1.g59100.t1	#	#	#	#	#	#	#	-	----	----	#	#	#	#	#	#	#
Rsa1.0_15975.1.g59101.t6	gb|EOA29157.1| hypothetical protein CARUB_v10025425mg [Capsella rubella]	413	412	1e-160	99.7579	72.6392	81.1138	hypothetical protein CARUB_v10025425mg	gbpln	Capsella rubella	AT2G40990.1 | Symbols: | DHHC-type zinc finger family protein | chr2:17105097-17106773 REVERSE LENGTH=411	413	411	1e-160	99.5157	72.155	80.3874
Rsa1.0_15976.1.g59102.t1	gb|AAF18641.1|AC006228_12 F5J5.16 [Arabidopsis thaliana]	190	1024	9e-13	538.947	24.2105	34.7368	F5J5.16	gbpln	Arabidopsis thaliana	#	#	#	#	#	#	#
Rsa1.0_15977.1.g59103.t1	gb|EOA34147.1| hypothetical protein CARUB_v10021649mg [Capsella rubella]	100	430	6e-35	430	81	85	hypothetical protein CARUB_v10021649mg	gbpln	Capsella rubella	AT1G61900.1 | Symbols: | unknown protein; FUNCTIONS IN: molecular_function unknown; INVOLVED IN: biological_process unknown; LOCATED IN: anchored to plasma membrane, plasma membrane, anchored to membrane; EXPRESSED IN: 23 plant structures; EXPRESSED DURING: 13 growth stages; BEST Arabidopsis thaliana protein match is: unknown protein (TAIR:AT2G30700.1); Has 65 Blast hits to 65 proteins in 12 spec…	100	433	1e-34	433	72	76
Rsa1.0_15978.1.g59104.t1	gb|EOA19890.1| hypothetical protein CARUB_v10000137mg [Capsella rubella]	55	991	8e-22	1801.82	90.9091	94.5455	hypothetical protein CARUB_v10000137mg	gbpln	Capsella rubella	AT5G61780.1 | Symbols: Tudor2, AtTudor2, TSN2 | TUDOR-SN protein 2 | chr5:24822012-24826641 FORWARD LENGTH=985	55	985	2e-23	1790.91	87.2727	96.3636
Rsa1.0_15978.1.g59105.t1	ref|XP_002866455.1| hypothetical protein ARALYDRAFT_496347 [Arabidopsis lyrata subsp. lyrata] gi|297312290|gb|EFH42714.1| hypothetical protein ARALYDRAFT_496347 [Arabidopsis lyrata subsp. lyrata]	287	1401	1e-128	488.153	82.23	87.4564	hypothetical protein ARALYDRAFT_496347	gbpln	Arabidopsis lyrata	AT5G61790.1 | Symbols: CNX1, ATCNX1 | calnexin 1 | chr5:24827394-24829642 REVERSE LENGTH=530	287	530	1e-128	184.669	82.5784	87.8049
Rsa1.0_15979.1.g59106.t1	gb|EOA23998.1| hypothetical protein CARUB_v10017213mg [Capsella rubella]	293	457	1e-109	155.973	81.9113	88.3959	hypothetical protein CARUB_v10017213mg	gbpln	Capsella rubella	AT3G45260.1 | Symbols: | C2H2-like zinc finger protein | chr3:16596850-16598550 REVERSE LENGTH=446	293	446	2e-89	152.218	52.2184	53.5836
Rsa1.0_15981.1.g59107.t1	gb|EOA27059.1| hypothetical protein CARUB_v10023154mg [Capsella rubella]	150	465	3e-73	310	89.3333	94	hypothetical protein CARUB_v10023154mg	gbpln	Capsella rubella	AT2G33530.1 | Symbols: scpl46 | serine carboxypeptidase-like 46 | chr2:14197866-14200536 REVERSE LENGTH=465	150	465	2e-70	310	86	90.6667
Rsa1.0_15984.1.g59108.t1	ref|XP_002869843.1| hypothetical protein ARALYDRAFT_354556 [Arabidopsis lyrata subsp. lyrata] gi|297315679|gb|EFH46102.1| hypothetical protein ARALYDRAFT_354556 [Arabidopsis lyrata subsp. lyrata]	233	504	8e-74	216.309	60.9442	76.3948	hypothetical protein ARALYDRAFT_354556	gbpln	Arabidopsis lyrata	AT4G22060.1 | Symbols: | F-box family protein with a domain of unknown function (DUF295) | chr4:11687620-11688819 FORWARD LENGTH=399	233	399	2e-60	171.245	55.3648	66.0944
Rsa1.0_15985.1.g59109.t1	ref|XP_002881284.1| hypothetical protein ARALYDRAFT_482291 [Arabidopsis lyrata subsp. lyrata] gi|297327123|gb|EFH57543.1| hypothetical protein ARALYDRAFT_482291 [Arabidopsis lyrata subsp. lyrata]	120	202	1e-44	168.333	70.8333	78.3333	hypothetical protein ARALYDRAFT_482291	gbpln	Arabidopsis lyrata	AT2G33470.2 | Symbols: GLTP1 | glycolipid transfer protein 1 | chr2:14176599-14177950 REVERSE LENGTH=202	120	202	5e-46	168.333	68.3333	77.5
Rsa1.0_15987.1.g59110.t1	ref|XP_002873179.1| predicted protein [Arabidopsis lyrata subsp. lyrata] gi|297319016|gb|EFH49438.1| predicted protein [Arabidopsis lyrata subsp. lyrata]	343	469	1e-120	136.735	68.5131	73.4694	predicted protein	gbpln	Arabidopsis lyrata	AT5G04980.2 | Symbols: | DNAse I-like superfamily protein | chr5:1468575-1470684 REVERSE LENGTH=466	343	466	1e-117	135.86	66.4723	70.8455
Rsa1.0_15988.1.g59111.t1	#	#	#	#	#	#	#	-	----	----	#	#	#	#	#	#	#
Rsa1.0_15988.1.g59112.t1	#	#	#	#	#	#	#	-	----	----	#	#	#	#	#	#	#
Rsa1.0_15990.1.g59113.t1	#	#	#	#	#	#	#	-	----	----	#	#	#	#	#	#	#
Rsa1.0_15992.1.g59114.t1	gb|AAD20658.1| putative retroelement pol polyprotein [Arabidopsis thaliana]	600	1611	1e-100	268.5	36.1667	47.6667	putative retroelement pol polyprotein	gbpln	Arabidopsis thaliana	#	#	#	#	#	#	#
Rsa1.0_15993.1.g59115.t1	gb|EOA28169.1| hypothetical protein CARUB_v10024360mg [Capsella rubella]	121	111	2e-43	91.7355	80.1653	85.124	hypothetical protein CARUB_v10024360mg	gbpln	Capsella rubella	AT2G27730.1 | Symbols: | copper ion binding | chr2:11820056-11820867 REVERSE LENGTH=113	121	113	3e-37	93.3884	72.7273	83.4711
Rsa1.0_15995.1.g59116.t1	ref|XP_002864831.1| WD-40 repeat family protein [Arabidopsis lyrata subsp. lyrata] gi|297310666|gb|EFH41090.1| WD-40 repeat family protein [Arabidopsis lyrata subsp. lyrata]	304	342	1e-144	112.5	84.8684	91.7763	WD-40 repeat family protein	gbpln	Arabidopsis lyrata	AT5G63010.1 | Symbols: | Transducin/WD40 repeat-like superfamily protein | chr5:25281739-25282967 FORWARD LENGTH=343	304	343	1e-139	112.829	80.9211	89.4737
Rsa1.0_15997.1.g59117.t1	#	#	#	#	#	#	#	-	----	----	#	#	#	#	#	#	#
Rsa1.0_16000.1.g59118.t1	gb|AAF13073.1|AC011621_1 putative retroelement pol polyprotein [Arabidopsis thaliana]	257	1661	6e-33	646.304	24.5136	42.0233	putative retroelement pol polyprotein	gbpln	Arabidopsis thaliana	#	#	#	#	#	#	#
Rsa1.0_16000.1.g59119.t1	ref|XP_002874994.1| hypothetical protein ARALYDRAFT_912116 [Arabidopsis lyrata subsp. lyrata] gi|297320831|gb|EFH51253.1| hypothetical protein ARALYDRAFT_912116 [Arabidopsis lyrata subsp. lyrata]	176	167	1e-52	94.8864	59.6591	62.5	hypothetical protein ARALYDRAFT_912116	gbpln	Arabidopsis lyrata	AT4G01150.1 | Symbols: | unknown protein; FUNCTIONS IN: molecular_function unknown; INVOLVED IN: biological_process unknown; LOCATED IN: thylakoid, chloroplast thylakoid membrane, chloroplast, plastoglobule, chloroplast envelope; EXPRESSED IN: 23 plant structures; EXPRESSED DURING: 14 growth stages; BEST Arabidopsis thaliana protein match is: unknown protein (TAIR:AT4G38100.1); Has 323 Blast hits…	176	164	2e-54	93.1818	59.0909	62.5
Rsa1.0_16003.1.g59120.t1	#	#	#	#	#	#	#	-	----	----	#	#	#	#	#	#	#
Rsa1.0_16004.1.g59121.t1	#	#	#	#	#	#	#	-	----	----	#	#	#	#	#	#	#
Rsa1.0_16004.1.g59122.t1	#	#	#	#	#	#	#	-	----	----	#	#	#	#	#	#	#
Rsa1.0_16007.1.g59123.t1	gb|EOA40468.1| hypothetical protein CARUB_v10009193mg [Capsella rubella]	216	432	1e-54	200	61.1111	71.2963	hypothetical protein CARUB_v10009193mg	gbpln	Capsella rubella	AT1G26590.1 | Symbols: | C2H2-like zinc finger protein | chr1:9189624-9190709 FORWARD LENGTH=361	216	361	3e-46	167.13	52.7778	62.037
Rsa1.0_16008.1.g59124.t1	ref|NP_177562.1| uncharacterized protein [Arabidopsis thaliana] gi|12324902|gb|AAG52404.1|AC020579_6 hypothetical protein; 38821-39856 [Arabidopsis thaliana] gi|332197446|gb|AEE35567.1| uncharacterized protein AT1G74220 [Arabidopsis thaliana]	226	316	2e-63	139.823	75.6637	82.7434	uncharacterized protein	gbpln	Arabidopsis thaliana	AT1G74220.1 | Symbols: | unknown protein; FUNCTIONS IN: molecular_function unknown; INVOLVED IN: biological_process unknown; LOCATED IN: chloroplast; EXPRESSED IN: male gametophyte, flower, pollen tube; EXPRESSED DURING: L mature pollen stage, M germinated pollen stage, 4 anthesis; BEST Arabidopsis thaliana protein match is: unknown protein (TAIR:AT2G03630.1); Has 383 Blast hits to 347 proteins i…	226	316	6e-66	139.823	75.6637	82.7434
Rsa1.0_16010.1.g59125.t1	#	#	#	#	#	#	#	-	----	----	#	#	#	#	#	#	#
Rsa1.0_16011.1.g59126.t1	ref|XP_002886239.1| S-locus lectin protein kinase family protein [Arabidopsis lyrata subsp. lyrata] gi|297332079|gb|EFH62498.1| S-locus lectin protein kinase family protein [Arabidopsis lyrata subsp. lyrata]	667	828	0	124.138	76.7616	86.6567	S-locus lectin protein kinase family protein	gbpln	Arabidopsis lyrata	AT2G19130.1 | Symbols: | S-locus lectin protein kinase family protein | chr2:8293789-8296275 FORWARD LENGTH=828	667	828	0	124.138	76.4618	86.6567
Rsa1.0_16012.1.g59127.t1	#	#	#	#	#	#	#	-	----	----	AT4G11860.1 | Symbols: | Protein of unknown function (DUF544) | chr4:7134237-7138361 REVERSE LENGTH=682	114	682	4e-12	598.246	35.0877	50
Rsa1.0_16013.1.g59128.t1	ref|NP_181081.1| peroxidase 20 [Arabidopsis thaliana] gi|25453219|sp|Q9SLH7.1|PER20_ARATH RecName: Full=Peroxidase 20; Short=Atperox P20; AltName: Full=ATP28a; Flags: Precursor gi|3608150|gb|AAC36183.1| putative peroxidase [Arabidopsis thaliana] gi|26450332|dbj|BAC42282.1| putative peroxidase [Arabidopsis thaliana] gi|28827328|gb|AAO50508.1| putative peroxidase [Arabidopsis thaliana] gi|330254007…	161	336	5e-82	208.696	88.1988	97.5155	peroxidase 20	gbpln	Arabidopsis thaliana	AT2G35380.1 | Symbols: | Peroxidase superfamily protein | chr2:14892636-14893958 FORWARD LENGTH=336	161	336	2e-84	208.696	88.1988	97.5155
Rsa1.0_16020.1.g59129.t1	ref|XP_002890035.1| kinase family protein [Arabidopsis lyrata subsp. lyrata] gi|297335877|gb|EFH66294.1| kinase family protein [Arabidopsis lyrata subsp. lyrata]	308	438	1e-161	142.208	93.8312	96.1039	kinase family protein	gbpln	Arabidopsis lyrata	AT1G14000.1 | Symbols: VIK | VH1-interacting kinase | chr1:4797606-4800043 FORWARD LENGTH=438	308	438	1e-164	142.208	93.8312	95.7792
Rsa1.0_16021.1.g59130.t1	ref|XP_002871575.1| phototropic-responsive NPH3 family protein [Arabidopsis lyrata subsp. lyrata] gi|297317412|gb|EFH47834.1| phototropic-responsive NPH3 family protein [Arabidopsis lyrata subsp. lyrata]	235	591	1e-107	251.489	82.9787	90.2128	phototropic-responsive NPH3 family protein	gbpln	Arabidopsis lyrata	AT5G13600.1 | Symbols: | Phototropic-responsive NPH3 family protein | chr5:4380432-4382497 FORWARD LENGTH=591	235	591	1e-109	251.489	82.5532	90.2128
Rsa1.0_16022.1.g59131.t1	ref|XP_002863113.1| proton-dependent oligopeptide transport family protein [Arabidopsis lyrata subsp. lyrata] gi|297308935|gb|EFH39372.1| proton-dependent oligopeptide transport family protein [Arabidopsis lyrata subsp. lyrata]	110	619	5e-49	562.727	87.2727	95.4545	proton-dependent oligopeptide transport family protein	gbpln	Arabidopsis lyrata	AT1G69870.1 | Symbols: NRT1.7 | nitrate transporter 1.7 | chr1:26316208-26320097 FORWARD LENGTH=620	110	620	7e-51	563.636	86.3636	94.5455
Rsa1.0_16023.1.g59132.t1	#	#	#	#	#	#	#	-	----	----	#	#	#	#	#	#	#
Rsa1.0_16024.1.g59133.t1	ref|XP_002890091.1| mate efflux family protein [Arabidopsis lyrata subsp. lyrata] gi|297335933|gb|EFH66350.1| mate efflux family protein [Arabidopsis lyrata subsp. lyrata]	159	483	1e-72	303.774	81.761	94.3396	mate efflux family protein	gbpln	Arabidopsis lyrata	AT1G15170.1 | Symbols: | MATE efflux family protein | chr1:5220690-5222756 FORWARD LENGTH=481	159	481	1e-74	302.516	81.1321	94.3396
Rsa1.0_16025.1.g59134.t1	gb|ABW81060.1| GagPol3 [Arabidopsis lyrata subsp. lyrata]	421	1103	3e-26	261.995	25.6532	40.8551	GagPol3	gbpln	Arabidopsis lyrata	#	#	#	#	#	#	#
Rsa1.0_16026.1.g59135.t1	ref|NP_198545.1| armadillo/beta-catenin-like repeat-containing protein [Arabidopsis thaliana] gi|9758715|dbj|BAB09101.1| unnamed protein product [Arabidopsis thaliana] gi|98960935|gb|ABF58951.1| At5g37290 [Arabidopsis thaliana] gi|332006778|gb|AED94161.1| armadillo/beta-catenin-like repeat-containing protein [Arabidopsis thaliana]	94	180	8e-46	191.489	92.5532	95.7447	armadillo/beta-catenin-like repeat-containing protein	gbpln	Arabidopsis thaliana	AT5G37290.1 | Symbols: | ARM repeat superfamily protein | chr5:14762730-14764097 FORWARD LENGTH=180	94	180	1e-48	191.489	92.5532	95.7447
Rsa1.0_16028.1.g59136.t1	gb|AAD17409.1| putative retroelement pol polyprotein [Arabidopsis thaliana]	304	1347	1e-149	443.092	81.9079	90.1316	putative retroelement pol polyprotein	gbpln	Arabidopsis thaliana	AT4G23160.1 | Symbols: CRK8 | cysteine-rich RLK (RECEPTOR-like protein kinase) 8 | chr4:12129485-12134086 FORWARD LENGTH=1262	304	1262	6e-47	415.132	31.25	49.0132
Rsa1.0_16028.1.g59137.t1	#	#	#	#	#	#	#	-	----	----	#	#	#	#	#	#	#
Rsa1.0_16029.1.g59138.t1	gb|AAZ32753.1| putative calcium dependent kinase 6 [Brassica napus]	243	535	1e-134	220.165	96.2963	96.7078	putative calcium dependent kinase 6	gbpln	Brassica napus	AT2G17290.1 | Symbols: CPK6, ATCDPK3, ATCPK6 | Calcium-dependent protein kinase family protein | chr2:7517005-7519239 FORWARD LENGTH=544	243	544	1e-122	223.868	86.8313	92.5926
Rsa1.0_16030.1.g59139.t1	dbj|BAA97086.1| unnamed protein product [Arabidopsis thaliana]	324	341	1e-100	105.247	61.1111	73.7654	unnamed protein product	gbpln	Arabidopsis thaliana	#	#	#	#	#	#	#
Rsa1.0_16031.1.g59140.t1	gb|EOA36857.1| hypothetical protein CARUB_v10008803mg [Capsella rubella]	577	536	5e-65	92.8943	26.1698	34.8354	hypothetical protein CARUB_v10008803mg	gbpln	Capsella rubella	AT5G28823.1 | Symbols: | FUNCTIONS IN: molecular_function unknown; INVOLVED IN: biological_process unknown; LOCATED IN: cellular_component unknown; EXPRESSED IN: cultured cell; BEST Arabidopsis thaliana protein match is: Zinc knuckle (CCHC-type) family protein (TAIR:AT2G07760.1); Has 30201 Blast hits to 17322 proteins in 780 species: Archae - 12; Bacteria - 1396; Metazoa - 17338; Fungi - 3422; Pl…	577	568	4e-31	98.4402	10.052	11.0919
Rsa1.0_16032.1.g59141.t2	gb|AAZ41811.1| 01P13-1 [Brassica rapa subsp. pekinensis]	374	1545	1e-139	413.102	64.9733	68.1818	01P13-1	gbpln	Brassica rapa	AT4G23160.1 | Symbols: CRK8 | cysteine-rich RLK (RECEPTOR-like protein kinase) 8 | chr4:12129485-12134086 FORWARD LENGTH=1262	374	1262	2e-61	337.433	34.7594	49.1979
Rsa1.0_16033.1.g59142.t1	emb|CAN78026.1| hypothetical protein VITISV_032464 [Vitis vinifera]	697	685	1e-129	98.2783	40.3156	57.5323	hypothetical protein VITISV_032464	gbpln	Vitis vinifera	AT1G21280.1 | Symbols: | CONTAINS InterPro DOMAIN/s: Retrotransposon gag protein (InterPro:IPR005162); Has 707 Blast hits to 705 proteins in 25 species: Archae - 0; Bacteria - 0; Metazoa - 4; Fungi - 0; Plants - 703; Viruses - 0; Other Eukaryotes - 0 (source: NCBI BLink). | chr1:7447690-7448403 REVERSE LENGTH=237	697	237	5e-28	34.0029	8.17791	14.9211
Rsa1.0_16035.1.g59143.t1	gb|AAY81665.1| peroxidase [Brassica napus]	154	354	2e-77	229.87	91.5584	95.4545	peroxidase	gbpln	Brassica napus	AT3G49120.1 | Symbols: ATPERX34, PERX34, PRXCB, ATPCB, PRX34 | peroxidase CB | chr3:18207819-18210041 FORWARD LENGTH=353	154	353	3e-79	229.221	91.5584	94.1558
Rsa1.0_16036.1.g59144.t2	gb|ABW81018.1| gag-pol polymerase [Arabidopsis lyrata subsp. lyrata]	389	672	2e-50	172.751	32.9049	51.671	gag-pol polymerase	gbpln	Arabidopsis lyrata	#	#	#	#	#	#	#
Rsa1.0_16038.1.g59145.t1	#	#	#	#	#	#	#	-	----	----	#	#	#	#	#	#	#
Rsa1.0_16039.1.g59146.t1	gb|EOA37356.1| hypothetical protein CARUB_v10011100mg [Capsella rubella]	119	790	7e-45	663.866	71.4286	73.1092	hypothetical protein CARUB_v10011100mg	gbpln	Capsella rubella	AT1G12380.1 | Symbols: | unknown protein; BEST Arabidopsis thaliana protein match is: unknown protein (TAIR:AT1G62870.1); Has 173 Blast hits to 170 proteins in 34 species: Archae - 0; Bacteria - 4; Metazoa - 25; Fungi - 8; Plants - 123; Viruses - 7; Other Eukaryotes - 6 (source: NCBI BLink). | chr1:4214499-4216880 REVERSE LENGTH=793	119	793	3e-47	666.387	70.5882	73.1092
Rsa1.0_16040.1.g59147.t1	ref|XP_002871172.1| oxidoreductase [Arabidopsis lyrata subsp. lyrata] gi|297317009|gb|EFH47431.1| oxidoreductase [Arabidopsis lyrata subsp. lyrata]	82	372	3e-38	453.659	93.9024	97.561	oxidoreductase	gbpln	Arabidopsis lyrata	AT5G05600.1 | Symbols: | 2-oxoglutarate (2OG) and Fe(II)-dependent oxygenase superfamily protein | chr5:1672266-1674602 FORWARD LENGTH=371	82	371	7e-41	452.439	93.9024	97.561
Rsa1.0_16041.1.g59148.t1	#	#	#	#	#	#	#	-	----	----	#	#	#	#	#	#	#
Rsa1.0_16042.1.g59149.t1	#	#	#	#	#	#	#	-	----	----	#	#	#	#	#	#	#
Rsa1.0_16043.1.g59150.t1	gb|EOA34253.1| hypothetical protein CARUB_v10021765mg [Capsella rubella]	228	471	7e-88	206.579	71.9298	79.8246	hypothetical protein CARUB_v10021765mg	gbpln	Capsella rubella	AT1G76970.1 | Symbols: | Target of Myb protein 1 | chr1:28922841-28924854 REVERSE LENGTH=446	228	446	7e-88	195.614	70.614	81.1404
Rsa1.0_16044.1.g59151.t1	ref|XP_002864127.1| subtilase family protein [Arabidopsis lyrata subsp. lyrata] gi|297309962|gb|EFH40386.1| subtilase family protein [Arabidopsis lyrata subsp. lyrata]	422	740	0	175.355	90.7583	96.6825	subtilase family protein	gbpln	Arabidopsis lyrata	AT5G51750.1 | Symbols: ATSBT1.3, SBT1.3 | subtilase 1.3 | chr5:21020266-21022608 FORWARD LENGTH=780	422	780	0	184.834	89.8104	95.9716
Rsa1.0_16046.1.g59152.t2	ref|NP_192938.1| TIR-NBS-LRR class disease resistance protein [Arabidopsis thaliana] gi|4586106|emb|CAB40942.1| putative disease resistance protein (TMV N-like) [Arabidopsis thaliana] gi|7267902|emb|CAB78244.1| putative disease resistance protein (TMV N-like) [Arabidopsis thaliana] gi|332657683|gb|AEE83083.1| TIR-NBS-LRR class disease resistance protein [Arabidopsis thaliana]	462	1219	0	263.853	83.3333	91.9913	TIR-NBS-LRR class disease resistance protein	gbpln	Arabidopsis thaliana	AT4G12010.1 | Symbols: | Disease resistance protein (TIR-NBS-LRR class) family | chr4:7197325-7201393 REVERSE LENGTH=1219	462	1219	0	263.853	83.3333	91.9913
Rsa1.0_16047.1.g59153.t1	gb|EOA36691.1| hypothetical protein CARUB_v10012096mg [Capsella rubella]	329	327	1e-121	99.3921	65.6535	79.6353	hypothetical protein CARUB_v10012096mg	gbpln	Capsella rubella	AT5G43690.1 | Symbols: | P-loop containing nucleoside triphosphate hydrolases superfamily protein | chr5:17546273-17547268 FORWARD LENGTH=331	329	331	1e-122	100.608	65.3495	78.4195
Rsa1.0_16049.1.g59154.t1	gb|EOA40372.1| hypothetical protein CARUB_v10009099mg [Capsella rubella]	375	453	1e-175	120.8	88.5333	92.8	hypothetical protein CARUB_v10009099mg	gbpln	Capsella rubella	AT1G30200.1 | Symbols: | F-box family protein | chr1:10625147-10626286 FORWARD LENGTH=379	375	379	1e-175	101.067	87.2	91.7333
Rsa1.0_16051.1.g59155.t1	#	#	#	#	#	#	#	-	----	----	#	#	#	#	#	#	#
Rsa1.0_16051.1.g59156.t1	#	#	#	#	#	#	#	-	----	----	#	#	#	#	#	#	#
Rsa1.0_16051.1.g59157.t1	#	#	#	#	#	#	#	-	----	----	AT3G63030.1 | Symbols: MBD4 | methyl-CPG-binding domain 4 | chr3:23295394-23296425 FORWARD LENGTH=186	86	186	1e-10	216.279	31.3953	36.0465
Rsa1.0_16053.1.g59158.t1	gb|AFJ66186.1| hypothetical protein 11M19.5 [Arabidopsis halleri]	692	1557	1e-139	225	39.8844	55.9249	hypothetical protein 11M19.5	gbpln	Arabidopsis halleri	#	#	#	#	#	#	#
Rsa1.0_16055.1.g59159.t1	gb|EOA29185.1| hypothetical protein CARUB_v10025457mg [Capsella rubella]	72	70	4e-22	97.2222	73.6111	83.3333	hypothetical protein CARUB_v10025457mg	gbpln	Capsella rubella	AT1G06135.1 | Symbols: | unknown protein; FUNCTIONS IN: molecular_function unknown; INVOLVED IN: biological_process unknown; LOCATED IN: endomembrane system; BEST Arabidopsis thaliana protein match is: unknown protein (TAIR:AT2G31345.1); Has 35333 Blast hits to 34131 proteins in 2444 species: Archae - 798; Bacteria - 22429; Metazoa - 974; Fungi - 991; Plants - 531; Viruses - 0; Other Eukaryotes -…	72	69	9e-20	95.8333	61.1111	73.6111
Rsa1.0_16055.1.g59160.t1	ref|NP_180692.3| embryo defective 1381 protein [Arabidopsis thaliana] gi|330253435|gb|AEC08529.1| embryo defective 1381 protein [Arabidopsis thaliana]	199	559	3e-78	280.905	71.8593	73.8693	embryo defective 1381 protein	gbpln	Arabidopsis thaliana	AT2G31340.1 | Symbols: emb1381 | embryo defective 1381 | chr2:13361614-13364633 FORWARD LENGTH=559	199	559	1e-80	280.905	71.8593	73.8693
Rsa1.0_16058.1.g59161.t1	gb|AAM08405.1|AF490588_1 Na+/H+ exchanger 4 [Arabidopsis thaliana]	278	529	1e-108	190.288	68.705	73.3813	Na+/H+ exchanger 4	gbpln	Arabidopsis thaliana	AT5G55470.1 | Symbols: ATNHX3, NHX3 | Na+/H+ (sodium hydrogen) exchanger 3 | chr5:22469553-22472585 REVERSE LENGTH=529	278	529	1e-110	190.288	68.705	73.3813
Rsa1.0_16059.1.g59162.t1	#	#	#	#	#	#	#	-	----	----	#	#	#	#	#	#	#
Rsa1.0_16060.1.g59163.t1	ref|NP_200212.1| glycosyltransferase domain-containing protein [Arabidopsis thaliana] gi|75171779|sp|Q9FN26.1|U79B6_ARATH RecName: Full=UDP-glycosyltransferase 79B6 gi|10177263|dbj|BAB10731.1| flavonol 3-O-glucosyltransferase-like protein [Arabidopsis thaliana] gi|56236076|gb|AAV84494.1| At5g54010 [Arabidopsis thaliana] gi|56790204|gb|AAW30019.1| At5g54010 [Arabidopsis thaliana] gi|332009055|gb|A…	403	453	0	112.407	84.3672	92.0596	glycosyltransferase domain-containing protein	gbpln	Arabidopsis thaliana	AT5G54010.1 | Symbols: | UDP-Glycosyltransferase superfamily protein | chr5:21919819-21921180 REVERSE LENGTH=453	403	453	0	112.407	84.3672	92.0596
Rsa1.0_16061.1.g59164.t1	#	#	#	#	#	#	#	-	----	----	#	#	#	#	#	#	#
Rsa1.0_16061.1.g59165.t1	#	#	#	#	#	#	#	-	----	----	#	#	#	#	#	#	#
Rsa1.0_16063.1.g59166.t1	ref|XP_002875636.1| hypothetical protein ARALYDRAFT_905494 [Arabidopsis lyrata subsp. lyrata] gi|297321474|gb|EFH51895.1| hypothetical protein ARALYDRAFT_905494 [Arabidopsis lyrata subsp. lyrata]	55	112	5e-11	203.636	58.1818	78.1818	hypothetical protein ARALYDRAFT_905494	gbpln	Arabidopsis lyrata	AT5G04250.2 | Symbols: | Cysteine proteinases superfamily protein | chr5:1176397-1178492 FORWARD LENGTH=345	55	345	9e-12	627.273	54.5455	72.7273
Rsa1.0_16063.1.g59167.t1	gb|AFO66531.1| putative NADH-ubiquinone oxidoreductase 20 kDa subunit [Brassica napus]	250	248	1e-111	99.2	83.2	86.4	putative NADH-ubiquinone oxidoreductase 20 kDa subunit	gbpln	Brassica napus	AT5G11770.1 | Symbols: | NADH-ubiquinone oxidoreductase 20 kDa subunit, mitochondrial | chr5:3791148-3792929 REVERSE LENGTH=218	250	218	1e-106	87.2	81.6	82.4
Rsa1.0_16065.1.g59168.t1	ref|NP_179511.1| putative receptor-like protein kinase [Arabidopsis thaliana] gi|75318617|sp|O65924.1|Y2921_ARATH RecName: Full=Putative leucine-rich repeat receptor-like protein kinase At2g19210; Flags: Precursor gi|3135251|gb|AAC16451.1| putative receptor-like protein kinase [Arabidopsis thaliana] gi|20196929|gb|AAM14837.1| putative receptor-like protein kinase [Arabidopsis thaliana] gi|3302517…	97	881	2e-42	908.247	88.6598	94.8454	putative receptor-like protein kinase	gbpln	Arabidopsis thaliana	AT2G19210.1 | Symbols: | Leucine-rich repeat transmembrane protein kinase protein | chr2:8335639-8339307 REVERSE LENGTH=881	97	881	3e-45	908.247	88.6598	94.8454
Rsa1.0_16066.1.g59169.t1	gb|ABD65091.1| hypothetical protein 31.t00049 [Brassica oleracea]	336	530	1e-48	157.738	31.5476	42.2619	hypothetical protein 31.t00049	gbpln	Brassica oleracea	#	#	#	#	#	#	#
Rsa1.0_16067.1.g59170.t1	ref|NP_568114.1| cell division control protein 48-e [Arabidopsis thaliana] gi|28201771|sp|Q9LZF6.2|CD48E_ARATH RecName: Full=Cell division control protein 48 homolog E; Short=AtCDC48e; AltName: Full=Transitional endoplasmic reticulum ATPase E gi|26449352|dbj|BAC41803.1| putative transitional endoplasmic reticulum ATPase [Arabidopsis thaliana] gi|26452166|dbj|BAC43171.1| putative transitional endo…	262	810	1e-25	309.16	22.5191	22.9008	cell division control protein 48-e	gbpln	Arabidopsis thaliana	AT5G03340.1 | Symbols: | ATPase, AAA-type, CDC48 protein | chr5:810091-813133 REVERSE LENGTH=810	262	810	4e-28	309.16	22.5191	22.9008
Rsa1.0_16068.1.g59171.t1	#	#	#	#	#	#	#	-	----	----	#	#	#	#	#	#	#
Rsa1.0_16069.1.g59172.t1	ref|XP_002891639.1| lipase class 3 family protein [Arabidopsis lyrata subsp. lyrata] gi|297337481|gb|EFH67898.1| lipase class 3 family protein [Arabidopsis lyrata subsp. lyrata]	522	526	0	100.766	85.6322	92.5287	lipase class 3 family protein	gbpln	Arabidopsis lyrata	AT1G51440.1 | Symbols: | alpha/beta-Hydrolases superfamily protein | chr1:19070971-19072554 FORWARD LENGTH=527	522	527	0	100.958	84.0996	90.9962
Rsa1.0_16070.1.g59173.t1	gb|ABD65057.1| hypothetical protein 27.t00123 [Brassica oleracea]	413	190	3e-24	46.0048	22.0339	26.8765	hypothetical protein 27.t00123	gbpln	Brassica oleracea	#	#	#	#	#	#	#
Rsa1.0_16071.1.g59174.t1	#	#	#	#	#	#	#	-	----	----	#	#	#	#	#	#	#
Rsa1.0_16074.1.g59175.t1	#	#	#	#	#	#	#	-	----	----	#	#	#	#	#	#	#
Rsa1.0_16075.1.g59176.t4	#	#	#	#	#	#	#	-	----	----	#	#	#	#	#	#	#
Rsa1.0_16077.1.g59177.t1	gb|AAC28189.1| contains similarity to Arabidopsis thaliana retrotransposon Athila (GB:X81801) [Arabidopsis thaliana]	507	940	1e-47	185.404	21.499	31.1637	contains similarity to Arabidopsis thaliana retrotransposon Athila (GB:X81801)	gbpln	Arabidopsis thaliana	#	#	#	#	#	#	#
Rsa1.0_16078.1.g59178.t1	ref|NP_566008.1| ankyrin repeat-containing protein [Arabidopsis thaliana] gi|79324905|ref|NP_001031537.1| ankyrin repeat-containing protein [Arabidopsis thaliana] gi|3212865|gb|AAC23416.1| expressed protein [Arabidopsis thaliana] gi|22655026|gb|AAM98104.1| At2g44090/F6E13.22 [Arabidopsis thaliana] gi|222424427|dbj|BAH20169.1| AT2G44090 [Arabidopsis thaliana] gi|330255278|gb|AEC10372.1| ankyrin re…	505	582	0	115.248	84.9505	91.0891	ankyrin repeat-containing protein	gbpln	Arabidopsis thaliana	AT2G44090.2 | Symbols: | Ankyrin repeat family protein | chr2:18238682-18240828 REVERSE LENGTH=582	505	582	0	115.248	84.9505	91.0891
Rsa1.0_16079.1.g59179.t1	gb|EOA33693.1| hypothetical protein CARUB_v10019874mg [Capsella rubella]	154	712	4e-56	462.338	77.9221	85.7143	hypothetical protein CARUB_v10019874mg	gbpln	Capsella rubella	AT1G62810.1 | Symbols: | Copper amine oxidase family protein | chr1:23258253-23261772 REVERSE LENGTH=712	154	712	7e-55	462.338	75.3247	81.8182
Rsa1.0_16081.1.g59180.t1	gb|EOA32830.1| hypothetical protein CARUB_v10016143mg [Capsella rubella]	130	139	6e-15	106.923	35.3846	40	hypothetical protein CARUB_v10016143mg	gbpln	Capsella rubella	AT3G24250.1 | Symbols: | glycine-rich protein | chr3:8786764-8787177 FORWARD LENGTH=137	130	137	9e-17	105.385	46.1538	50.7692
Rsa1.0_16081.1.g59181.t1	gb|EOA15720.1| hypothetical protein CARUB_v10006622mg, partial [Capsella rubella]	110	545	9e-11	495.455	33.6364	37.2727	hypothetical protein CARUB_v10006622mg, partial	gbpln	Capsella rubella	AT1G34290.1 | Symbols: AtRLP5, RLP5 | receptor like protein 5 | chr1:12498000-12498800 FORWARD LENGTH=266	110	266	9e-12	241.818	40	56.3636
Rsa1.0_16083.1.g59182.t1	#	#	#	#	#	#	#	-	----	----	#	#	#	#	#	#	#
Rsa1.0_16083.1.g59183.t2	emb|CAN84034.1| hypothetical protein VITISV_016994 [Vitis vinifera]	362	535	1e-24	147.79	31.2155	48.6188	hypothetical protein VITISV_016994	gbpln	Vitis vinifera	#	#	#	#	#	#	#
Rsa1.0_16084.1.g59184.t1	emb|CAE03388.1| OSJNBa0004N05.12 [Oryza sativa Japonica Group]	658	1346	6e-77	204.559	29.1793	42.0973	OSJNBa0004N05.12	gbpln	Oryza sativa	#	#	#	#	#	#	#
Rsa1.0_16086.1.g59185.t1	ref|NP_001119478.1| nucleotide-sensitive chloride conductance regulator family protein [Arabidopsis thaliana] gi|332010209|gb|AED97592.1| chloride conductance regulatory protein ICln [Arabidopsis thaliana]	192	228	2e-80	118.75	85.9375	91.1458	nucleotide-sensitive chloride conductance regulator family protein	gbpln	Arabidopsis thaliana	AT5G62290.2 | Symbols: | nucleotide-sensitive chloride conductance regulator (ICln) family protein | chr5:25019568-25020972 FORWARD LENGTH=228	192	228	8e-83	118.75	85.9375	91.1458
Rsa1.0_16090.1.g59186.t1	ref|NP_201564.1| RuvB-like protein 2 [Arabidopsis thaliana] gi|9757884|dbj|BAB08471.1| RuvB DNA helicase-like protein [Arabidopsis thaliana] gi|16974568|gb|AAL31257.1| AT5g67630/K9I9_20 [Arabidopsis thaliana] gi|22136550|gb|AAM91061.1| AT5g67630/K9I9_20 [Arabidopsis thaliana] gi|332010986|gb|AED98369.1| RuvB-like protein 2 [Arabidopsis thaliana]	339	469	0	138.348	91.7404	94.6903	RuvB-like protein 2	gbpln	Arabidopsis thaliana	AT5G67630.1 | Symbols: | P-loop containing nucleoside triphosphate hydrolases superfamily protein | chr5:26967535-26969306 REVERSE LENGTH=469	339	469	0	138.348	91.7404	94.6903
Rsa1.0_16091.1.g59187.t1	gb|AAF79348.1|AC007887_7 F15O4.13 [Arabidopsis thaliana]	258	1887	1e-70	731.395	53.4884	70.155	F15O4.13	gbpln	Arabidopsis thaliana	#	#	#	#	#	#	#
Rsa1.0_16092.1.g59188.t1	ref|XP_002865318.1| Toll-Interleukin-Resistance domain-containing protein [Arabidopsis lyrata subsp. lyrata] gi|297311153|gb|EFH41577.1| Toll-Interleukin-Resistance domain-containing protein [Arabidopsis lyrata subsp. lyrata]	238	242	3e-98	101.681	75.6303	84.0336	Toll-Interleukin-Resistance domain-containing protein	gbpln	Arabidopsis lyrata	AT5G44910.1 | Symbols: | Toll-Interleukin-Resistance (TIR) domain family protein | chr5:18137354-18138235 FORWARD LENGTH=241	238	241	7e-98	101.261	72.2689	84.4538
Rsa1.0_16093.1.g59189.t1	gb|ABV89651.1| ERD15 protein [Brassica rapa]	155	157	8e-81	101.29	94.8387	97.4194	ERD15 protein	gbpln	Brassica rapa	AT2G41430.5 | Symbols: ERD15 | dehydration-induced protein (ERD15) | chr2:17269736-17270314 FORWARD LENGTH=163	155	163	2e-62	105.161	86.4516	92.2581
Rsa1.0_16094.1.g59190.t1	#	#	#	#	#	#	#	-	----	----	#	#	#	#	#	#	#
Rsa1.0_16096.1.g59191.t1	ref|NP_200115.1| uncharacterized protein [Arabidopsis thaliana] gi|8809592|dbj|BAA97143.1| unnamed protein product [Arabidopsis thaliana] gi|18253031|gb|AAL62442.1| putative protein [Arabidopsis thaliana] gi|23198216|gb|AAN15635.1| putative protein [Arabidopsis thaliana] gi|332008909|gb|AED96292.1| uncharacterized protein AT5G53030 [Arabidopsis thaliana]	208	245	2e-71	117.788	71.6346	81.25	uncharacterized protein	gbpln	Arabidopsis thaliana	AT5G53030.1 | Symbols: | unknown protein; CONTAINS InterPro DOMAIN/s: Protein of unknown function DUF688 (InterPro:IPR007789); BEST Arabidopsis thaliana protein match is: unknown protein (TAIR:AT4G27810.1); Has 1807 Blast hits to 1807 proteins in 277 species: Archae - 0; Bacteria - 0; Metazoa - 736; Fungi - 347; Plants - 385; Viruses - 0; Other Eukaryotes - 339 (source: NCBI BLink). | chr5:215053…	208	245	6e-74	117.788	71.6346	81.25
Rsa1.0_16098.1.g59192.t1	gb|AAF79618.1|AC027665_19 F5M15.26 [Arabidopsis thaliana]	699	1838	1e-54	262.947	18.0258	27.7539	F5M15.26	gbpln	Arabidopsis thaliana	#	#	#	#	#	#	#
Rsa1.0_16099.1.g59193.t1	ref|NP_683291.2| uncharacterized protein [Arabidopsis thaliana] gi|48958469|gb|AAT47787.1| At1g09645 [Arabidopsis thaliana] gi|50897232|gb|AAT85755.1| At1g09645 [Arabidopsis thaliana] gi|62320992|dbj|BAD94034.1| putative protein [Arabidopsis thaliana] gi|332190353|gb|AEE28474.1| uncharacterized protein AT1G09645 [Arabidopsis thaliana]	73	106	6e-24	145.205	75.3425	80.8219	uncharacterized protein	gbpln	Arabidopsis thaliana	AT1G09645.1 | Symbols: | unknown protein; BEST Arabidopsis thaliana protein match is: unknown protein (TAIR:AT1G57765.1); Has 35333 Blast hits to 34131 proteins in 2444 species: Archae - 798; Bacteria - 22429; Metazoa - 974; Fungi - 991; Plants - 531; Viruses - 0; Other Eukaryotes - 9610 (source: NCBI BLink). | chr1:3123155-3124347 FORWARD LENGTH=106	73	106	9e-27	145.205	75.3425	80.8219
Rsa1.0_16101.1.g59194.t1	#	#	#	#	#	#	#	-	----	----	#	#	#	#	#	#	#
Rsa1.0_16103.1.g59195.t1	gb|ABD65035.1| hypothetical protein 26.t00052 [Brassica oleracea]	419	695	1e-104	165.871	53.9379	66.3484	hypothetical protein 26.t00052	gbpln	Brassica oleracea	#	#	#	#	#	#	#
Rsa1.0_16104.1.g59196.t1	gb|EOA31081.1| hypothetical protein CARUB_v10014232mg [Capsella rubella]	123	310	1e-19	252.033	44.7154	69.1057	hypothetical protein CARUB_v10014232mg	gbpln	Capsella rubella	AT5G48670.1 | Symbols: FEM111, AGL80 | AGAMOUS-like 80 | chr5:19738825-19739790 REVERSE LENGTH=321	123	321	5e-22	260.976	44.7154	65.8537
Rsa1.0_16105.1.g59197.t1	gb|ADQ43192.1| unknown [Eutrema parvulum]	84	269	2e-34	320.238	88.0952	91.6667	unknown	gbpln	Eutrema parvulum	AT2G02060.1 | Symbols: | Homeodomain-like superfamily protein | chr2:495691-497609 FORWARD LENGTH=256	84	256	1e-31	304.762	76.1905	84.5238
Rsa1.0_16107.1.g59198.t2	#	#	#	#	#	#	#	-	----	----	#	#	#	#	#	#	#
Rsa1.0_16108.1.g59199.t1	gb|ABW81060.1| GagPol3 [Arabidopsis lyrata subsp. lyrata]	132	1103	7e-37	835.606	59.0909	74.2424	GagPol3	gbpln	Arabidopsis lyrata	#	#	#	#	#	#	#
Rsa1.0_16110.1.g59200.t1	gb|EOA32275.1| hypothetical protein CARUB_v10015536mg [Capsella rubella]	515	483	1e-104	93.7864	37.2816	48.3495	hypothetical protein CARUB_v10015536mg	gbpln	Capsella rubella	AT1G47350.1 | Symbols: | F-box associated ubiquitination effector family protein | chr1:17358447-17360722 REVERSE LENGTH=528	515	528	1e-31	102.524	14.1748	17.6699
Rsa1.0_16112.1.g59201.t1	#	#	#	#	#	#	#	-	----	----	#	#	#	#	#	#	#
Rsa1.0_16113.1.g59202.t1	ref|NP_199678.1| agamous-like MADS-box protein AGL80 [Arabidopsis thaliana] gi|75333956|sp|Q9FJK3.1|AGL80_ARATH RecName: Full=Agamous-like MADS-box protein AGL80 gi|10177357|dbj|BAB10700.1| unnamed protein product [Arabidopsis thaliana] gi|67633864|gb|AAY78856.1| MADS-box family protein [Arabidopsis thaliana] gi|89275220|gb|ABD66036.1| MADS box transcription factor AGL80 [Arabidopsis thaliana] gi…	124	321	2e-17	258.871	41.129	65.3226	agamous-like MADS-box protein AGL80	gbpln	Arabidopsis thaliana	AT5G48670.1 | Symbols: FEM111, AGL80 | AGAMOUS-like 80 | chr5:19738825-19739790 REVERSE LENGTH=321	124	321	3e-20	258.871	41.129	65.3226
Rsa1.0_16113.1.g59203.t1	ref|XP_002329991.1| predicted protein [Populus trichocarpa] gi|222871416|gb|EEF08547.1| predicted protein [Populus trichocarpa]	118	164	3e-28	138.983	50.8475	72.0339	predicted protein	gbpln	Populus trichocarpa	AT5G48670.1 | Symbols: FEM111, AGL80 | AGAMOUS-like 80 | chr5:19738825-19739790 REVERSE LENGTH=321	118	321	6e-27	272.034	53.3898	72.0339
Rsa1.0_16115.1.g59204.t1	gb|EOA24361.1| hypothetical protein CARUB_v10017600mg [Capsella rubella]	122	333	7e-53	272.951	79.5082	88.5246	hypothetical protein CARUB_v10017600mg	gbpln	Capsella rubella	AT3G49620.1 | Symbols: DIN11 | 2-oxoglutarate (2OG) and Fe(II)-dependent oxygenase superfamily protein | chr3:18393823-18396662 FORWARD LENGTH=357	122	357	1e-54	292.623	78.6885	86.8852
Rsa1.0_16116.1.g59205.t1	ref|NP_849757.4| Plant transposase (Ptta/En/Spm family) [Arabidopsis thaliana] gi|332193784|gb|AEE31905.1| Plant transposase (Ptta/En/Spm family) [Arabidopsis thaliana]	166	390	2e-58	234.94	66.2651	76.506	Plant transposase (Ptta/En/Spm family)	gbpln	Arabidopsis thaliana	AT1G40087.1 | Symbols: | Plant transposase (Ptta/En/Spm family) | chr1:14999762-15001868 REVERSE LENGTH=390	166	390	7e-61	234.94	66.2651	76.506
Rsa1.0_16117.1.g59206.t1	ref|NP_565724.1| gamma-secretase subunit APH1-like protein [Arabidopsis thaliana] gi|37077331|sp|Q8L9G7.2|APH1_ARATH RecName: Full=Gamma-secretase subunit APH1-like gi|17381290|gb|AAL36063.1| At2g31440/T28P16.7 [Arabidopsis thaliana] gi|20198156|gb|AAD26475.2| unknown protein [Arabidopsis thaliana] gi|20453379|gb|AAM19928.1| At2g31440/T28P16.7 [Arabidopsis thaliana] gi|330253454|gb|AEC08548.1| ga…	166	250	5e-83	150.602	89.759	95.1807	gamma-secretase subunit APH1-like protein	gbpln	Arabidopsis thaliana	AT2G31440.1 | Symbols: | INVOLVED IN: positive regulation of catalytic activity, protein processing; LOCATED IN: integral to membrane; EXPRESSED IN: 24 plant structures; EXPRESSED DURING: 15 growth stages; CONTAINS InterPro DOMAIN/s: Aph-1 (InterPro:IPR009294); Has 268 Blast hits to 262 proteins in 79 species: Archae - 0; Bacteria - 0; Metazoa - 212; Fungi - 0; Plants - 34; Viruses - 0; Other Euk…	166	250	2e-85	150.602	89.759	95.1807
Rsa1.0_16119.1.g59207.t1	#	#	#	#	#	#	#	-	----	----	#	#	#	#	#	#	#
Rsa1.0_16121.1.g59208.t1	#	#	#	#	#	#	#	-	----	----	#	#	#	#	#	#	#
Rsa1.0_16122.1.g59209.t1	gb|EOA32697.1| hypothetical protein CARUB_v10015995mg [Capsella rubella]	621	819	0	131.884	82.6087	90.9823	hypothetical protein CARUB_v10015995mg	gbpln	Capsella rubella	AT2G19090.1 | Symbols: | Protein of unknown function (DUF630 and DUF632) | chr2:8265178-8267879 REVERSE LENGTH=814	621	814	0	131.079	80.5153	88.7279
Rsa1.0_16124.1.g59210.t2	#	#	#	#	#	#	#	-	----	----	#	#	#	#	#	#	#
Rsa1.0_16125.1.g59211.t1	gb|AAZ41812.1| 01P13-2 [Brassica rapa subsp. pekinensis]	402	558	1e-146	138.806	66.4179	76.3682	01P13-2	gbpln	Brassica rapa	#	#	#	#	#	#	#
Rsa1.0_16126.1.g59212.t1	#	#	#	#	#	#	#	-	----	----	#	#	#	#	#	#	#
Rsa1.0_16127.1.g59213.t1	gb|EOA36973.1| hypothetical protein CARUB_v10009931mg [Capsella rubella]	226	285	4e-73	126.106	61.0619	69.469	hypothetical protein CARUB_v10009931mg	gbpln	Capsella rubella	AT1G53080.1 | Symbols: | Legume lectin family protein | chr1:19781368-19782219 FORWARD LENGTH=283	226	283	1e-72	125.221	58.8496	69.9115
Rsa1.0_16128.1.g59214.t1	ref|XP_002881267.1| TMS membrane family protein [Arabidopsis lyrata subsp. lyrata] gi|297327106|gb|EFH57526.1| TMS membrane family protein [Arabidopsis lyrata subsp. lyrata]	220	425	1e-115	193.182	91.3636	94.5455	TMS membrane family protein	gbpln	Arabidopsis lyrata	AT2G33205.1 | Symbols: | Serinc-domain containing serine and sphingolipid biosynthesis protein | chr2:14070987-14073211 REVERSE LENGTH=422	220	422	1e-112	191.818	89.0909	92.2727
Rsa1.0_16134.1.g59215.t1	#	#	#	#	#	#	#	-	----	----	#	#	#	#	#	#	#
Rsa1.0_16135.1.g59216.t1	ref|NP_197554.2| protein Brevis radix-like 4 [Arabidopsis thaliana] gi|75151601|sp|Q8GZ92.1|BRXL4_ARATH RecName: Full=Protein Brevis radix-like 4; Short=AtBRXL4 gi|26449368|dbj|BAC41811.1| unknown protein [Arabidopsis thaliana] gi|332005473|gb|AED92856.1| protein Brevis radix-like 4 [Arabidopsis thaliana]	185	384	5e-80	207.568	89.1892	91.3514	protein Brevis radix-like 4	gbpln	Arabidopsis thaliana	AT5G20540.1 | Symbols: ATBRXL4, BRX-LIKE4, BRXL4 | BREVIS RADIX-like 4 | chr5:6947943-6951760 FORWARD LENGTH=384	185	384	2e-82	207.568	89.1892	91.3514
Rsa1.0_16136.1.g59217.t1	gb|AAC19278.1| T14P8.10 [Arabidopsis thaliana] gi|7269009|emb|CAB80742.1| AT4g02490 [Arabidopsis thaliana]	662	657	0	99.2447	49.0937	64.5015	T14P8.10	gbpln	Arabidopsis thaliana	AT3G24255.1 | Symbols: | RNA-directed DNA polymerase (reverse transcriptase)-related family protein | chr3:8789471-8793208 FORWARD LENGTH=746	662	746	5e-68	112.689	19.6375	29.003
Rsa1.0_16138.1.g59218.t1	ref|XP_002887697.1| kinase family protein [Arabidopsis lyrata subsp. lyrata] gi|297333538|gb|EFH63956.1| kinase family protein [Arabidopsis lyrata subsp. lyrata]	468	786	0	167.949	85.4701	89.5299	kinase family protein	gbpln	Arabidopsis lyrata	AT1G77720.1 | Symbols: PPK1 | putative protein kinase 1 | chr1:29210730-29213877 FORWARD LENGTH=777	468	777	0	166.026	86.5385	90.3846
Rsa1.0_16139.1.g59219.t1	ref|NP_191278.2| putative peptide chain release factor [Arabidopsis thaliana] gi|332646104|gb|AEE79625.1| putative peptide chain release factor [Arabidopsis thaliana]	255	406	1e-121	159.216	86.2745	90.5882	putative peptide chain release factor	gbpln	Arabidopsis thaliana	AT3G57190.1 | Symbols: | peptide chain release factor, putative | chr3:21166468-21168198 FORWARD LENGTH=406	255	406	1e-124	159.216	86.2745	90.5882
Rsa1.0_16140.1.g59220.t1	ref|NP_001117368.1| VQ motif-containing protein [Arabidopsis thaliana] gi|332192820|gb|AEE30941.1| VQ motif-containing protein [Arabidopsis thaliana]	243	243	1e-101	100	86.4198	91.358	VQ motif-containing protein	gbpln	Arabidopsis thaliana	AT1G28280.2 | Symbols: | VQ motif-containing protein | chr1:9886297-9887395 REVERSE LENGTH=243	243	243	1e-103	100	86.4198	91.358
Rsa1.0_16142.1.g59221.t1	gb|AAF18538.1|AC006551_24 Very similar to retrotransposon reverse transcriptase [Arabidopsis thaliana]	203	1231	9e-38	606.404	38.9163	61.0837	Very similar to retrotransposon reverse transcriptase	gbpln	Arabidopsis thaliana	AT2G34320.1 | Symbols: | Polynucleotidyl transferase, ribonuclease H-like superfamily protein | chr2:14484959-14485837 FORWARD LENGTH=292	203	292	5e-15	143.842	24.1379	44.335
Rsa1.0_16143.1.g59222.t1	ref|NP_851040.1| RNA-binding KH domain-containing protein [Arabidopsis thaliana] gi|30685276|ref|NP_197031.3| RNA-binding KH domain-containing protein [Arabidopsis thaliana] gi|110737265|dbj|BAF00580.1| hypothetical protein [Arabidopsis thaliana] gi|110738501|dbj|BAF01176.1| hypothetical protein [Arabidopsis thaliana] gi|332004758|gb|AED92141.1| RNA-binding KH domain-containing protein [Arabidops…	174	548	2e-75	314.943	82.7586	89.0805	RNA-binding KH domain-containing protein	gbpln	Arabidopsis thaliana	AT5G15270.1 | Symbols: | RNA-binding KH domain-containing protein | chr5:4958738-4960947 FORWARD LENGTH=548	174	548	7e-78	314.943	82.7586	89.0805
Rsa1.0_16145.1.g59223.t1	#	#	#	#	#	#	#	-	----	----	#	#	#	#	#	#	#
Rsa1.0_16147.1.g59224.t1	#	#	#	#	#	#	#	-	----	----	#	#	#	#	#	#	#
Rsa1.0_16150.1.g59225.t1	gb|AAF79618.1|AC027665_19 F5M15.26 [Arabidopsis thaliana]	390	1838	4e-91	471.282	44.1026	59.7436	F5M15.26	gbpln	Arabidopsis thaliana	#	#	#	#	#	#	#
Rsa1.0_16152.1.g59226.t1	ref|XP_002866449.1| hypothetical protein ARALYDRAFT_496336 [Arabidopsis lyrata subsp. lyrata] gi|297312284|gb|EFH42708.1| hypothetical protein ARALYDRAFT_496336 [Arabidopsis lyrata subsp. lyrata]	408	924	0	226.471	88.2353	93.8725	hypothetical protein ARALYDRAFT_496336	gbpln	Arabidopsis lyrata	AT5G61690.1 | Symbols: ATATH15, ATH15 | ABC2 homolog 15 | chr5:24789495-24793487 REVERSE LENGTH=919	408	919	0	225.245	87.2549	93.6275
Rsa1.0_16154.1.g59227.t1	gb|AAF79618.1|AC027665_19 F5M15.26 [Arabidopsis thaliana]	577	1838	1e-109	318.544	39.688	53.3795	F5M15.26	gbpln	Arabidopsis thaliana	#	#	#	#	#	#	#
Rsa1.0_16155.1.g59228.t1	gb|AAC26248.1| contains similarity to Vicia faba retrotransposon-like gene (GB:AB007467) [Arabidopsis thaliana]	509	1120	3e-17	220.039	9.43026	13.3595	contains similarity to Vicia faba retrotransposon-like gene (GB:AB007467)	gbpln	Arabidopsis thaliana	#	#	#	#	#	#	#
Rsa1.0_16156.1.g59229.t1	#	#	#	#	#	#	#	-	----	----	#	#	#	#	#	#	#
Rsa1.0_16159.1.g59230.t1	gb|EOA13149.1| hypothetical protein CARUB_v10026167mg, partial [Capsella rubella]	354	563	1e-168	159.04	80.791	86.7232	hypothetical protein CARUB_v10026167mg, partial	gbpln	Capsella rubella	AT5G54870.1 | Symbols: | unknown protein; FUNCTIONS IN: molecular_function unknown; INVOLVED IN: biological_process unknown; LOCATED IN: vacuole; EXPRESSED IN: 24 plant structures; EXPRESSED DURING: 15 growth stages; BEST Arabidopsis thaliana protein match is: unknown protein (TAIR:AT4G27020.1); Has 1807 Blast hits to 1807 proteins in 277 species: Archae - 0; Bacteria - 0; Metazoa - 736; Fungi - …	354	531	1e-167	150	78.5311	83.6158
Rsa1.0_16163.1.g59231.t1	gb|EOA13139.1| hypothetical protein CARUB_v10026156mg [Capsella rubella]	489	572	0	116.973	84.2536	91.82	hypothetical protein CARUB_v10026156mg	gbpln	Capsella rubella	AT5G56680.1 | Symbols: SYNC1, EMB2755, SYNC1 ARATH | Class II aminoacyl-tRNA and biotin synthetases superfamily protein | chr5:22936645-22938841 FORWARD LENGTH=572	489	572	0	116.973	81.3906	90.7975
Rsa1.0_16164.1.g59232.t1	ref|XP_002867786.1| plant UBX domain-containing protein 3 [Arabidopsis lyrata subsp. lyrata] gi|297313622|gb|EFH44045.1| plant UBX domain-containing protein 3 [Arabidopsis lyrata subsp. lyrata]	267	302	1e-123	113.109	88.764	93.633	plant UBX domain-containing protein 3	gbpln	Arabidopsis lyrata	AT4G22150.1 | Symbols: PUX3 | plant UBX domain-containing protein 3 | chr4:11731272-11732800 REVERSE LENGTH=367	267	367	1e-122	137.453	86.8914	92.1348
Rsa1.0_16164.1.g59233.t1	ref|XP_002869839.1| hypothetical protein ARALYDRAFT_492649 [Arabidopsis lyrata subsp. lyrata] gi|297315675|gb|EFH46098.1| hypothetical protein ARALYDRAFT_492649 [Arabidopsis lyrata subsp. lyrata]	117	148	1e-30	126.496	71.7949	80.3419	hypothetical protein ARALYDRAFT_492649	gbpln	Arabidopsis lyrata	AT4G22160.1 | Symbols: | unknown protein; Has 42 Blast hits to 42 proteins in 7 species: Archae - 0; Bacteria - 0; Metazoa - 0; Fungi - 0; Plants - 42; Viruses - 0; Other Eukaryotes - 0 (source: NCBI BLink). | chr4:11733182-11733610 FORWARD LENGTH=142	117	142	3e-31	121.368	65.812	76.0684
Rsa1.0_16165.1.g59234.t1	#	#	#	#	#	#	#	-	----	----	#	#	#	#	#	#	#
Rsa1.0_16165.1.g59235.t1	gb|AAF18510.1|AC010924_23 Contains similarity to gb|AJ009695 wall-associated kinase 4 from Arabidopsis thaliana and contains a protein kinase PF|00096 domain [Arabidopsis thaliana]	283	700	1e-124	247.35	81.6254	89.3993	Contains similarity to gb|AJ009695 wall-associated kinase 4 from Arabidopsis thaliana and contains a protein kinase PF|00096 domain	gbpln	Arabidopsis thaliana	AT1G16150.1 | Symbols: WAKL4 | wall associated kinase-like 4 | chr1:5532415-5534877 FORWARD LENGTH=779	283	779	1e-126	275.265	81.6254	89.3993
Rsa1.0_16166.1.g59236.t1	gb|ACG60672.1| unknown protein [Brassica oleracea var. alboglabra]	113	288	7e-24	254.867	53.9823	62.8319	unknown protein	gbpln	Brassica oleracea	#	#	#	#	#	#	#
Rsa1.0_16170.1.g59237.t1	gb|ADP37981.1| ubiquitin-protein ligase [Brassica napus]	98	160	6e-50	163.265	97.9592	98.9796	ubiquitin-protein ligase	gbpln	Brassica napus	AT3G57870.1 | Symbols: AHUS5, EMB1637, SCE1, SCE1A, ATSCE1 | sumo conjugation enzyme 1 | chr3:21428831-21430110 REVERSE LENGTH=160	98	160	4e-50	163.265	93.8776	94.898
Rsa1.0_16171.1.g59238.t1	#	#	#	#	#	#	#	-	----	----	#	#	#	#	#	#	#
Rsa1.0_16176.1.g59239.t1	gb|AAG51783.1|AC079679_3 reverse transcriptase, putative; 16838-20266 [Arabidopsis thaliana]	266	1142	8e-85	429.323	58.2707	76.6917	reverse transcriptase, putative; 16838-20266	gbpln	Arabidopsis thaliana	AT4G29090.1 | Symbols: | Ribonuclease H-like superfamily protein | chr4:14333528-14335255 FORWARD LENGTH=575	266	575	2e-28	216.165	20.3008	30.4511
Rsa1.0_16177.1.g59240.t1	gb|EOA20758.1| hypothetical protein CARUB_v10001087mg [Capsella rubella] gi|482556567|gb|EOA20759.1| hypothetical protein CARUB_v10001087mg [Capsella rubella] gi|482556568|gb|EOA20760.1| hypothetical protein CARUB_v10001087mg [Capsella rubella]	54	410	5e-18	759.259	85.1852	92.5926	hypothetical protein CARUB_v10001087mg	gbpln	Capsella rubella	AT5G14640.1 | Symbols: ATSK13, SK13 | shaggy-like kinase 13 | chr5:4719350-4721772 REVERSE LENGTH=410	54	410	2e-20	759.259	83.3333	92.5926
Rsa1.0_16177.1.g59241.t1	gb|EOA22335.1| hypothetical protein CARUB_v10002942mg [Capsella rubella]	108	124	2e-41	114.815	81.4815	84.2593	hypothetical protein CARUB_v10002942mg	gbpln	Capsella rubella	AT5G14710.1 | Symbols: | CONTAINS InterPro DOMAIN/s: Proteasome assembly chaperone 3 (InterPro:IPR018788); Has 120 Blast hits to 120 proteins in 47 species: Archae - 0; Bacteria - 0; Metazoa - 62; Fungi - 2; Plants - 49; Viruses - 0; Other Eukaryotes - 7 (source: NCBI BLink). | chr5:4746465-4747776 FORWARD LENGTH=124	108	124	3e-44	114.815	77.7778	84.2593
Rsa1.0_16178.1.g59242.t1	gb|AAZ66952.1| 117M18_33 [Brassica rapa]	485	681	1e-153	140.412	60	75.0515	117M18_33	gbpln	Brassica rapa	AT3G20980.1 | Symbols: | Gag-Pol-related retrotransposon family protein | chr3:7355963-7357966 FORWARD LENGTH=405	485	405	7e-12	83.5052	9.48454	15.6701
Rsa1.0_16179.1.g59243.t1	ref|XP_002870945.1| laccase family protein [Arabidopsis lyrata subsp. lyrata] gi|297316782|gb|EFH47204.1| laccase family protein [Arabidopsis lyrata subsp. lyrata]	283	585	1e-133	206.714	80.212	89.3993	laccase family protein	gbpln	Arabidopsis lyrata	AT5G01050.1 | Symbols: | Laccase/Diphenol oxidase family protein | chr5:18209-20812 REVERSE LENGTH=586	283	586	1e-135	207.067	80.212	88.6926
Rsa1.0_16181.1.g59244.t2	ref|NP_568094.2| F-box/LRR-repeat protein 3 [Arabidopsis thaliana] gi|75330715|sp|Q8RWU5.1|FBL3_ARATH RecName: Full=F-box/LRR-repeat protein 3 gi|20268699|gb|AAM14053.1| putative F-box protein family, AtFBL3 [Arabidopsis thaliana] gi|21689699|gb|AAM67471.1| putative F-box family protein AtFBL3 [Arabidopsis thaliana] gi|110739036|dbj|BAF01436.1| putative F-box protein family [Arabidopsis thaliana]…	293	665	5e-76	226.962	59.3857	65.529	F-box/LRR-repeat protein 3	gbpln	Arabidopsis thaliana	AT5G01720.1 | Symbols: | RNI-like superfamily protein | chr5:267118-270391 REVERSE LENGTH=665	293	665	1e-78	226.962	59.3857	65.529
Rsa1.0_16184.1.g59245.t1	ref|XP_002890180.1| hypothetical protein ARALYDRAFT_471863 [Arabidopsis lyrata subsp. lyrata] gi|297336022|gb|EFH66439.1| hypothetical protein ARALYDRAFT_471863 [Arabidopsis lyrata subsp. lyrata]	208	391	1e-102	187.981	85.5769	92.7885	hypothetical protein ARALYDRAFT_471863	gbpln	Arabidopsis lyrata	AT1G16670.1 | Symbols: | Protein kinase superfamily protein | chr1:5697846-5699492 FORWARD LENGTH=390	208	390	1e-103	187.5	84.6154	92.3077
Rsa1.0_16185.1.g59246.t1	ref|XP_002514208.1| ATP binding protein, putative [Ricinus communis] gi|223546664|gb|EEF48162.1| ATP binding protein, putative [Ricinus communis]	99	1455	1e-17	1469.7	43.4343	47.4747	ATP binding protein, putative	gbpln	Ricinus communis	AT4G29380.1 | Symbols: | protein kinase family protein / WD-40 repeat family protein | chr4:14458822-14464692 FORWARD LENGTH=1494	99	1494	5e-19	1509.09	41.4141	45.4545
Rsa1.0_16189.1.g59247.t1	dbj|BAB02990.1| retroelement pol polyprotein-like [Arabidopsis thaliana]	672	1250	1e-176	186.012	50.4464	65.0298	retroelement pol polyprotein-like	gbpln	Arabidopsis thaliana	#	#	#	#	#	#	#
Rsa1.0_16191.1.g59248.t1	gb|AAF79618.1|AC027665_19 F5M15.26 [Arabidopsis thaliana]	634	1838	1e-153	289.905	41.9558	54.7319	F5M15.26	gbpln	Arabidopsis thaliana	#	#	#	#	#	#	#
Rsa1.0_16195.1.g59249.t2	ref|NP_564627.1| Tubby-like F-box protein 7 [Arabidopsis thaliana] gi|75249264|sp|Q93VI8.1|TLP7_ARATH RecName: Full=Tubby-like F-box protein 7; Short=AtTLP7 gi|13877767|gb|AAK43961.1|AF370146_1 unknown protein [Arabidopsis thaliana] gi|16323400|gb|AAL15194.1| unknown protein [Arabidopsis thaliana] gi|33413451|gb|AAM18187.1| tubby-like protein 7 [Arabidopsis thaliana] gi|332194803|gb|AEE32924.1| T…	228	379	1e-107	166.228	86.4035	89.4737	Tubby-like F-box protein 7	gbpln	Arabidopsis thaliana	AT1G53320.1 | Symbols: AtTLP7, TLP7 | tubby like protein 7 | chr1:19891237-19893429 REVERSE LENGTH=379	228	379	1e-110	166.228	86.4035	89.4737
Rsa1.0_16196.1.g59250.t1	dbj|BAB10790.1| retroelement pol polyprotein-like [Arabidopsis thaliana]	437	1864	1e-164	426.545	66.1327	76.4302	retroelement pol polyprotein-like	gbpln	Arabidopsis thaliana	ATMG00860.1 | Symbols: ORF158 | DNA/RNA polymerases superfamily protein | chrM:235916-236392 FORWARD LENGTH=158	437	158	4e-17	36.1556	10.984	16.476
Rsa1.0_16197.1.g59251.t1	gb|EOA30369.1| hypothetical protein CARUB_v10013492mg [Capsella rubella]	407	507	0	124.57	88.4521	93.8575	hypothetical protein CARUB_v10013492mg	gbpln	Capsella rubella	AT2G18480.1 | Symbols: | Major facilitator superfamily protein | chr2:8009582-8011243 REVERSE LENGTH=508	407	508	0	124.816	87.715	92.629
Rsa1.0_16198.1.g59252.t1	gb|EOA34402.1| hypothetical protein CARUB_v10021930mg [Capsella rubella]	141	771	6e-37	546.809	51.0638	51.773	hypothetical protein CARUB_v10021930mg	gbpln	Capsella rubella	AT1G61120.1 | Symbols: TPS04, GES, TPS4 | terpene synthase 04 | chr1:22523689-22528598 FORWARD LENGTH=877	141	877	9e-36	621.986	46.8085	51.0638
Rsa1.0_16199.1.g59253.t1	ref|NP_001185097.1| TCP-1/cpn60 chaperonin-like protein [Arabidopsis thaliana] gi|332192543|gb|AEE30664.1| TCP-1/cpn60 chaperonin-like protein [Arabidopsis thaliana]	97	559	2e-35	576.289	76.2887	85.567	TCP-1/cpn60 chaperonin-like protein	gbpln	Arabidopsis thaliana	AT1G26230.2 | Symbols: | TCP-1/cpn60 chaperonin family protein | chr1:9072388-9075047 REVERSE LENGTH=559	97	559	3e-38	576.289	76.2887	85.567
Rsa1.0_16200.1.g59254.t1	gb|AAF79822.1|AC026875_2 T6D22.2 [Arabidopsis thaliana]	185	967	5e-12	522.703	22.7027	23.2432	T6D22.2	gbpln	Arabidopsis thaliana	#	#	#	#	#	#	#
Rsa1.0_16201.1.g59255.t1	ref|NP_180763.1| GCN5-related N-acetyltransferase-like protein [Arabidopsis thaliana] gi|13272415|gb|AAK17146.1|AF325078_1 putative alanine acetyl transferase [Arabidopsis thaliana] gi|4263715|gb|AAD15401.1| putative alanine acetyl transferase [Arabidopsis thaliana] gi|89111890|gb|ABD60717.1| At2g32030 [Arabidopsis thaliana] gi|330253530|gb|AEC08624.1| GCN5-related N-acetyltransferase-like protei…	132	188	1e-48	142.424	70.4545	78.0303	GCN5-related N-acetyltransferase-like protein	gbpln	Arabidopsis thaliana	AT2G32030.1 | Symbols: | Acyl-CoA N-acyltransferases (NAT) superfamily protein | chr2:13632675-13633241 REVERSE LENGTH=188	132	188	3e-51	142.424	70.4545	78.0303
Rsa1.0_16202.1.g59256.t1	#	#	#	#	#	#	#	-	----	----	#	#	#	#	#	#	#
Rsa1.0_16202.1.g59257.t1	#	#	#	#	#	#	#	-	----	----	AT2G18110.1 | Symbols: | Translation elongation factor EF1B/ribosomal protein S6 family protein | chr2:7872636-7873713 FORWARD LENGTH=231	76	231	5e-11	303.947	44.7368	48.6842
Rsa1.0_16203.1.g59258.t1	ref|NP_196163.1| abscisic acid receptor PYL5 [Arabidopsis thaliana] gi|75171431|sp|Q9FLB1.1|PYL5_ARATH RecName: Full=Abscisic acid receptor PYL5; AltName: Full=ABI1-binding protein 3; AltName: Full=PYR1-like protein 5; AltName: Full=Regulatory components of ABA receptor 8 gi|10176756|dbj|BAB09987.1| unnamed protein product [Arabidopsis thaliana] gi|15529254|gb|AAK97721.1| AT5g05440/K18I23_25 [Ara…	273	203	1e-106	74.359	69.5971	71.7949	abscisic acid receptor PYL5	gbpln	Arabidopsis thaliana	AT5G05440.1 | Symbols: PYL5, RCAR8 | Polyketide cyclase/dehydrase and lipid transport superfamily protein | chr5:1609374-1609985 FORWARD LENGTH=203	273	203	1e-109	74.359	69.5971	71.7949
Rsa1.0_16206.1.g59259.t1	#	#	#	#	#	#	#	-	----	----	#	#	#	#	#	#	#
Rsa1.0_16208.1.g59260.t1	#	#	#	#	#	#	#	-	----	----	AT4G32200.1 | Symbols: ASY2 | DNA-binding HORMA family protein | chr4:15548840-15554962 FORWARD LENGTH=1399	482	1399	4e-11	290.249	6.639	9.12863
Rsa1.0_16210.1.g59261.t1	#	#	#	#	#	#	#	-	----	----	#	#	#	#	#	#	#
Rsa1.0_16214.1.g59262.t1	#	#	#	#	#	#	#	-	----	----	#	#	#	#	#	#	#
Rsa1.0_16214.1.g59263.t1	gb|EOA16262.1| hypothetical protein CARUB_v10004406mg [Capsella rubella]	321	607	1e-171	189.097	91.2773	95.0156	hypothetical protein CARUB_v10004406mg	gbpln	Capsella rubella	AT5G01320.1 | Symbols: | Thiamine pyrophosphate dependent pyruvate decarboxylase family protein | chr5:129484-131625 REVERSE LENGTH=603	321	603	1e-171	187.85	90.3427	94.704
Rsa1.0_16216.1.g59264.t1	gb|EOA12383.1| hypothetical protein CARUB_v10026043mg [Capsella rubella]	103	659	1e-29	639.806	76.699	79.6117	hypothetical protein CARUB_v10026043mg	gbpln	Capsella rubella	AT5G53060.1 | Symbols: | RNA-binding KH domain-containing protein | chr5:21515355-21518197 FORWARD LENGTH=652	103	652	7e-32	633.01	74.7573	77.6699
Rsa1.0_16217.1.g59265.t1	gb|EOA39317.1| hypothetical protein CARUB_v10012356mg, partial [Capsella rubella]	333	507	7e-94	152.252	59.1592	68.7688	hypothetical protein CARUB_v10012356mg, partial	gbpln	Capsella rubella	AT1G22000.1 | Symbols: | FBD, F-box and Leucine Rich Repeat domains containing protein | chr1:7744189-7747123 FORWARD LENGTH=717	333	717	9e-94	215.315	59.4595	71.1712
Rsa1.0_16218.1.g59266.t1	gb|EOA19564.1| hypothetical protein CARUB_v10002585mg [Capsella rubella]	186	175	2e-81	94.086	84.4086	87.0968	hypothetical protein CARUB_v10002585mg	gbpln	Capsella rubella	AT5G23550.1 | Symbols: | Got1/Sft2-like vescicle transport protein family | chr5:7939914-7941479 REVERSE LENGTH=175	186	175	7e-82	94.086	81.7204	86.5591
Rsa1.0_16219.1.g59267.t1	gb|AAG51239.1|AC035249_14 TNP2-like transposon protein; 80601-79432 [Arabidopsis thaliana]	449	304	1e-123	67.706	48.9978	52.3385	TNP2-like transposon protein; 80601-79432	gbpln	Arabidopsis thaliana	#	#	#	#	#	#	#
Rsa1.0_16221.1.g59268.t1	gb|AFM38016.1| heavy metal ATPase 4-2 [Noccaea caerulescens]	78	1037	2e-32	1329.49	84.6154	92.3077	heavy metal ATPase 4-2	gbpln	Noccaea caerulescens	AT2G19110.1 | Symbols: HMA4, ATHMA4 | heavy metal atpase 4 | chr2:8279478-8286255 FORWARD LENGTH=1172	78	1172	4e-27	1502.56	70.5128	73.0769
Rsa1.0_16222.1.g59269.t1	gb|EOA12319.1| hypothetical protein CARUB_v10007958mg, partial [Capsella rubella]	302	673	1e-23	222.848	15.894	23.5099	hypothetical protein CARUB_v10007958mg, partial	gbpln	Capsella rubella	#	#	#	#	#	#	#
Rsa1.0_16223.1.g59270.t1	ref|NP_190519.1| RNA-dependent RNA polymerase 6 [Arabidopsis thaliana] gi|75337188|sp|Q9SG02.1|RDR6_ARATH RecName: Full=RNA-dependent RNA polymerase 6; Short=AtRDRP6; AltName: Full=Protein SILENCING DEFECTIVE 1; AltName: Full=Protein SUPPRESSOR OF GENE SILENCING 2; AltName: Full=RNA-directed RNA polymerase 6 gi|12324444|gb|AAG52184.1|AC012329_11 putative RNA-directed RNA polymerase; 73997-69985 […	594	1196	0	201.347	90.9091	94.9495	RNA-dependent RNA polymerase 6	gbpln	Arabidopsis thaliana	AT3G49500.1 | Symbols: RDR6, SGS2, SDE1 | RNA-dependent RNA polymerase 6 | chr3:18349193-18353205 REVERSE LENGTH=1196	594	1196	0	201.347	90.9091	94.9495
Rsa1.0_16224.1.g59271.t1	gb|AAF79879.1|AC000348_32 T7N9.5 [Arabidopsis thaliana]	745	1436	0	192.752	65.7718	79.4631	T7N9.5	gbpln	Arabidopsis thaliana	AT4G23160.1 | Symbols: CRK8 | cysteine-rich RLK (RECEPTOR-like protein kinase) 8 | chr4:12129485-12134086 FORWARD LENGTH=1262	745	1262	9e-30	169.396	8.72483	12.6174
Rsa1.0_16225.1.g59272.t1	emb|CAB39639.1| rab7-like protein [Arabidopsis thaliana] gi|7267667|emb|CAB78095.1| rab7-like protein [Arabidopsis thaliana]	150	208	5e-48	138.667	68	78	rab7-like protein	gbpln	Arabidopsis thaliana	AT4G09720.1 | Symbols: ATRABG3A, RABG3A | RAB GTPase homolog G3A | chr4:6133101-6134959 FORWARD LENGTH=206	150	206	6e-50	137.333	67.3333	78
Rsa1.0_16226.1.g59273.t1	ref|XP_002883897.1| UDP-glucosyl transferase 73B5 [Arabidopsis lyrata subsp. lyrata] gi|297329737|gb|EFH60156.1| UDP-glucosyl transferase 73B5 [Arabidopsis lyrata subsp. lyrata]	157	484	1e-74	308.28	83.4395	91.7197	UDP-glucosyl transferase 73B5	gbpln	Arabidopsis lyrata	AT2G15480.2 | Symbols: UGT73B5 | UDP-glucosyl transferase 73B5 | chr2:6758817-6763398 FORWARD LENGTH=494	157	494	2e-75	314.65	81.5287	89.8089
Rsa1.0_16227.1.g59274.t1	gb|EOA24801.1| hypothetical protein CARUB_v10018080mg [Capsella rubella]	129	186	2e-46	144.186	82.1705	88.3721	hypothetical protein CARUB_v10018080mg	gbpln	Capsella rubella	AT3G61920.1 | Symbols: | unknown protein; FUNCTIONS IN: molecular_function unknown; INVOLVED IN: N-terminal protein myristoylation; LOCATED IN: cellular_component unknown; EXPRESSED IN: shoot, hypocotyl, root, egg cell; BEST Arabidopsis thaliana protein match is: unknown protein (TAIR:AT1G64700.1); Has 77 Blast hits to 77 proteins in 8 species: Archae - 0; Bacteria - 0; Metazoa - 0; Fungi - 0; Pl…	129	187	6e-49	144.961	79.0698	85.2713
Rsa1.0_16231.1.g59275.t1	ref|XP_002879224.1| hypothetical protein ARALYDRAFT_481877 [Arabidopsis lyrata subsp. lyrata] gi|297325063|gb|EFH55483.1| hypothetical protein ARALYDRAFT_481877 [Arabidopsis lyrata subsp. lyrata]	152	385	2e-66	253.289	82.2368	90.1316	hypothetical protein ARALYDRAFT_481877	gbpln	Arabidopsis lyrata	AT2G29640.1 | Symbols: JOSL | JOSEPHIN-like protein | chr2:12671206-12673300 FORWARD LENGTH=360	152	360	3e-66	236.842	77.6316	87.5
Rsa1.0_16231.1.g59276.t1	ref|XP_002878481.1| predicted protein [Arabidopsis lyrata subsp. lyrata] gi|297324319|gb|EFH54740.1| predicted protein [Arabidopsis lyrata subsp. lyrata]	421	484	1e-107	114.964	46.0808	57.9572	predicted protein	gbpln	Arabidopsis lyrata	AT3G62850.1 | Symbols: | zinc finger protein-related | chr3:23237487-23239155 REVERSE LENGTH=472	421	472	1e-101	112.114	43.7055	54.3943
Rsa1.0_16233.1.g59277.t1	#	#	#	#	#	#	#	-	----	----	#	#	#	#	#	#	#
Rsa1.0_16233.1.g59278.t3	#	#	#	#	#	#	#	-	----	----	#	#	#	#	#	#	#
Rsa1.0_16234.1.g59279.t1	gb|ABD65035.1| hypothetical protein 26.t00052 [Brassica oleracea]	543	695	1e-141	127.993	54.3278	68.6924	hypothetical protein 26.t00052	gbpln	Brassica oleracea	#	#	#	#	#	#	#
Rsa1.0_16237.1.g59280.t1	gb|AAD32898.1| putative retroelement pol polyprotein [Arabidopsis thaliana]	725	1307	0	180.276	61.1034	76.1379	putative retroelement pol polyprotein	gbpln	Arabidopsis thaliana	AT4G23160.1 | Symbols: CRK8 | cysteine-rich RLK (RECEPTOR-like protein kinase) 8 | chr4:12129485-12134086 FORWARD LENGTH=1262	725	1262	2e-43	174.069	13.1034	20.2759
Rsa1.0_16238.1.g59281.t1	gb|ABD64941.1| Ulp1 protease family protein [Brassica oleracea]	447	871	8e-56	194.855	30.4251	44.519	Ulp1 protease family protein	gbpln	Brassica oleracea	AT2G07240.1 | Symbols: | cysteine-type peptidases;cysteine-type peptidases | chr2:3007102-3011701 REVERSE LENGTH=874	447	874	8e-33	195.526	17.8971	29.5302
Rsa1.0_16239.1.g59282.t1	gb|EOA38906.1| hypothetical protein CARUB_v10011298mg [Capsella rubella]	92	425	6e-33	461.957	75	82.6087	hypothetical protein CARUB_v10011298mg	gbpln	Capsella rubella	AT1G03140.1 | Symbols: | splicing factor Prp18 family protein | chr1:754471-756223 REVERSE LENGTH=420	92	420	4e-35	456.522	76.087	83.6957
Rsa1.0_16240.1.g59283.t1	emb|CAN62255.1| hypothetical protein VITISV_015527 [Vitis vinifera]	174	493	2e-33	283.333	52.8736	64.3678	hypothetical protein VITISV_015527	gbpln	Vitis vinifera	#	#	#	#	#	#	#
Rsa1.0_16242.1.g59284.t1	gb|EMJ01464.1| hypothetical protein PRUPE_ppa015000mg [Prunus persica]	277	1493	8e-15	538.989	15.1625	21.6606	hypothetical protein PRUPE_ppa015000mg	gbpln	Prunus persica	#	#	#	#	#	#	#
Rsa1.0_16243.1.g59285.t1	ref|XP_002893392.1| zinc finger family protein [Arabidopsis lyrata subsp. lyrata] gi|297339234|gb|EFH69651.1| zinc finger family protein [Arabidopsis lyrata subsp. lyrata]	203	450	7e-77	221.675	78.8177	83.2512	zinc finger family protein	gbpln	Arabidopsis lyrata	AT1G26610.1 | Symbols: | C2H2-like zinc finger protein | chr1:9193735-9195102 FORWARD LENGTH=455	203	455	6e-76	224.138	77.3399	82.7586
Rsa1.0_16244.1.g59286.t1	ref|XP_002862436.1| predicted protein [Arabidopsis lyrata subsp. lyrata] gi|297307949|gb|EFH38694.1| predicted protein [Arabidopsis lyrata subsp. lyrata]	614	530	2e-59	86.3192	19.8697	25.4072	predicted protein	gbpln	Arabidopsis lyrata	AT2G07760.1 | Symbols: | Zinc knuckle (CCHC-type) family protein | chr2:3584420-3586278 REVERSE LENGTH=530	614	530	1e-16	86.3192	7.16612	10.9121
Rsa1.0_16246.1.g59287.t1	ref|XP_002886377.1| predicted protein [Arabidopsis lyrata subsp. lyrata] gi|297332218|gb|EFH62636.1| predicted protein [Arabidopsis lyrata subsp. lyrata]	335	934	1e-20	278.806	17.0149	19.403	predicted protein	gbpln	Arabidopsis lyrata	AT5G58120.1 | Symbols: | Disease resistance protein (TIR-NBS-LRR class) family | chr5:23517492-23520927 FORWARD LENGTH=1046	335	1046	4e-22	312.239	16.4179	18.5075
Rsa1.0_16249.1.g59288.t3	gb|EOA30020.1| hypothetical protein CARUB_v10013122mg [Capsella rubella]	278	682	1e-135	245.324	87.7698	93.1655	hypothetical protein CARUB_v10013122mg	gbpln	Capsella rubella	AT3G14890.1 | Symbols: | phosphoesterase | chr3:5008751-5013060 FORWARD LENGTH=694	278	694	1e-131	249.64	85.9712	90.2878
Rsa1.0_16250.1.g59289.t1	gb|AAG51783.1|AC079679_3 reverse transcriptase, putative; 16838-20266 [Arabidopsis thaliana]	223	1142	7e-47	512.108	44.3946	62.3318	reverse transcriptase, putative; 16838-20266	gbpln	Arabidopsis thaliana	AT2G34320.1 | Symbols: | Polynucleotidyl transferase, ribonuclease H-like superfamily protein | chr2:14484959-14485837 FORWARD LENGTH=292	223	292	1e-16	130.942	26.4574	44.3946
Rsa1.0_16252.1.g59290.t1	emb|CAB39638.1| RNA-directed DNA polymerase-like protein [Arabidopsis thaliana] gi|7267666|emb|CAB78094.1| RNA-directed DNA polymerase-like protein [Arabidopsis thaliana]	310	1274	1e-39	410.968	35.8065	50.9677	RNA-directed DNA polymerase-like protein	gbpln	Arabidopsis thaliana	AT1G10000.1 | Symbols: | Ribonuclease H-like superfamily protein | chr1:3263877-3264788 REVERSE LENGTH=303	310	303	5e-32	97.7419	29.6774	44.5161
Rsa1.0_16254.1.g59291.t1	ref|XP_002866374.1| hypothetical protein ARALYDRAFT_332278 [Arabidopsis lyrata subsp. lyrata] gi|297312209|gb|EFH42633.1| hypothetical protein ARALYDRAFT_332278 [Arabidopsis lyrata subsp. lyrata]	70	477	2e-22	681.429	82.8571	84.2857	hypothetical protein ARALYDRAFT_332278	gbpln	Arabidopsis lyrata	AT5G60160.1 | Symbols: | Zn-dependent exopeptidases superfamily protein | chr5:24223887-24226783 REVERSE LENGTH=477	70	477	5e-25	681.429	82.8571	84.2857
Rsa1.0_16258.1.g59292.t1	dbj|BAB10790.1| retroelement pol polyprotein-like [Arabidopsis thaliana]	519	1864	2e-51	359.152	34.104	52.6012	retroelement pol polyprotein-like	gbpln	Arabidopsis thaliana	#	#	#	#	#	#	#
Rsa1.0_16259.1.g59293.t2	#	#	#	#	#	#	#	-	----	----	#	#	#	#	#	#	#
Rsa1.0_16260.1.g59294.t1	gb|EOA23606.1| hypothetical protein CARUB_v10016806mg [Capsella rubella]	558	657	0	117.742	82.6165	87.9928	hypothetical protein CARUB_v10016806mg	gbpln	Capsella rubella	AT3G45890.1 | Symbols: RUS1 | Protein of unknown function, DUF647 | chr3:16871697-16874100 FORWARD LENGTH=608	558	608	0	108.961	77.5986	82.2581
Rsa1.0_16262.1.g59295.t1	emb|CAA69273.1| lectin receptor kinase [Arabidopsis thaliana]	83	217	7e-38	261.446	91.5663	93.9759	lectin receptor kinase	gbpln	Arabidopsis thaliana	#	#	#	#	#	#	#
Rsa1.0_16264.1.g59296.t1	ref|NP_566029.1| protein ARABIDILLO 1 [Arabidopsis thaliana] gi|75219086|sp|O22161.1|ADLO1_ARATH RecName: Full=Protein ARABIDILLO 1; AltName: Full=F-box only protein 5 gi|2344894|gb|AAC31834.1| F-box protein family, AtFBX5 [Arabidopsis thaliana] gi|330255388|gb|AEC10482.1| protein ARABIDILLO 1 [Arabidopsis thaliana]	485	930	0	191.753	90.7216	95.2577	protein ARABIDILLO 1	gbpln	Arabidopsis thaliana	AT2G44900.1 | Symbols: ARABIDILLO-1, ARABIDILLO1 | ARABIDILLO-1 | chr2:18511719-18515762 REVERSE LENGTH=930	485	930	0	191.753	90.7216	95.2577
Rsa1.0_16265.1.g59297.t1	gb|AAF79618.1|AC027665_19 F5M15.26 [Arabidopsis thaliana]	647	1838	1e-163	284.08	42.3493	51.7774	F5M15.26	gbpln	Arabidopsis thaliana	#	#	#	#	#	#	#
Rsa1.0_16266.1.g59298.t1	#	#	#	#	#	#	#	-	----	----	#	#	#	#	#	#	#
Rsa1.0_16267.1.g59299.t1	gb|ABV21212.1| Ty1_Copia-element protein [Arabidopsis thaliana]	355	438	2e-32	123.38	23.3803	36.338	Ty1_Copia-element protein	gbpln	Arabidopsis thaliana	AT3G24255.1 | Symbols: | RNA-directed DNA polymerase (reverse transcriptase)-related family protein | chr3:8789471-8793208 FORWARD LENGTH=746	355	746	5e-20	210.141	25.9155	38.5915
Rsa1.0_16268.1.g59300.t1	gb|EOA24815.1| hypothetical protein CARUB_v10018101mg [Capsella rubella]	172	181	2e-39	105.233	66.8605	76.7442	hypothetical protein CARUB_v10018101mg	gbpln	Capsella rubella	AT3G45230.1 | Symbols: | hydroxyproline-rich glycoprotein family protein | chr3:16569123-16569650 FORWARD LENGTH=175	172	175	4e-38	101.744	68.0233	77.907
Rsa1.0_16268.1.g59301.t1	#	#	#	#	#	#	#	-	----	----	#	#	#	#	#	#	#
Rsa1.0_16269.1.g59302.t1	gb|EOA21203.1| hypothetical protein CARUB_v10001550mg [Capsella rubella]	95	306	1e-44	322.105	90.5263	96.8421	hypothetical protein CARUB_v10001550mg	gbpln	Capsella rubella	AT4G11980.1 | Symbols: ATNUDT14, ATNUDX14, NUDX14 | nudix hydrolase homolog 14 | chr4:7183845-7185551 REVERSE LENGTH=309	95	309	7e-46	325.263	89.4737	94.7368
Rsa1.0_16269.1.g59303.t1	ref|XP_002863741.1| hypothetical protein ARALYDRAFT_917455 [Arabidopsis lyrata subsp. lyrata] gi|297309576|gb|EFH40000.1| hypothetical protein ARALYDRAFT_917455 [Arabidopsis lyrata subsp. lyrata]	328	390	4e-37	118.902	25.3049	32.0122	hypothetical protein ARALYDRAFT_917455	gbpln	Arabidopsis lyrata	AT5G18880.1 | Symbols: | RNA-directed DNA polymerase (reverse transcriptase)-related family protein | chr5:6300535-6301422 REVERSE LENGTH=295	328	295	3e-34	89.939	29.2683	45.122
Rsa1.0_16273.1.g59304.t1	gb|EOA27347.1| hypothetical protein CARUB_v10023462mg [Capsella rubella]	350	371	1e-147	106	78.8571	87.4286	hypothetical protein CARUB_v10023462mg	gbpln	Capsella rubella	AT2G28480.1 | Symbols: | RNA-binding CRS1 / YhbY (CRM) domain protein | chr2:12176642-12178031 REVERSE LENGTH=372	350	372	1e-137	106.286	74.2857	80.5714
Rsa1.0_16279.1.g59305.t2	gb|ABD65035.1| hypothetical protein 26.t00052 [Brassica oleracea]	347	695	1e-105	200.288	62.536	76.0807	hypothetical protein 26.t00052	gbpln	Brassica oleracea	AT1G51172.1 | Symbols: | unknown protein; FUNCTIONS IN: molecular_function unknown; INVOLVED IN: biological_process unknown; LOCATED IN: cellular_component unknown; CONTAINS InterPro DOMAIN/s: Protein of unknown function DUF601 (InterPro:IPR006736); BEST Arabidopsis thaliana protein match is: Protein of unknown function, DUF601 (TAIR:AT1G46696.1); Has 1849 Blast hits to 1554 proteins in 272 speci…	347	681	2e-22	196.254	14.121	23.3429
Rsa1.0_16281.1.g59306.t1	gb|AAF79618.1|AC027665_19 F5M15.26 [Arabidopsis thaliana]	573	1838	2e-56	320.768	21.466	32.4607	F5M15.26	gbpln	Arabidopsis thaliana	#	#	#	#	#	#	#
Rsa1.0_16282.1.g59307.t1	ref|NP_564254.1| Mediator complex, subunit Med10 [Arabidopsis thaliana] gi|13926327|gb|AAK49628.1|AF372912_1 At1g26660/T24P13_4 [Arabidopsis thaliana] gi|16323258|gb|AAL15363.1| At1g26660/T24P13_4 [Arabidopsis thaliana] gi|332192597|gb|AEE30718.1| Mediator complex, subunit Med10 [Arabidopsis thaliana]	78	189	3e-24	242.308	84.6154	92.3077	Mediator complex, subunit Med10	gbpln	Arabidopsis thaliana	AT1G26665.1 | Symbols: | Mediator complex, subunit Med10 | chr1:9214510-9215426 FORWARD LENGTH=189	78	189	4e-27	242.308	84.6154	92.3077
Rsa1.0_16282.1.g59308.t1	#	#	#	#	#	#	#	-	----	----	#	#	#	#	#	#	#
Rsa1.0_16284.1.g59309.t1	#	#	#	#	#	#	#	-	----	----	#	#	#	#	#	#	#
Rsa1.0_16285.1.g59310.t1	gb|EOA23471.1| hypothetical protein CARUB_v10016663mg [Capsella rubella]	232	911	8e-18	392.672	18.9655	28.0172	hypothetical protein CARUB_v10016663mg	gbpln	Capsella rubella	AT2G15420.1 | Symbols: | myosin heavy chain-related | chr2:6723948-6728183 REVERSE LENGTH=957	232	957	4e-17	412.5	17.6724	25
Rsa1.0_16285.1.g59311.t1	#	#	#	#	#	#	#	-	----	----	#	#	#	#	#	#	#
Rsa1.0_16288.1.g59312.t1	#	#	#	#	#	#	#	-	----	----	#	#	#	#	#	#	#
Rsa1.0_16291.1.g59313.t1	#	#	#	#	#	#	#	-	----	----	#	#	#	#	#	#	#
Rsa1.0_16292.1.g59314.t1	dbj|BAB09764.1| serine protease-like protein [Arabidopsis thaliana]	147	729	1e-52	495.918	67.3469	80.2721	serine protease-like protein	gbpln	Arabidopsis thaliana	AT5G59190.1 | Symbols: | subtilase family protein | chr5:23885855-23888673 FORWARD LENGTH=693	147	693	2e-52	471.429	64.6259	77.551
Rsa1.0_16293.1.g59315.t1	dbj|BAB01022.1| replication protein A1-like [Arabidopsis thaliana]	191	452	3e-24	236.649	34.555	53.4031	replication protein A1-like	gbpln	Arabidopsis thaliana	AT1G52950.1 | Symbols: | Nucleic acid-binding, OB-fold-like protein | chr1:19725483-19728007 FORWARD LENGTH=566	191	566	3e-21	296.335	32.9843	52.356
Rsa1.0_16294.1.g59316.t1	ref|NP_180711.4| secY protein transport-like protein [Arabidopsis thaliana] gi|363805540|sp|F4IQV7.1|SCY2_ARATH RecName: Full=Preprotein translocase subunit SCY2, chloroplastic; AltName: Full=Protein EMBRYO DEFECTIVE 2289; Flags: Precursor gi|330253463|gb|AEC08557.1| preprotein translocase subunit SCY2, chloroplastic (protein EMBRYO DEFECTIVE 2289) [Arabidopsis thaliana]	374	575	0	153.743	96.7914	99.1979	secY protein transport-like protein	gbpln	Arabidopsis thaliana	AT2G31530.1 | Symbols: EMB2289, SCY2 | SecY protein transport family protein | chr2:13427060-13430308 FORWARD LENGTH=575	374	575	0	153.743	96.7914	99.1979
Rsa1.0_16295.1.g59317.t1	dbj|BAB02990.1| retroelement pol polyprotein-like [Arabidopsis thaliana]	709	1250	0	176.305	66.7137	78.2793	retroelement pol polyprotein-like	gbpln	Arabidopsis thaliana	AT4G23160.1 | Symbols: CRK8 | cysteine-rich RLK (RECEPTOR-like protein kinase) 8 | chr4:12129485-12134086 FORWARD LENGTH=1262	709	1262	6e-92	177.997	24.5416	39.7743
Rsa1.0_16296.1.g59318.t1	#	#	#	#	#	#	#	-	----	----	#	#	#	#	#	#	#
Rsa1.0_16297.1.g59319.t1	ref|XP_003552882.1| PREDICTED: agamous-like MADS-box protein AGL80-like [Glycine max]	97	239	2e-14	246.392	36.0825	58.7629	PREDICTED: agamous-like MADS-box protein AGL80-like	gbenv/gbpln	Glycine max	AT5G48670.1 | Symbols: FEM111, AGL80 | AGAMOUS-like 80 | chr5:19738825-19739790 REVERSE LENGTH=321	97	321	2e-16	330.928	36.0825	59.7938
Rsa1.0_16297.1.g59320.t1	gb|EOA39805.1| hypothetical protein CARUB_v10008468mg [Capsella rubella]	309	697	5e-41	225.566	34.3042	48.2201	hypothetical protein CARUB_v10008468mg	gbpln	Capsella rubella	AT1G31150.1 | Symbols: | Domain of unknown function (DUF1985) | chr1:11120097-11122412 FORWARD LENGTH=673	309	673	3e-42	217.799	33.9806	47.5728
Rsa1.0_16298.1.g59321.t1	ref|NP_172925.1| xyloglucan:xyloglucosyl transferase [Arabidopsis thaliana] gi|38605151|sp|Q38909.1|XTH28_ARATH RecName: Full=Probable xyloglucan endotransglucosylase/hydrolase protein 28; Short=At-XTH28; Short=XTH-28; Flags: Precursor gi|5533311|gb|AAD45124.1|AF163820_1 endoxyloglucan transferase [Arabidopsis thaliana] gi|8778237|gb|AAF79246.1|AC006917_31 F10B6.12 [Arabidopsis thaliana] gi|14326…	328	332	1e-173	101.22	87.8049	92.9878	xyloglucan:xyloglucosyl transferase	gbpln	Arabidopsis thaliana	AT1G14720.1 | Symbols: XTR2, EXGT-A2, ATXTH28, XTH28 | xyloglucan endotransglucosylase/hydrolase 28 | chr1:5066806-5068466 REVERSE LENGTH=332	328	332	1e-175	101.22	87.8049	92.9878
Rsa1.0_16299.1.g59322.t1	gb|AAC69114.1| putative gag-protease polyprotein [Arabidopsis thaliana]	680	627	1e-120	92.2059	37.0588	55	putative gag-protease polyprotein	gbpln	Arabidopsis thaliana	AT4G05360.1 | Symbols: | Zinc knuckle (CCHC-type) family protein | chr4:2728204-2732337 FORWARD LENGTH=735	680	735	3e-11	108.088	12.2059	18.0882
Rsa1.0_16300.1.g59323.t1	ref|NP_563848.1| elongation factor EF-1 gamma subunit [Arabidopsis thaliana] gi|13626364|sp|O04487.1|EF1G1_ARATH RecName: Full=Probable elongation factor 1-gamma 1; Short=EF-1-gamma 1; AltName: Full=eEF-1B gamma 1 gi|2160158|gb|AAB60721.1| Similar to elongation factor 1-gamma (gb|EF1G_XENLA). ESTs gb|T20564,gb|T45940,gb|T04527 come from this gene [Arabidopsis thaliana] gi|222424502|dbj|BAH20206.1…	67	414	7e-29	617.91	95.5224	97.0149	elongation factor EF-1 gamma subunit	gbpln	Arabidopsis thaliana	AT1G09640.1 | Symbols: | Translation elongation factor EF1B, gamma chain | chr1:3120162-3122152 FORWARD LENGTH=414	67	414	1e-31	617.91	95.5224	97.0149
Rsa1.0_16301.1.g59324.t1	emb|CAN72485.1| hypothetical protein VITISV_002718 [Vitis vinifera]	122	958	2e-21	785.246	50	59.8361	hypothetical protein VITISV_002718	gbpln	Vitis vinifera	#	#	#	#	#	#	#
Rsa1.0_16302.1.g59325.t1	#	#	#	#	#	#	#	-	----	----	#	#	#	#	#	#	#
Rsa1.0_16305.1.g59326.t3	ref|XP_002876244.1| predicted protein [Arabidopsis lyrata subsp. lyrata] gi|297322082|gb|EFH52503.1| predicted protein [Arabidopsis lyrata subsp. lyrata]	204	336	1e-28	164.706	35.2941	39.7059	predicted protein	gbpln	Arabidopsis lyrata	AT3G54170.1 | Symbols: ATFIP37, FIP37 | FKBP12 interacting protein 37 | chr3:20056848-20059396 FORWARD LENGTH=330	204	330	5e-27	161.765	31.8627	37.2549
Rsa1.0_16306.1.g59327.t1	#	#	#	#	#	#	#	-	----	----	#	#	#	#	#	#	#
Rsa1.0_16307.1.g59328.t1	gb|EOA15491.1| hypothetical protein CARUB_v10004735mg [Capsella rubella]	203	469	3e-96	231.034	85.2217	92.6108	hypothetical protein CARUB_v10004735mg	gbpln	Capsella rubella	AT4G26510.2 | Symbols: UKL4 | uridine kinase-like 4 | chr4:13384503-13387920 FORWARD LENGTH=469	203	469	2e-98	231.034	84.7291	92.1182
Rsa1.0_16308.1.g59329.t1	ref|NP_191322.3| exostosin family protein [Arabidopsis thaliana] gi|44917463|gb|AAS49056.1| At3g57630 [Arabidopsis thaliana] gi|46931284|gb|AAT06446.1| At3g57630 [Arabidopsis thaliana] gi|332646159|gb|AEE79680.1| exostosin family protein [Arabidopsis thaliana]	147	793	4e-68	539.456	84.3537	95.2381	exostosin family protein	gbpln	Arabidopsis thaliana	AT3G57630.1 | Symbols: | exostosin family protein | chr3:21339543-21343080 REVERSE LENGTH=793	147	793	1e-70	539.456	84.3537	95.2381
Rsa1.0_16309.1.g59330.t1	#	#	#	#	#	#	#	-	----	----	#	#	#	#	#	#	#
Rsa1.0_16310.1.g59331.t1	ref|NP_182121.1| cytochrome P450, family 86, subfamily A, polypeptide 8 [Arabidopsis thaliana] gi|15485188|emb|CAC67445.1| CYP86A8 protein [Arabidopsis thaliana] gi|17473520|gb|AAL38383.1| At2g45970/F4I18.5 [Arabidopsis thaliana] gi|20197208|gb|AAM14972.1| putative cytochrome P450 [Arabidopsis thaliana] gi|25090198|gb|AAN72250.1| At2g45970/F4I18.5 [Arabidopsis thaliana] gi|330255531|gb|AEC10625.1…	115	537	6e-52	466.957	87.8261	93.913	cytochrome P450, family 86, subfamily A, polypeptide 8	gbpln	Arabidopsis thaliana	AT2G45970.1 | Symbols: CYP86A8, LCR | cytochrome P450, family 86, subfamily A, polypeptide 8 | chr2:18912548-18914161 REVERSE LENGTH=537	115	537	9e-55	466.957	87.8261	93.913
Rsa1.0_16310.1.g59332.t1	gb|AAB61378.1| aquaporin [Brassica rapa subsp. oleifera]	204	286	1e-112	140.196	100	100	aquaporin	gbpln	Brassica rapa	AT2G45960.1 | Symbols: PIP1B, TMP-A, ATHH2, PIP1;2 | plasma membrane intrinsic protein 1B | chr2:18910450-18911703 FORWARD LENGTH=286	204	286	1e-113	140.196	99.0196	99.5098
Rsa1.0_16313.1.g59333.t1	ref|XP_002879482.1| xanthine/uracil permease family protein [Arabidopsis lyrata subsp. lyrata] gi|297325321|gb|EFH55741.1| xanthine/uracil permease family protein [Arabidopsis lyrata subsp. lyrata]	149	524	1e-79	351.678	97.3154	100	xanthine/uracil permease family protein	gbpln	Arabidopsis lyrata	AT2G34190.1 | Symbols: | Xanthine/uracil permease family protein | chr2:14437065-14439407 FORWARD LENGTH=524	149	524	7e-81	351.678	97.3154	98.6577
Rsa1.0_16314.1.g59334.t1	emb|CAB86480.1| putative protein [Arabidopsis thaliana]	318	357	7e-22	112.264	21.0692	31.761	putative protein	gbpln	Arabidopsis thaliana	#	#	#	#	#	#	#
Rsa1.0_16315.1.g59335.t1	gb|EOA12821.1| hypothetical protein CARUB_v10025781mg [Capsella rubella]	240	1088	1e-108	453.333	83.75	89.1667	hypothetical protein CARUB_v10025781mg	gbpln	Capsella rubella	AT5G63950.1 | Symbols: CHR24 | chromatin remodeling 24 | chr5:25592160-25598405 REVERSE LENGTH=1090	240	1090	1e-107	454.167	80.8333	87.5
Rsa1.0_16315.1.g59336.t1	gb|EOA12475.1| hypothetical protein CARUB_v10025977mg [Capsella rubella]	45	711	3e-15	1580	93.3333	97.7778	hypothetical protein CARUB_v10025977mg	gbpln	Capsella rubella	AT5G63940.1 | Symbols: | Protein kinase protein with adenine nucleotide alpha hydrolases-like domain | chr5:25588254-25591229 FORWARD LENGTH=705	45	705	6e-18	1566.67	93.3333	97.7778
Rsa1.0_16317.1.g59337.t1	#	#	#	#	#	#	#	-	----	----	#	#	#	#	#	#	#
Rsa1.0_16318.1.g59338.t1	ref|XP_002893356.1| galactosyltransferase family protein [Arabidopsis lyrata subsp. lyrata] gi|297339198|gb|EFH69615.1| galactosyltransferase family protein [Arabidopsis lyrata subsp. lyrata]	549	672	0	122.404	87.4317	92.3497	galactosyltransferase family protein	gbpln	Arabidopsis lyrata	AT1G27120.1 | Symbols: | Galactosyltransferase family protein | chr1:9421389-9423910 FORWARD LENGTH=673	549	673	0	122.587	87.0674	92.1676
Rsa1.0_16319.1.g59339.t1	ref|XP_002893897.1| predicted protein [Arabidopsis lyrata subsp. lyrata] gi|297339739|gb|EFH70156.1| predicted protein [Arabidopsis lyrata subsp. lyrata]	244	492	4e-36	201.639	29.5082	49.1803	predicted protein	gbpln	Arabidopsis lyrata	AT1G36510.1 | Symbols: | Nucleic acid-binding proteins superfamily | chr1:13761926-13764265 FORWARD LENGTH=351	244	351	4e-21	143.852	22.541	40.5738
Rsa1.0_16321.1.g59340.t1	#	#	#	#	#	#	#	-	----	----	#	#	#	#	#	#	#
Rsa1.0_16322.1.g59341.t1	gb|AAF79618.1|AC027665_19 F5M15.26 [Arabidopsis thaliana]	659	1838	0	278.907	54.3247	69.651	F5M15.26	gbpln	Arabidopsis thaliana	#	#	#	#	#	#	#
Rsa1.0_16324.1.g59342.t1	#	#	#	#	#	#	#	-	----	----	#	#	#	#	#	#	#
Rsa1.0_16325.1.g59343.t1	#	#	#	#	#	#	#	-	----	----	#	#	#	#	#	#	#
Rsa1.0_16326.1.g59344.t1	#	#	#	#	#	#	#	-	----	----	AT2G37790.1 | Symbols: | NAD(P)-linked oxidoreductase superfamily protein | chr2:15838838-15840752 FORWARD LENGTH=314	33	314	3e-12	951.515	84.8485	90.9091
Rsa1.0_16327.1.g59345.t1	gb|EOA15437.1| hypothetical protein CARUB_v10004079mg [Capsella rubella]	295	956	1e-160	324.068	92.8814	96.2712	hypothetical protein CARUB_v10004079mg	gbpln	Capsella rubella	AT4G15530.4 | Symbols: PPDK | pyruvate orthophosphate dikinase | chr4:8864828-8870727 REVERSE LENGTH=956	295	956	1e-161	324.068	91.5254	96.6102
Rsa1.0_16329.1.g59346.t1	gb|AAR20782.1| At5g12230 [Arabidopsis thaliana] gi|44681434|gb|AAS47657.1| At5g12230 [Arabidopsis thaliana]	140	238	1e-24	170	90.7143	96.4286	At5g12230	gbpln	Arabidopsis thaliana	AT5G12230.1 | Symbols: MED19A | MED19A; BEST Arabidopsis thaliana protein match is: unknown protein (TAIR:AT5G19480.2); Has 1807 Blast hits to 1807 proteins in 277 species: Archae - 0; Bacteria - 0; Metazoa - 736; Fungi - 347; Plants - 385; Viruses - 0; Other Eukaryotes - 339 (source: NCBI BLink). | chr5:3953915-3955285 REVERSE LENGTH=221	140	221	4e-27	157.857	90.7143	96.4286
Rsa1.0_16329.1.g59347.t1	gb|EOA20204.1| hypothetical protein CARUB_v10000499mg [Capsella rubella]	131	611	4e-38	466.412	67.9389	77.8626	hypothetical protein CARUB_v10000499mg	gbpln	Capsella rubella	AT5G12220.2 | Symbols: | las1-like family protein | chr5:3950218-3953014 FORWARD LENGTH=600	131	600	6e-34	458.015	67.1756	77.8626
Rsa1.0_16330.1.g59348.t1	#	#	#	#	#	#	#	-	----	----	AT1G10000.1 | Symbols: | Ribonuclease H-like superfamily protein | chr1:3263877-3264788 REVERSE LENGTH=303	103	303	1e-11	294.175	37.8641	56.3107
Rsa1.0_16331.1.g59349.t1	ref|XP_002894068.1| hypothetical protein ARALYDRAFT_891571 [Arabidopsis lyrata subsp. lyrata] gi|297339910|gb|EFH70327.1| hypothetical protein ARALYDRAFT_891571 [Arabidopsis lyrata subsp. lyrata]	185	379	4e-36	204.865	45.4054	54.0541	hypothetical protein ARALYDRAFT_891571	gbpln	Arabidopsis lyrata	AT1G47790.1 | Symbols: | F-box and associated interaction domains-containing protein | chr1:17600004-17601173 REVERSE LENGTH=389	185	389	3e-34	210.27	44.8649	58.3784
Rsa1.0_16332.1.g59350.t1	#	#	#	#	#	#	#	-	----	----	#	#	#	#	#	#	#
Rsa1.0_16334.1.g59351.t1	ref|NP_001185207.1| Ubiquitin-conjugating enzyme family protein [Arabidopsis thaliana] gi|205828971|sp|Q8GY87.2|UBC26_ARATH RecName: Full=Probable ubiquitin-conjugating enzyme E2 26; AltName: Full=Ubiquitin carrier protein 26 gi|9454541|gb|AAF87864.1|AC022520_8 Similar to ubiquitin-conjugating enzymes [Arabidopsis thaliana] gi|51970226|dbj|BAD43805.1| putative ubiquitin-conjugating enzyme [Arabid…	163	543	5e-18	333.129	41.1043	46.6258	Ubiquitin-conjugating enzyme family protein	gbpln	Arabidopsis thaliana	AT1G53025.1 | Symbols: | Ubiquitin-conjugating enzyme family protein | chr1:19757072-19759474 REVERSE LENGTH=543	163	543	2e-20	333.129	41.1043	46.6258
Rsa1.0_16335.1.g59352.t1	ref|NP_195843.1| haloacid dehalogenase-like hydrolase domain-containing protein [Arabidopsis thaliana] gi|30679562|ref|NP_850754.1| haloacid dehalogenase-like hydrolase domain-containing protein [Arabidopsis thaliana] gi|7340697|emb|CAB82996.1| putative protein [Arabidopsis thaliana] gi|107738426|gb|ABF83695.1| At5g02230 [Arabidopsis thaliana] gi|110738717|dbj|BAF01283.1| hypothetical protein [Ar…	236	280	1e-117	118.644	92.3729	96.1864	haloacid dehalogenase-like hydrolase domain-containing protein	gbpln	Arabidopsis thaliana	AT5G02230.2 | Symbols: | Haloacid dehalogenase-like hydrolase (HAD) superfamily protein | chr5:449132-450507 FORWARD LENGTH=280	236	280	1e-119	118.644	92.3729	96.1864
Rsa1.0_16336.1.g59353.t1	gb|EOA19689.1| hypothetical protein CARUB_v10003446mg [Capsella rubella]	320	393	1e-165	122.812	87.1875	92.8125	hypothetical protein CARUB_v10003446mg	gbpln	Capsella rubella	AT4G08940.1 | Symbols: | Ubiquitin carboxyl-terminal hydrolase family protein | chr4:5730986-5732173 REVERSE LENGTH=395	320	395	1e-162	123.438	84.375	92.5
Rsa1.0_16337.1.g59354.t1	ref|NP_567879.1| UDP-N-acetylglucosamine (UAA) transporter family protein [Arabidopsis thaliana] gi|14596061|gb|AAK68758.1| putative protein [Arabidopsis thaliana] gi|17978697|gb|AAL47342.1| putative protein [Arabidopsis thaliana] gi|332660534|gb|AEE85934.1| UDP-N-acetylglucosamine (UAA) transporter family protein [Arabidopsis thaliana]	115	323	2e-11	280.87	29.5652	34.7826	UDP-N-acetylglucosamine (UAA) transporter family protein	gbpln	Arabidopsis thaliana	AT4G31600.1 | Symbols: | UDP-N-acetylglucosamine (UAA) transporter family | chr4:15315232-15316909 REVERSE LENGTH=323	115	323	3e-14	280.87	29.5652	34.7826
Rsa1.0_16338.1.g59355.t1	ref|NP_187207.1| 60S ribosomal protein L22-2 [Arabidopsis thaliana] gi|42572267|ref|NP_974229.1| 60S ribosomal protein L22-2 [Arabidopsis thaliana] gi|145331980|ref|NP_001078112.1| 60S ribosomal protein L22-2 [Arabidopsis thaliana] gi|17865568|sp|Q9M9W1.1|RL222_ARATH RecName: Full=60S ribosomal protein L22-2 gi|6714454|gb|AAF26141.1|AC011620_17 putative 60S ribosomal protein L22 [Arabidopsis thal…	124	124	1e-55	100	97.5806	100	60S ribosomal protein L22-2	gbpln	Arabidopsis thaliana	AT3G05560.3 | Symbols: | Ribosomal L22e protein family | chr3:1614641-1615204 FORWARD LENGTH=124	124	124	2e-58	100	97.5806	100
Rsa1.0_16343.1.g59356.t1	#	#	#	#	#	#	#	-	----	----	#	#	#	#	#	#	#
Rsa1.0_16344.1.g59357.t1	dbj|BAJ34394.1| unnamed protein product [Thellungiella halophila]	276	256	1e-133	92.7536	81.1594	86.5942	unnamed protein product	----	----	AT5G40020.1 | Symbols: | Pathogenesis-related thaumatin superfamily protein | chr5:16022896-16024294 REVERSE LENGTH=256	276	256	1e-132	92.7536	79.3478	85.5072
Rsa1.0_16347.1.g59358.t1	gb|AAC28189.1| contains similarity to Arabidopsis thaliana retrotransposon Athila (GB:X81801) [Arabidopsis thaliana]	552	940	5e-61	170.29	19.5652	25.5435	contains similarity to Arabidopsis thaliana retrotransposon Athila (GB:X81801)	gbpln	Arabidopsis thaliana	#	#	#	#	#	#	#
Rsa1.0_16348.1.g59359.t1	gb|AAD22283.1| putative retroelement pol polyprotein [Arabidopsis thaliana]	168	1787	1e-35	1063.69	55.9524	69.0476	putative retroelement pol polyprotein	gbpln	Arabidopsis thaliana	#	#	#	#	#	#	#
Rsa1.0_16348.1.g59360.t1	gb|ABD65035.1| hypothetical protein 26.t00052 [Brassica oleracea]	96	695	1e-23	723.958	59.375	66.6667	hypothetical protein 26.t00052	gbpln	Brassica oleracea	#	#	#	#	#	#	#
Rsa1.0_16350.1.g59361.t1	emb|CAN77815.1| hypothetical protein VITISV_023977 [Vitis vinifera]	645	1120	0	173.643	66.9767	76.8992	hypothetical protein VITISV_023977	gbpln	Vitis vinifera	AT4G23160.1 | Symbols: CRK8 | cysteine-rich RLK (RECEPTOR-like protein kinase) 8 | chr4:12129485-12134086 FORWARD LENGTH=1262	645	1262	1e-105	195.659	28.2171	44.6512
Rsa1.0_16351.1.g59362.t1	gb|AAD03367.1| putative retroelement pol polyprotein [Arabidopsis thaliana]	294	1329	3e-82	452.041	48.9796	64.966	putative retroelement pol polyprotein	gbpln	Arabidopsis thaliana	#	#	#	#	#	#	#
Rsa1.0_16356.1.g59363.t1	#	#	#	#	#	#	#	-	----	----	#	#	#	#	#	#	#
Rsa1.0_16357.1.g59364.t1	ref|NP_189038.1| putative F-box protein [Arabidopsis thaliana] gi|75273446|sp|Q9LIR1.1|FB182_ARATH RecName: Full=Putative F-box protein At3g23960 gi|9294665|dbj|BAB03014.1| unnamed protein product [Arabidopsis thaliana] gi|332643318|gb|AEE76839.1| putative F-box protein [Arabidopsis thaliana]	98	402	2e-11	410.204	43.8776	60.2041	putative F-box protein	gbpln	Arabidopsis thaliana	AT3G23960.1 | Symbols: | F-box and associated interaction domains-containing protein | chr3:8657736-8658944 FORWARD LENGTH=402	98	402	4e-14	410.204	43.8776	60.2041
Rsa1.0_16359.1.g59365.t1	dbj|BAA97087.1| copia-type pol polyprotein-like [Arabidopsis thaliana]	501	1123	0	224.152	65.6687	79.4411	copia-type pol polyprotein-like	gbpln	Arabidopsis thaliana	AT4G23160.1 | Symbols: CRK8 | cysteine-rich RLK (RECEPTOR-like protein kinase) 8 | chr4:12129485-12134086 FORWARD LENGTH=1262	501	1262	7e-12	251.896	5.98802	8.78244
Rsa1.0_16360.1.g59366.t1	ref|NP_180899.1| RNA recognition motif-containing protein [Arabidopsis thaliana] gi|2459445|gb|AAB80680.1| putative RNA-binding protein [Arabidopsis thaliana] gi|22530920|gb|AAM96964.1| putative RNA-binding protein [Arabidopsis thaliana] gi|23198416|gb|AAN15735.1| putative RNA-binding protein [Arabidopsis thaliana] gi|330253737|gb|AEC08831.1| RNA recognition motif-containing protein [Arabidopsis …	220	404	3e-22	183.636	24.5455	25	RNA recognition motif-containing protein	gbpln	Arabidopsis thaliana	AT2G33410.1 | Symbols: | RNA-binding (RRM/RBD/RNP motifs) family protein | chr2:14156085-14157435 FORWARD LENGTH=404	220	404	1e-24	183.636	24.5455	25
Rsa1.0_16361.1.g59367.t1	dbj|BAJ33990.1| unnamed protein product [Thellungiella halophila]	367	531	0	144.687	88.2834	93.4605	unnamed protein product	----	----	AT5G20990.1 | Symbols: B73, SIR4, CNX, CHL6, CNX1 | molybdopterin biosynthesis CNX1 protein / molybdenum cofactor biosynthesis enzyme CNX1 (CNX1) | chr5:7128737-7133397 REVERSE LENGTH=670	367	670	0	182.561	87.4659	93.188
Rsa1.0_16366.1.g59368.t1	ref|NP_197598.2| methionine synthase 3 [Arabidopsis thaliana] gi|145334531|ref|NP_001078611.1| methionine synthase 3 [Arabidopsis thaliana] gi|110738457|dbj|BAF01154.1| 5-methyltetrahydropteroyltriglutamate- homocysteine S-methyltransferase - like protein [Arabidopsis thaliana] gi|332005532|gb|AED92915.1| methionine synthase 3 [Arabidopsis thaliana] gi|332005533|gb|AED92916.1| methionine synthase…	151	812	9e-62	537.748	88.0795	89.404	methionine synthase 3	gbpln	Arabidopsis thaliana	AT5G20980.2 | Symbols: ATMS3, MS3 | methionine synthase 3 | chr5:7124397-7128353 REVERSE LENGTH=812	151	812	3e-64	537.748	88.0795	89.404
Rsa1.0_16367.1.g59369.t1	gb|EOA12786.1| hypothetical protein CARUB_v10025730mg [Capsella rubella]	437	3610	0	826.087	96.5675	98.627	hypothetical protein CARUB_v10025730mg	gbpln	Capsella rubella	AT1G55860.1 | Symbols: UPL1 | ubiquitin-protein ligase 1 | chr1:20879900-20895393 REVERSE LENGTH=3930	437	3930	0	899.314	81.9222	90.6178
Rsa1.0_16368.1.g59370.t1	ref|XP_002884178.1| transferase family protein [Arabidopsis lyrata subsp. lyrata] gi|297330018|gb|EFH60437.1| transferase family protein [Arabidopsis lyrata subsp. lyrata]	388	451	1e-153	116.237	64.6907	73.7113	transferase family protein	gbpln	Arabidopsis lyrata	AT2G19070.1 | Symbols: SHT | spermidine hydroxycinnamoyl transferase | chr2:8260185-8261958 REVERSE LENGTH=451	388	451	1e-152	116.237	62.8866	72.6804
Rsa1.0_16370.1.g59371.t1	#	#	#	#	#	#	#	-	----	----	#	#	#	#	#	#	#
Rsa1.0_16371.1.g59372.t1	#	#	#	#	#	#	#	-	----	----	#	#	#	#	#	#	#
Rsa1.0_16373.1.g59373.t1	gb|ABD65034.1| Ulp1 protease family protein [Brassica oleracea]	512	863	1e-24	168.555	13.6719	18.3594	Ulp1 protease family protein	gbpln	Brassica oleracea	AT5G28810.1 | Symbols: | Domain of unknown function (DUF1985) | chr5:10824433-10826575 FORWARD LENGTH=560	512	560	2e-23	109.375	13.6719	21.6797
Rsa1.0_16374.1.g59374.t1	#	#	#	#	#	#	#	-	----	----	#	#	#	#	#	#	#
Rsa1.0_16375.1.g59375.t1	gb|EOA29309.1| hypothetical protein CARUB_v10025589mg [Capsella rubella]	289	1623	1e-132	561.592	79.9308	86.8512	hypothetical protein CARUB_v10025589mg	gbpln	Capsella rubella	AT2G34660.2 | Symbols: MRP2, ABCC2, AtABCC2 | multidrug resistance-associated protein 2 | chr2:14603267-14612387 FORWARD LENGTH=1623	289	1623	1e-127	561.592	79.2388	87.1972
Rsa1.0_16376.1.g59376.t3	#	#	#	#	#	#	#	-	----	----	#	#	#	#	#	#	#
Rsa1.0_16378.1.g59377.t1	#	#	#	#	#	#	#	-	----	----	#	#	#	#	#	#	#
Rsa1.0_16379.1.g59378.t1	ref|XP_002866825.1| kelch repeat-containing F-box family protein [Arabidopsis lyrata subsp. lyrata] gi|297312661|gb|EFH43084.1| kelch repeat-containing F-box family protein [Arabidopsis lyrata subsp. lyrata]	127	368	5e-20	289.764	49.6063	66.1417	kelch repeat-containing F-box family protein	gbpln	Arabidopsis lyrata	AT4G38940.1 | Symbols: | Galactose oxidase/kelch repeat superfamily protein | chr4:18152848-18153960 FORWARD LENGTH=370	127	370	1e-22	291.339	48.0315	67.7165
Rsa1.0_16380.1.g59379.t1	ref|XP_002889446.1| EDGP precursor [Arabidopsis lyrata subsp. lyrata] gi|297335288|gb|EFH65705.1| EDGP precursor [Arabidopsis lyrata subsp. lyrata]	181	433	8e-68	239.227	70.1657	83.9779	EDGP precursor	gbpln	Arabidopsis lyrata	AT1G03220.1 | Symbols: | Eukaryotic aspartyl protease family protein | chr1:787143-788444 FORWARD LENGTH=433	181	433	2e-68	239.227	67.4033	83.9779
Rsa1.0_16381.1.g59380.t1	gb|ABD65035.1| hypothetical protein 26.t00052 [Brassica oleracea]	614	695	0	113.192	59.4463	70.684	hypothetical protein 26.t00052	gbpln	Brassica oleracea	AT1G51172.1 | Symbols: | unknown protein; FUNCTIONS IN: molecular_function unknown; INVOLVED IN: biological_process unknown; LOCATED IN: cellular_component unknown; CONTAINS InterPro DOMAIN/s: Protein of unknown function DUF601 (InterPro:IPR006736); BEST Arabidopsis thaliana protein match is: Protein of unknown function, DUF601 (TAIR:AT1G46696.1); Has 1849 Blast hits to 1554 proteins in 272 speci…	614	681	5e-24	110.912	9.60912	15.1466
Rsa1.0_16382.1.g59381.t1	gb|EOA12107.1| hypothetical protein CARUB_v10000012mg, partial [Capsella rubella]	101	238	2e-33	235.644	82.1782	84.1584	hypothetical protein CARUB_v10000012mg, partial	gbpln	Capsella rubella	AT5G16110.1 | Symbols: | unknown protein; FUNCTIONS IN: molecular_function unknown; INVOLVED IN: biological_process unknown; LOCATED IN: chloroplast; EXPRESSED IN: 24 plant structures; EXPRESSED DURING: 15 growth stages; BEST Arabidopsis thaliana protein match is: unknown protein (TAIR:AT3G02555.1); Has 133 Blast hits to 133 proteins in 18 species: Archae - 0; Bacteria - 0; Metazoa - 0; Fungi - 0…	101	244	8e-36	241.584	81.1881	84.1584
Rsa1.0_16383.1.g59382.t1	gb|AAF18641.1|AC006228_12 F5J5.16 [Arabidopsis thaliana]	206	1024	8e-13	497.087	25.2427	34.466	F5J5.16	gbpln	Arabidopsis thaliana	#	#	#	#	#	#	#
Rsa1.0_16384.1.g59383.t1	gb|AET08928.1| sucrose transporter [Brassica napus]	98	514	2e-27	524.49	67.3469	69.3878	sucrose transporter	gbpln	Brassica napus	AT1G22710.1 | Symbols: SUC2, SUT1, ATSUC2 | sucrose-proton symporter 2 | chr1:8030911-8032970 REVERSE LENGTH=512	98	512	2e-25	522.449	55.102	63.2653
Rsa1.0_16386.1.g59384.t1	ref|NP_187629.3| centromeric protein E [Arabidopsis thaliana] gi|332641347|gb|AEE74868.1| kinesin motor protein-related protein [Arabidopsis thaliana]	177	1273	1e-100	719.209	94.9153	98.8701	centromeric protein E	gbpln	Arabidopsis thaliana	AT3G10180.1 | Symbols: | P-loop containing nucleoside triphosphate hydrolases superfamily protein | chr3:3146393-3154644 REVERSE LENGTH=1273	177	1273	1e-103	719.209	94.9153	98.8701
Rsa1.0_16388.1.g59385.t1	#	#	#	#	#	#	#	-	----	----	#	#	#	#	#	#	#
Rsa1.0_16389.1.g59386.t1	emb|CAB89319.1| putative protein [Arabidopsis thaliana]	77	598	4e-11	776.623	44.1558	46.7532	putative protein	gbpln	Arabidopsis thaliana	AT3G45040.1 | Symbols: | phosphatidate cytidylyltransferase family protein | chr3:16472801-16475702 REVERSE LENGTH=569	77	569	8e-14	738.961	44.1558	46.7532
Rsa1.0_16390.1.g59387.t1	#	#	#	#	#	#	#	-	----	----	#	#	#	#	#	#	#
Rsa1.0_16394.1.g59388.t1	#	#	#	#	#	#	#	-	----	----	#	#	#	#	#	#	#
Rsa1.0_16396.1.g59389.t1	ref|NP_190703.2| aspartyl protease family protein [Arabidopsis thaliana] gi|332645261|gb|AEE78782.1| aspartyl protease family protein [Arabidopsis thaliana]	340	528	1e-109	155.294	60.5882	72.3529	aspartyl protease family protein	gbpln	Arabidopsis thaliana	AT3G51350.1 | Symbols: | Eukaryotic aspartyl protease family protein | chr3:19060485-19063248 REVERSE LENGTH=528	340	528	1e-112	155.294	60.5882	72.3529
Rsa1.0_16397.1.g59390.t1	ref|NP_200882.4| ABC transporter G family member 28 [Arabidopsis thaliana] gi|75333734|sp|Q9FF46.1|AB28G_ARATH RecName: Full=ABC transporter G family member 28; Short=ABC transporter ABCG.28; Short=AtABCG28; AltName: Full=Putative white-brown complex homolog protein 29; Short=AtWBC29 gi|9759338|dbj|BAB09847.1| ABC transporter-like protein [Arabidopsis thaliana] gi|332009989|gb|AED97372.1| ABC tra…	368	1109	1e-176	301.359	82.8804	85.0543	ABC transporter G family member 28	gbpln	Arabidopsis thaliana	AT5G60740.1 | Symbols: | ABC transporter family protein | chr5:24425824-24430269 REVERSE LENGTH=1109	368	1109	1e-178	301.359	82.8804	85.0543
Rsa1.0_16398.1.g59391.t7	ref|NP_175722.1| Dynamin related protein 5A [Arabidopsis thaliana] gi|380876876|sp|F4HPR5.1|DRP5A_ARATH RecName: Full=Dynamin-related protein 5A; AltName: Full=Protein ARC5-like gi|332194774|gb|AEE32895.1| Dynamin related protein 5A [Arabidopsis thaliana]	304	817	5e-44	268.75	37.8289	40.4605	Dynamin related protein 5A	gbpln	Arabidopsis thaliana	AT1G53140.1 | Symbols: DRP5A | Dynamin related protein 5A | chr1:19799271-19802441 FORWARD LENGTH=817	304	817	1e-46	268.75	37.8289	40.4605
Rsa1.0_16400.1.g59392.t1	gb|ACP30609.1| disease resistance protein [Brassica rapa subsp. pekinensis]	722	2726	0	377.562	64.9584	81.5789	disease resistance protein	gbpln	Brassica rapa	ATMG00860.1 | Symbols: ORF158 | DNA/RNA polymerases superfamily protein | chrM:235916-236392 FORWARD LENGTH=158	722	158	4e-26	21.8837	7.75623	9.8338
Rsa1.0_16401.1.g59393.t1	emb|CAB81134.1| putative athila transposon protein [Arabidopsis thaliana]	354	866	8e-84	244.633	47.4576	58.4746	putative athila transposon protein	gbpln	Arabidopsis thaliana	#	#	#	#	#	#	#
Rsa1.0_16402.1.g59394.t1	ref|NP_191735.2| dynamin-related protein 1B [Arabidopsis thaliana] gi|68566305|sp|Q84XF3.1|DRP1B_ARATH RecName: Full=Dynamin-related protein 1B; AltName: Full=Dynamin-like protein B gi|27543504|gb|AAO16682.1| dynamin-like protein B [Arabidopsis thaliana] gi|332646732|gb|AEE80253.1| dynamin-related protein 1B [Arabidopsis thaliana]	80	610	2e-39	762.5	100	100	dynamin-related protein 1B	gbpln	Arabidopsis thaliana	AT3G61760.1 | Symbols: ADL1B, DL1B | DYNAMIN-like 1B | chr3:22860546-22864092 REVERSE LENGTH=610	80	610	3e-42	762.5	100	100
Rsa1.0_16402.1.g59395.t1	ref|NP_191734.1| Cytochrome b561/ferric reductase transmembrane with DOMON related domain [Arabidopsis thaliana] gi|6850866|emb|CAB71105.1| putative protein [Arabidopsis thaliana] gi|332646731|gb|AEE80252.1| Cytochrome b561/ferric reductase transmembrane with DOMON related domain [Arabidopsis thaliana]	165	398	9e-83	241.212	88.4848	95.7576	Cytochrome b561/ferric reductase transmembrane with DOMON related domain	gbpln	Arabidopsis thaliana	AT3G61750.1 | Symbols: | Cytochrome b561/ferric reductase transmembrane with DOMON related domain | chr3:22857897-22859254 REVERSE LENGTH=398	165	398	3e-85	241.212	88.4848	95.7576
Rsa1.0_16403.1.g59396.t1	#	#	#	#	#	#	#	-	----	----	#	#	#	#	#	#	#
Rsa1.0_16404.1.g59397.t1	#	#	#	#	#	#	#	-	----	----	#	#	#	#	#	#	#
Rsa1.0_16405.1.g59398.t1	pir||C84500 probable retroelement pol polyprotein [imported] - Arabidopsis thaliana	328	976	1e-134	297.561	68.9024	80.1829	probable retroelement pol polyprotein	----	----	ATMG00860.1 | Symbols: ORF158 | DNA/RNA polymerases superfamily protein | chrM:235916-236392 FORWARD LENGTH=158	328	158	1e-21	48.1707	16.1585	23.1707
Rsa1.0_16409.1.g59399.t1	ref|XP_002862436.1| predicted protein [Arabidopsis lyrata subsp. lyrata] gi|297307949|gb|EFH38694.1| predicted protein [Arabidopsis lyrata subsp. lyrata]	548	530	6e-39	96.7153	15.146	20.438	predicted protein	gbpln	Arabidopsis lyrata	AT2G07760.1 | Symbols: | Zinc knuckle (CCHC-type) family protein | chr2:3584420-3586278 REVERSE LENGTH=530	548	530	3e-15	96.7153	6.75182	13.1387
Rsa1.0_16410.1.g59400.t1	dbj|BAA77394.1| SAE1-S9-protein [Brassica rapa]	299	255	3e-78	85.2843	51.505	60.2007	SAE1-S9-protein	gbpln	Brassica rapa	AT5G18880.1 | Symbols: | RNA-directed DNA polymerase (reverse transcriptase)-related family protein | chr5:6300535-6301422 REVERSE LENGTH=295	299	295	1e-70	98.6622	46.1538	60.5351
Rsa1.0_16412.1.g59401.t2	ref|NP_200036.1| methyl-CPG-binding domain protein 13 [Arabidopsis thaliana] gi|334188334|ref|NP_001190520.1| methyl-CPG-binding domain protein 13 [Arabidopsis thaliana] gi|75180473|sp|Q9LTJ8.1|MBD13_ARATH RecName: Full=Methyl-CpG-binding domain-containing protein 13; Short=AtMBD13; Short=MBD13; AltName: Full=Methyl-CpG-binding protein MBD13 gi|8885536|dbj|BAA97466.1| unnamed protein product [Ara…	246	746	2e-50	303.252	46.748	51.2195	methyl-CPG-binding domain protein 13	gbpln	Arabidopsis thaliana	AT5G52230.2 | Symbols: MBD13 | methyl-CPG-binding domain protein 13 | chr5:21208097-21211634 REVERSE LENGTH=746	246	746	4e-53	303.252	46.748	51.2195
Rsa1.0_16415.1.g59402.t1	ref|NP_566436.1| uncharacterized protein [Arabidopsis thaliana] gi|11994418|dbj|BAB02420.1| unnamed protein product [Arabidopsis thaliana] gi|23297357|gb|AAN12949.1| unknown protein [Arabidopsis thaliana] gi|332641722|gb|AEE75243.1| uncharacterized protein AT3G12760 [Arabidopsis thaliana]	101	250	8e-44	247.525	86.1386	94.0594	uncharacterized protein	gbpln	Arabidopsis thaliana	AT3G12760.1 | Symbols: | CONTAINS InterPro DOMAIN/s: Defective-in-cullin neddylation protein (InterPro:IPR014764), Protein of unknown function DUF298 (InterPro:IPR005176), UBA-like (InterPro:IPR009060); BEST Arabidopsis thaliana protein match is: Domain of unknown function (DUF298) (TAIR:AT1G15860.2); Has 857 Blast hits to 855 proteins in 202 species: Archae - 0; Bacteria - 0; Metazoa - 482; Fung…	101	250	1e-46	247.525	86.1386	94.0594
Rsa1.0_16415.1.g59403.t1	ref|XP_002894565.1| LEM3 (ligand-effect modulator 3) family protein [Arabidopsis lyrata subsp. lyrata] gi|297340407|gb|EFH70824.1| LEM3 (ligand-effect modulator 3) family protein [Arabidopsis lyrata subsp. lyrata]	50	349	1e-20	698	92	94	LEM3 (ligand-effect modulator 3) family protein	gbpln	Arabidopsis lyrata	AT3G12740.1 | Symbols: ALIS1 | ALA-interacting subunit 1 | chr3:4049739-4051561 FORWARD LENGTH=350	50	350	2e-23	700	90	94
Rsa1.0_16416.1.g59404.t1	gb|EOA33054.1| hypothetical protein CARUB_v10016387mg [Capsella rubella]	291	933	1e-167	320.619	97.5945	98.6254	hypothetical protein CARUB_v10016387mg	gbpln	Capsella rubella	AT2G17510.2 | Symbols: EMB2763 | ribonuclease II family protein | chr2:7609395-7616242 REVERSE LENGTH=1012	291	1012	1e-163	347.766	94.1581	95.5326
Rsa1.0_16417.1.g59405.t1	dbj|BAE98403.1| putative non-LTR reverse transcriptase [Arabidopsis thaliana]	296	278	3e-67	93.9189	44.9324	54.7297	putative non-LTR reverse transcriptase	gbpln	Arabidopsis thaliana	AT3G24255.1 | Symbols: | RNA-directed DNA polymerase (reverse transcriptase)-related family protein | chr3:8789471-8793208 FORWARD LENGTH=746	296	746	2e-51	252.027	33.4459	46.6216
Rsa1.0_16420.1.g59406.t1	gb|AAC28189.1| contains similarity to Arabidopsis thaliana retrotransposon Athila (GB:X81801) [Arabidopsis thaliana]	665	940	2e-13	141.353	6.46617	10.9774	contains similarity to Arabidopsis thaliana retrotransposon Athila (GB:X81801)	gbpln	Arabidopsis thaliana	#	#	#	#	#	#	#
Rsa1.0_16421.1.g59407.t1	gb|AAC69377.1| putative retroelement pol polyprotein [Arabidopsis thaliana]	129	1328	6e-26	1029.46	49.6124	65.8915	putative retroelement pol polyprotein	gbpln	Arabidopsis thaliana	#	#	#	#	#	#	#
Rsa1.0_16421.1.g59408.t1	gb|AAD22339.1| putative retroelement pol polyprotein [Arabidopsis thaliana]	143	1411	6e-30	986.713	45.4545	65.035	putative retroelement pol polyprotein	gbpln	Arabidopsis thaliana	#	#	#	#	#	#	#
Rsa1.0_16423.1.g59409.t2	ref|XP_002879635.1| tsl-kinase interacting protein 1 [Arabidopsis lyrata subsp. lyrata] gi|297325474|gb|EFH55894.1| tsl-kinase interacting protein 1 [Arabidopsis lyrata subsp. lyrata]	188	740	6e-59	393.617	72.8723	79.7872	tsl-kinase interacting protein 1	gbpln	Arabidopsis lyrata	AT2G36960.3 | Symbols: TKI1 | TSL-kinase interacting protein 1 | chr2:15523552-15527245 FORWARD LENGTH=744	188	744	2e-56	395.745	68.617	76.0638
Rsa1.0_16426.1.g59410.t1	ref|XP_004248033.1| PREDICTED: uncharacterized protein LOC101245993 [Solanum lycopersicum]	533	448	1e-29	84.0525	13.5084	14.0713	PREDICTED: uncharacterized protein LOC101245993	gbpln	Solanum lycopersicum	#	#	#	#	#	#	#
Rsa1.0_16427.1.g59411.t1	ref|NP_193077.2| putative mannan synthase 15 [Arabidopsis thaliana] gi|172044781|sp|Q9T0L2.2|CSLAF_ARATH RecName: Full=Probable mannan synthase 15; AltName: Full=Cellulose synthase-like protein A15; Short=AtCslA15 gi|332657876|gb|AEE83276.1| putative mannan synthase 15 [Arabidopsis thaliana]	103	537	2e-31	521.359	66.9903	74.7573	putative mannan synthase 15	gbpln	Arabidopsis thaliana	AT4G13410.1 | Symbols: ATCSLA15, CSLA15 | Nucleotide-diphospho-sugar transferases superfamily protein | chr4:7792219-7795824 REVERSE LENGTH=537	103	537	3e-34	521.359	66.9903	74.7573
Rsa1.0_16428.1.g59412.t1	ref|XP_002313947.1| predicted protein [Populus trichocarpa] gi|222850355|gb|EEE87902.1| predicted protein [Populus trichocarpa]	287	324	3e-51	112.892	35.5401	48.4321	predicted protein	gbpln	Populus trichocarpa	AT4G37850.1 | Symbols: | basic helix-loop-helix (bHLH) DNA-binding superfamily protein | chr4:17796362-17797647 REVERSE LENGTH=328	287	328	4e-42	114.286	34.4948	52.2648
Rsa1.0_16432.1.g59413.t1	ref|XP_002882716.1| zinc finger family protein [Arabidopsis lyrata subsp. lyrata] gi|297328556|gb|EFH58975.1| zinc finger family protein [Arabidopsis lyrata subsp. lyrata]	115	159	1e-38	138.261	76.5217	86.9565	zinc finger family protein	gbpln	Arabidopsis lyrata	AT3G11110.1 | Symbols: | RING/U-box superfamily protein | chr3:3479979-3480455 FORWARD LENGTH=158	115	158	2e-37	137.391	77.3913	85.2174
Rsa1.0_16435.1.g59414.t1	ref|NP_568140.2| putative F1F0-ATPase inhibitor protein [Arabidopsis thaliana] gi|28416549|gb|AAO42805.1| At5g04750 [Arabidopsis thaliana] gi|110742849|dbj|BAE99323.1| F1F0-ATPase inhibitor-like protein [Arabidopsis thaliana] gi|332003396|gb|AED90779.1| putative F1F0-ATPase inhibitor protein [Arabidopsis thaliana]	83	94	4e-20	113.253	77.1084	84.3373	putative F1F0-ATPase inhibitor protein	gbpln	Arabidopsis thaliana	AT5G04750.1 | Symbols: | F1F0-ATPase inhibitor protein, putative | chr5:1372202-1373361 FORWARD LENGTH=94	83	94	6e-23	113.253	77.1084	84.3373
Rsa1.0_16435.1.g59415.t1	ref|XP_002873168.1| hypothetical protein ARALYDRAFT_908364 [Arabidopsis lyrata subsp. lyrata] gi|297319005|gb|EFH49427.1| hypothetical protein ARALYDRAFT_908364 [Arabidopsis lyrata subsp. lyrata]	124	213	6e-57	171.774	87.0968	92.7419	hypothetical protein ARALYDRAFT_908364	gbpln	Arabidopsis lyrata	AT5G04760.1 | Symbols: | Duplicated homeodomain-like superfamily protein | chr5:1373752-1374529 REVERSE LENGTH=215	124	215	1e-58	173.387	87.0968	91.9355
Rsa1.0_16437.1.g59416.t2	dbj|BAB02259.1| retroelement pol polyprotein-like [Arabidopsis thaliana]	243	777	3e-34	319.753	25.9259	33.7449	retroelement pol polyprotein-like	gbpln	Arabidopsis thaliana	#	#	#	#	#	#	#
Rsa1.0_16438.1.g59417.t1	ref|XP_002877677.1| hypothetical protein ARALYDRAFT_906230 [Arabidopsis lyrata subsp. lyrata] gi|297323515|gb|EFH53936.1| hypothetical protein ARALYDRAFT_906230 [Arabidopsis lyrata subsp. lyrata]	255	396	5e-73	155.294	54.5098	71.7647	hypothetical protein ARALYDRAFT_906230	gbpln	Arabidopsis lyrata	AT3G49450.1 | Symbols: | F-box and associated interaction domains-containing protein | chr3:18337305-18338498 REVERSE LENGTH=397	255	397	3e-72	155.686	53.3333	69.4118
Rsa1.0_16439.1.g59418.t2	gb|AAF79348.1|AC007887_7 F15O4.13 [Arabidopsis thaliana]	432	1887	1e-113	436.806	48.8426	62.2685	F15O4.13	gbpln	Arabidopsis thaliana	#	#	#	#	#	#	#
Rsa1.0_16440.1.g59419.t1	#	#	#	#	#	#	#	-	----	----	#	#	#	#	#	#	#
Rsa1.0_16441.1.g59420.t1	emb|CAA18618.1| hypothetical protein [Arabidopsis thaliana] gi|7268726|emb|CAB78933.1| hypothetical protein [Arabidopsis thaliana]	93	389	2e-15	418.28	40.8602	58.0645	hypothetical protein	gbpln	Arabidopsis thaliana	#	#	#	#	#	#	#
Rsa1.0_16441.1.g59421.t1	ref|XP_002870431.1| hypothetical protein ARALYDRAFT_493607 [Arabidopsis lyrata subsp. lyrata] gi|297316267|gb|EFH46690.1| hypothetical protein ARALYDRAFT_493607 [Arabidopsis lyrata subsp. lyrata]	143	138	2e-27	96.5035	41.2587	59.4406	hypothetical protein ARALYDRAFT_493607	gbpln	Arabidopsis lyrata	AT2G07505.1 | Symbols: | zinc ion binding | chr2:3125671-3126173 FORWARD LENGTH=143	143	143	5e-26	100	38.4615	57.3427
Rsa1.0_16443.1.g59422.t1	gb|EOA26435.1| hypothetical protein CARUB_v10025331mg [Capsella rubella]	260	265	1e-107	101.923	72.3077	82.3077	hypothetical protein CARUB_v10025331mg	gbpln	Capsella rubella	AT2G43590.1 | Symbols: | Chitinase family protein | chr2:18081592-18082749 REVERSE LENGTH=264	260	264	1e-104	101.538	69.2308	81.1538
Rsa1.0_16444.1.g59423.t2	dbj|BAJ34613.1| unnamed protein product [Thellungiella halophila]	398	400	0	100.503	91.206	95.2261	unnamed protein product	----	----	AT3G58690.1 | Symbols: | Protein kinase superfamily protein | chr3:21709369-21711246 FORWARD LENGTH=400	398	400	0	100.503	91.206	96.4824
Rsa1.0_16445.1.g59424.t1	#	#	#	#	#	#	#	-	----	----	#	#	#	#	#	#	#
Rsa1.0_16446.1.g59425.t1	dbj|BAA97156.1| unnamed protein product [Arabidopsis thaliana]	126	329	5e-19	261.111	35.7143	53.1746	unnamed protein product	gbpln	Arabidopsis thaliana	#	#	#	#	#	#	#
Rsa1.0_16447.1.g59426.t1	#	#	#	#	#	#	#	-	----	----	#	#	#	#	#	#	#
Rsa1.0_16449.1.g59427.t2	ref|XP_002873018.1| glycoside hydrolase starch-binding domain-containing protein [Arabidopsis lyrata subsp. lyrata] gi|297318855|gb|EFH49277.1| glycoside hydrolase starch-binding domain-containing protein [Arabidopsis lyrata subsp. lyrata]	273	387	3e-52	141.758	43.956	49.0842	glycoside hydrolase starch-binding domain-containing protein	gbpln	Arabidopsis lyrata	AT5G01260.2 | Symbols: | Carbohydrate-binding-like fold | chr5:105367-107045 FORWARD LENGTH=385	273	385	1e-53	141.026	42.1245	49.0842
Rsa1.0_16450.1.g59428.t1	gb|EOA23267.1| hypothetical protein CARUB_v10017633mg [Capsella rubella]	55	327	2e-18	594.545	80	83.6364	hypothetical protein CARUB_v10017633mg	gbpln	Capsella rubella	AT3G44510.2 | Symbols: | alpha/beta-Hydrolases superfamily protein | chr3:16108251-16111139 REVERSE LENGTH=325	55	325	4e-20	590.909	78.1818	80
Rsa1.0_16451.1.g59429.t1	gb|EOA26197.1| hypothetical protein CARUB_v10019635mg [Capsella rubella]	692	824	0	119.075	59.8266	70.6647	hypothetical protein CARUB_v10019635mg	gbpln	Capsella rubella	AT3G48190.1 | Symbols: ATM, ATATM | ataxia-telangiectasia mutated | chr3:17797628-17828361 FORWARD LENGTH=3845	692	3845	0	555.636	59.104	70.8092
Rsa1.0_16452.1.g59430.t1	gb|AAD25596.1| putative helicase [Arabidopsis thaliana]	577	1219	0	211.265	59.9653	74.0035	putative helicase	gbpln	Arabidopsis thaliana	#	#	#	#	#	#	#
Rsa1.0_16453.1.g59431.t1	gb|AAD20658.1| putative retroelement pol polyprotein [Arabidopsis thaliana]	340	1611	5e-30	473.824	24.1176	33.5294	putative retroelement pol polyprotein	gbpln	Arabidopsis thaliana	#	#	#	#	#	#	#
Rsa1.0_16454.1.g59432.t1	ref|NP_175548.4| F-box/FBD/LRR-repeat protein [Arabidopsis thaliana] gi|75254657|sp|Q6DBN6.1|FDL6_ARATH RecName: Full=F-box/FBD/LRR-repeat protein At1g51370 gi|50198808|gb|AAT70437.1| At1g51370 [Arabidopsis thaliana] gi|53828607|gb|AAU94413.1| At1g51370 [Arabidopsis thaliana] gi|110737690|dbj|BAF00784.1| hypothetical protein [Arabidopsis thaliana] gi|332194537|gb|AEE32658.1| F-box/FBD/LRR-repeat …	407	435	2e-83	106.88	53.317	64.1278	F-box/FBD/LRR-repeat protein	gbpln	Arabidopsis thaliana	AT1G51370.1 | Symbols: | F-box/RNI-like/FBD-like domains-containing protein | chr1:19045615-19047141 FORWARD LENGTH=435	407	435	5e-86	106.88	53.317	64.1278
Rsa1.0_16457.1.g59433.t1	gb|AAF79618.1|AC027665_19 F5M15.26 [Arabidopsis thaliana]	692	1838	1e-170	265.607	41.9075	53.3237	F5M15.26	gbpln	Arabidopsis thaliana	#	#	#	#	#	#	#
Rsa1.0_16459.1.g59434.t1	ref|NP_177511.1| mate efflux-like protein [Arabidopsis thaliana] gi|12324218|gb|AAG52084.1|AC012679_22 putative integral membrane protein; 47574-45498 [Arabidopsis thaliana] gi|332197378|gb|AEE35499.1| mate efflux-like protein [Arabidopsis thaliana]	265	476	1e-130	179.623	88.6792	92.4528	mate efflux-like protein	gbpln	Arabidopsis thaliana	AT1G73700.1 | Symbols: | MATE efflux family protein | chr1:27717554-27719630 REVERSE LENGTH=476	265	476	1e-132	179.623	88.6792	92.4528
Rsa1.0_16460.1.g59435.t1	ref|NP_181905.1| Prp8 binding protein [Arabidopsis thaliana] gi|2281093|gb|AAB64029.1| putative splicing factor [Arabidopsis thaliana] gi|20260566|gb|AAM13181.1| putative splicing factor [Arabidopsis thaliana] gi|31711822|gb|AAP68267.1| At2g43770 [Arabidopsis thaliana] gi|330255228|gb|AEC10322.1| transducin/WD40 repeat-like superfamily protein [Arabidopsis thaliana]	317	343	1e-179	108.202	93.6909	96.53	Prp8 binding protein	gbpln	Arabidopsis thaliana	AT2G43770.1 | Symbols: | Transducin/WD40 repeat-like superfamily protein | chr2:18134272-18135303 REVERSE LENGTH=343	317	343	0	108.202	93.6909	96.53
Rsa1.0_16460.1.g59436.t1	gb|EOA29028.1| hypothetical protein CARUB_v10025282mg [Capsella rubella]	187	197	7e-91	105.348	86.631	94.1176	hypothetical protein CARUB_v10025282mg	gbpln	Capsella rubella	AT2G43760.3 | Symbols: | molybdopterin biosynthesis MoaE family protein | chr2:18133276-18133872 FORWARD LENGTH=198	187	198	1e-90	105.882	86.631	93.0481
Rsa1.0_16461.1.g59437.t1	#	#	#	#	#	#	#	-	----	----	#	#	#	#	#	#	#
Rsa1.0_16463.1.g59438.t1	gb|EOA37960.1| hypothetical protein CARUB_v10009428mg [Capsella rubella]	260	384	1e-116	147.692	76.1538	85	hypothetical protein CARUB_v10009428mg	gbpln	Capsella rubella	AT1G11940.1 | Symbols: | Core-2/I-branching beta-1,6-N-acetylglucosaminyltransferase family protein | chr1:4031768-4033946 REVERSE LENGTH=383	260	383	1e-117	147.308	75.3846	84.2308
Rsa1.0_16467.1.g59439.t1	gb|ACY01928.1| hypothetical protein [Beta vulgaris]	627	1583	1e-145	252.472	39.8724	48.6443	hypothetical protein	gbpln	Beta vulgaris	ATMG00860.1 | Symbols: ORF158 | DNA/RNA polymerases superfamily protein | chrM:235916-236392 FORWARD LENGTH=158	627	158	6e-38	25.1994	12.1212	14.8325
Rsa1.0_16469.1.g59440.t1	ref|NP_565139.1| 5-formyltetrahydrofolate cyclo-ligase [Arabidopsis thaliana] gi|6143890|gb|AAF04436.1|AC010718_5 hypothetical protein; 41475-39805 [Arabidopsis thaliana] gi|90093282|gb|ABD85154.1| At1g76730 [Arabidopsis thaliana] gi|332197762|gb|AEE35883.1| 5-formyltetrahydrofolate cyclo-ligase paralogous protein of unknown function [Arabidopsis thaliana]	261	354	1e-100	135.632	75.0958	81.9923	5-formyltetrahydrofolate cyclo-ligase	gbpln	Arabidopsis thaliana	AT1G76730.1 | Symbols: | NagB/RpiA/CoA transferase-like superfamily protein | chr1:28803033-28804703 REVERSE LENGTH=354	261	354	1e-103	135.632	75.0958	81.9923
Rsa1.0_16470.1.g59441.t1	dbj|BAA19578.2| water-soluble chlorophyll protein precursor [Lepidium virginicum]	153	223	4e-17	145.752	27.451	35.9477	water-soluble chlorophyll protein precursor	gbpln	Lepidium virginicum	#	#	#	#	#	#	#
Rsa1.0_16472.1.g59442.t1	#	#	#	#	#	#	#	-	----	----	AT5G41950.1 | Symbols: | Tetratricopeptide repeat (TPR)-like superfamily protein | chr5:16785825-16789360 FORWARD LENGTH=565	107	565	2e-11	528.037	43.9252	57.9439
Rsa1.0_16475.1.g59443.t1	gb|EOA27882.1| hypothetical protein CARUB_v10024052mg [Capsella rubella]	113	213	5e-52	188.496	89.3805	92.9204	hypothetical protein CARUB_v10024052mg	gbpln	Capsella rubella	AT2G28305.1 | Symbols: LOG1, ATLOG1 | Putative lysine decarboxylase family protein | chr2:12081186-12084307 FORWARD LENGTH=213	113	213	2e-54	188.496	88.4956	92.9204
Rsa1.0_16478.1.g59444.t1	ref|NP_565573.4| uncharacterized protein [Arabidopsis thaliana] gi|15724184|gb|AAL06484.1|AF411794_1 At2g24550/F25P17.15 [Arabidopsis thaliana] gi|20466816|gb|AAM20725.1| unknown protein [Arabidopsis thaliana] gi|23198218|gb|AAN15636.1| unknown protein [Arabidopsis thaliana] gi|330252497|gb|AEC07591.1| uncharacterized protein AT2G24550 [Arabidopsis thaliana]	200	245	7e-48	122.5	50	55.5	uncharacterized protein	gbpln	Arabidopsis thaliana	AT2G24550.1 | Symbols: | unknown protein; BEST Arabidopsis thaliana protein match is: unknown protein (TAIR:AT4G31510.1); Has 219 Blast hits to 219 proteins in 33 species: Archae - 0; Bacteria - 0; Metazoa - 16; Fungi - 2; Plants - 184; Viruses - 0; Other Eukaryotes - 17 (source: NCBI BLink). | chr2:10428060-10429051 REVERSE LENGTH=245	200	245	2e-50	122.5	50	55.5
Rsa1.0_16479.1.g59445.t1	emb|CAN72600.1| hypothetical protein VITISV_036712 [Vitis vinifera]	710	1246	0	175.493	57.4648	74.6479	hypothetical protein VITISV_036712	gbpln	Vitis vinifera	AT4G23160.1 | Symbols: CRK8 | cysteine-rich RLK (RECEPTOR-like protein kinase) 8 | chr4:12129485-12134086 FORWARD LENGTH=1262	710	1262	1e-110	177.746	28.4507	43.5211
Rsa1.0_16480.1.g59446.t1	#	#	#	#	#	#	#	-	----	----	#	#	#	#	#	#	#
Rsa1.0_16481.1.g59447.t1	dbj|BAA97287.1| retroelement pol polyprotein-like [Arabidopsis thaliana]	690	1491	0	216.087	52.8986	70.5797	retroelement pol polyprotein-like	gbpln	Arabidopsis thaliana	AT1G21280.1 | Symbols: | CONTAINS InterPro DOMAIN/s: Retrotransposon gag protein (InterPro:IPR005162); Has 707 Blast hits to 705 proteins in 25 species: Archae - 0; Bacteria - 0; Metazoa - 4; Fungi - 0; Plants - 703; Viruses - 0; Other Eukaryotes - 0 (source: NCBI BLink). | chr1:7447690-7448403 REVERSE LENGTH=237	690	237	1e-25	34.3478	9.85507	16.6667
Rsa1.0_16483.1.g59448.t1	gb|EOA39987.1| hypothetical protein CARUB_v10008677mg [Capsella rubella]	188	583	2e-45	310.106	53.1915	59.0426	hypothetical protein CARUB_v10008677mg	gbpln	Capsella rubella	AT1G53800.2 | Symbols: | unknown protein; BEST Arabidopsis thaliana protein match is: unknown protein (TAIR:AT1G53250.1); Has 35333 Blast hits to 34131 proteins in 2444 species: Archae - 798; Bacteria - 22429; Metazoa - 974; Fungi - 991; Plants - 531; Viruses - 0; Other Eukaryotes - 9610 (source: NCBI BLink). | chr1:20081888-20084320 FORWARD LENGTH=572	188	572	3e-47	304.255	50.5319	57.9787
Rsa1.0_16486.1.g59449.t1	gb|EOA33460.1| hypothetical protein CARUB_v10021114mg [Capsella rubella]	147	147	1e-71	100	88.4354	93.8776	hypothetical protein CARUB_v10021114mg	gbpln	Capsella rubella	AT1G63220.1 | Symbols: | Calcium-dependent lipid-binding (CaLB domain) family protein | chr1:23449017-23450244 FORWARD LENGTH=147	147	147	5e-73	100	86.3946	92.517
Rsa1.0_16487.1.g59450.t1	gb|EOA30542.1| hypothetical protein CARUB_v10013662mg [Capsella rubella]	360	458	1e-105	127.222	67.2222	76.1111	hypothetical protein CARUB_v10013662mg	gbpln	Capsella rubella	AT2G20590.1 | Symbols: | Reticulon family protein | chr2:8867243-8869166 REVERSE LENGTH=431	360	431	2e-97	119.722	65.8333	75
Rsa1.0_16488.1.g59451.t1	gb|AAF79618.1|AC027665_19 F5M15.26 [Arabidopsis thaliana]	563	1838	3e-79	326.465	26.4654	34.103	F5M15.26	gbpln	Arabidopsis thaliana	#	#	#	#	#	#	#
Rsa1.0_16489.1.g59452.t1	ref|XP_002881715.1| bet v I allergen family protein [Arabidopsis lyrata subsp. lyrata] gi|297327554|gb|EFH57974.1| bet v I allergen family protein [Arabidopsis lyrata subsp. lyrata]	214	215	1e-105	100.467	86.4486	93.9252	bet v I allergen family protein	gbpln	Arabidopsis lyrata	AT2G40330.1 | Symbols: PYL6, RCAR9 | PYR1-like 6 | chr2:16845177-16845824 REVERSE LENGTH=215	214	215	1e-105	100.467	85.0467	91.1215
Rsa1.0_16490.1.g59453.t1	#	#	#	#	#	#	#	-	----	----	#	#	#	#	#	#	#
Rsa1.0_16491.1.g59454.t1	emb|CAA18618.1| hypothetical protein [Arabidopsis thaliana] gi|7268726|emb|CAB78933.1| hypothetical protein [Arabidopsis thaliana]	93	389	9e-15	418.28	43.0108	60.2151	hypothetical protein	gbpln	Arabidopsis thaliana	#	#	#	#	#	#	#
Rsa1.0_16491.1.g59455.t1	ref|XP_002870431.1| hypothetical protein ARALYDRAFT_493607 [Arabidopsis lyrata subsp. lyrata] gi|297316267|gb|EFH46690.1| hypothetical protein ARALYDRAFT_493607 [Arabidopsis lyrata subsp. lyrata]	143	138	6e-27	96.5035	40.5594	58.7413	hypothetical protein ARALYDRAFT_493607	gbpln	Arabidopsis lyrata	AT2G07505.1 | Symbols: | zinc ion binding | chr2:3125671-3126173 FORWARD LENGTH=143	143	143	6e-26	100	37.7622	55.9441
Rsa1.0_16492.1.g59456.t1	gb|ABW81058.1| atlantys transposase [Arabidopsis lyrata subsp. lyrata]	597	777	6e-21	130.151	9.88275	16.4154	atlantys transposase	gbpln	Arabidopsis lyrata	AT5G32590.1 | Symbols: | myosin heavy chain-related | chr5:12221589-12224322 REVERSE LENGTH=761	597	761	8e-20	127.471	8.54271	14.4054
Rsa1.0_16494.1.g59457.t1	ref|NP_192758.1| TTF-type zinc finger protein with HAT dimerization domain [Arabidopsis thaliana] gi|4538984|emb|CAB39772.1| putative protein [Arabidopsis thaliana] gi|7267716|emb|CAB78143.1| putative protein [Arabidopsis thaliana] gi|332657454|gb|AEE82854.1| TTF-type zinc finger protein with HAT dimerization domain [Arabidopsis thaliana]	389	733	2e-33	188.432	21.0797	30.3342	TTF-type zinc finger protein with HAT dimerization domain	gbpln	Arabidopsis thaliana	AT4G10200.1 | Symbols: | TTF-type zinc finger protein with HAT dimerisation domain | chr4:6353172-6355591 FORWARD LENGTH=733	389	733	4e-36	188.432	21.0797	30.3342
Rsa1.0_16497.1.g59458.t1	#	#	#	#	#	#	#	-	----	----	#	#	#	#	#	#	#
Rsa1.0_16498.1.g59459.t2	#	#	#	#	#	#	#	-	----	----	#	#	#	#	#	#	#
Rsa1.0_16499.1.g59460.t1	#	#	#	#	#	#	#	-	----	----	#	#	#	#	#	#	#
Rsa1.0_16501.1.g59461.t1	ref|XP_002865631.1| hypothetical protein ARALYDRAFT_494891 [Arabidopsis lyrata subsp. lyrata] gi|297311466|gb|EFH41890.1| hypothetical protein ARALYDRAFT_494891 [Arabidopsis lyrata subsp. lyrata]	138	618	3e-20	447.826	42.7536	50	hypothetical protein ARALYDRAFT_494891	gbpln	Arabidopsis lyrata	AT5G48380.1 | Symbols: BIR1 | BAK1-interacting receptor-like kinase 1 | chr5:19604584-19606532 REVERSE LENGTH=620	138	620	2e-22	449.275	42.7536	49.2754
Rsa1.0_16502.1.g59462.t1	#	#	#	#	#	#	#	-	----	----	#	#	#	#	#	#	#
Rsa1.0_16503.1.g59463.t1	ref|NP_186824.1| ankyrin repeat-containing protein [Arabidopsis thaliana] gi|6016732|gb|AAF01558.1|AC009325_28 hypothetical protein [Arabidopsis thaliana] gi|6091719|gb|AAF03431.1|AC010797_7 hypothetical protein [Arabidopsis thaliana] gi|17529252|gb|AAL38853.1| unknown protein [Arabidopsis thaliana] gi|20465973|gb|AAM20172.1| unknown protein [Arabidopsis thaliana] gi|332640189|gb|AEE73710.1| anky…	541	664	0	122.736	85.7671	90.7579	ankyrin repeat-containing protein	gbpln	Arabidopsis thaliana	AT3G01750.1 | Symbols: | Ankyrin repeat family protein | chr3:270615-272691 FORWARD LENGTH=664	541	664	0	122.736	85.7671	90.7579
Rsa1.0_16504.1.g59464.t1	gb|EOA27555.1| hypothetical protein CARUB_v10023693mg, partial [Capsella rubella]	260	308	2e-91	118.462	71.9231	82.6923	hypothetical protein CARUB_v10023693mg, partial	gbpln	Capsella rubella	AT2G30120.2 | Symbols: | unknown protein; EXPRESSED IN: 22 plant structures; EXPRESSED DURING: 12 growth stages; BEST Arabidopsis thaliana protein match is: unknown protein (TAIR:AT3G14750.1); Has 2527 Blast hits to 2101 proteins in 358 species: Archae - 77; Bacteria - 245; Metazoa - 1087; Fungi - 215; Plants - 350; Viruses - 4; Other Eukaryotes - 549 (source: NCBI BLink). | chr2:12860607-1286186…	260	288	2e-86	110.769	66.9231	78.4615
Rsa1.0_16505.1.g59465.t1	gb|EOA25797.1| hypothetical protein CARUB_v10019164mg [Capsella rubella]	316	448	1e-117	141.772	64.557	79.4304	hypothetical protein CARUB_v10019164mg	gbpln	Capsella rubella	AT3G50280.1 | Symbols: | HXXXD-type acyl-transferase family protein | chr3:18637854-18639185 FORWARD LENGTH=443	316	443	1e-112	140.19	63.2911	76.2658
Rsa1.0_16506.1.g59466.t1	ref|NP_177811.2| exocyst complex component 2 [Arabidopsis thaliana] gi|24638217|sp|Q8S3U9.1|EXOC2_ARATH RecName: Full=Exocyst complex component 2; AltName: Full=Exocyst complex component Sec5 gi|19387170|gb|AAL87121.1|AF479278_1 SEC5a [Arabidopsis thaliana] gi|26452107|dbj|BAC43143.1| unknown protein [Arabidopsis thaliana] gi|29029068|gb|AAO64913.1| At1g76850 [Arabidopsis thaliana] gi|332197774|g…	341	1090	0	319.648	89.7361	92.6686	exocyst complex component 2	gbpln	Arabidopsis thaliana	AT1G76850.1 | Symbols: SEC5A | exocyst complex component sec5 | chr1:28848013-28854282 FORWARD LENGTH=1090	341	1090	0	319.648	89.7361	92.6686
Rsa1.0_16507.1.g59467.t1	ref|XP_002892179.1| hypothetical protein ARALYDRAFT_470351 [Arabidopsis lyrata subsp. lyrata] gi|297338021|gb|EFH68438.1| hypothetical protein ARALYDRAFT_470351 [Arabidopsis lyrata subsp. lyrata]	465	771	0	165.806	77.4194	83.2258	hypothetical protein ARALYDRAFT_470351	gbpln	Arabidopsis lyrata	AT1G03780.3 | Symbols: TPX2 | targeting protein for XKLP2 | chr1:947555-951696 REVERSE LENGTH=790	465	790	0	169.892	76.3441	82.1505
Rsa1.0_16512.1.g59468.t1	gb|ABD65000.1| hypothetical protein 26.t00020 [Brassica oleracea]	281	302	1e-57	107.473	44.8399	64.4128	hypothetical protein 26.t00020	gbpln	Brassica oleracea	AT3G47680.1 | Symbols: | DNA binding | chr3:17577483-17578391 REVERSE LENGTH=302	281	302	7e-44	107.473	36.2989	54.0925
Rsa1.0_16513.1.g59469.t1	dbj|BAB10790.1| retroelement pol polyprotein-like [Arabidopsis thaliana]	432	1864	1e-69	431.481	37.7315	49.537	retroelement pol polyprotein-like	gbpln	Arabidopsis thaliana	#	#	#	#	#	#	#
Rsa1.0_16514.1.g59470.t1	#	#	#	#	#	#	#	-	----	----	#	#	#	#	#	#	#
Rsa1.0_16518.1.g59471.t2	gb|AAG51783.1|AC079679_3 reverse transcriptase, putative; 16838-20266 [Arabidopsis thaliana]	382	1142	2e-81	298.953	46.3351	62.8272	reverse transcriptase, putative; 16838-20266	gbpln	Arabidopsis thaliana	AT4G29090.1 | Symbols: | Ribonuclease H-like superfamily protein | chr4:14333528-14335255 FORWARD LENGTH=575	382	575	9e-34	150.524	32.199	51.5707
Rsa1.0_16519.1.g59472.t1	gb|EOA21461.1| hypothetical protein CARUB_v10001852mg [Capsella rubella]	115	237	2e-39	206.087	73.0435	81.7391	hypothetical protein CARUB_v10001852mg	gbpln	Capsella rubella	AT4G02450.2 | Symbols: | HSP20-like chaperones superfamily protein | chr4:1073987-1075765 REVERSE LENGTH=240	115	240	8e-42	208.696	73.0435	81.7391
Rsa1.0_16520.1.g59473.t1	#	#	#	#	#	#	#	-	----	----	#	#	#	#	#	#	#
Rsa1.0_16521.1.g59474.t1	dbj|BAJ34185.1| unnamed protein product [Thellungiella halophila]	280	334	1e-140	119.286	88.2143	95.3571	unnamed protein product	----	----	AT2G35680.1 | Symbols: | Phosphotyrosine protein phosphatases superfamily protein | chr2:14997004-14998590 REVERSE LENGTH=337	280	337	1e-138	120.357	85.7143	93.2143
Rsa1.0_16522.1.g59475.t2	ref|NP_565990.1| MEI2-like 2 protein [Arabidopsis thaliana] gi|75337307|sp|Q9SJG8.2|AML2_ARATH RecName: Full=Protein MEI2-like 2; Short=AML2; AltName: Full=MEI2-like protein 2 gi|13605835|gb|AAK32903.1|AF367316_1 At2g42890/F7D19.11 [Arabidopsis thaliana] gi|20197963|gb|AAD21720.2| putative RNA-binding protein [Arabidopsis thaliana] gi|23506039|gb|AAN28879.1| At2g42890/F7D19.11 [Arabidopsis thalia…	93	843	1e-16	906.452	58.0645	72.043	MEI2-like 2 protein	gbpln	Arabidopsis thaliana	AT2G42890.1 | Symbols: AML2, ML2 | MEI2-like 2 | chr2:17850077-17854205 FORWARD LENGTH=843	93	843	2e-19	906.452	58.0645	72.043
Rsa1.0_16523.1.g59476.t1	#	#	#	#	#	#	#	-	----	----	#	#	#	#	#	#	#
Rsa1.0_16525.1.g59477.t1	ref|XP_002894528.1| invertase/pectin methylesterase inhibitor family protein [Arabidopsis lyrata subsp. lyrata] gi|297340370|gb|EFH70787.1| invertase/pectin methylesterase inhibitor family protein [Arabidopsis lyrata subsp. lyrata]	175	175	4e-65	100	77.7143	89.7143	invertase/pectin methylesterase inhibitor family protein	gbpln	Arabidopsis lyrata	AT1G55770.1 | Symbols: | Plant invertase/pectin methylesterase inhibitor superfamily protein | chr1:20851039-20851566 REVERSE LENGTH=175	175	175	5e-65	100	76	87.4286
Rsa1.0_16526.1.g59478.t1	gb|EOA35442.1| hypothetical protein CARUB_v10020645mg [Capsella rubella]	55	327	3e-24	594.545	96.3636	98.1818	hypothetical protein CARUB_v10020645mg	gbpln	Capsella rubella	AT1G71930.1 | Symbols: VND7, ANAC030 | vascular related NAC-domain protein 7 | chr1:27076205-27077829 FORWARD LENGTH=324	55	324	7e-27	589.091	96.3636	98.1818
Rsa1.0_16529.1.g59479.t1	gb|EOA32889.1| hypothetical protein CARUB_v10016205mg [Capsella rubella]	421	714	1e-132	169.596	57.4822	74.3468	hypothetical protein CARUB_v10016205mg	gbpln	Capsella rubella	#	#	#	#	#	#	#
Rsa1.0_16531.1.g59480.t2	#	#	#	#	#	#	#	-	----	----	#	#	#	#	#	#	#
Rsa1.0_16532.1.g59481.t1	gb|EOA27927.1| hypothetical protein CARUB_v10024098mg [Capsella rubella]	57	197	1e-18	345.614	84.2105	89.4737	hypothetical protein CARUB_v10024098mg	gbpln	Capsella rubella	AT2G38640.1 | Symbols: | Protein of unknown function (DUF567) | chr2:16157725-16158474 REVERSE LENGTH=196	57	196	1e-20	343.86	80.7018	89.4737
Rsa1.0_16532.1.g59482.t1	#	#	#	#	#	#	#	-	----	----	#	#	#	#	#	#	#
Rsa1.0_16534.1.g59483.t1	gb|ACP30591.1| disease resistance protein [Brassica rapa subsp. pekinensis]	317	1555	7e-43	490.536	32.4921	53.3123	disease resistance protein	gbpln	Brassica rapa	AT1G10000.1 | Symbols: | Ribonuclease H-like superfamily protein | chr1:3263877-3264788 REVERSE LENGTH=303	317	303	2e-39	95.5836	31.5457	46.6877
Rsa1.0_16535.1.g59484.t1	gb|ACP30609.1| disease resistance protein [Brassica rapa subsp. pekinensis]	630	2726	0	432.698	65.7143	80.9524	disease resistance protein	gbpln	Brassica rapa	#	#	#	#	#	#	#
Rsa1.0_16540.1.g59485.t1	ref|XP_002878603.1| hypothetical protein ARALYDRAFT_481086 [Arabidopsis lyrata subsp. lyrata] gi|297324442|gb|EFH54862.1| hypothetical protein ARALYDRAFT_481086 [Arabidopsis lyrata subsp. lyrata]	138	224	2e-47	162.319	66.6667	71.7391	hypothetical protein ARALYDRAFT_481086	gbpln	Arabidopsis lyrata	AT2G22230.1 | Symbols: | Thioesterase superfamily protein | chr2:9450042-9451427 FORWARD LENGTH=220	138	220	4e-47	159.42	73.1884	80.4348
Rsa1.0_16541.1.g59486.t1	ref|XP_002868096.1| hypothetical protein ARALYDRAFT_329832 [Arabidopsis lyrata subsp. lyrata] gi|297313932|gb|EFH44355.1| hypothetical protein ARALYDRAFT_329832 [Arabidopsis lyrata subsp. lyrata]	126	606	9e-31	480.952	55.5556	67.4603	hypothetical protein ARALYDRAFT_329832	gbpln	Arabidopsis lyrata	AT4G16807.1 | Symbols: | unknown protein; FUNCTIONS IN: molecular_function unknown; INVOLVED IN: biological_process unknown; LOCATED IN: cellular_component unknown; BEST Arabidopsis thaliana protein match is: unknown protein (TAIR:AT3G33528.1); Has 30201 Blast hits to 17322 proteins in 780 species: Archae - 12; Bacteria - 1396; Metazoa - 17338; Fungi - 3422; Plants - 5037; Viruses - 0; Other Euka…	126	439	3e-29	348.413	53.1746	63.4921
Rsa1.0_16541.1.g59487.t1	ref|NP_193413.2| enoyl-CoA hydratase [Arabidopsis thaliana] gi|332658405|gb|AEE83805.1| ATP-dependent caseinolytic (Clp) protease/crotonase family protein [Arabidopsis thaliana]	137	301	2e-64	219.708	86.8613	92.7007	enoyl-CoA hydratase	gbpln	Arabidopsis thaliana	AT4G16800.1 | Symbols: | ATP-dependent caseinolytic (Clp) protease/crotonase family protein | chr4:9454931-9457000 REVERSE LENGTH=301	137	301	5e-67	219.708	86.8613	92.7007
Rsa1.0_16542.1.g59488.t1	ref|XP_002873088.1| acylphosphatase family [Arabidopsis lyrata subsp. lyrata] gi|297318925|gb|EFH49347.1| acylphosphatase family [Arabidopsis lyrata subsp. lyrata]	90	171	4e-24	190	65.5556	70	acylphosphatase family	gbpln	Arabidopsis lyrata	AT5G03370.1 | Symbols: | acylphosphatase family | chr5:825798-827020 REVERSE LENGTH=171	90	171	9e-27	190	64.4444	70
Rsa1.0_16544.1.g59489.t1	gb|ABD65065.1| hypothetical protein 27.t00043 [Brassica oleracea]	119	117	5e-23	98.3193	56.3025	69.7479	hypothetical protein 27.t00043	gbpln	Brassica oleracea	#	#	#	#	#	#	#
Rsa1.0_16546.1.g59490.t1	ref|NP_179382.2| nucleic acid binding / zinc ion binding protein [Arabidopsis thaliana] gi|50058845|gb|AAT69167.1| hypothetical protein At2g17920 [Arabidopsis thaliana] gi|330251607|gb|AEC06701.1| nucleic acid binding / zinc ion binding protein [Arabidopsis thaliana]	134	307	3e-11	229.104	27.6119	39.5522	nucleic acid binding / zinc ion binding protein	gbpln	Arabidopsis thaliana	AT2G17920.1 | Symbols: | nucleic acid binding;zinc ion binding | chr2:7782808-7783731 FORWARD LENGTH=307	134	307	7e-14	229.104	27.6119	39.5522
Rsa1.0_16547.1.g59491.t1	gb|EOA39283.1| hypothetical protein CARUB_v10012292mg [Capsella rubella]	95	137	3e-41	144.211	81.0526	91.5789	hypothetical protein CARUB_v10012292mg	gbpln	Capsella rubella	AT1G07645.1 | Symbols: ATDSI-1VOC, DSI-1VOC | dessication-induced 1VOC superfamily protein | chr1:2367612-2368349 REVERSE LENGTH=137	95	137	5e-44	144.211	81.0526	91.5789
Rsa1.0_16547.1.g59492.t1	tpg|DAA40122.1| TPA: histone H4.3 [Zea mays]	103	248	3e-52	240.777	100	100	TPA: histone H4.3	gbenv/gbpln	Zea mays	AT5G59970.1 | Symbols: | Histone superfamily protein | chr5:24146352-24146663 REVERSE LENGTH=103	103	103	2e-52	100	100	100
Rsa1.0_16549.1.g59493.t1	dbj|BAB09923.1| copia-like retrotransposable element [Arabidopsis thaliana]	478	1342	1e-139	280.753	48.5356	61.5063	copia-like retrotransposable element	gbpln	Arabidopsis thaliana	AT4G23160.1 | Symbols: CRK8 | cysteine-rich RLK (RECEPTOR-like protein kinase) 8 | chr4:12129485-12134086 FORWARD LENGTH=1262	478	1262	6e-57	264.017	28.0335	43.0962
Rsa1.0_16552.1.g59494.t1	#	#	#	#	#	#	#	-	----	----	#	#	#	#	#	#	#
Rsa1.0_16552.1.g59495.t1	sp|O23787.1|THI4_CITSI RecName: Full=Thiamine thiazole synthase, chloroplastic; AltName: Full=Thiazole biosynthetic enzyme; Flags: Precursor gi|2582665|emb|CAB05370.1| thi [Citrus sinensis]	61	356	7e-22	583.607	81.9672	91.8033	RecName: Full=Thiamine thiazole synthase, chloroplastic; AltName: Full=Thiazole biosynthetic enzyme; Flags: Precursor gi|2582665|emb|CAB05370.1| thi	gbpln	Citrus sinensis	AT5G54770.1 | Symbols: THI1, TZ, THI4 | thiazole biosynthetic enzyme, chloroplast (ARA6) (THI1) (THI4) | chr5:22246634-22247891 FORWARD LENGTH=349	61	349	1e-24	572.131	86.8852	90.1639
Rsa1.0_16553.1.g59496.t1	dbj|BAB85601.1| metallothionein type 3 [Brassica juncea]	65	67	2e-27	103.077	98.4615	98.4615	metallothionein type 3	gbpln	Brassica juncea	AT3G15353.1 | Symbols: MT3, ATMT3 | metallothionein 3 | chr3:5180825-5181325 REVERSE LENGTH=69	65	69	1e-25	106.154	89.2308	92.3077
Rsa1.0_16555.1.g59497.t2	gb|EOA26027.1| hypothetical protein CARUB_v10019435mg [Capsella rubella]	456	595	7e-58	130.482	27.8509	37.2807	hypothetical protein CARUB_v10019435mg	gbpln	Capsella rubella	AT1G47350.1 | Symbols: | F-box associated ubiquitination effector family protein | chr1:17358447-17360722 REVERSE LENGTH=528	456	528	6e-19	115.789	14.2544	19.5175
Rsa1.0_16556.1.g59498.t1	gb|AAG10817.1|AC011808_5 Putative retroelement polyprotein [Arabidopsis thaliana]	627	1413	0	225.359	72.4083	85.8054	Putative retroelement polyprotein	gbpln	Arabidopsis thaliana	AT4G23160.1 | Symbols: CRK8 | cysteine-rich RLK (RECEPTOR-like protein kinase) 8 | chr4:12129485-12134086 FORWARD LENGTH=1262	627	1262	0	201.276	51.1962	63.4769
Rsa1.0_16557.1.g59499.t1	gb|EOA38119.1| hypothetical protein CARUB_v10009589mg [Capsella rubella]	167	351	1e-16	210.18	38.9222	53.8922	hypothetical protein CARUB_v10009589mg	gbpln	Capsella rubella	AT1G55530.1 | Symbols: | RING/U-box superfamily protein | chr1:20729472-20730527 REVERSE LENGTH=351	167	351	5e-18	210.18	40.7186	56.8862
Rsa1.0_16559.1.g59500.t1	gb|AAD17398.1| putative non-LTR retroelement reverse transcriptase [Arabidopsis thaliana]	603	1225	8e-94	203.151	27.6949	36.3184	putative non-LTR retroelement reverse transcriptase	gbpln	Arabidopsis thaliana	#	#	#	#	#	#	#
Rsa1.0_16560.1.g59501.t1	ref|XP_002877596.1| hypothetical protein ARALYDRAFT_906046 [Arabidopsis lyrata subsp. lyrata] gi|297323434|gb|EFH53855.1| hypothetical protein ARALYDRAFT_906046 [Arabidopsis lyrata subsp. lyrata]	57	183	4e-23	321.053	94.7368	98.2456	hypothetical protein ARALYDRAFT_906046	gbpln	Arabidopsis lyrata	AT3G48100.1 | Symbols: ARR5, ATRR2, IBC6, RR5 | response regulator 5 | chr3:17759112-17760740 REVERSE LENGTH=184	57	184	7e-26	322.807	94.7368	98.2456
Rsa1.0_16561.1.g59502.t1	ref|XP_002877651.1| hypothetical protein ARALYDRAFT_485272 [Arabidopsis lyrata subsp. lyrata] gi|297323489|gb|EFH53910.1| hypothetical protein ARALYDRAFT_485272 [Arabidopsis lyrata subsp. lyrata]	317	1217	1e-116	383.912	77.918	86.4353	hypothetical protein ARALYDRAFT_485272	gbpln	Arabidopsis lyrata	AT3G49140.1 | Symbols: | Pentatricopeptide repeat (PPR) superfamily protein | chr3:18212187-18215557 REVERSE LENGTH=499	317	499	1e-111	157.413	75.7098	84.858
Rsa1.0_16562.1.g59503.t2	gb|EOA19257.1| hypothetical protein CARUB_v10000215mg, partial [Capsella rubella]	329	846	1e-160	257.143	85.1064	88.7538	hypothetical protein CARUB_v10000215mg, partial	gbpln	Capsella rubella	AT4G04790.1 | Symbols: | Tetratricopeptide repeat (TPR)-like superfamily protein | chr4:2435007-2439344 REVERSE LENGTH=821	329	821	1e-158	249.544	82.3708	87.8419
Rsa1.0_16563.1.g59504.t1	dbj|BAA97287.1| retroelement pol polyprotein-like [Arabidopsis thaliana]	672	1491	0	221.875	52.381	69.9405	retroelement pol polyprotein-like	gbpln	Arabidopsis thaliana	AT1G21280.1 | Symbols: | CONTAINS InterPro DOMAIN/s: Retrotransposon gag protein (InterPro:IPR005162); Has 707 Blast hits to 705 proteins in 25 species: Archae - 0; Bacteria - 0; Metazoa - 4; Fungi - 0; Plants - 703; Viruses - 0; Other Eukaryotes - 0 (source: NCBI BLink). | chr1:7447690-7448403 REVERSE LENGTH=237	672	237	5e-28	35.2679	11.4583	17.7083
Rsa1.0_16564.1.g59505.t1	emb|CAB10338.1| hypothetical protein [Arabidopsis thaliana] gi|7268308|emb|CAB78602.1| hypothetical protein [Arabidopsis thaliana]	638	655	1e-162	102.665	49.6865	64.1066	hypothetical protein	gbpln	Arabidopsis thaliana	AT2G01050.1 | Symbols: | zinc ion binding;nucleic acid binding | chr2:68337-69884 REVERSE LENGTH=515	638	515	1e-130	80.721	40.4389	52.1944
Rsa1.0_16565.1.g59506.t1	gb|AAP86200.1| pentatricopeptide repeat-containing protein [Raphanus sativus]	531	654	0	123.164	93.7853	93.9736	pentatricopeptide repeat-containing protein	gbpln	Raphanus sativus	AT1G64100.1 | Symbols: | pentatricopeptide (PPR) repeat-containing protein | chr1:23791585-23793641 FORWARD LENGTH=666	531	666	1e-135	125.424	49.9058	64.4068
Rsa1.0_16566.1.g59507.t1	gb|EOA26437.1| hypothetical protein CARUB_v10025447mg [Capsella rubella]	273	394	1e-95	144.322	60.4396	73.6264	hypothetical protein CARUB_v10025447mg	gbpln	Capsella rubella	AT2G44220.1 | Symbols: | Protein of Unknown Function (DUF239) | chr2:18283803-18285690 FORWARD LENGTH=403	273	403	1e-97	147.619	60.4396	73.6264
Rsa1.0_16567.1.g59508.t1	gb|EOA13224.1| hypothetical protein CARUB_v10026249mg [Capsella rubella]	341	510	1e-179	149.56	89.7361	95.6012	hypothetical protein CARUB_v10026249mg	gbpln	Capsella rubella	AT5G50230.1 | Symbols: | Transducin/WD40 repeat-like superfamily protein | chr5:20448632-20450855 REVERSE LENGTH=509	341	509	1e-176	149.267	87.0968	93.5484
Rsa1.0_16568.1.g59509.t2	#	#	#	#	#	#	#	-	----	----	#	#	#	#	#	#	#
Rsa1.0_16569.1.g59510.t1	#	#	#	#	#	#	#	-	----	----	#	#	#	#	#	#	#
Rsa1.0_16571.1.g59511.t1	dbj|BAM44529.1| polyprotein [Arabidopsis thaliana]	317	1421	6e-58	448.265	40.694	50.7886	polyprotein	gbpln	Arabidopsis thaliana	AT4G23160.1 | Symbols: CRK8 | cysteine-rich RLK (RECEPTOR-like protein kinase) 8 | chr4:12129485-12134086 FORWARD LENGTH=1262	317	1262	9e-36	398.107	26.8139	37.8549
Rsa1.0_16572.1.g59512.t1	#	#	#	#	#	#	#	-	----	----	#	#	#	#	#	#	#
Rsa1.0_16572.1.g59513.t1	gb|EOA13445.1| hypothetical protein CARUB_v10026488mg, partial [Capsella rubella]	188	415	1e-93	220.745	88.2979	94.1489	hypothetical protein CARUB_v10026488mg, partial	gbpln	Capsella rubella	AT5G57270.3 | Symbols: | Core-2/I-branching beta-1,6-N-acetylglucosaminyltransferase family protein | chr5:23200984-23203105 REVERSE LENGTH=388	188	388	5e-92	206.383	87.766	93.0851
Rsa1.0_16574.1.g59514.t1	ref|XP_002884262.1| hypothetical protein ARALYDRAFT_896070 [Arabidopsis lyrata subsp. lyrata] gi|297330102|gb|EFH60521.1| hypothetical protein ARALYDRAFT_896070 [Arabidopsis lyrata subsp. lyrata]	125	125	2e-45	100	91.2	93.6	hypothetical protein ARALYDRAFT_896070	gbpln	Arabidopsis lyrata	AT3G01740.1 | Symbols: | Mitochondrial ribosomal protein L37 | chr3:268118-268498 FORWARD LENGTH=126	125	126	3e-46	100.8	91.2	92.8
Rsa1.0_16576.1.g59515.t2	#	#	#	#	#	#	#	-	----	----	#	#	#	#	#	#	#
Rsa1.0_16578.1.g59516.t1	gb|ABW81031.1| LTRGag-pol-polymerase 3 [Arabidopsis lyrata subsp. lyrata]	548	1296	1e-117	236.496	45.438	62.4088	LTRGag-pol-polymerase 3	gbpln	Arabidopsis lyrata	AT1G34070.1 | Symbols: | CONTAINS InterPro DOMAIN/s: Retrotransposon gag protein (InterPro:IPR005162); BEST Arabidopsis thaliana protein match is: unknown protein (TAIR:AT5G48050.1); Has 648 Blast hits to 647 proteins in 29 species: Archae - 0; Bacteria - 0; Metazoa - 16; Fungi - 25; Plants - 607; Viruses - 0; Other Eukaryotes - 0 (source: NCBI BLink). | chr1:12402283-12403209 FORWARD LENGTH=308	548	308	3e-80	56.2044	28.1022	34.854
Rsa1.0_16579.1.g59517.t1	gb|AAK63973.1| At1g79600/F20B17_3 [Arabidopsis thaliana]	42	569	3e-13	1354.76	92.8571	97.619	At1g79600/F20B17_3	gbpln	Arabidopsis thaliana	AT1G79600.1 | Symbols: | Protein kinase superfamily protein | chr1:29950105-29952516 REVERSE LENGTH=711	42	711	6e-16	1692.86	92.8571	97.619
Rsa1.0_16580.1.g59518.t1	#	#	#	#	#	#	#	-	----	----	#	#	#	#	#	#	#
Rsa1.0_16581.1.g59519.t1	#	#	#	#	#	#	#	-	----	----	#	#	#	#	#	#	#
Rsa1.0_16586.1.g59520.t1	#	#	#	#	#	#	#	-	----	----	#	#	#	#	#	#	#
Rsa1.0_16593.1.g59521.t1	ref|XP_002864201.1| hypothetical protein ARALYDRAFT_495357 [Arabidopsis lyrata subsp. lyrata] gi|297310036|gb|EFH40460.1| hypothetical protein ARALYDRAFT_495357 [Arabidopsis lyrata subsp. lyrata]	167	335	3e-58	200.599	64.6707	79.0419	hypothetical protein ARALYDRAFT_495357	gbpln	Arabidopsis lyrata	AT5G52930.1 | Symbols: | Protein of unknown function (DUF295) | chr5:21470370-21471449 FORWARD LENGTH=359	167	359	2e-56	214.97	61.6766	75.4491
Rsa1.0_16594.1.g59522.t1	#	#	#	#	#	#	#	-	----	----	#	#	#	#	#	#	#
Rsa1.0_16594.1.g59523.t1	ref|XP_002881355.1| RNA polymerase I specific transcription initiation factor RRN3 family protein [Arabidopsis lyrata subsp. lyrata] gi|297327194|gb|EFH57614.1| RNA polymerase I specific transcription initiation factor RRN3 family protein [Arabidopsis lyrata subsp. lyrata]	92	614	2e-20	667.391	64.1304	75	RNA polymerase I specific transcription initiation factor RRN3 family protein	gbpln	Arabidopsis lyrata	AT2G34750.1 | Symbols: | RNA polymerase I specific transcription initiation factor RRN3 protein | chr2:14660449-14663792 REVERSE LENGTH=613	92	613	1e-20	666.304	58.6957	72.8261
Rsa1.0_16596.1.g59524.t1	#	#	#	#	#	#	#	-	----	----	#	#	#	#	#	#	#
Rsa1.0_16596.1.g59525.t1	gb|AAF79618.1|AC027665_19 F5M15.26 [Arabidopsis thaliana]	255	1838	7e-35	720.784	37.6471	58.8235	F5M15.26	gbpln	Arabidopsis thaliana	#	#	#	#	#	#	#
Rsa1.0_16597.1.g59526.t1	gb|EOA36307.1| hypothetical protein CARUB_v10010615mg [Capsella rubella]	116	133	2e-19	114.655	50.8621	60.3448	hypothetical protein CARUB_v10010615mg	gbpln	Capsella rubella	AT1G24148.1 | Symbols: | unknown protein; FUNCTIONS IN: molecular_function unknown; INVOLVED IN: biological_process unknown; LOCATED IN: cellular_component unknown; BEST Arabidopsis thaliana protein match is: unknown protein (TAIR:AT1G24147.1). | chr1:8544572-8545309 FORWARD LENGTH=115	116	115	5e-18	99.1379	43.1034	50.8621
Rsa1.0_16601.1.g59527.t1	gb|EOA39929.1| hypothetical protein CARUB_v10008621mg [Capsella rubella]	186	606	1e-97	325.806	94.086	95.1613	hypothetical protein CARUB_v10008621mg	gbpln	Capsella rubella	AT1G05230.4 | Symbols: HDG2 | homeodomain GLABROUS 2 | chr1:1513388-1517024 REVERSE LENGTH=721	186	721	1e-100	387.634	91.9355	94.086
Rsa1.0_16602.1.g59528.t1	ref|XP_002884152.1| hypothetical protein ARALYDRAFT_480771 [Arabidopsis lyrata subsp. lyrata] gi|297329992|gb|EFH60411.1| hypothetical protein ARALYDRAFT_480771 [Arabidopsis lyrata subsp. lyrata]	186	323	1e-46	173.656	61.2903	74.1935	hypothetical protein ARALYDRAFT_480771	gbpln	Arabidopsis lyrata	AT2G18690.1 | Symbols: | unknown protein; FUNCTIONS IN: molecular_function unknown; INVOLVED IN: biological_process unknown; LOCATED IN: membrane; EXPRESSED IN: 17 plant structures; EXPRESSED DURING: 9 growth stages; CONTAINS InterPro DOMAIN/s: Protein of unknown function DUF975 (InterPro:IPR010380); BEST Arabidopsis thaliana protein match is: unknown protein (TAIR:AT2G18680.1); Has 213 Blast hit…	186	322	1e-48	173.118	60.7527	73.6559
Rsa1.0_16604.1.g59529.t1	#	#	#	#	#	#	#	-	----	----	#	#	#	#	#	#	#
Rsa1.0_16605.1.g59530.t1	#	#	#	#	#	#	#	-	----	----	#	#	#	#	#	#	#
Rsa1.0_16606.1.g59531.t1	#	#	#	#	#	#	#	-	----	----	#	#	#	#	#	#	#
Rsa1.0_16607.1.g59532.t1	emb|CAB39638.1| RNA-directed DNA polymerase-like protein [Arabidopsis thaliana] gi|7267666|emb|CAB78094.1| RNA-directed DNA polymerase-like protein [Arabidopsis thaliana]	338	1274	3e-31	376.923	29.5858	48.2249	RNA-directed DNA polymerase-like protein	gbpln	Arabidopsis thaliana	AT1G10000.1 | Symbols: | Ribonuclease H-like superfamily protein | chr1:3263877-3264788 REVERSE LENGTH=303	338	303	6e-32	89.645	29.8817	44.0828
Rsa1.0_16609.1.g59533.t1	ref|NP_566921.1| uncharacterized protein [Arabidopsis thaliana] gi|6561950|emb|CAB62454.1| hypothetical protein [Arabidopsis thaliana] gi|332645028|gb|AEE78549.1| uncharacterized protein AT3G49490 [Arabidopsis thaliana]	266	953	4e-25	358.271	46.2406	62.406	uncharacterized protein	gbpln	Arabidopsis thaliana	AT3G49490.1 | Symbols: | unknown protein; Has 722 Blast hits to 186 proteins in 64 species: Archae - 0; Bacteria - 30; Metazoa - 72; Fungi - 48; Plants - 38; Viruses - 0; Other Eukaryotes - 534 (source: NCBI BLink). | chr3:18344926-18348648 REVERSE LENGTH=953	266	953	1e-27	358.271	46.2406	62.406
Rsa1.0_16611.1.g59534.t4	gb|AAG52321.1|AC021666_10 hypothetical protein; 77302-71408 [Arabidopsis thaliana]	236	523	4e-36	221.61	36.4407	49.5763	hypothetical protein; 77302-71408	gbpln	Arabidopsis thaliana	#	#	#	#	#	#	#
Rsa1.0_16612.1.g59535.t1	gb|AAM67318.1| unknown [Arabidopsis thaliana] gi|62320190|dbj|BAD94411.1| hypothetical protein [Arabidopsis thaliana]	153	42	2e-14	27.451	26.1438	26.1438	unknown	gbpln	Arabidopsis thaliana	#	#	#	#	#	#	#
Rsa1.0_16613.1.g59536.t1	ref|XP_002873765.1| binding protein [Arabidopsis lyrata subsp. lyrata] gi|297319602|gb|EFH50024.1| binding protein [Arabidopsis lyrata subsp. lyrata]	317	1249	1e-159	394.006	85.489	92.429	binding protein	gbpln	Arabidopsis lyrata	AT5G16280.1 | Symbols: | Tetratricopeptide repeat (TPR)-like superfamily protein | chr5:5323377-5331345 REVERSE LENGTH=1272	317	1272	1e-160	401.262	85.1735	92.1136
Rsa1.0_16617.1.g59537.t1	gb|EOA32479.1| hypothetical protein CARUB_v10015755mg [Capsella rubella]	491	700	0	142.566	95.112	96.945	hypothetical protein CARUB_v10015755mg	gbpln	Capsella rubella	AT3G15380.1 | Symbols: | Plasma-membrane choline transporter family protein | chr3:5193319-5196435 FORWARD LENGTH=700	491	700	0	142.566	94.501	96.945
Rsa1.0_16618.1.g59538.t4	gb|AAG51783.1|AC079679_3 reverse transcriptase, putative; 16838-20266 [Arabidopsis thaliana]	548	1142	1e-168	208.394	55.292	71.3504	reverse transcriptase, putative; 16838-20266	gbpln	Arabidopsis thaliana	AT4G29090.1 | Symbols: | Ribonuclease H-like superfamily protein | chr4:14333528-14335255 FORWARD LENGTH=575	548	575	2e-17	104.927	6.56934	9.30657
Rsa1.0_16619.1.g59539.t1	#	#	#	#	#	#	#	-	----	----	#	#	#	#	#	#	#
Rsa1.0_16622.1.g59540.t1	gb|EOA24640.1| hypothetical protein CARUB_v10017917mg [Capsella rubella]	535	246	1e-29	45.9813	15.8879	24.8598	hypothetical protein CARUB_v10017917mg	gbpln	Capsella rubella	#	#	#	#	#	#	#
Rsa1.0_16623.1.g59541.t1	ref|XP_002876643.1| hypothetical protein ARALYDRAFT_486691 [Arabidopsis lyrata subsp. lyrata] gi|297322481|gb|EFH52902.1| hypothetical protein ARALYDRAFT_486691 [Arabidopsis lyrata subsp. lyrata]	265	271	1e-131	102.264	89.0566	95.0943	hypothetical protein ARALYDRAFT_486691	gbpln	Arabidopsis lyrata	AT3G61870.1 | Symbols: | unknown protein; FUNCTIONS IN: molecular_function unknown; INVOLVED IN: biological_process unknown; LOCATED IN: chloroplast, chloroplast inner membrane, chloroplast envelope; EXPRESSED IN: 23 plant structures; EXPRESSED DURING: 14 growth stages; Has 200 Blast hits to 200 proteins in 73 species: Archae - 0; Bacteria - 112; Metazoa - 0; Fungi - 0; Plants - 53; Viruses - 0; …	265	272	1e-133	102.642	89.8113	95.8491
Rsa1.0_16625.1.g59542.t1	dbj|BAB10790.1| retroelement pol polyprotein-like [Arabidopsis thaliana]	569	1864	1e-113	327.592	47.1002	65.5536	retroelement pol polyprotein-like	gbpln	Arabidopsis thaliana	#	#	#	#	#	#	#
Rsa1.0_16626.1.g59543.t1	gb|AAD17395.1| putative non-LTR retroelement reverse transcriptase [Arabidopsis thaliana]	437	1138	9e-91	260.412	38.9016	54.2334	putative non-LTR retroelement reverse transcriptase	gbpln	Arabidopsis thaliana	AT4G29090.1 | Symbols: | Ribonuclease H-like superfamily protein | chr4:14333528-14335255 FORWARD LENGTH=575	437	575	6e-58	131.579	28.6041	48.2838
Rsa1.0_16627.1.g59544.t1	#	#	#	#	#	#	#	-	----	----	#	#	#	#	#	#	#
Rsa1.0_16627.1.g59545.t1	#	#	#	#	#	#	#	-	----	----	#	#	#	#	#	#	#
Rsa1.0_16628.1.g59546.t1	gb|EOA27995.1| hypothetical protein CARUB_v10024172mg [Capsella rubella]	153	174	2e-64	113.725	80.3922	89.5425	hypothetical protein CARUB_v10024172mg	gbpln	Capsella rubella	AT2G43060.1 | Symbols: IBH1 | ILI1 binding bHLH 1 | chr2:17909247-17909717 FORWARD LENGTH=156	153	156	6e-64	101.961	80.3922	89.5425
Rsa1.0_16629.1.g59547.t1	gb|AAG51783.1|AC079679_3 reverse transcriptase, putative; 16838-20266 [Arabidopsis thaliana]	531	1142	1e-157	215.066	48.7759	59.5104	reverse transcriptase, putative; 16838-20266	gbpln	Arabidopsis thaliana	AT1G43760.1 | Symbols: | DNAse I-like superfamily protein | chr1:16528880-16531065 REVERSE LENGTH=626	531	626	3e-20	117.891	10.3578	14.8776
Rsa1.0_16631.1.g59548.t1	gb|EOA18109.1| hypothetical protein CARUB_v10006570mg [Capsella rubella]	77	1178	5e-23	1529.87	70.1299	80.5195	hypothetical protein CARUB_v10006570mg	gbpln	Capsella rubella	AT1G27320.1 | Symbols: AHK3, HK3 | histidine kinase 3 | chr1:9487780-9492027 FORWARD LENGTH=1036	77	1036	1e-25	1345.45	63.6364	79.2208
Rsa1.0_16631.1.g59549.t1	#	#	#	#	#	#	#	-	----	----	#	#	#	#	#	#	#
Rsa1.0_16633.1.g59550.t1	ref|NP_195730.1| O-fucosyltransferase family protein [Arabidopsis thaliana] gi|6759433|emb|CAB69838.1| putative protein [Arabidopsis thaliana] gi|209529755|gb|ACI49772.1| At5g01100 [Arabidopsis thaliana] gi|332002916|gb|AED90299.1| O-fucosyltransferase family protein [Arabidopsis thaliana]	358	631	0	176.257	89.6648	97.2067	O-fucosyltransferase family protein	gbpln	Arabidopsis thaliana	AT5G01100.1 | Symbols: | O-fucosyltransferase family protein | chr5:34872-37756 REVERSE LENGTH=631	358	631	0	176.257	89.6648	97.2067
Rsa1.0_16635.1.g59551.t1	gb|AAD37020.1| putative retroelement pol polyprotein [Arabidopsis thaliana]	210	949	3e-24	451.905	32.8571	40	putative retroelement pol polyprotein	gbpln	Arabidopsis thaliana	#	#	#	#	#	#	#
Rsa1.0_16638.1.g59552.t1	ref|XP_002891730.1| dynamin family protein [Arabidopsis lyrata subsp. lyrata] gi|297337572|gb|EFH67989.1| dynamin family protein [Arabidopsis lyrata subsp. lyrata]	181	817	5e-58	451.381	75.6906	85.6354	dynamin family protein	gbpln	Arabidopsis lyrata	AT1G53140.1 | Symbols: DRP5A | Dynamin related protein 5A | chr1:19799271-19802441 FORWARD LENGTH=817	181	817	2e-59	451.381	75.1381	85.6354
Rsa1.0_16639.1.g59553.t1	gb|ABW81060.1| GagPol3 [Arabidopsis lyrata subsp. lyrata]	340	1103	1e-111	324.412	60.8824	73.2353	GagPol3	gbpln	Arabidopsis lyrata	#	#	#	#	#	#	#
Rsa1.0_16639.1.g59554.t1	#	#	#	#	#	#	#	-	----	----	#	#	#	#	#	#	#
Rsa1.0_16640.1.g59555.t1	gb|AAG10812.1|AC018460_6 Putative retroelement polyprotein [Arabidopsis thaliana]	462	1404	0	303.896	75.974	86.3636	Putative retroelement polyprotein	gbpln	Arabidopsis thaliana	AT4G23160.1 | Symbols: CRK8 | cysteine-rich RLK (RECEPTOR-like protein kinase) 8 | chr4:12129485-12134086 FORWARD LENGTH=1262	462	1262	1e-113	273.16	42.4242	59.9567
Rsa1.0_16642.1.g59556.t1	#	#	#	#	#	#	#	-	----	----	#	#	#	#	#	#	#
Rsa1.0_16644.1.g59557.t1	ref|XP_002872970.1| chloroplast transketolase [Arabidopsis lyrata subsp. lyrata] gi|297318807|gb|EFH49229.1| chloroplast transketolase [Arabidopsis lyrata subsp. lyrata]	476	734	0	154.202	93.2773	96.0084	chloroplast transketolase	gbpln	Arabidopsis lyrata	AT3G60750.1 | Symbols: | Transketolase | chr3:22454004-22456824 FORWARD LENGTH=741	476	741	0	155.672	85.9244	92.437
Rsa1.0_16648.1.g59558.t1	ref|NP_001189748.1| Golgi SNARE 12 protein [Arabidopsis thaliana] gi|378405178|sp|O22151.2|GOS12_ARATH RecName: Full=Golgi SNAP receptor complex member 1-2; AltName: Full=Golgi SNARE 12 protein; Short=AtGOS12 gi|330255431|gb|AEC10525.1| Golgi SNARE 12 protein [Arabidopsis thaliana]	55	257	1e-19	467.273	89.0909	92.7273	Golgi SNARE 12 protein	gbpln	Arabidopsis thaliana	AT2G45200.2 | Symbols: GOS12 | golgi snare 12 | chr2:18637689-18639640 REVERSE LENGTH=257	55	257	2e-22	467.273	89.0909	92.7273
Rsa1.0_16652.1.g59559.t1	gb|EFA13558.1| hypothetical protein TcasGA2_TC002334 [Tribolium castaneum]	166	75	3e-29	45.1807	39.1566	39.1566	hypothetical protein TcasGA2_TC002334	gbinv	Tribolium castaneum	#	#	#	#	#	#	#
Rsa1.0_16653.1.g59560.t1	gb|EOA24053.1| hypothetical protein CARUB_v10017271mg [Capsella rubella]	345	437	1e-157	126.667	88.4058	92.1739	hypothetical protein CARUB_v10017271mg	gbpln	Capsella rubella	AT3G58030.4 | Symbols: | RING/U-box superfamily protein | chr3:21485527-21486837 FORWARD LENGTH=436	345	436	1e-158	126.377	86.6667	91.5942
Rsa1.0_16659.1.g59561.t1	ref|XP_002892806.1| ATHB31 [Arabidopsis lyrata subsp. lyrata] gi|297338648|gb|EFH69065.1| ATHB31 [Arabidopsis lyrata subsp. lyrata]	314	311	1e-146	99.0446	87.8981	91.0828	ATHB31	gbpln	Arabidopsis lyrata	AT1G14440.2 | Symbols: AtHB31, HB31, ZHD4 | homeobox protein 31 | chr1:4939076-4940014 REVERSE LENGTH=312	314	312	1e-146	99.3631	87.2611	90.4459
Rsa1.0_16660.1.g59562.t2	ref|XP_002881946.1| dihydrodipicolinate reductase family protein [Arabidopsis lyrata subsp. lyrata] gi|297327785|gb|EFH58205.1| dihydrodipicolinate reductase family protein [Arabidopsis lyrata subsp. lyrata]	119	347	5e-65	291.597	98.3193	100	dihydrodipicolinate reductase family protein	gbpln	Arabidopsis lyrata	AT2G44040.1 | Symbols: | Dihydrodipicolinate reductase, bacterial/plant | chr2:18221985-18223998 REVERSE LENGTH=347	119	347	9e-68	291.597	98.3193	100
Rsa1.0_16661.1.g59563.t1	gb|ABD65057.1| hypothetical protein 27.t00123 [Brassica oleracea]	288	190	4e-37	65.9722	36.8056	42.0139	hypothetical protein 27.t00123	gbpln	Brassica oleracea	#	#	#	#	#	#	#
Rsa1.0_16662.1.g59564.t1	gb|ABD65091.1| hypothetical protein 31.t00049 [Brassica oleracea]	119	530	6e-17	445.378	42.8571	55.4622	hypothetical protein 31.t00049	gbpln	Brassica oleracea	#	#	#	#	#	#	#
Rsa1.0_16662.1.g59565.t1	#	#	#	#	#	#	#	-	----	----	#	#	#	#	#	#	#
Rsa1.0_16663.1.g59566.t1	gb|EOA27966.1| hypothetical protein CARUB_v10024137mg [Capsella rubella]	142	184	2e-43	129.577	78.8732	85.2113	hypothetical protein CARUB_v10024137mg	gbpln	Capsella rubella	AT2G42975.1 | Symbols: | unknown protein; FUNCTIONS IN: molecular_function unknown; INVOLVED IN: biological_process unknown; LOCATED IN: chloroplast thylakoid membrane, chloroplast; Has 32 Blast hits to 32 proteins in 16 species: Archae - 0; Bacteria - 0; Metazoa - 2; Fungi - 2; Plants - 28; Viruses - 0; Other Eukaryotes - 0 (source: NCBI BLink). | chr2:17873998-17874820 FORWARD LENGTH=187	142	187	1e-41	131.69	79.5775	87.3239
Rsa1.0_16666.1.g59567.t1	#	#	#	#	#	#	#	-	----	----	#	#	#	#	#	#	#
Rsa1.0_16667.1.g59568.t1	emb|CAB89177.1| SLL3 ORF2 protein [Brassica napus var. napus]	118	291	7e-35	246.61	68.6441	80.5085	SLL3 ORF2 protein	gbpln	Brassica napus	#	#	#	#	#	#	#
Rsa1.0_16668.1.g59569.t1	gb|EOA25129.1| hypothetical protein CARUB_v10018438mg [Capsella rubella]	173	235	2e-88	135.838	94.2197	97.1098	hypothetical protein CARUB_v10018438mg	gbpln	Capsella rubella	AT3G55030.1 | Symbols: PGPS2 | phosphatidylglycerolphosphate synthase 2 | chr3:20396860-20398224 FORWARD LENGTH=233	173	233	5e-90	134.682	94.2197	96.5318
Rsa1.0_16669.1.g59570.t1	gb|EOA14610.1| hypothetical protein CARUB_v10027862mg [Capsella rubella]	132	369	1e-36	279.545	63.6364	78.7879	hypothetical protein CARUB_v10027862mg	gbpln	Capsella rubella	AT5G54560.1 | Symbols: | Protein of unknown function (DUF295) | chr5:22161134-22162216 FORWARD LENGTH=360	132	360	2e-38	272.727	62.8788	77.2727
Rsa1.0_16671.1.g59571.t1	ref|XP_002877697.1| leucine-rich repeat family protein [Arabidopsis lyrata subsp. lyrata] gi|297323535|gb|EFH53956.1| leucine-rich repeat family protein [Arabidopsis lyrata subsp. lyrata]	224	278	1e-108	124.107	89.7321	93.75	leucine-rich repeat family protein	gbpln	Arabidopsis lyrata	AT3G49750.1 | Symbols: AtRLP44, RLP44 | receptor like protein 44 | chr3:18450604-18451428 REVERSE LENGTH=274	224	274	1e-108	122.321	84.8214	88.3929
Rsa1.0_16674.1.g59572.t1	gb|EOA19838.1| hypothetical protein CARUB_v10000085mg [Capsella rubella]	498	1116	0	224.096	95.5823	98.1928	hypothetical protein CARUB_v10000085mg	gbpln	Capsella rubella	AT5G19820.1 | Symbols: emb2734 | ARM repeat superfamily protein | chr5:6695731-6701247 REVERSE LENGTH=1116	498	1116	0	224.096	93.5743	97.1888
Rsa1.0_16675.1.g59573.t1	gb|AAF69169.1|AC007915_21 F27F5.21 [Arabidopsis thaliana]	256	1023	2e-83	399.609	58.9844	72.2656	F27F5.21	gbpln	Arabidopsis thaliana	AT1G43760.1 | Symbols: | DNAse I-like superfamily protein | chr1:16528880-16531065 REVERSE LENGTH=626	256	626	3e-26	244.531	26.5625	42.9688
Rsa1.0_16677.1.g59574.t1	#	#	#	#	#	#	#	-	----	----	AT5G57830.1 | Symbols: | Protein of unknown function, DUF593 | chr5:23429406-23430860 REVERSE LENGTH=387	39	387	6e-11	992.308	79.4872	89.7436
Rsa1.0_16677.1.g59575.t1	ref|NP_568868.1| ubiquitin family protein [Arabidopsis thaliana] gi|30696949|ref|NP_851205.1| ubiquitin family protein [Arabidopsis thaliana] gi|30696951|ref|NP_851206.1| ubiquitin family protein [Arabidopsis thaliana] gi|21618108|gb|AAM67158.1| ubiquitin-like protein [Arabidopsis thaliana] gi|28416583|gb|AAO42822.1| At5g57860 [Arabidopsis thaliana] gi|110735891|dbj|BAE99921.1| hypothetical prote…	149	95	1e-31	63.7584	44.9664	48.3221	ubiquitin family protein	gbpln	Arabidopsis thaliana	AT5G57860.2 | Symbols: | Ubiquitin-like superfamily protein | chr5:23437991-23439087 FORWARD LENGTH=95	149	95	3e-34	63.7584	44.9664	48.3221
Rsa1.0_16678.1.g59576.t1	#	#	#	#	#	#	#	-	----	----	#	#	#	#	#	#	#
Rsa1.0_16680.1.g59577.t1	gb|AAF79348.1|AC007887_7 F15O4.13 [Arabidopsis thaliana]	333	1887	9e-52	566.667	37.5375	51.3514	F15O4.13	gbpln	Arabidopsis thaliana	#	#	#	#	#	#	#
Rsa1.0_16681.1.g59578.t1	#	#	#	#	#	#	#	-	----	----	#	#	#	#	#	#	#
Rsa1.0_16682.1.g59579.t1	gb|EGV96854.1| Keratin-associated protein 4-3 [Cricetulus griseus]	389	224	3e-18	57.5835	16.9666	21.8509	Keratin-associated protein 4-3	gbrod	Cricetulus griseus	#	#	#	#	#	#	#
Rsa1.0_16684.1.g59580.t1	#	#	#	#	#	#	#	-	----	----	#	#	#	#	#	#	#
Rsa1.0_16685.1.g59581.t1	ref|NP_198806.2| Small GTP-binding protein [Arabidopsis thaliana] gi|75171453|sp|Q9FLE4.1|GUF1_ARATH RecName: Full=Translation factor GUF1 homolog, mitochondrial; AltName: Full=Elongation factor 4 homolog; Short=EF-4; AltName: Full=GTPase GUF1 homolog; AltName: Full=Ribosomal back-translocase; Flags: Precursor gi|10176983|dbj|BAB10215.1| GTP-binding membrane protein LepA homolog [Arabidopsis thal…	511	663	0	129.746	96.8689	98.6301	Small GTP-binding protein	gbpln	Arabidopsis thaliana	AT5G39900.1 | Symbols: | Small GTP-binding protein | chr5:15976719-15978925 REVERSE LENGTH=663	511	663	0	129.746	96.8689	98.6301
Rsa1.0_16686.1.g59582.t1	ref|NP_187524.2| uncharacterized protein [Arabidopsis thaliana] gi|55978793|gb|AAV68858.1| hypothetical protein AT3G09120 [Arabidopsis thaliana] gi|60547753|gb|AAX23840.1| hypothetical protein At3g09120 [Arabidopsis thaliana] gi|332641204|gb|AEE74725.1| uncharacterized protein AT3G09120 [Arabidopsis thaliana]	262	314	2e-71	119.847	58.3969	72.9008	uncharacterized protein	gbpln	Arabidopsis thaliana	AT3G09120.1 | Symbols: | Protein of unknown function (DUF674) | chr3:2797556-2798588 REVERSE LENGTH=314	262	314	7e-74	119.847	58.3969	72.9008
Rsa1.0_16687.1.g59583.t1	#	#	#	#	#	#	#	-	----	----	#	#	#	#	#	#	#
Rsa1.0_16688.1.g59584.t1	gb|AAD22339.1| putative retroelement pol polyprotein [Arabidopsis thaliana]	631	1411	0	223.613	62.916	78.13	putative retroelement pol polyprotein	gbpln	Arabidopsis thaliana	ATMG00860.1 | Symbols: ORF158 | DNA/RNA polymerases superfamily protein | chrM:235916-236392 FORWARD LENGTH=158	631	158	9e-19	25.0396	7.44849	10.3011
Rsa1.0_16689.1.g59585.t1	#	#	#	#	#	#	#	-	----	----	#	#	#	#	#	#	#
Rsa1.0_16692.1.g59586.t1	#	#	#	#	#	#	#	-	----	----	#	#	#	#	#	#	#
Rsa1.0_16693.1.g59587.t1	gb|EOA13857.1| hypothetical protein CARUB_v10026960mg, partial [Capsella rubella]	192	266	2e-74	138.542	74.4792	82.2917	hypothetical protein CARUB_v10026960mg, partial	gbpln	Capsella rubella	AT5G66860.1 | Symbols: | Ribosomal protein L25/Gln-tRNA synthetase, anti-codon-binding domain | chr5:26701233-26702531 REVERSE LENGTH=249	192	249	1e-75	129.688	73.4375	81.7708
Rsa1.0_16694.1.g59588.t1	dbj|BAB09269.1| unnamed protein product [Arabidopsis thaliana]	163	422	2e-50	258.896	58.8957	74.2331	unnamed protein product	gbpln	Arabidopsis thaliana	AT3G24255.1 | Symbols: | RNA-directed DNA polymerase (reverse transcriptase)-related family protein | chr3:8789471-8793208 FORWARD LENGTH=746	163	746	1e-13	457.669	21.4724	31.2883
Rsa1.0_16699.1.g59589.t1	#	#	#	#	#	#	#	-	----	----	#	#	#	#	#	#	#
Rsa1.0_16701.1.g59590.t1	ref|XP_002865536.1| hypothetical protein ARALYDRAFT_917542 [Arabidopsis lyrata subsp. lyrata] gi|297311371|gb|EFH41795.1| hypothetical protein ARALYDRAFT_917542 [Arabidopsis lyrata subsp. lyrata]	114	227	9e-13	199.123	38.5965	53.5088	hypothetical protein ARALYDRAFT_917542	gbpln	Arabidopsis lyrata	#	#	#	#	#	#	#
Rsa1.0_16702.1.g59591.t1	ref|XP_002890220.1| phosphoinositide phosphatase family protein [Arabidopsis lyrata subsp. lyrata] gi|297336062|gb|EFH66479.1| phosphoinositide phosphatase family protein [Arabidopsis lyrata subsp. lyrata]	123	785	7e-31	638.211	54.4715	68.2927	phosphoinositide phosphatase family protein	gbpln	Arabidopsis lyrata	AT1G17340.1 | Symbols: | Phosphoinositide phosphatase family protein | chr1:5934129-5938391 FORWARD LENGTH=785	123	785	2e-33	638.211	54.4715	68.2927
Rsa1.0_16704.1.g59592.t1	dbj|BAF81514.1| 2C-methyl-D-erythritol 2,4-cyclodiphosphate [Brassica rapa]	235	230	1e-111	97.8723	93.1915	94.0426	2C-methyl-D-erythritol 2,4-cyclodiphosphate	gbpln	Brassica rapa	AT1G63970.1 | Symbols: ISPF, MECPS | isoprenoid F | chr1:23738923-23740336 REVERSE LENGTH=231	235	231	1e-101	98.2979	82.1277	85.5319
Rsa1.0_16705.1.g59593.t1	gb|AAF79314.1|AC002304_7 F14J16.11 [Arabidopsis thaliana]	130	660	2e-17	507.692	67.6923	77.6923	F14J16.11	gbpln	Arabidopsis thaliana	AT1G55870.2 | Symbols: ATPARN, AHG2 | Polynucleotidyl transferase, ribonuclease H-like superfamily protein | chr1:20896184-20898359 FORWARD LENGTH=540	130	540	2e-17	415.385	46.9231	53.0769
Rsa1.0_16706.1.g59594.t1	#	#	#	#	#	#	#	-	----	----	#	#	#	#	#	#	#
Rsa1.0_16706.1.g59595.t1	gb|EOA37895.1| hypothetical protein CARUB_v10009363mg, partial [Capsella rubella]	63	396	9e-27	628.571	96.8254	96.8254	hypothetical protein CARUB_v10009363mg, partial	gbpln	Capsella rubella	AT1G45688.1 | Symbols: | unknown protein; FUNCTIONS IN: molecular_function unknown; INVOLVED IN: biological_process unknown; LOCATED IN: plasma membrane; EXPRESSED IN: 22 plant structures; EXPRESSED DURING: 13 growth stages; BEST Arabidopsis thaliana protein match is: unknown protein (TAIR:AT5G42860.1); Has 258 Blast hits to 242 proteins in 39 species: Archae - 0; Bacteria - 11; Metazoa - 10; Fun…	63	342	5e-29	542.857	95.2381	96.8254
Rsa1.0_16708.1.g59596.t1	gb|EOA36690.1| hypothetical protein CARUB_v10012094mg [Capsella rubella]	146	423	2e-61	289.726	81.5068	88.3562	hypothetical protein CARUB_v10012094mg	gbpln	Capsella rubella	AT1G02790.1 | Symbols: PGA4 | polygalacturonase 4 | chr1:610681-612225 REVERSE LENGTH=422	146	422	3e-63	289.041	80.137	87.6712
Rsa1.0_16712.1.g59597.t1	gb|EOA37510.1| hypothetical protein CARUB_v10011684mg, partial [Capsella rubella]	319	273	6e-38	85.5799	26.3323	41.0658	hypothetical protein CARUB_v10011684mg, partial	gbpln	Capsella rubella	AT3G31430.1 | Symbols: | unknown protein; FUNCTIONS IN: molecular_function unknown; INVOLVED IN: biological_process unknown; LOCATED IN: endomembrane system; BEST Arabidopsis thaliana protein match is: unknown protein (TAIR:AT5G18636.1); Has 295 Blast hits to 291 proteins in 12 species: Archae - 0; Bacteria - 0; Metazoa - 0; Fungi - 0; Plants - 295; Viruses - 0; Other Eukaryotes - 0 (source: NCBI…	319	336	2e-23	105.329	20.3762	31.348
Rsa1.0_16714.1.g59598.t1	gb|AAC28189.1| contains similarity to Arabidopsis thaliana retrotransposon Athila (GB:X81801) [Arabidopsis thaliana]	247	940	7e-35	380.567	27.9352	35.6275	contains similarity to Arabidopsis thaliana retrotransposon Athila (GB:X81801)	gbpln	Arabidopsis thaliana	#	#	#	#	#	#	#
Rsa1.0_16715.1.g59599.t1	ref|NP_188790.2| endonuclease/exonuclease/phosphatase domain-containing protein [Arabidopsis thaliana] gi|11994389|dbj|BAB02348.1| unnamed protein product [Arabidopsis thaliana] gi|51971657|dbj|BAD44493.1| unknown protein [Arabidopsis thaliana] gi|332642999|gb|AEE76520.1| endonuclease/exonuclease/phosphatase domain-containing protein [Arabidopsis thaliana]	385	458	0	118.961	88.0519	92.7273	endonuclease/exonuclease/phosphatase domain-containing protein	gbpln	Arabidopsis thaliana	AT3G21530.1 | Symbols: | DNAse I-like superfamily protein | chr3:7582828-7584448 REVERSE LENGTH=458	385	458	0	118.961	88.0519	92.7273
Rsa1.0_16717.1.g59600.t1	ref|XP_002866499.1| hypothetical protein ARALYDRAFT_496440 [Arabidopsis lyrata subsp. lyrata] gi|297312334|gb|EFH42758.1| hypothetical protein ARALYDRAFT_496440 [Arabidopsis lyrata subsp. lyrata]	193	961	1e-109	497.927	96.3731	97.9275	hypothetical protein ARALYDRAFT_496440	gbpln	Arabidopsis lyrata	AT5G62600.1 | Symbols: | ARM repeat superfamily protein | chr5:25123337-25132473 REVERSE LENGTH=958	193	958	1e-110	496.373	95.8549	97.4093
Rsa1.0_16718.1.g59601.t1	ref|XP_002886735.1| hypothetical protein ARALYDRAFT_315436 [Arabidopsis lyrata subsp. lyrata] gi|297332576|gb|EFH62994.1| hypothetical protein ARALYDRAFT_315436 [Arabidopsis lyrata subsp. lyrata]	155	649	3e-43	418.71	60.6452	71.6129	hypothetical protein ARALYDRAFT_315436	gbpln	Arabidopsis lyrata	AT1G57820.2 | Symbols: VIM1, ORTH2 | Zinc finger (C3HC4-type RING finger) family protein | chr1:21414342-21417902 REVERSE LENGTH=642	155	642	2e-40	414.194	54.8387	68.3871
Rsa1.0_16719.1.g59602.t1	gb|AAD20658.1| putative retroelement pol polyprotein [Arabidopsis thaliana]	650	1611	0	247.846	60.6154	74	putative retroelement pol polyprotein	gbpln	Arabidopsis thaliana	#	#	#	#	#	#	#
Rsa1.0_16721.1.g59603.t1	gb|EOA25827.1| hypothetical protein CARUB_v10019199mg [Capsella rubella]	98	101	8e-29	103.061	72.449	78.5714	hypothetical protein CARUB_v10019199mg	gbpln	Capsella rubella	#	#	#	#	#	#	#
Rsa1.0_16722.1.g59604.t1	gb|AAG52949.1| gag/pol polyprotein [Arabidopsis thaliana]	621	1643	0	264.573	59.2593	73.752	gag/pol polyprotein	gbpln	Arabidopsis thaliana	AT4G23160.1 | Symbols: CRK8 | cysteine-rich RLK (RECEPTOR-like protein kinase) 8 | chr4:12129485-12134086 FORWARD LENGTH=1262	621	1262	3e-45	203.221	14.8148	21.7391
Rsa1.0_16723.1.g59605.t1	ref|XP_002882590.1| hypothetical protein ARALYDRAFT_478196 [Arabidopsis lyrata subsp. lyrata] gi|297328430|gb|EFH58849.1| hypothetical protein ARALYDRAFT_478196 [Arabidopsis lyrata subsp. lyrata]	121	509	1e-62	420.661	99.1736	99.1736	hypothetical protein ARALYDRAFT_478196	gbpln	Arabidopsis lyrata	AT5G01460.1 | Symbols: | LMBR1-like membrane protein | chr5:186823-190008 FORWARD LENGTH=509	121	509	5e-65	420.661	97.5207	99.1736
Rsa1.0_16724.1.g59606.t1	gb|AAZ41812.1| 01P13-2 [Brassica rapa subsp. pekinensis]	391	558	1e-152	142.711	70.3325	82.3529	01P13-2	gbpln	Brassica rapa	#	#	#	#	#	#	#
Rsa1.0_16725.1.g59607.t1	ref|XP_002892300.1| hypothetical protein ARALYDRAFT_887746 [Arabidopsis lyrata subsp. lyrata] gi|297338142|gb|EFH68559.1| hypothetical protein ARALYDRAFT_887746 [Arabidopsis lyrata subsp. lyrata]	88	90	3e-24	102.273	64.7727	71.5909	hypothetical protein ARALYDRAFT_887746	gbpln	Arabidopsis lyrata	AT1G05575.1 | Symbols: | unknown protein; FUNCTIONS IN: molecular_function unknown; INVOLVED IN: anaerobic respiration; LOCATED IN: endomembrane system; EXPRESSED IN: 17 plant structures; EXPRESSED DURING: 9 growth stages; BEST Arabidopsis thaliana protein match is: unknown protein (TAIR:AT2G31945.1); Has 63 Blast hits to 63 proteins in 10 species: Archae - 0; Bacteria - 0; Metazoa - 0; Fungi - 0…	88	89	5e-21	101.136	65.9091	72.7273
Rsa1.0_16726.1.g59608.t2	ref|XP_002873073.1| hypothetical protein ARALYDRAFT_324960 [Arabidopsis lyrata subsp. lyrata] gi|297318910|gb|EFH49332.1| hypothetical protein ARALYDRAFT_324960 [Arabidopsis lyrata subsp. lyrata]	201	140	2e-47	69.6517	50.2488	57.2139	hypothetical protein ARALYDRAFT_324960	gbpln	Arabidopsis lyrata	AT5G03050.1 | Symbols: | unknown protein; Has 33 Blast hits to 33 proteins in 10 species: Archae - 0; Bacteria - 0; Metazoa - 0; Fungi - 0; Plants - 33; Viruses - 0; Other Eukaryotes - 0 (source: NCBI BLink). | chr5:715302-715983 REVERSE LENGTH=140	201	140	1e-48	69.6517	49.7512	55.7214
Rsa1.0_16727.1.g59609.t1	dbj|BAA09571.1| CTP:phosphocholine cytidylyltransferase [Brassica napus]	188	329	1e-106	175	98.4043	99.4681	CTP:phosphocholine cytidylyltransferase	gbpln	Brassica napus	AT2G32260.1 | Symbols: ATCCT1, CCT1 | phosphorylcholine cytidylyltransferase | chr2:13697645-13700241 FORWARD LENGTH=332	188	332	4e-97	176.596	90.4255	93.617
Rsa1.0_16728.1.g59610.t1	#	#	#	#	#	#	#	-	----	----	#	#	#	#	#	#	#
Rsa1.0_16729.1.g59611.t1	gb|AAZ41812.1| 01P13-2 [Brassica rapa subsp. pekinensis]	91	558	2e-28	613.187	81.3187	86.8132	01P13-2	gbpln	Brassica rapa	#	#	#	#	#	#	#
Rsa1.0_16734.1.g59612.t1	ref|XP_001619469.1| hypothetical protein NEMVEDRAFT_v1g45320 [Nematostella vectensis] gi|156202726|gb|EDO27369.1| predicted protein [Nematostella vectensis]	130	164	1e-14	126.154	36.9231	40	hypothetical protein NEMVEDRAFT_v1g45320	gbinv	Nematostella vectensis	#	#	#	#	#	#	#
Rsa1.0_16735.1.g59613.t1	#	#	#	#	#	#	#	-	----	----	#	#	#	#	#	#	#
Rsa1.0_16736.1.g59614.t2	gb|ABD65034.1| Ulp1 protease family protein [Brassica oleracea]	227	863	5e-84	380.176	70.9251	77.9736	Ulp1 protease family protein	gbpln	Brassica oleracea	#	#	#	#	#	#	#
Rsa1.0_16738.1.g59615.t1	gb|AAK93670.1| putative nucleotide sugar epimerase [Arabidopsis thaliana]	313	436	1e-169	139.297	95.2077	98.722	putative nucleotide sugar epimerase	gbpln	Arabidopsis thaliana	AT4G12250.1 | Symbols: GAE5 | UDP-D-glucuronate 4-epimerase 5 | chr4:7289538-7290848 REVERSE LENGTH=436	313	436	1e-171	139.297	95.2077	98.722
Rsa1.0_16739.1.g59616.t1	ref|NP_196175.1| anaphase-promoting complex subunit 1 [Arabidopsis thaliana] gi|75170223|sp|Q9FFF9.1|APC1_ARATH RecName: Full=Anaphase-promoting complex subunit 1; AltName: Full=Cyclosome subunit 1; AltName: Full=Protein EMBRYO DEFECTIVE 2771 gi|10178133|dbj|BAB11545.1| meiotic check point regulator-like protein [Arabidopsis thaliana] gi|332003506|gb|AED90889.1| anaphase-promoting complex subunit…	96	1678	6e-26	1747.92	61.4583	64.5833	anaphase-promoting complex subunit 1	gbpln	Arabidopsis thaliana	AT5G05560.1 | Symbols: EMB2771 | E3 ubiquitin ligase, putative | chr5:1641452-1654685 FORWARD LENGTH=1678	96	1678	9e-29	1747.92	61.4583	64.5833
Rsa1.0_16740.1.g59617.t1	dbj|BAM42650.1| Polyprotein [Arabidopsis thaliana]	365	1475	1e-153	404.11	70.137	82.1918	Polyprotein	gbpln	Arabidopsis thaliana	AT4G23160.1 | Symbols: CRK8 | cysteine-rich RLK (RECEPTOR-like protein kinase) 8 | chr4:12129485-12134086 FORWARD LENGTH=1262	365	1262	8e-69	345.753	36.4384	52.6027
Rsa1.0_16741.1.g59618.t1	#	#	#	#	#	#	#	-	----	----	#	#	#	#	#	#	#
Rsa1.0_16742.1.g59619.t1	ref|XP_002863661.1| hypothetical protein ARALYDRAFT_494664 [Arabidopsis lyrata subsp. lyrata] gi|297309496|gb|EFH39920.1| hypothetical protein ARALYDRAFT_494664 [Arabidopsis lyrata subsp. lyrata]	113	540	4e-56	477.876	94.6903	98.2301	hypothetical protein ARALYDRAFT_494664	gbpln	Arabidopsis lyrata	AT5G43370.2 | Symbols: PHT1;2 | phosphate transporter 2 | chr5:17416074-17417798 FORWARD LENGTH=524	113	524	3e-58	463.717	94.6903	97.3451
Rsa1.0_16743.1.g59620.t4	emb|CAB46045.1| retrotransposon like protein [Arabidopsis thaliana] gi|7268441|emb|CAB80961.1| retrotransposon like protein [Arabidopsis thaliana]	257	687	3e-39	267.315	27.2374	40.4669	retrotransposon like protein	gbpln	Arabidopsis thaliana	#	#	#	#	#	#	#
Rsa1.0_16744.1.g59621.t1	gb|EOA21781.1| hypothetical protein CARUB_v10002242mg [Capsella rubella]	59	133	2e-23	225.424	88.1356	91.5254	hypothetical protein CARUB_v10002242mg	gbpln	Capsella rubella	AT5G18250.1 | Symbols: | unknown protein; FUNCTIONS IN: molecular_function unknown; INVOLVED IN: biological_process unknown; LOCATED IN: mitochondrion; EXPRESSED IN: 23 plant structures; EXPRESSED DURING: 13 growth stages; BEST Arabidopsis thaliana protein match is: unknown protein (TAIR:AT3G04040.1); Has 1807 Blast hits to 1807 proteins in 277 species: Archae - 0; Bacteria - 0; Metazoa - 736; Fu…	59	133	8e-25	225.424	83.0508	91.5254
Rsa1.0_16744.1.g59622.t1	gb|EOA19959.1| hypothetical protein CARUB_v10000210mg [Capsella rubella]	69	847	1e-10	1227.54	46.3768	46.3768	hypothetical protein CARUB_v10000210mg	gbpln	Capsella rubella	AT5G18230.1 | Symbols: | transcription regulator NOT2/NOT3/NOT5 family protein | chr5:6021610-6027031 REVERSE LENGTH=843	69	843	2e-13	1221.74	46.3768	46.3768
Rsa1.0_16745.1.g59623.t1	#	#	#	#	#	#	#	-	----	----	#	#	#	#	#	#	#
Rsa1.0_16747.1.g59624.t1	emb|CAB88293.1| putative protein [Arabidopsis thaliana]	178	456	3e-67	256.18	70.7865	73.0337	putative protein	gbpln	Arabidopsis thaliana	AT3G58760.1 | Symbols: | Integrin-linked protein kinase family | chr3:21728756-21731740 FORWARD LENGTH=471	178	471	3e-66	264.607	67.9775	69.6629
Rsa1.0_16750.1.g59625.t1	ref|NP_193689.1| ATP-binding protein involved in chromosome partitioning [Arabidopsis thaliana] gi|2853081|emb|CAA16931.1| ATP binding protein-like [Arabidopsis thaliana] gi|7268750|emb|CAB78956.1| ATP binding protein-like [Arabidopsis thaliana] gi|110737938|dbj|BAF00906.1| ATP binding protein - like [Arabidopsis thaliana] gi|332658796|gb|AEE84196.1| IND1(iron-sulfur protein required for NADH deh…	54	313	7e-12	579.63	72.2222	77.7778	ATP-binding protein involved in chromosome partitioning	gbpln	Arabidopsis thaliana	AT4G19540.1 | Symbols: INDL | IND1(iron-sulfur protein required for NADH dehydrogenase)-like | chr4:10657517-10659094 FORWARD LENGTH=313	54	313	1e-14	579.63	72.2222	77.7778
Rsa1.0_16752.1.g59626.t1	#	#	#	#	#	#	#	-	----	----	#	#	#	#	#	#	#
Rsa1.0_16753.1.g59627.t1	gb|ABA70760.1| baby boom interacting protein 2 [Brassica napus]	456	697	0	152.851	95.3947	96.0526	baby boom interacting protein 2	gbpln	Brassica napus	AT3G61150.1 | Symbols: HDG1, HD-GL2-1 | homeodomain GLABROUS 1 | chr3:22630769-22634875 FORWARD LENGTH=808	456	808	0	177.193	91.0088	94.9561
Rsa1.0_16755.1.g59628.t1	gb|ABA93844.2| retrotransposon protein, putative, unclassified [Oryza sativa Japonica Group]	310	1099	7e-41	354.516	26.4516	31.2903	retrotransposon protein, putative, unclassified	gbpln	Oryza sativa	AT4G23160.1 | Symbols: CRK8 | cysteine-rich RLK (RECEPTOR-like protein kinase) 8 | chr4:12129485-12134086 FORWARD LENGTH=1262	310	1262	2e-17	407.097	11.9355	18.0645
Rsa1.0_16757.1.g59629.t1	gb|ACP30619.1| disease resistance protein [Brassica rapa subsp. pekinensis]	289	889	8e-61	307.612	43.2526	51.9031	disease resistance protein	gbpln	Brassica rapa	AT1G59218.2 | Symbols: | Disease resistance protein (CC-NBS-LRR class) family | chr1:21828398-21831713 FORWARD LENGTH=1049	289	1049	1e-51	362.976	35.6401	48.0969
Rsa1.0_16758.1.g59630.t1	emb|CAA18234.1| putative protein [Arabidopsis thaliana] gi|7269488|emb|CAB79491.1| putative protein [Arabidopsis thaliana]	256	1141	2e-66	445.703	54.6875	70.7031	putative protein	gbpln	Arabidopsis thaliana	AT1G43760.1 | Symbols: | DNAse I-like superfamily protein | chr1:16528880-16531065 REVERSE LENGTH=626	256	626	1e-24	244.531	27.3438	45.7031
Rsa1.0_16761.1.g59631.t1	gb|AAC69114.1| putative gag-protease polyprotein [Arabidopsis thaliana]	599	627	1e-105	104.674	38.8982	57.429	putative gag-protease polyprotein	gbpln	Arabidopsis thaliana	#	#	#	#	#	#	#
Rsa1.0_16762.1.g59632.t1	#	#	#	#	#	#	#	-	----	----	#	#	#	#	#	#	#
Rsa1.0_16763.1.g59633.t1	#	#	#	#	#	#	#	-	----	----	#	#	#	#	#	#	#
Rsa1.0_16765.1.g59634.t1	gb|AAG52321.1|AC021666_10 hypothetical protein; 77302-71408 [Arabidopsis thaliana]	325	523	3e-39	160.923	33.5385	46.4615	hypothetical protein; 77302-71408	gbpln	Arabidopsis thaliana	#	#	#	#	#	#	#
Rsa1.0_16766.1.g59635.t1	gb|EOA29438.1| hypothetical protein CARUB_v100225660mg, partial [Capsella rubella]	255	382	1e-126	149.804	84.7059	91.7647	hypothetical protein CARUB_v100225660mg, partial	gbpln	Capsella rubella	AT3G47570.1 | Symbols: | Leucine-rich repeat protein kinase family protein | chr3:17527611-17530748 FORWARD LENGTH=1010	255	1010	1e-126	396.078	82.7451	89.8039
Rsa1.0_16767.1.g59636.t1	ref|NP_176576.1| protein ROH1 [Arabidopsis thaliana] gi|12325015|gb|AAG52457.1|AC010852_14 hypothetical protein; 12785-11538 [Arabidopsis thaliana] gi|62320264|dbj|BAD94543.1| hypothetical protein [Arabidopsis thaliana] gi|66792688|gb|AAY56446.1| At1g63930 [Arabidopsis thaliana] gi|115311479|gb|ABI93920.1| At1g63930 [Arabidopsis thaliana] gi|332196046|gb|AEE34167.1| protein ROH1 [Arabidopsis thal…	343	415	1e-176	120.991	93.0029	95.6268	protein ROH1	gbpln	Arabidopsis thaliana	AT1G63930.1 | Symbols: ROH1 | from the Czech 'roh' meaning 'corner' | chr1:23727927-23729174 FORWARD LENGTH=415	343	415	1e-178	120.991	93.0029	95.6268
Rsa1.0_16768.1.g59637.t2	gb|EOA26486.1| hypothetical protein CARUB_v10022535mg, partial [Capsella rubella]	494	1124	0	227.53	96.1538	98.1781	hypothetical protein CARUB_v10022535mg, partial	gbpln	Capsella rubella	AT2G30110.1 | Symbols: ATUBA1, MOS5, UBA1 | ubiquitin-activating enzyme 1 | chr2:12852632-12857369 REVERSE LENGTH=1080	494	1080	0	218.623	95.5466	97.9757
Rsa1.0_16769.1.g59638.t1	gb|AAD20433.1| putative retroelement pol polyprotein [Arabidopsis thaliana]	202	889	1e-24	440.099	30.198	49.0099	putative retroelement pol polyprotein	gbpln	Arabidopsis thaliana	#	#	#	#	#	#	#
Rsa1.0_16770.1.g59639.t1	dbj|BAB09502.1| transposon protein-like [Arabidopsis thaliana]	390	1089	1e-74	279.231	38.7179	52.5641	transposon protein-like	gbpln	Arabidopsis thaliana	#	#	#	#	#	#	#
Rsa1.0_16771.1.g59640.t1	gb|EOA38390.1| hypothetical protein CARUB_v10009956mg, partial [Capsella rubella]	153	280	3e-41	183.007	73.8562	81.0458	hypothetical protein CARUB_v10009956mg, partial	gbpln	Capsella rubella	AT1G11380.1 | Symbols: | PLAC8 family protein | chr1:3832695-3833921 FORWARD LENGTH=254	153	254	2e-39	166.013	71.2418	76.4706
Rsa1.0_16772.1.g59641.t1	gb|EOA40328.1| hypothetical protein CARUB_v10009055mg [Capsella rubella]	107	467	4e-44	436.449	80.3738	90.6542	hypothetical protein CARUB_v10009055mg	gbpln	Capsella rubella	AT1G27150.1 | Symbols: | Tetratricopeptide repeat (TPR)-like superfamily protein | chr1:9429177-9432068 FORWARD LENGTH=468	107	468	7e-45	437.383	80.3738	89.7196
Rsa1.0_16774.1.g59642.t1	gb|EOA31663.1| hypothetical protein CARUB_v10014867mg [Capsella rubella]	93	143	6e-45	153.763	93.5484	95.6989	hypothetical protein CARUB_v10014867mg	gbpln	Capsella rubella	AT2G16700.1 | Symbols: ADF5, ATADF5 | actin depolymerizing factor 5 | chr2:7244717-7245467 FORWARD LENGTH=143	93	143	3e-45	153.763	89.2473	94.6237
Rsa1.0_16775.1.g59643.t1	gb|ABD64958.1| ethylene responsive element binding factor -related [Brassica oleracea]	155	954	2e-13	615.484	34.1935	42.5806	ethylene responsive element binding factor -related	gbpln	Brassica oleracea	#	#	#	#	#	#	#
Rsa1.0_16776.1.g59644.t1	gb|AAF79254.1|AC023279_3 F12K21.6 [Arabidopsis thaliana]	478	755	6e-32	157.95	16.1088	26.7782	F12K21.6	gbpln	Arabidopsis thaliana	#	#	#	#	#	#	#
Rsa1.0_16777.1.g59645.t1	#	#	#	#	#	#	#	-	----	----	#	#	#	#	#	#	#
Rsa1.0_16780.1.g59646.t1	gb|AFF27505.1| beta-amyrin synthase [Barbarea vulgaris] gi|380875533|gb|AFF27506.1| beta-amyrin synthase [Barbarea vulgaris]	362	762	0	210.497	85.6354	91.4365	beta-amyrin synthase	gbpln	Barbarea vulgaris	AT1G78960.1 | Symbols: ATLUP2, LUP2 | lupeol synthase 2 | chr1:29696722-29701024 FORWARD LENGTH=763	362	763	1e-175	210.773	77.6243	89.2265
Rsa1.0_16781.1.g59647.t1	gb|AAF24529.1|AC007534_10 F7F22.15 [Arabidopsis thaliana]	124	1862	7e-22	1501.61	41.129	51.6129	F7F22.15	gbpln	Arabidopsis thaliana	#	#	#	#	#	#	#
Rsa1.0_16783.1.g59648.t1	ref|XP_002877596.1| hypothetical protein ARALYDRAFT_906046 [Arabidopsis lyrata subsp. lyrata] gi|297323434|gb|EFH53855.1| hypothetical protein ARALYDRAFT_906046 [Arabidopsis lyrata subsp. lyrata]	168	183	5e-77	108.929	88.6905	94.6429	hypothetical protein ARALYDRAFT_906046	gbpln	Arabidopsis lyrata	AT3G48100.1 | Symbols: ARR5, ATRR2, IBC6, RR5 | response regulator 5 | chr3:17759112-17760740 REVERSE LENGTH=184	168	184	7e-79	109.524	89.2857	94.6429
Rsa1.0_16784.1.g59649.t1	gb|ABD65035.1| hypothetical protein 26.t00052 [Brassica oleracea]	191	695	2e-63	363.874	65.445	79.0576	hypothetical protein 26.t00052	gbpln	Brassica oleracea	#	#	#	#	#	#	#
Rsa1.0_16784.1.g59650.t1	gb|AAD22283.1| putative retroelement pol polyprotein [Arabidopsis thaliana]	182	1787	3e-54	981.868	57.6923	74.1758	putative retroelement pol polyprotein	gbpln	Arabidopsis thaliana	#	#	#	#	#	#	#
Rsa1.0_16786.1.g59651.t1	ref|XP_002884259.1| hypothetical protein ARALYDRAFT_317013 [Arabidopsis lyrata subsp. lyrata] gi|297330099|gb|EFH60518.1| hypothetical protein ARALYDRAFT_317013 [Arabidopsis lyrata subsp. lyrata]	55	238	4e-15	432.727	78.1818	83.6364	hypothetical protein ARALYDRAFT_317013	gbpln	Arabidopsis lyrata	AT3G01800.1 | Symbols: | Ribosome recycling factor | chr3:286020-287543 FORWARD LENGTH=267	55	267	5e-17	485.455	74.5455	83.6364
Rsa1.0_16787.1.g59652.t1	ref|NP_180608.2| Kinase interacting (KIP1-like) family protein [Arabidopsis thaliana] gi|334184584|ref|NP_001189641.1| Kinase interacting (KIP1-like) family protein [Arabidopsis thaliana] gi|28416683|gb|AAO42872.1| At2g30500 [Arabidopsis thaliana] gi|110743229|dbj|BAE99505.1| hypothetical protein [Arabidopsis thaliana] gi|330253304|gb|AEC08398.1| Kinase interacting (KIP1-like) family protein [Ara…	324	517	1e-128	159.568	82.0988	89.5062	Kinase interacting (KIP1-like) family protein	gbpln	Arabidopsis thaliana	AT2G30500.2 | Symbols: | Kinase interacting (KIP1-like) family protein | chr2:12998329-13000072 REVERSE LENGTH=517	324	517	1e-130	159.568	82.0988	89.5062
Rsa1.0_16789.1.g59653.t1	dbj|BAB09923.1| copia-like retrotransposable element [Arabidopsis thaliana]	338	1342	1e-40	397.041	30.7692	44.6746	copia-like retrotransposable element	gbpln	Arabidopsis thaliana	#	#	#	#	#	#	#
Rsa1.0_16791.1.g59654.t1	#	#	#	#	#	#	#	-	----	----	#	#	#	#	#	#	#
Rsa1.0_16792.1.g59655.t1	#	#	#	#	#	#	#	-	----	----	#	#	#	#	#	#	#
Rsa1.0_16793.1.g59656.t1	ref|NP_565218.1| nudix hydrolase 3 [Arabidopsis thaliana] gi|68565909|sp|Q8L831.1|NUDT3_ARATH RecName: Full=Nudix hydrolase 3; Short=AtNUDT3 gi|21539559|gb|AAM53332.1| unknown protein [Arabidopsis thaliana] gi|23197868|gb|AAN15461.1| unknown protein [Arabidopsis thaliana] gi|332198166|gb|AEE36287.1| nudix hydrolase 3 [Arabidopsis thaliana]	360	772	0	214.444	89.4444	95.2778	nudix hydrolase 3	gbpln	Arabidopsis thaliana	AT1G79690.1 | Symbols: atnudt3, NUDT3 | nudix hydrolase homolog 3 | chr1:29985360-29990171 FORWARD LENGTH=772	360	772	0	214.444	89.4444	95.2778
Rsa1.0_16795.1.g59657.t1	#	#	#	#	#	#	#	-	----	----	#	#	#	#	#	#	#
Rsa1.0_16797.1.g59658.t1	gb|EOA32824.1| hypothetical protein CARUB_v10016135mg [Capsella rubella]	406	897	0	220.936	90.8867	94.5813	hypothetical protein CARUB_v10016135mg	gbpln	Capsella rubella	AT3G21340.1 | Symbols: | Leucine-rich repeat protein kinase family protein | chr3:7511848-7515937 REVERSE LENGTH=899	406	899	0	221.429	90.8867	95.0739
Rsa1.0_16799.1.g59659.t1	ref|XP_002318687.1| cytochrome P450 [Populus trichocarpa] gi|222859360|gb|EEE96907.1| cytochrome P450 [Populus trichocarpa]	296	516	1e-66	174.324	41.8919	62.8378	cytochrome P450	gbpln	Populus trichocarpa	AT3G26180.1 | Symbols: CYP71B20 | cytochrome P450, family 71, subfamily B, polypeptide 20 | chr3:9578407-9579993 REVERSE LENGTH=502	296	502	5e-57	169.595	40.2027	61.4865
Rsa1.0_16800.1.g59660.t1	#	#	#	#	#	#	#	-	----	----	#	#	#	#	#	#	#
Rsa1.0_16804.1.g59661.t1	gb|AAF13073.1|AC011621_1 putative retroelement pol polyprotein [Arabidopsis thaliana]	483	1661	1e-139	343.892	54.0373	71.4286	putative retroelement pol polyprotein	gbpln	Arabidopsis thaliana	#	#	#	#	#	#	#
Rsa1.0_16805.1.g59662.t1	gb|AAF02110.1|AC009755_3 putative NADPH-ferrihemoprotein reductase [Arabidopsis thaliana]	104	616	3e-15	592.308	41.3462	45.1923	putative NADPH-ferrihemoprotein reductase	gbpln	Arabidopsis thaliana	AT3G02280.1 | Symbols: | Flavodoxin family protein | chr3:453646-457659 FORWARD LENGTH=623	104	623	9e-18	599.038	40.3846	41.3462
Rsa1.0_16809.1.g59663.t1	#	#	#	#	#	#	#	-	----	----	#	#	#	#	#	#	#
Rsa1.0_16810.1.g59664.t1	ref|XP_002873993.1| octicosapeptide/Phox/Bem1p domain-containing protein [Arabidopsis lyrata subsp. lyrata] gi|297319830|gb|EFH50252.1| octicosapeptide/Phox/Bem1p domain-containing protein [Arabidopsis lyrata subsp. lyrata]	273	771	1e-105	282.418	71.4286	82.7839	octicosapeptide/Phox/Bem1p domain-containing protein	gbpln	Arabidopsis lyrata	AT5G20360.1 | Symbols: Phox3 | Octicosapeptide/Phox/Bem1p (PB1) domain-containing protein / tetratricopeptide repeat (TPR)-containing protein | chr5:6882121-6884630 REVERSE LENGTH=809	273	809	1e-106	296.337	70.696	83.1502
Rsa1.0_16811.1.g59665.t2	gb|AAC28189.1| contains similarity to Arabidopsis thaliana retrotransposon Athila (GB:X81801) [Arabidopsis thaliana]	447	940	1e-17	210.291	12.0805	20.5817	contains similarity to Arabidopsis thaliana retrotransposon Athila (GB:X81801)	gbpln	Arabidopsis thaliana	#	#	#	#	#	#	#
Rsa1.0_16811.1.g59666.t1	#	#	#	#	#	#	#	-	----	----	#	#	#	#	#	#	#
Rsa1.0_16813.1.g59667.t1	#	#	#	#	#	#	#	-	----	----	#	#	#	#	#	#	#
Rsa1.0_16815.1.g59668.t1	#	#	#	#	#	#	#	-	----	----	#	#	#	#	#	#	#
Rsa1.0_16817.1.g59669.t1	#	#	#	#	#	#	#	-	----	----	#	#	#	#	#	#	#
Rsa1.0_16817.1.g59670.t1	gb|AAD17398.1| putative non-LTR retroelement reverse transcriptase [Arabidopsis thaliana]	269	1225	1e-57	455.39	44.2379	62.0818	putative non-LTR retroelement reverse transcriptase	gbpln	Arabidopsis thaliana	AT1G43760.1 | Symbols: | DNAse I-like superfamily protein | chr1:16528880-16531065 REVERSE LENGTH=626	269	626	6e-17	232.714	27.5093	47.5836
Rsa1.0_16818.1.g59671.t1	#	#	#	#	#	#	#	-	----	----	#	#	#	#	#	#	#
Rsa1.0_16819.1.g59672.t1	sp|O65780.1|GALE1_CYATE RecName: Full=UDP-glucose 4-epimerase GEPI42; AltName: Full=Galactowaldenase; AltName: Full=UDP-galactose 4-epimerase gi|3021355|emb|CAA06338.1| UDP-galactose 4-epimerase [Cyamopsis tetragonoloba]	211	354	9e-22	167.773	23.2227	25.5924	RecName: Full=UDP-glucose 4-epimerase GEPI42; AltName: Full=Galactowaldenase; AltName: Full=UDP-galactose 4-epimerase gi|3021355|emb|CAA06338.1| UDP-galactose 4-epimerase	gbpln	Cyamopsis tetragonoloba	AT1G12780.1 | Symbols: UGE1, ATUGE1 | UDP-D-glucose/UDP-D-galactose 4-epimerase 1 | chr1:4356124-4358120 REVERSE LENGTH=351	211	351	6e-24	166.351	23.2227	26.0664
Rsa1.0_16820.1.g59673.t1	ref|NP_568545.1| zinc finger HIT domain-containing protein 1 [Arabidopsis thaliana] gi|14190359|gb|AAK55660.1|AF378857_1 AT5g37050/mjg14_20 [Arabidopsis thaliana] gi|10177984|dbj|BAB11357.1| unnamed protein product [Arabidopsis thaliana] gi|15215867|gb|AAK91477.1| AT5g37050/mjg14_20 [Arabidopsis thaliana] gi|51968754|dbj|BAD43069.1| unknown protein [Arabidopsis thaliana] gi|332006759|gb|AED94142.…	171	171	1e-88	100	91.2281	97.6608	zinc finger HIT domain-containing protein 1	gbpln	Arabidopsis thaliana	AT5G37055.1 | Symbols: ATSWC6, SEF | HIT-type Zinc finger family protein | chr5:14641634-14642387 REVERSE LENGTH=171	171	171	4e-91	100	91.2281	97.6608
Rsa1.0_16822.1.g59674.t1	ref|XP_002877541.1| binding protein [Arabidopsis lyrata subsp. lyrata] gi|297323379|gb|EFH53800.1| binding protein [Arabidopsis lyrata subsp. lyrata]	473	520	1e-180	109.937	75.0529	85.2008	binding protein	gbpln	Arabidopsis lyrata	AT3G47080.1 | Symbols: | Tetratricopeptide repeat (TPR)-like superfamily protein | chr3:17338415-17340129 REVERSE LENGTH=515	473	515	0	108.879	74.4186	83.2981
Rsa1.0_16823.1.g59675.t1	ref|XP_002893142.1| EMB1507 [Arabidopsis lyrata subsp. lyrata] gi|297338984|gb|EFH69401.1| EMB1507 [Arabidopsis lyrata subsp. lyrata]	142	2171	9e-69	1528.87	90.1408	90.8451	EMB1507	gbpln	Arabidopsis lyrata	AT1G20960.2 | Symbols: emb1507 | U5 small nuclear ribonucleoprotein helicase, putative | chr1:7302591-7309914 REVERSE LENGTH=2171	142	2171	8e-71	1528.87	89.4366	90.8451
Rsa1.0_16823.1.g59676.t1	gb|EOA39471.1| hypothetical protein CARUB_v10008066mg [Capsella rubella]	175	2170	1e-56	1240	60	62.8571	hypothetical protein CARUB_v10008066mg	gbpln	Capsella rubella	AT1G20960.2 | Symbols: emb1507 | U5 small nuclear ribonucleoprotein helicase, putative | chr1:7302591-7309914 REVERSE LENGTH=2171	175	2171	8e-57	1240.57	57.7143	62.2857
Rsa1.0_16825.1.g59677.t1	gb|ABG65975.1| retrotransposon protein, putative, Ty3-gypsy subclass [Oryza sativa Japonica Group]	345	1565	4e-53	453.623	35.942	53.3333	retrotransposon protein, putative, Ty3-gypsy subclass	gbpln	Oryza sativa	#	#	#	#	#	#	#
Rsa1.0_16826.1.g59678.t1	gb|EOA35581.1| hypothetical protein CARUB_v10020790mg [Capsella rubella]	209	270	7e-56	129.187	63.1579	70.8134	hypothetical protein CARUB_v10020790mg	gbpln	Capsella rubella	AT1G68160.1 | Symbols: | Protein of unknown function (DUF3755) | chr1:25546168-25548625 REVERSE LENGTH=273	209	273	7e-43	130.622	54.067	67.4641
Rsa1.0_16830.1.g59679.t1	gb|AAD17398.1| putative non-LTR retroelement reverse transcriptase [Arabidopsis thaliana]	428	1225	1e-78	286.215	31.5421	43.9252	putative non-LTR retroelement reverse transcriptase	gbpln	Arabidopsis thaliana	#	#	#	#	#	#	#
Rsa1.0_16831.1.g59680.t1	gb|EOA22050.1| hypothetical protein CARUB_v10002590mg, partial [Capsella rubella]	157	254	1e-26	161.783	36.9427	57.3248	hypothetical protein CARUB_v10002590mg, partial	gbpln	Capsella rubella	AT4G29090.1 | Symbols: | Ribonuclease H-like superfamily protein | chr4:14333528-14335255 FORWARD LENGTH=575	157	575	6e-28	366.242	34.3949	51.5924
Rsa1.0_16832.1.g59681.t1	gb|AAB70397.1| Similar to probable Mg-dependent ATPase (pir|S56671). ESTs gb|T46782,gb|AA04798 come from this gene [Arabidopsis thaliana]	35	419	4e-12	1197.14	100	100	Similar to probable Mg-dependent ATPase (pir|S56671). ESTs gb|T46782,gb|AA04798 come from this gene	gbpln	Arabidopsis thaliana	AT1G09100.1 | Symbols: RPT5B | 26S proteasome AAA-ATPase subunit RPT5B | chr1:2936675-2939258 REVERSE LENGTH=423	35	423	7e-15	1208.57	100	100
Rsa1.0_16833.1.g59682.t1	gb|EOA19397.1| hypothetical protein CARUB_v10000967mg [Capsella rubella]	130	442	1e-65	340	96.1538	98.4615	hypothetical protein CARUB_v10000967mg	gbpln	Capsella rubella	AT5G09900.1 | Symbols: EMB2107, RPN5A, MSA | 26S proteasome regulatory subunit, putative (RPN5) | chr5:3089462-3092434 REVERSE LENGTH=442	130	442	4e-67	340	94.6154	98.4615
Rsa1.0_16834.1.g59683.t1	ref|NP_001119513.1| pentatricopeptide repeat-containing protein [Arabidopsis thaliana] gi|223635653|sp|B3H4P1.1|PP450_ARATH RecName: Full=Pentatricopeptide repeat-containing protein At5g66631 gi|332010859|gb|AED98242.1| pentatricopeptide repeat-containing protein [Arabidopsis thaliana]	157	661	2e-72	421.019	85.9873	92.9936	pentatricopeptide repeat-containing protein	gbpln	Arabidopsis thaliana	AT5G66631.1 | Symbols: | Tetratricopeptide repeat (TPR)-like superfamily protein | chr5:26596207-26598192 FORWARD LENGTH=661	157	661	6e-75	421.019	85.9873	92.9936
Rsa1.0_16834.1.g59684.t1	ref|XP_002865056.1| hypothetical protein ARALYDRAFT_496938 [Arabidopsis lyrata subsp. lyrata] gi|297310891|gb|EFH41315.1| hypothetical protein ARALYDRAFT_496938 [Arabidopsis lyrata subsp. lyrata]	321	320	1e-154	99.6885	85.6698	94.704	hypothetical protein ARALYDRAFT_496938	gbpln	Arabidopsis lyrata	AT5G66650.1 | Symbols: | Protein of unknown function (DUF607) | chr5:26603204-26604257 REVERSE LENGTH=321	321	321	1e-153	100	83.8006	93.4579
Rsa1.0_16835.1.g59685.t1	ref|XP_002881326.1| CIPK13 [Arabidopsis lyrata subsp. lyrata] gi|297327165|gb|EFH57585.1| CIPK13 [Arabidopsis lyrata subsp. lyrata]	243	505	1e-102	207.819	82.3045	86.8313	CIPK13	gbpln	Arabidopsis lyrata	AT2G34180.1 | Symbols: CIPK13, SnRK3.7, WL2, ATWL2 | CBL-interacting protein kinase 13 | chr2:14430761-14432269 REVERSE LENGTH=502	243	502	1e-100	206.584	80.2469	84.7737
Rsa1.0_16835.1.g59686.t1	ref|XP_002879481.1| hypothetical protein ARALYDRAFT_321137 [Arabidopsis lyrata subsp. lyrata] gi|297325320|gb|EFH55740.1| hypothetical protein ARALYDRAFT_321137 [Arabidopsis lyrata subsp. lyrata]	204	523	3e-61	256.373	71.5686	80.3922	hypothetical protein ARALYDRAFT_321137	gbpln	Arabidopsis lyrata	AT2G34170.2 | Symbols: | Protein of unknown function (DUF688) | chr2:14428298-14430051 FORWARD LENGTH=523	204	523	2e-63	256.373	73.0392	80.8824
Rsa1.0_16836.1.g59687.t1	#	#	#	#	#	#	#	-	----	----	#	#	#	#	#	#	#
Rsa1.0_16837.1.g59688.t1	ref|XP_002866055.1| GAUT12/IRX8/LGT6 [Arabidopsis lyrata subsp. lyrata] gi|297311890|gb|EFH42314.1| GAUT12/IRX8/LGT6 [Arabidopsis lyrata subsp. lyrata]	443	535	0	120.767	92.7765	95.4853	GAUT12/IRX8/LGT6	gbpln	Arabidopsis lyrata	AT5G54690.1 | Symbols: GAUT12, LGT6, IRX8 | galacturonosyltransferase 12 | chr5:22219435-22221769 REVERSE LENGTH=535	443	535	0	120.767	93.0023	95.4853
Rsa1.0_16839.1.g59689.t1	gb|AAM15254.1| putative retroelement pol polyprotein [Arabidopsis thaliana]	446	930	2e-22	208.52	20.1794	31.3901	putative retroelement pol polyprotein	gbpln	Arabidopsis thaliana	AT3G30820.1 | Symbols: | Arabidopsis retrotransposon ORF-1 protein | chr3:12529843-12531235 FORWARD LENGTH=405	446	405	9e-12	90.8072	21.5247	34.3049
Rsa1.0_16840.1.g59690.t1	ref|NP_566110.1| tryptophan-rich sensory protein-like protein [Arabidopsis thaliana] gi|75100575|sp|O82245.1|TSPO_ARATH RecName: Full=Translocator protein homolog; Short=AtTSPO gi|16226870|gb|AAL16286.1|AF428356_1 At2g47770/F17A22.16 [Arabidopsis thaliana] gi|3738290|gb|AAC63632.1| expressed protein [Arabidopsis thaliana] gi|15028357|gb|AAK76655.1| unknown protein [Arabidopsis thaliana] gi|193107…	197	196	2e-90	99.4924	87.3096	90.8629	tryptophan-rich sensory protein-like protein	gbpln	Arabidopsis thaliana	AT2G47770.1 | Symbols: ATTSPO, TSPO | TSPO(outer membrane tryptophan-rich sensory protein)-related | chr2:19568701-19569291 FORWARD LENGTH=196	197	196	7e-93	99.4924	87.3096	90.8629
Rsa1.0_16842.1.g59691.t1	dbj|BAA97099.1| retroelement pol polyprotein-like [Arabidopsis thaliana]	254	1098	2e-78	432.283	55.5118	66.1417	retroelement pol polyprotein-like	gbpln	Arabidopsis thaliana	AT1G21280.1 | Symbols: | CONTAINS InterPro DOMAIN/s: Retrotransposon gag protein (InterPro:IPR005162); Has 707 Blast hits to 705 proteins in 25 species: Archae - 0; Bacteria - 0; Metazoa - 4; Fungi - 0; Plants - 703; Viruses - 0; Other Eukaryotes - 0 (source: NCBI BLink). | chr1:7447690-7448403 REVERSE LENGTH=237	254	237	8e-24	93.3071	25.1969	45.2756
Rsa1.0_16844.1.g59692.t1	ref|XP_002864071.1| hypothetical protein ARALYDRAFT_495133 [Arabidopsis lyrata subsp. lyrata] gi|297309906|gb|EFH40330.1| hypothetical protein ARALYDRAFT_495133 [Arabidopsis lyrata subsp. lyrata]	101	185	6e-22	183.168	54.4554	74.2574	hypothetical protein ARALYDRAFT_495133	gbpln	Arabidopsis lyrata	AT5G50710.1 | Symbols: | unknown protein; BEST Arabidopsis thaliana protein match is: unknown protein (TAIR:AT5G50610.1); Has 30201 Blast hits to 17322 proteins in 780 species: Archae - 12; Bacteria - 1396; Metazoa - 17338; Fungi - 3422; Plants - 5037; Viruses - 0; Other Eukaryotes - 2996 (source: NCBI BLink). | chr5:20627044-20627601 FORWARD LENGTH=185	101	185	4e-20	183.168	49.505	67.3267
Rsa1.0_16845.1.g59693.t1	ref|NP_566068.1| PIN domain-containing protein [Arabidopsis thaliana] gi|13605904|gb|AAK32937.1|AF367351_1 At2g46230/T3F17.12 [Arabidopsis thaliana] gi|16323292|gb|AAL15401.1| At2g46230/T3F17.12 [Arabidopsis thaliana] gi|20197374|gb|AAC62883.2| expressed protein [Arabidopsis thaliana] gi|330255568|gb|AEC10662.1| PIN domain-containing protein [Arabidopsis thaliana]	149	196	5e-29	131.544	38.9262	42.953	PIN domain-containing protein	gbpln	Arabidopsis thaliana	AT2G46230.1 | Symbols: | PIN domain-like family protein | chr2:18984459-18985850 REVERSE LENGTH=196	149	196	1e-31	131.544	38.9262	42.953
Rsa1.0_16846.1.g59694.t1	gb|AAD32950.1| putative non-LTR retroelement reverse transcriptase [Arabidopsis thaliana]	543	773	1e-88	142.357	35.3591	53.9595	putative non-LTR retroelement reverse transcriptase	gbpln	Arabidopsis thaliana	AT4G29090.1 | Symbols: | Ribonuclease H-like superfamily protein | chr4:14333528-14335255 FORWARD LENGTH=575	543	575	5e-60	105.893	29.2818	48.9871
Rsa1.0_16847.1.g59695.t1	gb|AAD46014.1|AC007894_12 F21H2.13 [Arabidopsis thaliana]	218	993	6e-35	455.505	33.4862	51.3761	F21H2.13	gbpln	Arabidopsis thaliana	#	#	#	#	#	#	#
Rsa1.0_16849.1.g59696.t1	gb|AAC02664.1| polyprotein [Arabidopsis thaliana]	435	1451	1e-123	333.563	49.1954	61.6092	polyprotein	gbpln	Arabidopsis thaliana	AT4G23160.1 | Symbols: CRK8 | cysteine-rich RLK (RECEPTOR-like protein kinase) 8 | chr4:12129485-12134086 FORWARD LENGTH=1262	435	1262	3e-68	290.115	28.9655	41.1494
Rsa1.0_16851.1.g59697.t1	gb|AAD19786.1| Mutator-like transposase [Arabidopsis thaliana]	438	874	3e-26	199.543	23.516	39.4977	Mutator-like transposase	gbpln	Arabidopsis thaliana	#	#	#	#	#	#	#
Rsa1.0_16853.1.g59698.t1	#	#	#	#	#	#	#	-	----	----	#	#	#	#	#	#	#
Rsa1.0_16854.1.g59699.t1	ref|XP_002881988.1| armadillo/beta-catenin repeat family protein [Arabidopsis lyrata subsp. lyrata] gi|297327827|gb|EFH58247.1| armadillo/beta-catenin repeat family protein [Arabidopsis lyrata subsp. lyrata]	435	929	0	213.563	79.7701	89.8851	armadillo/beta-catenin repeat family protein	gbpln	Arabidopsis lyrata	AT2G44900.1 | Symbols: ARABIDILLO-1, ARABIDILLO1 | ARABIDILLO-1 | chr2:18511719-18515762 REVERSE LENGTH=930	435	930	0	213.793	78.6207	89.8851
Rsa1.0_16857.1.g59700.t1	ref|XP_002871900.1| hypothetical protein ARALYDRAFT_488863 [Arabidopsis lyrata subsp. lyrata] gi|297317737|gb|EFH48159.1| hypothetical protein ARALYDRAFT_488863 [Arabidopsis lyrata subsp. lyrata]	311	779	1e-165	250.482	95.1768	97.7492	hypothetical protein ARALYDRAFT_488863	gbpln	Arabidopsis lyrata	AT5G19690.1 | Symbols: STT3A | staurosporin and temperature sensitive 3-like A | chr5:6652649-6658214 FORWARD LENGTH=779	311	779	1e-166	250.482	94.5338	97.4277
Rsa1.0_16858.1.g59701.t1	gb|AAF79374.1|AC007887_33 F15O4.30 [Arabidopsis thaliana]	218	1180	2e-33	541.284	37.6147	55.0459	F15O4.30	gbpln	Arabidopsis thaliana	#	#	#	#	#	#	#
Rsa1.0_16859.1.g59702.t1	ref|XP_002873979.1| ATIPT9 [Arabidopsis lyrata subsp. lyrata] gi|297319816|gb|EFH50238.1| ATIPT9 [Arabidopsis lyrata subsp. lyrata]	254	463	1e-117	182.283	82.2835	88.9764	ATIPT9	gbpln	Arabidopsis lyrata	AT5G20040.2 | Symbols: ATIPT9, IPT9 | isopentenyltransferase 9 | chr5:6767939-6770980 REVERSE LENGTH=459	254	459	1e-113	180.709	81.8898	88.9764
Rsa1.0_16862.1.g59703.t1	gb|AAD29058.1| putative non-LTR retroelement reverse transcriptase [Arabidopsis thaliana]	149	1229	3e-17	824.832	37.5839	52.349	putative non-LTR retroelement reverse transcriptase	gbpln	Arabidopsis thaliana	#	#	#	#	#	#	#
Rsa1.0_16863.1.g59704.t1	gb|AAD12028.1| putative non-LTR retroelement reverse transcriptase [Arabidopsis thaliana]	272	1447	5e-43	531.985	41.5441	56.25	putative non-LTR retroelement reverse transcriptase	gbpln	Arabidopsis thaliana	AT5G18880.1 | Symbols: | RNA-directed DNA polymerase (reverse transcriptase)-related family protein | chr5:6300535-6301422 REVERSE LENGTH=295	272	295	6e-36	108.456	30.8824	45.9559
Rsa1.0_16865.1.g59705.t1	#	#	#	#	#	#	#	-	----	----	#	#	#	#	#	#	#
Rsa1.0_16866.1.g59706.t1	gb|AAD15534.1| putative retroelement pol polyprotein [Arabidopsis thaliana]	386	1664	3e-80	431.088	49.4819	66.8394	putative retroelement pol polyprotein	gbpln	Arabidopsis thaliana	#	#	#	#	#	#	#
Rsa1.0_16868.1.g59707.t1	gb|EOA28617.1| hypothetical protein CARUB_v10024838mg [Capsella rubella]	116	1009	3e-64	869.828	96.5517	99.1379	hypothetical protein CARUB_v10024838mg	gbpln	Capsella rubella	AT2G36200.1 | Symbols: | P-loop containing nucleoside triphosphate hydrolases superfamily protein | chr2:15180078-15185189 REVERSE LENGTH=1009	116	1009	9e-67	869.828	97.4138	99.1379
Rsa1.0_16870.1.g59708.t1	#	#	#	#	#	#	#	-	----	----	#	#	#	#	#	#	#
Rsa1.0_16871.1.g59709.t1	gb|ABW81060.1| GagPol3 [Arabidopsis lyrata subsp. lyrata]	260	1103	7e-74	424.231	59.2308	72.3077	GagPol3	gbpln	Arabidopsis lyrata	#	#	#	#	#	#	#
Rsa1.0_16872.1.g59710.t1	ref|XP_002877654.1| hypothetical protein ARALYDRAFT_323502 [Arabidopsis lyrata subsp. lyrata] gi|297323492|gb|EFH53913.1| hypothetical protein ARALYDRAFT_323502 [Arabidopsis lyrata subsp. lyrata]	276	1112	1e-75	402.899	49.6377	52.1739	hypothetical protein ARALYDRAFT_323502	gbpln	Arabidopsis lyrata	AT3G48950.1 | Symbols: | Pectin lyase-like superfamily protein | chr3:18148017-18149987 FORWARD LENGTH=469	276	469	3e-66	169.928	43.8406	48.5507
Rsa1.0_16874.1.g59711.t1	gb|EOA25658.1| hypothetical protein CARUB_v10019009mg, partial [Capsella rubella]	75	81	8e-22	108	70.6667	82.6667	hypothetical protein CARUB_v10019009mg, partial	gbpln	Capsella rubella	AT3G25655.1 | Symbols: IDL1 | inflorescence deficient in abscission (IDA)-like 1 | chr3:9337709-9337969 REVERSE LENGTH=86	75	86	5e-23	114.667	68	74.6667
Rsa1.0_16875.1.g59712.t1	gb|AAM61171.1| putative glucosyltransferase [Arabidopsis thaliana]	338	556	1e-165	164.497	82.2485	88.1657	putative glucosyltransferase	gbpln	Arabidopsis thaliana	AT2G35650.1 | Symbols: ATCSLA07, CSLA07, ATCSLA7, CSLA7 | cellulose synthase like | chr2:14985625-14988187 FORWARD LENGTH=556	338	556	1e-167	164.497	82.2485	88.1657
Rsa1.0_16876.1.g59713.t1	gb|EOA24928.1| hypothetical protein CARUB_v10018219mg [Capsella rubella]	136	135	8e-43	99.2647	69.8529	78.6765	hypothetical protein CARUB_v10018219mg	gbpln	Capsella rubella	AT3G47650.1 | Symbols: | DnaJ/Hsp40 cysteine-rich domain superfamily protein | chr3:17569576-17570262 FORWARD LENGTH=136	136	136	3e-45	100	65.4412	79.4118
Rsa1.0_16876.1.g59714.t1	emb|CAB61993.1| putative protein [Arabidopsis thaliana] gi|14517536|gb|AAK62658.1| AT3g47670/F1P2_220 [Arabidopsis thaliana] gi|23308197|gb|AAN18068.1| At3g47670/F1P2_220 [Arabidopsis thaliana]	59	240	7e-22	406.78	83.0508	93.2203	putative protein	gbpln	Arabidopsis thaliana	AT3G47670.1 | Symbols: | Plant invertase/pectin methylesterase inhibitor superfamily protein | chr3:17575019-17575849 REVERSE LENGTH=276	59	276	3e-24	467.797	83.0508	93.2203
Rsa1.0_16878.1.g59715.t1	ref|NP_188043.2| LURP-one-related 11 protein [Arabidopsis thaliana] gi|75335508|sp|Q9LUM1.1|LOR11_ARATH RecName: Full=Protein LURP-one-related 11 gi|9279574|dbj|BAB01032.1| unnamed protein product [Arabidopsis thaliana] gi|49660157|gb|AAT68369.1| hypothetical protein At3g14260 [Arabidopsis thaliana] gi|67633632|gb|AAY78740.1| hypothetical protein At3g14260 [Arabidopsis thaliana] gi|332641974|gb|A…	209	230	2e-92	110.048	78.9474	87.0813	LURP-one-related 11 protein	gbpln	Arabidopsis thaliana	AT3G14260.1 | Symbols: | Protein of unknown function (DUF567) | chr3:4747986-4748779 REVERSE LENGTH=230	209	230	8e-95	110.048	78.9474	87.0813
Rsa1.0_16880.1.g59716.t1	ref|XP_002881341.1| hypothetical protein ARALYDRAFT_482413 [Arabidopsis lyrata subsp. lyrata] gi|297327180|gb|EFH57600.1| hypothetical protein ARALYDRAFT_482413 [Arabidopsis lyrata subsp. lyrata]	152	164	7e-62	107.895	82.8947	88.8158	hypothetical protein ARALYDRAFT_482413	gbpln	Arabidopsis lyrata	AT2G34520.1 | Symbols: RPS14 | mitochondrial ribosomal protein S14 | chr2:14548218-14548712 REVERSE LENGTH=164	152	164	3e-61	107.895	80.2632	86.8421
Rsa1.0_16881.1.g59717.t1	dbj|BAB10790.1| retroelement pol polyprotein-like [Arabidopsis thaliana]	332	1864	1e-89	561.446	51.506	57.5301	retroelement pol polyprotein-like	gbpln	Arabidopsis thaliana	#	#	#	#	#	#	#
Rsa1.0_16882.1.g59718.t1	gb|ABV89622.1| U-box domain-containing protein [Brassica rapa]	423	417	0	98.5816	86.5248	91.0165	U-box domain-containing protein	gbpln	Brassica rapa	AT3G19380.1 | Symbols: PUB25 | plant U-box 25 | chr3:6714602-6715867 REVERSE LENGTH=421	423	421	0	99.5272	80.3783	87.7069
Rsa1.0_16883.1.g59719.t1	gb|EOA23600.1| hypothetical protein CARUB_v10016799mg, partial [Capsella rubella]	395	660	0	167.089	85.5696	90.6329	hypothetical protein CARUB_v10016799mg, partial	gbpln	Capsella rubella	AT3G48380.3 | Symbols: | Peptidase C78, ubiquitin fold modifier-specific peptidase 1/ 2 | chr3:17916468-17920099 FORWARD LENGTH=653	395	653	0	165.316	85.8228	92.1519
Rsa1.0_16885.1.g59720.t1	#	#	#	#	#	#	#	-	----	----	#	#	#	#	#	#	#
Rsa1.0_16887.1.g59721.t1	#	#	#	#	#	#	#	-	----	----	#	#	#	#	#	#	#
Rsa1.0_16888.1.g59722.t1	gb|ABD65063.1| hypothetical protein 27.t00041 [Brassica oleracea]	87	198	2e-14	227.586	42.5287	50.5747	hypothetical protein 27.t00041	gbpln	Brassica oleracea	#	#	#	#	#	#	#
Rsa1.0_16889.1.g59723.t1	gb|EOA40637.1| hypothetical protein CARUB_v100116061mg, partial [Capsella rubella]	79	81	6e-30	102.532	78.481	91.1392	hypothetical protein CARUB_v100116061mg, partial	gbpln	Capsella rubella	AT3G51700.1 | Symbols: | PIF1 helicase | chr3:19179443-19181145 REVERSE LENGTH=344	79	344	2e-23	435.443	60.7595	81.0127
Rsa1.0_16891.1.g59724.t1	ref|XP_002893353.1| binding protein [Arabidopsis lyrata subsp. lyrata] gi|297339195|gb|EFH69612.1| binding protein [Arabidopsis lyrata subsp. lyrata]	77	468	3e-31	607.792	87.013	93.5065	binding protein	gbpln	Arabidopsis lyrata	AT1G27150.1 | Symbols: | Tetratricopeptide repeat (TPR)-like superfamily protein | chr1:9429177-9432068 FORWARD LENGTH=468	77	468	1e-32	607.792	84.4156	90.9091
Rsa1.0_16891.1.g59725.t1	#	#	#	#	#	#	#	-	----	----	#	#	#	#	#	#	#
Rsa1.0_16892.1.g59726.t1	#	#	#	#	#	#	#	-	----	----	#	#	#	#	#	#	#
Rsa1.0_16893.1.g59727.t1	gb|AAC62798.1| T5H22.2 gene product [Arabidopsis thaliana] gi|7270700|emb|CAB77862.1| hypothetical protein [Arabidopsis thaliana]	340	464	4e-31	136.471	31.4706	48.8235	T5H22.2 gene product	gbpln	Arabidopsis thaliana	#	#	#	#	#	#	#
Rsa1.0_16897.1.g59728.t1	gb|EOA19719.1| hypothetical protein CARUB_v10003766mg [Capsella rubella]	77	79	1e-24	102.597	76.6234	85.7143	hypothetical protein CARUB_v10003766mg	gbpln	Capsella rubella	AT5G18150.1 | Symbols: | Methyltransferase-related protein | chr5:6000014-6000331 REVERSE LENGTH=76	77	76	8e-26	98.7013	72.7273	80.5195
Rsa1.0_16901.1.g59729.t1	dbj|BAA97156.1| unnamed protein product [Arabidopsis thaliana]	190	329	2e-23	173.158	33.6842	45.7895	unnamed protein product	gbpln	Arabidopsis thaliana	AT2G34320.1 | Symbols: | Polynucleotidyl transferase, ribonuclease H-like superfamily protein | chr2:14484959-14485837 FORWARD LENGTH=292	190	292	9e-13	153.684	20.5263	33.1579
Rsa1.0_16902.1.g59730.t1	ref|NP_197802.1| Squalene monooxygenase 2 [Arabidopsis thaliana] gi|6685408|sp|O65403.1|ERG13_ARATH RecName: Full=Squalene monooxygenase 2; AltName: Full=Squalene epoxidase 2; Short=SE 2 gi|3123329|emb|CAA06771.1| squalene epoxidase homologue [Arabidopsis thaliana] gi|10178162|dbj|BAB11574.1| squalene monooxygenase 2 (squalene epoxidase 2) (SE 2) [Arabidopsis thaliana] gi|332005878|gb|AED93261.1|…	62	516	1e-18	832.258	80.6452	85.4839	Squalene monooxygenase 2	gbpln	Arabidopsis thaliana	AT5G24140.1 | Symbols: SQP2 | squalene monooxygenase 2 | chr5:8164547-8167669 REVERSE LENGTH=516	62	516	2e-21	832.258	80.6452	85.4839
Rsa1.0_16903.1.g59731.t1	gb|EOA28880.1| hypothetical protein CARUB_v10025125mg [Capsella rubella]	88	1553	8e-37	1764.77	82.9545	88.6364	hypothetical protein CARUB_v10025125mg	gbpln	Capsella rubella	AT2G47410.1 | Symbols: | WD40/YVTN repeat-like-containing domain;Bromodomain | chr2:19449133-19456991 FORWARD LENGTH=1520	88	1520	2e-38	1727.27	80.6818	88.6364
Rsa1.0_16904.1.g59732.t1	#	#	#	#	#	#	#	-	----	----	#	#	#	#	#	#	#
Rsa1.0_16905.1.g59733.t1	ref|XP_002862346.1| ATP binding protein [Arabidopsis lyrata subsp. lyrata] gi|297307766|gb|EFH38604.1| ATP binding protein [Arabidopsis lyrata subsp. lyrata]	137	479	7e-62	349.635	86.8613	91.9708	ATP binding protein	gbpln	Arabidopsis lyrata	AT5G50330.1 | Symbols: | Protein kinase superfamily protein | chr5:20485406-20488563 REVERSE LENGTH=479	137	479	1e-60	349.635	80.292	83.9416
Rsa1.0_16908.1.g59734.t1	#	#	#	#	#	#	#	-	----	----	#	#	#	#	#	#	#
Rsa1.0_16909.1.g59735.t1	emb|CAB39637.1| putative protein [Arabidopsis thaliana] gi|7267665|emb|CAB78093.1| putative protein [Arabidopsis thaliana] gi|91805577|gb|ABE65517.1| hypothetical protein At4g09700 [Arabidopsis thaliana]	457	371	6e-58	81.1816	23.1947	31.9475	putative protein	gbpln	Arabidopsis thaliana	AT5G36228.1 | Symbols: | nucleic acid binding;zinc ion binding | chr5:14271691-14272776 FORWARD LENGTH=361	457	361	4e-20	78.9934	13.3479	21.663
Rsa1.0_16911.1.g59736.t1	#	#	#	#	#	#	#	-	----	----	#	#	#	#	#	#	#
Rsa1.0_16912.1.g59737.t1	#	#	#	#	#	#	#	-	----	----	#	#	#	#	#	#	#
Rsa1.0_16914.1.g59738.t1	ref|NP_179021.3| minichromosome maintenance 9 [Arabidopsis thaliana] gi|330251181|gb|AEC06275.1| minichromosome maintenance 9 [Arabidopsis thaliana]	268	646	1e-147	241.045	95.8955	96.2687	minichromosome maintenance 9	gbpln	Arabidopsis thaliana	AT2G14050.1 | Symbols: MCM9 | minichromosome maintenance 9 | chr2:5909240-5913817 FORWARD LENGTH=646	268	646	1e-150	241.045	95.8955	96.2687
Rsa1.0_16915.1.g59739.t1	dbj|BAD14932.1| stromal ascorbate peroxidase [Brassica oleracea] gi|340805629|emb|CCC55738.1| stromal ascorbate peroxidase [Brassica rapa subsp. oleifera]	303	351	1e-165	115.842	91.7492	92.7393	stromal ascorbate peroxidase	gbpln	Brassica oleracea	AT4G08390.2 | Symbols: SAPX | stromal ascorbate peroxidase | chr4:5314999-5317071 FORWARD LENGTH=372	303	372	1e-151	122.772	82.8383	88.1188
Rsa1.0_16916.1.g59740.t1	gb|ABD64939.1| hypothetical protein 24.t00017 [Brassica oleracea]	145	442	6e-47	304.828	61.3793	71.7241	hypothetical protein 24.t00017	gbpln	Brassica oleracea	AT2G13770.1 | Symbols: | CONTAINS InterPro DOMAIN/s: Putative harbinger transposase-derived nuclease (InterPro:IPR006912); Has 451 Blast hits to 352 proteins in 33 species: Archae - 0; Bacteria - 0; Metazoa - 28; Fungi - 8; Plants - 388; Viruses - 0; Other Eukaryotes - 27 (source: NCBI BLink). | chr2:5736603-5737847 FORWARD LENGTH=343	145	343	1e-23	236.552	42.7586	57.2414
Rsa1.0_16916.1.g59741.t1	gb|ABD65099.1| hypothetical protein 31.t00074 [Brassica oleracea]	164	258	1e-29	157.317	46.9512	55.4878	hypothetical protein 31.t00074	gbpln	Brassica oleracea	AT5G41220.1 | Symbols: ATGSTT3, GST10C, GSTT3 | glutathione S-transferase THETA 3 | chr5:16494560-16496969 REVERSE LENGTH=590	164	590	8e-24	359.756	41.4634	54.878
Rsa1.0_16918.1.g59742.t1	dbj|BAB02567.1| unnamed protein product [Arabidopsis thaliana]	180	1964	4e-40	1091.11	63.8889	75.5556	unnamed protein product	gbpln	Arabidopsis thaliana	AT3G15120.1 | Symbols: | P-loop containing nucleoside triphosphate hydrolases superfamily protein | chr3:5088487-5095482 REVERSE LENGTH=1954	180	1954	2e-42	1085.56	63.8889	75.5556
Rsa1.0_16922.1.g59743.t1	#	#	#	#	#	#	#	-	----	----	#	#	#	#	#	#	#
Rsa1.0_16923.1.g59744.t1	#	#	#	#	#	#	#	-	----	----	#	#	#	#	#	#	#
Rsa1.0_16924.1.g59745.t1	ref|XP_002894487.1| hypothetical protein ARALYDRAFT_474562 [Arabidopsis lyrata subsp. lyrata] gi|297340329|gb|EFH70746.1| hypothetical protein ARALYDRAFT_474562 [Arabidopsis lyrata subsp. lyrata]	107	230	6e-37	214.953	69.1589	74.7664	hypothetical protein ARALYDRAFT_474562	gbpln	Arabidopsis lyrata	AT1G55080.1 | Symbols: MED9 | MED9; BEST Arabidopsis thaliana protein match is: unknown protein (TAIR:AT1G29580.1); Has 67203 Blast hits to 25757 proteins in 1293 species: Archae - 12; Bacteria - 4374; Metazoa - 24340; Fungi - 7940; Plants - 5927; Viruses - 273; Other Eukaryotes - 24337 (source: NCBI BLink). | chr1:20553121-20554174 REVERSE LENGTH=244	107	244	4e-39	228.037	68.2243	73.8318
Rsa1.0_16926.1.g59746.t1	gb|EOA39746.1| hypothetical protein CARUB_v10008392mg [Capsella rubella]	79	752	4e-13	951.899	48.1013	49.3671	hypothetical protein CARUB_v10008392mg	gbpln	Capsella rubella	AT1G08760.1 | Symbols: | Plant protein of unknown function (DUF936) | chr1:2805478-2808409 FORWARD LENGTH=748	79	748	9e-16	946.835	46.8354	49.3671
Rsa1.0_16928.1.g59747.t1	ref|XP_002871058.1| hypothetical protein ARALYDRAFT_325029 [Arabidopsis lyrata subsp. lyrata] gi|297316895|gb|EFH47317.1| hypothetical protein ARALYDRAFT_325029 [Arabidopsis lyrata subsp. lyrata]	83	237	1e-24	285.542	80.7229	85.5422	hypothetical protein ARALYDRAFT_325029	gbpln	Arabidopsis lyrata	AT5G03790.1 | Symbols: ATHB51, LMI1, HB51 | homeobox 51 | chr5:1004985-1006373 FORWARD LENGTH=235	83	235	4e-27	283.133	79.5181	85.5422
Rsa1.0_16928.1.g59748.t1	gb|EOA20290.1| hypothetical protein CARUB_v10000598mg, partial [Capsella rubella]	271	562	1e-149	207.38	93.7269	97.048	hypothetical protein CARUB_v10000598mg, partial	gbpln	Capsella rubella	AT5G03795.1 | Symbols: | Exostosin family protein | chr5:1007554-1010373 REVERSE LENGTH=518	271	518	1e-152	191.144	93.7269	96.679
Rsa1.0_16931.1.g59749.t1	#	#	#	#	#	#	#	-	----	----	#	#	#	#	#	#	#
Rsa1.0_16932.1.g59750.t1	gb|EOA25694.1| hypothetical protein CARUB_v10019047mg [Capsella rubella]	285	944	7e-92	331.228	69.1228	78.9474	hypothetical protein CARUB_v10019047mg	gbpln	Capsella rubella	AT3G49490.1 | Symbols: | unknown protein; Has 722 Blast hits to 186 proteins in 64 species: Archae - 0; Bacteria - 30; Metazoa - 72; Fungi - 48; Plants - 38; Viruses - 0; Other Eukaryotes - 534 (source: NCBI BLink). | chr3:18344926-18348648 REVERSE LENGTH=953	285	953	2e-87	334.386	65.9649	76.1404
Rsa1.0_16934.1.g59751.t1	#	#	#	#	#	#	#	-	----	----	#	#	#	#	#	#	#
Rsa1.0_16934.1.g59752.t1	gb|EOA23251.1| hypothetical protein CARUB_v10017299mg [Capsella rubella]	242	431	6e-16	178.099	19.4215	32.6446	hypothetical protein CARUB_v10017299mg	gbpln	Capsella rubella	#	#	#	#	#	#	#
Rsa1.0_16935.1.g59753.t1	gb|AAF18641.1|AC006228_12 F5J5.16 [Arabidopsis thaliana]	107	1024	3e-15	957.009	40.1869	52.3364	F5J5.16	gbpln	Arabidopsis thaliana	#	#	#	#	#	#	#
Rsa1.0_16935.1.g59754.t1	dbj|BAB02259.1| retroelement pol polyprotein-like [Arabidopsis thaliana]	313	777	4e-14	248.243	16.9329	25.2396	retroelement pol polyprotein-like	gbpln	Arabidopsis thaliana	#	#	#	#	#	#	#
Rsa1.0_16936.1.g59755.t1	#	#	#	#	#	#	#	-	----	----	#	#	#	#	#	#	#
Rsa1.0_16940.1.g59756.t1	gb|AAG03119.1|AC004133_13 F5A9.24 [Arabidopsis thaliana]	353	1254	1e-93	355.241	57.2238	71.1048	F5A9.24	gbpln	Arabidopsis thaliana	ATMG00310.1 | Symbols: ORF154 | RNA-directed DNA polymerase (reverse transcriptase)-related family protein | chrM:90883-91347 REVERSE LENGTH=154	353	154	3e-29	43.6261	16.7139	22.6629
Rsa1.0_16942.1.g59757.t1	ref|XP_002876702.1| hypothetical protein ARALYDRAFT_324725 [Arabidopsis lyrata subsp. lyrata] gi|297322540|gb|EFH52961.1| hypothetical protein ARALYDRAFT_324725 [Arabidopsis lyrata subsp. lyrata]	226	210	9e-44	92.9204	50.4425	58.8496	hypothetical protein ARALYDRAFT_324725	gbpln	Arabidopsis lyrata	AT3G63020.1 | Symbols: | Protein of unknown function (DUF3049) | chr3:23294425-23295039 FORWARD LENGTH=204	226	204	2e-43	90.2655	46.9027	53.5398
Rsa1.0_16943.1.g59758.t1	gb|EOA26322.1| hypothetical protein CARUB_v10025335mg [Capsella rubella]	87	90	2e-35	103.448	87.3563	93.1034	hypothetical protein CARUB_v10025335mg	gbpln	Capsella rubella	AT2G39725.2 | Symbols: | LYR family of Fe/S cluster biogenesis protein | chr2:16570070-16570342 FORWARD LENGTH=90	87	90	5e-36	103.448	82.7586	90.8046
Rsa1.0_16944.1.g59759.t1	#	#	#	#	#	#	#	-	----	----	#	#	#	#	#	#	#
Rsa1.0_16945.1.g59760.t1	gb|ABW81060.1| GagPol3 [Arabidopsis lyrata subsp. lyrata]	553	1103	1e-162	199.458	55.3345	72.5136	GagPol3	gbpln	Arabidopsis lyrata	#	#	#	#	#	#	#
Rsa1.0_16946.1.g59761.t1	emb|CAB10313.1| lupeol synthase like protein [Arabidopsis thaliana] gi|7268281|emb|CAB78576.1| lupeol synthase like protein [Arabidopsis thaliana]	136	760	1e-54	558.824	71.3235	82.3529	lupeol synthase like protein	gbpln	Arabidopsis thaliana	AT4G15370.1 | Symbols: BARS1, PEN2 | baruol synthase 1 | chr4:8773786-8779685 REVERSE LENGTH=759	136	759	3e-57	558.088	75	85.2941
Rsa1.0_16947.1.g59762.t1	dbj|BAJ34624.1| unnamed protein product [Thellungiella halophila]	81	372	9e-18	459.259	86.4198	88.8889	unnamed protein product	----	----	AT2G42200.1 | Symbols: SPL9, AtSPL9 | squamosa promoter binding protein-like 9 | chr2:17587601-17589451 FORWARD LENGTH=375	81	375	1e-17	462.963	88.8889	88.8889
Rsa1.0_16948.1.g59763.t1	gb|AAC28189.1| contains similarity to Arabidopsis thaliana retrotransposon Athila (GB:X81801) [Arabidopsis thaliana]	214	940	3e-57	439.252	48.1308	60.7477	contains similarity to Arabidopsis thaliana retrotransposon Athila (GB:X81801)	gbpln	Arabidopsis thaliana	#	#	#	#	#	#	#
Rsa1.0_16955.1.g59764.t1	ref|XP_002882486.1| hypothetical protein ARALYDRAFT_340860 [Arabidopsis lyrata subsp. lyrata] gi|297328326|gb|EFH58745.1| hypothetical protein ARALYDRAFT_340860 [Arabidopsis lyrata subsp. lyrata]	200	326	1e-57	163	66	77	hypothetical protein ARALYDRAFT_340860	gbpln	Arabidopsis lyrata	AT3G36659.1 | Symbols: | Plant invertase/pectin methylesterase inhibitor superfamily protein | chr3:2100189-2100983 FORWARD LENGTH=264	200	264	2e-57	132	62	71
Rsa1.0_16955.1.g59765.t1	ref|XP_002884605.1| binding protein [Arabidopsis lyrata subsp. lyrata] gi|297330445|gb|EFH60864.1| binding protein [Arabidopsis lyrata subsp. lyrata]	119	864	1e-35	726.05	77.3109	84.0336	binding protein	gbpln	Arabidopsis lyrata	AT3G06670.1 | Symbols: | binding | chr3:2105908-2113136 REVERSE LENGTH=865	119	865	4e-37	726.891	77.3109	84.8739
Rsa1.0_16956.1.g59766.t1	ref|XP_002885861.1| predicted protein [Arabidopsis lyrata subsp. lyrata] gi|297331701|gb|EFH62120.1| predicted protein [Arabidopsis lyrata subsp. lyrata]	384	267	2e-63	69.5312	30.7292	37.5	predicted protein	gbpln	Arabidopsis lyrata	#	#	#	#	#	#	#
Rsa1.0_16957.1.g59767.t1	#	#	#	#	#	#	#	-	----	----	#	#	#	#	#	#	#
Rsa1.0_16958.1.g59768.t1	gb|EOA12319.1| hypothetical protein CARUB_v10007958mg, partial [Capsella rubella]	469	673	1e-92	143.497	33.049	47.1215	hypothetical protein CARUB_v10007958mg, partial	gbpln	Capsella rubella	AT1G64260.1 | Symbols: | MuDR family transposase | chr1:23847756-23849915 FORWARD LENGTH=719	469	719	5e-20	153.305	15.3518	28.3582
Rsa1.0_16959.1.g59769.t2	gb|AAD23705.1| putative Athila retroelement ORF1 protein [Arabidopsis thaliana]	321	333	5e-45	103.738	35.2025	47.6636	putative Athila retroelement ORF1 protein	gbpln	Arabidopsis thaliana	#	#	#	#	#	#	#
Rsa1.0_16960.1.g59770.t1	#	#	#	#	#	#	#	-	----	----	#	#	#	#	#	#	#
Rsa1.0_16960.1.g59771.t1	#	#	#	#	#	#	#	-	----	----	#	#	#	#	#	#	#
Rsa1.0_16960.1.g59772.t1	#	#	#	#	#	#	#	-	----	----	#	#	#	#	#	#	#
Rsa1.0_16963.1.g59773.t1	#	#	#	#	#	#	#	-	----	----	#	#	#	#	#	#	#
Rsa1.0_16964.1.g59774.t1	gb|EOA21984.1| hypothetical protein CARUB_v10002491mg [Capsella rubella]	212	1699	3e-85	801.415	75.4717	79.717	hypothetical protein CARUB_v10002491mg	gbpln	Capsella rubella	AT5G05560.1 | Symbols: EMB2771 | E3 ubiquitin ligase, putative | chr5:1641452-1654685 FORWARD LENGTH=1678	212	1678	6e-85	791.509	74.5283	77.8302
Rsa1.0_16965.1.g59775.t1	ref|NP_201223.1| uncharacterized protein [Arabidopsis thaliana] gi|9759394|dbj|BAB09849.1| unnamed protein product [Arabidopsis thaliana] gi|15810363|gb|AAL07069.1| unknown protein [Arabidopsis thaliana] gi|21280975|gb|AAM45070.1| unknown protein [Arabidopsis thaliana] gi|332010468|gb|AED97851.1| uncharacterized protein AT5G64180 [Arabidopsis thaliana]	107	158	1e-36	147.664	86.9159	91.5888	uncharacterized protein	gbpln	Arabidopsis thaliana	AT5G64180.1 | Symbols: | unknown protein; Has 1807 Blast hits to 1807 proteins in 277 species: Archae - 0; Bacteria - 0; Metazoa - 736; Fungi - 347; Plants - 385; Viruses - 0; Other Eukaryotes - 339 (source: NCBI BLink). | chr5:25677163-25678204 FORWARD LENGTH=158	107	158	2e-39	147.664	86.9159	91.5888
Rsa1.0_16966.1.g59776.t1	gb|AAC02666.1| polyprotein [Arabidopsis thaliana]	210	1451	3e-73	690.952	65.2381	80.4762	polyprotein	gbpln	Arabidopsis thaliana	#	#	#	#	#	#	#
Rsa1.0_16967.1.g59777.t1	#	#	#	#	#	#	#	-	----	----	#	#	#	#	#	#	#
Rsa1.0_16971.1.g59778.t1	gb|AAG10812.1|AC018460_6 Putative retroelement polyprotein [Arabidopsis thaliana]	359	1404	1e-109	391.086	59.3315	74.3733	Putative retroelement polyprotein	gbpln	Arabidopsis thaliana	#	#	#	#	#	#	#
Rsa1.0_16974.1.g59779.t1	#	#	#	#	#	#	#	-	----	----	#	#	#	#	#	#	#
Rsa1.0_16975.1.g59780.t1	gb|AAF18538.1|AC006551_24 Very similar to retrotransposon reverse transcriptase [Arabidopsis thaliana]	203	1231	9e-42	606.404	44.8276	65.5172	Very similar to retrotransposon reverse transcriptase	gbpln	Arabidopsis thaliana	AT5G19270.1 | Symbols: | unknown protein; BEST Arabidopsis thaliana protein match is: unknown protein (TAIR:AT4G03566.1); Has 30201 Blast hits to 17322 proteins in 780 species: Archae - 12; Bacteria - 1396; Metazoa - 17338; Fungi - 3422; Plants - 5037; Viruses - 0; Other Eukaryotes - 2996 (source: NCBI BLink). | chr5:6485617-6487009 REVERSE LENGTH=365	203	365	7e-17	179.803	22.6601	36.4532
Rsa1.0_16978.1.g59781.t1	ref|XP_002866616.1| hypothetical protein ARALYDRAFT_919764 [Arabidopsis lyrata subsp. lyrata] gi|297312451|gb|EFH42875.1| hypothetical protein ARALYDRAFT_919764 [Arabidopsis lyrata subsp. lyrata]	225	282	1e-121	125.333	94.2222	97.3333	hypothetical protein ARALYDRAFT_919764	gbpln	Arabidopsis lyrata	AT5G64460.7 | Symbols: | Phosphoglycerate mutase family protein | chr5:25773009-25774871 REVERSE LENGTH=243	225	243	1e-122	108	92.8889	96.8889
Rsa1.0_16982.1.g59782.t1	#	#	#	#	#	#	#	-	----	----	#	#	#	#	#	#	#
Rsa1.0_16982.1.g59783.t1	#	#	#	#	#	#	#	-	----	----	#	#	#	#	#	#	#
Rsa1.0_16984.1.g59784.t1	#	#	#	#	#	#	#	-	----	----	#	#	#	#	#	#	#
Rsa1.0_16984.1.g59785.t1	#	#	#	#	#	#	#	-	----	----	#	#	#	#	#	#	#
Rsa1.0_16985.1.g59786.t1	#	#	#	#	#	#	#	-	----	----	#	#	#	#	#	#	#
Rsa1.0_16988.1.g59787.t1	ref|NP_563693.1| non-intrinsic ABC protein 4 [Arabidopsis thaliana] gi|75116803|sp|Q681Q7.1|Y1390_ARATH RecName: Full=Uncharacterized protein At1g03900 gi|51968466|dbj|BAD42925.1| unknown protein [Arabidopsis thaliana] gi|51969262|dbj|BAD43323.1| unknown protein [Arabidopsis thaliana] gi|51970966|dbj|BAD44175.1| unknown protein [Arabidopsis thaliana] gi|332189509|gb|AEE27630.1| non-intrinsic ABC …	106	272	5e-19	256.604	51.8868	55.6604	non-intrinsic ABC protein 4	gbpln	Arabidopsis thaliana	AT1G03900.1 | Symbols: ATNAP4, NAP4 | non-intrinsic ABC protein 4 | chr1:991252-992852 FORWARD LENGTH=272	106	272	8e-22	256.604	51.8868	55.6604
Rsa1.0_16990.1.g59788.t1	gb|EOA33416.1| hypothetical protein CARUB_v10020517mg [Capsella rubella]	92	364	2e-39	395.652	81.5217	81.5217	hypothetical protein CARUB_v10020517mg	gbpln	Capsella rubella	AT1G10940.2 | Symbols: | Protein kinase superfamily protein | chr1:3656050-3658170 REVERSE LENGTH=371	92	371	4e-42	403.261	81.5217	81.5217
Rsa1.0_16992.1.g59789.t1	gb|AAD15534.1| putative retroelement pol polyprotein [Arabidopsis thaliana]	368	1664	3e-91	452.174	52.9891	65.7609	putative retroelement pol polyprotein	gbpln	Arabidopsis thaliana	#	#	#	#	#	#	#
Rsa1.0_16993.1.g59790.t1	#	#	#	#	#	#	#	-	----	----	#	#	#	#	#	#	#
Rsa1.0_16995.1.g59791.t1	gb|EOA22230.1| hypothetical protein CARUB_v10002817mg [Capsella rubella]	189	390	1e-33	206.349	41.2698	55.5556	hypothetical protein CARUB_v10002817mg	gbpln	Capsella rubella	AT4G09190.1 | Symbols: | F-box and associated interaction domains-containing protein | chr4:5855176-5856327 FORWARD LENGTH=383	189	383	8e-20	202.646	31.2169	42.328
Rsa1.0_16997.1.g59792.t1	#	#	#	#	#	#	#	-	----	----	#	#	#	#	#	#	#
Rsa1.0_16998.1.g59793.t1	emb|CCD74510.1| unknown, partial [Arabidopsis halleri subsp. halleri]	205	300	3e-12	146.341	20.4878	30.2439	unknown, partial	gbpln	Arabidopsis halleri	#	#	#	#	#	#	#
Rsa1.0_16999.1.g59794.t1	gb|ABD65062.1| hypothetical protein 27.t00126 [Brassica oleracea]	96	578	5e-21	602.083	48.9583	75	hypothetical protein 27.t00126	gbpln	Brassica oleracea	#	#	#	#	#	#	#
Rsa1.0_16999.1.g59795.t1	gb|ABW81018.1| gag-pol polymerase [Arabidopsis lyrata subsp. lyrata]	140	672	2e-13	480	28.5714	35.7143	gag-pol polymerase	gbpln	Arabidopsis lyrata	#	#	#	#	#	#	#
Rsa1.0_17000.1.g59796.t1	ref|XP_002873765.1| binding protein [Arabidopsis lyrata subsp. lyrata] gi|297319602|gb|EFH50024.1| binding protein [Arabidopsis lyrata subsp. lyrata]	207	1249	1e-103	603.382	89.372	93.7198	binding protein	gbpln	Arabidopsis lyrata	AT5G16280.1 | Symbols: | Tetratricopeptide repeat (TPR)-like superfamily protein | chr5:5323377-5331345 REVERSE LENGTH=1272	207	1272	1e-104	614.493	87.4396	94.2029
Rsa1.0_17001.1.g59797.t1	ref|XP_002871168.1| hypothetical protein ARALYDRAFT_487351 [Arabidopsis lyrata subsp. lyrata] gi|297317005|gb|EFH47427.1| hypothetical protein ARALYDRAFT_487351 [Arabidopsis lyrata subsp. lyrata]	302	1748	1e-155	578.808	86.755	90.3974	hypothetical protein ARALYDRAFT_487351	gbpln	Arabidopsis lyrata	AT5G05560.1 | Symbols: EMB2771 | E3 ubiquitin ligase, putative | chr5:1641452-1654685 FORWARD LENGTH=1678	302	1678	1e-155	555.629	85.7616	89.7351
Rsa1.0_17008.1.g59798.t2	gb|EOA19497.1| hypothetical protein CARUB_v10002200mg, partial [Capsella rubella]	99	149	2e-25	150.505	64.6465	72.7273	hypothetical protein CARUB_v10002200mg, partial	gbpln	Capsella rubella	AT5G27820.1 | Symbols: | Ribosomal L18p/L5e family protein | chr5:9860584-9860928 FORWARD LENGTH=114	99	114	2e-27	115.152	64.6465	71.7172
Rsa1.0_17009.1.g59799.t1	ref|NP_565573.4| uncharacterized protein [Arabidopsis thaliana] gi|15724184|gb|AAL06484.1|AF411794_1 At2g24550/F25P17.15 [Arabidopsis thaliana] gi|20466816|gb|AAM20725.1| unknown protein [Arabidopsis thaliana] gi|23198218|gb|AAN15636.1| unknown protein [Arabidopsis thaliana] gi|330252497|gb|AEC07591.1| uncharacterized protein AT2G24550 [Arabidopsis thaliana]	199	245	6e-47	123.116	51.7588	58.2915	uncharacterized protein	gbpln	Arabidopsis thaliana	AT2G24550.1 | Symbols: | unknown protein; BEST Arabidopsis thaliana protein match is: unknown protein (TAIR:AT4G31510.1); Has 219 Blast hits to 219 proteins in 33 species: Archae - 0; Bacteria - 0; Metazoa - 16; Fungi - 2; Plants - 184; Viruses - 0; Other Eukaryotes - 17 (source: NCBI BLink). | chr2:10428060-10429051 REVERSE LENGTH=245	199	245	2e-49	123.116	51.7588	58.2915
Rsa1.0_17010.1.g59800.t1	gb|ABD64967.1| hypothetical protein 25.t00004 [Brassica oleracea]	150	149	5e-33	99.3333	50.6667	61.3333	hypothetical protein 25.t00004	gbpln	Brassica oleracea	AT5G47600.1 | Symbols: | HSP20-like chaperones superfamily protein | chr5:19299945-19300456 REVERSE LENGTH=131	150	131	6e-26	87.3333	36.6667	49.3333
Rsa1.0_17010.1.g59801.t1	ref|XP_002880903.1| hypothetical protein ARALYDRAFT_901626 [Arabidopsis lyrata subsp. lyrata] gi|297326742|gb|EFH57162.1| hypothetical protein ARALYDRAFT_901626 [Arabidopsis lyrata subsp. lyrata]	309	1014	7e-82	328.155	52.1036	69.5793	hypothetical protein ARALYDRAFT_901626	gbpln	Arabidopsis lyrata	AT5G20480.1 | Symbols: EFR | EF-TU receptor | chr5:6922497-6925679 FORWARD LENGTH=1031	309	1031	5e-80	333.657	50.1618	67.6375
Rsa1.0_17011.1.g59802.t1	ref|XP_002866351.1| methyl-CpG-binding domain 7 [Arabidopsis lyrata subsp. lyrata] gi|297312186|gb|EFH42610.1| methyl-CpG-binding domain 7 [Arabidopsis lyrata subsp. lyrata]	238	305	3e-67	128.151	57.1429	65.9664	methyl-CpG-binding domain 7	gbpln	Arabidopsis lyrata	AT5G59800.1 | Symbols: MBD7, ATMBD7 | methyl-CPG-binding domain 7 | chr5:24094752-24096422 REVERSE LENGTH=306	238	306	5e-63	128.571	53.7815	64.7059
Rsa1.0_17012.1.g59803.t1	ref|XP_002890151.1| predicted protein [Arabidopsis lyrata subsp. lyrata] gi|297335993|gb|EFH66410.1| predicted protein [Arabidopsis lyrata subsp. lyrata]	261	682	1e-113	261.303	78.5441	87.3563	predicted protein	gbpln	Arabidopsis lyrata	AT1G16160.1 | Symbols: WAKL5 | wall associated kinase-like 5 | chr1:5535973-5538269 FORWARD LENGTH=711	261	711	1e-106	272.414	72.4138	81.9923
Rsa1.0_17012.1.g59804.t1	gb|EOA39632.1| hypothetical protein CARUB_v10008263mg [Capsella rubella]	172	894	3e-69	519.767	77.3256	90.1163	hypothetical protein CARUB_v10008263mg	gbpln	Capsella rubella	AT1G16130.1 | Symbols: WAKL2 | wall associated kinase-like 2 | chr1:5525634-5528047 FORWARD LENGTH=748	172	748	1e-70	434.884	76.7442	88.3721
Rsa1.0_17014.1.g59805.t1	gb|AAD20658.1| putative retroelement pol polyprotein [Arabidopsis thaliana]	395	1611	1e-27	407.848	24.557	38.481	putative retroelement pol polyprotein	gbpln	Arabidopsis thaliana	#	#	#	#	#	#	#
Rsa1.0_17015.1.g59806.t1	gb|ABD64983.1| formyltetrahydrofolate deformylase, putative [Brassica oleracea]	216	332	1e-115	153.704	93.0556	94.4444	formyltetrahydrofolate deformylase, putative	gbpln	Brassica oleracea	AT5G47435.1 | Symbols: | formyltetrahydrofolate deformylase, putative | chr5:19241779-19243424 FORWARD LENGTH=323	216	323	1e-114	149.537	89.8148	94.9074
Rsa1.0_17016.1.g59807.t2	ref|NP_001190113.1| putative aquaporin SIP2-1 [Arabidopsis thaliana] gi|332646071|gb|AEE79592.1| putative aquaporin SIP2-1 [Arabidopsis thaliana]	217	260	1e-109	119.816	89.8618	95.8525	putative aquaporin SIP2-1	gbpln	Arabidopsis thaliana	AT3G56950.2 | Symbols: SIP2;1 | small and basic intrinsic protein 2;1 | chr3:21078411-21079644 REVERSE LENGTH=260	217	260	1e-111	119.816	89.8618	95.8525
Rsa1.0_17017.1.g59808.t2	gb|AAD23705.1| putative Athila retroelement ORF1 protein [Arabidopsis thaliana]	512	333	9e-20	65.0391	11.7188	19.5312	putative Athila retroelement ORF1 protein	gbpln	Arabidopsis thaliana	#	#	#	#	#	#	#
Rsa1.0_17019.1.g59809.t1	#	#	#	#	#	#	#	-	----	----	#	#	#	#	#	#	#
Rsa1.0_17021.1.g59810.t1	ref|NP_197490.1| putative PRLI-interacting factor [Arabidopsis thaliana] gi|222422845|dbj|BAH19409.1| AT5G19900 [Arabidopsis thaliana] gi|332005380|gb|AED92763.1| putative PRLI-interacting factor [Arabidopsis thaliana]	304	494	1e-121	162.5	81.25	88.1579	putative PRLI-interacting factor	gbpln	Arabidopsis thaliana	AT5G19900.1 | Symbols: | PRLI-interacting factor, putative | chr5:6728561-6730045 REVERSE LENGTH=494	304	494	1e-123	162.5	81.25	88.1579
Rsa1.0_17023.1.g59811.t1	ref|XP_002879279.1| pentatricopeptide repeat-containing protein [Arabidopsis lyrata subsp. lyrata] gi|297325118|gb|EFH55538.1| pentatricopeptide repeat-containing protein [Arabidopsis lyrata subsp. lyrata]	328	452	1e-148	137.805	77.439	87.5	pentatricopeptide repeat-containing protein	gbpln	Arabidopsis lyrata	AT2G30780.1 | Symbols: | Tetratricopeptide repeat (TPR)-like superfamily protein | chr2:13116547-13118059 FORWARD LENGTH=452	328	452	1e-149	137.805	76.5244	86.5854
Rsa1.0_17024.1.g59812.t1	ref|NP_176202.1| two-component response regulator ARR3 [Arabidopsis thaliana] gi|51316126|sp|Q9ZWS9.1|ARR3_ARATH RecName: Full=Two-component response regulator ARR3 gi|5080824|gb|AAD39333.1|AC007258_22 response regulator 3 [Arabidopsis thaliana] gi|3953595|dbj|BAA34725.1| response regulator 3 [Arabidopsis thaliana] gi|89111918|gb|ABD60731.1| At1g59940 [Arabidopsis thaliana] gi|110737841|dbj|BAF00…	227	231	4e-94	101.762	80.1762	85.4626	two-component response regulator ARR3	gbpln	Arabidopsis thaliana	AT1G59940.1 | Symbols: ARR3 | response regulator 3 | chr1:22065894-22066895 REVERSE LENGTH=231	227	231	1e-96	101.762	80.1762	85.4626
Rsa1.0_17026.1.g59813.t1	ref|NP_177480.1| sucrose synthase 6 [Arabidopsis thaliana] gi|75263139|sp|Q9FX32.1|SUS6_ARATH RecName: Full=Sucrose synthase 6; Short=AtSUS6; AltName: Full=Sucrose-UDP glucosyltransferase 6 gi|11120795|gb|AAG30975.1|AC012396_11 sucrose synthase, putative [Arabidopsis thaliana] gi|332197329|gb|AEE35450.1| sucrose synthase 6 [Arabidopsis thaliana]	155	942	2e-75	607.742	85.8065	93.5484	sucrose synthase 6	gbpln	Arabidopsis thaliana	AT1G73370.1 | Symbols: SUS6, ATSUS6 | sucrose synthase 6 | chr1:27584533-27588326 REVERSE LENGTH=942	155	942	8e-78	607.742	85.8065	93.5484
Rsa1.0_17028.1.g59814.t1	#	#	#	#	#	#	#	-	----	----	#	#	#	#	#	#	#
Rsa1.0_17034.1.g59815.t1	ref|NP_190359.5| ABC transporter A family member 4 [Arabidopsis thaliana] gi|332644804|gb|AEE78325.1| ABC transporter A family member 4 [Arabidopsis thaliana]	250	947	3e-92	378.8	71.6	81.6	ABC transporter A family member 4	gbpln	Arabidopsis thaliana	AT3G47750.1 | Symbols: ATATH3, ABCA4 | ATP binding cassette subfamily A4 | chr3:17606427-17610889 FORWARD LENGTH=947	250	947	8e-95	378.8	71.6	81.6
Rsa1.0_17035.1.g59816.t1	ref|XP_002877851.1| pseudouridine synthase family protein [Arabidopsis lyrata subsp. lyrata] gi|297323689|gb|EFH54110.1| pseudouridine synthase family protein [Arabidopsis lyrata subsp. lyrata]	67	387	2e-16	577.612	62.6866	68.6567	pseudouridine synthase family protein	gbpln	Arabidopsis lyrata	AT3G52260.1 | Symbols: | Pseudouridine synthase family protein | chr3:19383983-19386440 REVERSE LENGTH=294	67	294	6e-18	438.806	58.209	67.1642
Rsa1.0_17037.1.g59817.t1	gb|EOA11936.1| hypothetical protein CARUB_v10016547mg, partial [Capsella rubella]	88	149	2e-11	169.318	46.5909	56.8182	hypothetical protein CARUB_v10016547mg, partial	gbpln	Capsella rubella	#	#	#	#	#	#	#
Rsa1.0_17038.1.g59818.t1	gb|AAF79348.1|AC007887_7 F15O4.13 [Arabidopsis thaliana]	562	1887	0	335.765	75.4448	85.9431	F15O4.13	gbpln	Arabidopsis thaliana	ATMG00860.1 | Symbols: ORF158 | DNA/RNA polymerases superfamily protein | chrM:235916-236392 FORWARD LENGTH=158	562	158	5e-11	28.1139	5.51601	7.65125
Rsa1.0_17039.1.g59819.t1	#	#	#	#	#	#	#	-	----	----	#	#	#	#	#	#	#
Rsa1.0_17040.1.g59820.t1	ref|XP_002879143.1| aldo/keto reductase family protein [Arabidopsis lyrata subsp. lyrata] gi|297324982|gb|EFH55402.1| aldo/keto reductase family protein [Arabidopsis lyrata subsp. lyrata]	133	386	1e-60	290.226	85.7143	91.7293	aldo/keto reductase family protein	gbpln	Arabidopsis lyrata	AT2G27680.1 | Symbols: | NAD(P)-linked oxidoreductase superfamily protein | chr2:11803981-11805965 REVERSE LENGTH=384	133	384	8e-60	288.722	81.9549	89.4737
Rsa1.0_17040.1.g59821.t1	gb|EOA28162.1| hypothetical protein CARUB_v10024350mg [Capsella rubella]	114	114	2e-31	100	91.2281	94.7368	hypothetical protein CARUB_v10024350mg	gbpln	Capsella rubella	AT2G27710.4 | Symbols: | 60S acidic ribosomal protein family | chr2:11816929-11817670 FORWARD LENGTH=98	114	98	1e-29	85.9649	56.1404	57.8947
Rsa1.0_17046.1.g59822.t1	ref|XP_002885429.1| hypothetical protein ARALYDRAFT_479643 [Arabidopsis lyrata subsp. lyrata] gi|297331269|gb|EFH61688.1| hypothetical protein ARALYDRAFT_479643 [Arabidopsis lyrata subsp. lyrata]	168	569	2e-81	338.69	88.0952	92.8571	hypothetical protein ARALYDRAFT_479643	gbpln	Arabidopsis lyrata	AT3G21230.1 | Symbols: 4CL5 | 4-coumarate:CoA ligase 5 | chr3:7448231-7451947 REVERSE LENGTH=570	168	570	8e-82	339.286	85.7143	91.6667
Rsa1.0_17050.1.g59823.t1	#	#	#	#	#	#	#	-	----	----	#	#	#	#	#	#	#
Rsa1.0_17052.1.g59824.t1	#	#	#	#	#	#	#	-	----	----	#	#	#	#	#	#	#
Rsa1.0_17053.1.g59825.t1	#	#	#	#	#	#	#	-	----	----	#	#	#	#	#	#	#
Rsa1.0_17054.1.g59826.t1	emb|CAB39638.1| RNA-directed DNA polymerase-like protein [Arabidopsis thaliana] gi|7267666|emb|CAB78094.1| RNA-directed DNA polymerase-like protein [Arabidopsis thaliana]	340	1274	2e-33	374.706	32.0588	49.7059	RNA-directed DNA polymerase-like protein	gbpln	Arabidopsis thaliana	AT1G10000.1 | Symbols: | Ribonuclease H-like superfamily protein | chr1:3263877-3264788 REVERSE LENGTH=303	340	303	5e-27	89.1176	25.5882	39.4118
Rsa1.0_17055.1.g59827.t1	gb|EOA30472.1| hypothetical protein CARUB_v10013597mg [Capsella rubella]	477	478	0	100.21	89.7275	96.4361	hypothetical protein CARUB_v10013597mg	gbpln	Capsella rubella	AT3G13620.1 | Symbols: | Amino acid permease family protein | chr3:4450904-4452556 REVERSE LENGTH=478	477	478	0	100.21	88.26	95.8071
Rsa1.0_17058.1.g59828.t1	ref|XP_002892248.1| arginine N-methyltransferase family protein [Arabidopsis lyrata subsp. lyrata] gi|297338090|gb|EFH68507.1| arginine N-methyltransferase family protein [Arabidopsis lyrata subsp. lyrata]	272	372	1e-146	136.765	90.0735	94.8529	arginine N-methyltransferase family protein	gbpln	Arabidopsis lyrata	AT1G04870.2 | Symbols: PRMT10, ATPRMT10 | protein arginine methyltransferase 10 | chr1:1373485-1375598 REVERSE LENGTH=383	272	383	1e-148	140.809	89.7059	94.4853
Rsa1.0_17059.1.g59829.t1	#	#	#	#	#	#	#	-	----	----	#	#	#	#	#	#	#
Rsa1.0_17060.1.g59830.t1	#	#	#	#	#	#	#	-	----	----	#	#	#	#	#	#	#
Rsa1.0_17060.1.g59831.t1	emb|CAB83070.1| putative protein [Arabidopsis thaliana] gi|110736914|dbj|BAF00414.1| hypothetical protein [Arabidopsis thaliana]	265	539	4e-17	203.396	21.1321	30.9434	putative protein	gbpln	Arabidopsis thaliana	#	#	#	#	#	#	#
Rsa1.0_17063.1.g59832.t1	ref|XP_002891723.1| GTP-binding family protein [Arabidopsis lyrata subsp. lyrata] gi|297337565|gb|EFH67982.1| GTP-binding family protein [Arabidopsis lyrata subsp. lyrata]	167	576	9e-51	344.91	70.0599	80.2395	GTP-binding family protein	gbpln	Arabidopsis lyrata	AT1G52980.1 | Symbols: | GTP-binding family protein | chr1:19737493-19740201 FORWARD LENGTH=576	167	576	2e-49	344.91	71.2575	82.6347
Rsa1.0_17064.1.g59833.t1	dbj|BAJ33924.1| unnamed protein product [Thellungiella halophila]	277	597	1e-126	215.523	88.8087	95.6679	unnamed protein product	----	----	AT2G30520.1 | Symbols: RPT2 | Phototropic-responsive NPH3 family protein | chr2:13002920-13005573 REVERSE LENGTH=593	277	593	1e-123	214.079	85.5596	94.2238
Rsa1.0_17065.1.g59834.t1	ref|XP_002865860.1| hypothetical protein ARALYDRAFT_495212 [Arabidopsis lyrata subsp. lyrata] gi|297311695|gb|EFH42119.1| hypothetical protein ARALYDRAFT_495212 [Arabidopsis lyrata subsp. lyrata]	232	334	1e-122	143.966	91.3793	96.5517	hypothetical protein ARALYDRAFT_495212	gbpln	Arabidopsis lyrata	AT5G51410.3 | Symbols: | LUC7 N_terminus domain-containing protein | chr5:20881821-20883577 REVERSE LENGTH=334	232	334	1e-124	143.966	90.9483	96.1207
Rsa1.0_17067.1.g59835.t1	gb|EOA12304.1| hypothetical protein CARUB_v10007959mg [Capsella rubella]	428	949	0	221.729	94.8598	97.8972	hypothetical protein CARUB_v10007959mg	gbpln	Capsella rubella	AT2G07560.1 | Symbols: AHA6, HA6 | H(+)-ATPase 6 | chr2:3170394-3173952 REVERSE LENGTH=949	428	949	0	221.729	94.6262	97.6636
Rsa1.0_17069.1.g59836.t1	#	#	#	#	#	#	#	-	----	----	#	#	#	#	#	#	#
Rsa1.0_17070.1.g59837.t1	emb|CAN74139.1| hypothetical protein VITISV_038754 [Vitis vinifera]	598	1387	8e-85	231.94	35.1171	54.6823	hypothetical protein VITISV_038754	gbpln	Vitis vinifera	#	#	#	#	#	#	#
Rsa1.0_17071.1.g59838.t1	#	#	#	#	#	#	#	-	----	----	#	#	#	#	#	#	#
Rsa1.0_17073.1.g59839.t1	ref|NP_565928.1| abscisic acid receptor PYL6 [Arabidopsis thaliana] gi|75160425|sp|Q8S8E3.1|PYL6_ARATH RecName: Full=Abscisic acid receptor PYL6; AltName: Full=ABI1-binding protein 5; AltName: Full=PYR1-like protein 6; AltName: Full=Regulatory components of ABA receptor 9 gi|20198019|gb|AAD25668.2| expressed protein [Arabidopsis thaliana] gi|21594278|gb|AAM65989.1| unknown [Arabidopsis thaliana] …	91	215	9e-37	236.264	84.6154	92.3077	abscisic acid receptor PYL6	gbpln	Arabidopsis thaliana	AT2G40330.1 | Symbols: PYL6, RCAR9 | PYR1-like 6 | chr2:16845177-16845824 REVERSE LENGTH=215	91	215	1e-39	236.264	84.6154	92.3077
Rsa1.0_17074.1.g59840.t1	emb|CAA83275.1| cyclin 2a protein [Arabidopsis thaliana]	334	429	1e-154	128.443	87.1257	92.515	cyclin 2a protein	gbpln	Arabidopsis thaliana	AT2G17620.1 | Symbols: CYCB2;1 | Cyclin B2;1 | chr2:7664164-7666261 FORWARD LENGTH=429	334	429	1e-156	128.443	86.8263	92.515
Rsa1.0_17075.1.g59841.t1	#	#	#	#	#	#	#	-	----	----	#	#	#	#	#	#	#
Rsa1.0_17076.1.g59842.t3	gb|EOA31453.1| hypothetical protein CARUB_v10014639mg [Capsella rubella]	195	208	4e-34	106.667	51.7949	60.5128	hypothetical protein CARUB_v10014639mg	gbpln	Capsella rubella	AT2G19530.1 | Symbols: | unknown protein; BEST Arabidopsis thaliana protein match is: unknown protein (TAIR:AT1G55160.2); Has 461 Blast hits to 346 proteins in 80 species: Archae - 0; Bacteria - 16; Metazoa - 89; Fungi - 28; Plants - 57; Viruses - 0; Other Eukaryotes - 271 (source: NCBI BLink). | chr2:8460219-8461486 FORWARD LENGTH=202	195	202	6e-35	103.59	50.2564	57.4359
Rsa1.0_17078.1.g59843.t1	#	#	#	#	#	#	#	-	----	----	#	#	#	#	#	#	#
Rsa1.0_17080.1.g59844.t1	#	#	#	#	#	#	#	-	----	----	#	#	#	#	#	#	#
Rsa1.0_17083.1.g59845.t1	#	#	#	#	#	#	#	-	----	----	#	#	#	#	#	#	#
Rsa1.0_17084.1.g59846.t1	gb|AAC62785.1| F11O4.11 [Arabidopsis thaliana] gi|7268192|emb|CAB77719.1| putative transposon protein [Arabidopsis thaliana]	559	577	5e-81	103.22	36.4937	53.1306	F11O4.11	gbpln	Arabidopsis thaliana	AT2G13450.1 | Symbols: | unknown protein; BEST Arabidopsis thaliana protein match is: unknown protein (TAIR:AT4G02000.1); Has 247 Blast hits to 243 proteins in 13 species: Archae - 0; Bacteria - 2; Metazoa - 0; Fungi - 2; Plants - 243; Viruses - 0; Other Eukaryotes - 0 (source: NCBI BLink). | chr2:5598739-5599923 REVERSE LENGTH=394	559	394	4e-26	70.483	11.8068	17.5313
Rsa1.0_17085.1.g59847.t1	ref|XP_002879534.1| hypothetical protein ARALYDRAFT_902613 [Arabidopsis lyrata subsp. lyrata] gi|297325373|gb|EFH55793.1| hypothetical protein ARALYDRAFT_902613 [Arabidopsis lyrata subsp. lyrata]	237	802	5e-16	338.397	31.2236	40.9283	hypothetical protein ARALYDRAFT_902613	gbpln	Arabidopsis lyrata	AT2G35160.1 | Symbols: SUVH5, SGD9 | SU(VAR)3-9 homolog 5 | chr2:14823562-14825946 FORWARD LENGTH=794	237	794	6e-13	335.021	24.0506	33.7553
Rsa1.0_17086.1.g59848.t1	gb|AAB82639.1| putative non-LTR retroelement reverse transcriptase [Arabidopsis thaliana]	346	1374	7e-87	397.11	43.6416	64.4509	putative non-LTR retroelement reverse transcriptase	gbpln	Arabidopsis thaliana	AT4G29090.1 | Symbols: | Ribonuclease H-like superfamily protein | chr4:14333528-14335255 FORWARD LENGTH=575	346	575	8e-84	166.185	39.3064	62.7168
Rsa1.0_17087.1.g59849.t1	gb|AAD24567.1|AF120335_1 putative transposase [Arabidopsis thaliana]	542	577	0	106.458	60.3321	76.7528	putative transposase	gbpln	Arabidopsis thaliana	AT3G42170.1 | Symbols: | BED zinc finger ;hAT family dimerisation domain | chr3:14321838-14323928 FORWARD LENGTH=696	542	696	2e-71	128.413	29.7048	48.3395
Rsa1.0_17088.1.g59850.t1	gb|AAF79348.1|AC007887_7 F15O4.13 [Arabidopsis thaliana]	538	1887	1e-102	350.743	38.8476	53.7175	F15O4.13	gbpln	Arabidopsis thaliana	#	#	#	#	#	#	#
Rsa1.0_17089.1.g59851.t1	gb|EOA23471.1| hypothetical protein CARUB_v10016663mg [Capsella rubella]	575	911	4e-25	158.435	12.1739	17.7391	hypothetical protein CARUB_v10016663mg	gbpln	Capsella rubella	AT2G15420.1 | Symbols: | myosin heavy chain-related | chr2:6723948-6728183 REVERSE LENGTH=957	575	957	1e-25	166.435	10.087	16
Rsa1.0_17090.1.g59852.t1	ref|NP_190457.1| F-box/LRR-repeat protein [Arabidopsis thaliana] gi|30693105|ref|NP_850671.1| F-box/LRR-repeat protein [Arabidopsis thaliana] gi|75264627|sp|Q9M2Z5.1|FBL53_ARATH RecName: Full=F-box/LRR-repeat protein At3g48880 gi|7576226|emb|CAB87916.1| putative protein [Arabidopsis thaliana] gi|15028347|gb|AAK76650.1| unknown protein [Arabidopsis thaliana] gi|19310705|gb|AAL85083.1| unknown prot…	58	309	4e-13	532.759	65.5172	74.1379	F-box/LRR-repeat protein	gbpln	Arabidopsis thaliana	AT3G48880.2 | Symbols: | RNI-like superfamily protein | chr3:18127873-18129008 FORWARD LENGTH=309	58	309	6e-16	532.759	65.5172	74.1379
Rsa1.0_17091.1.g59853.t1	#	#	#	#	#	#	#	-	----	----	#	#	#	#	#	#	#
Rsa1.0_17093.1.g59854.t1	#	#	#	#	#	#	#	-	----	----	#	#	#	#	#	#	#
Rsa1.0_17096.1.g59855.t2	gb|EOA25429.1| hypothetical protein CARUB_v10018761mg [Capsella rubella]	178	378	9e-23	212.36	32.5843	38.2022	hypothetical protein CARUB_v10018761mg	gbpln	Capsella rubella	AT3G55780.1 | Symbols: | Glycosyl hydrolase superfamily protein | chr3:20705627-20707021 FORWARD LENGTH=429	178	429	5e-23	241.011	30.3371	35.3933
Rsa1.0_17099.1.g59856.t1	ref|NP_680191.1| uncharacterized protein [Arabidopsis thaliana] gi|186524793|ref|NP_001119259.1| uncharacterized protein [Arabidopsis thaliana] gi|334187823|ref|NP_001190358.1| uncharacterized protein [Arabidopsis thaliana] gi|13374863|emb|CAC34497.1| putative protein [Arabidopsis thaliana] gi|54261725|gb|AAV31166.1| At5g22040 [Arabidopsis thaliana] gi|58531330|gb|AAW78587.1| At5g22040 [Arabidops…	271	284	1e-120	104.797	84.8708	90.4059	uncharacterized protein	gbpln	Arabidopsis thaliana	AT5G22040.3 | Symbols: | unknown protein; FUNCTIONS IN: molecular_function unknown; INVOLVED IN: biological_process unknown; LOCATED IN: cellular_component unknown. | chr5:7297154-7298363 REVERSE LENGTH=284	271	284	1e-122	104.797	84.8708	90.4059
Rsa1.0_17100.1.g59857.t1	gb|AAC04931.1| cycloartenol synthase [Arabidopsis thaliana]	59	759	1e-27	1286.44	94.9153	98.3051	cycloartenol synthase	gbpln	Arabidopsis thaliana	AT2G07050.1 | Symbols: CAS1 | cycloartenol synthase 1 | chr2:2924629-2930295 FORWARD LENGTH=759	59	759	2e-30	1286.44	94.9153	98.3051
Rsa1.0_17103.1.g59858.t1	#	#	#	#	#	#	#	-	----	----	#	#	#	#	#	#	#
Rsa1.0_17104.1.g59859.t1	gb|AAG50751.1|AC079733_19 polyprotein, putative [Arabidopsis thaliana]	354	1468	2e-70	414.689	40.3955	59.322	polyprotein, putative	gbpln	Arabidopsis thaliana	AT1G21280.1 | Symbols: | CONTAINS InterPro DOMAIN/s: Retrotransposon gag protein (InterPro:IPR005162); Has 707 Blast hits to 705 proteins in 25 species: Archae - 0; Bacteria - 0; Metazoa - 4; Fungi - 0; Plants - 703; Viruses - 0; Other Eukaryotes - 0 (source: NCBI BLink). | chr1:7447690-7448403 REVERSE LENGTH=237	354	237	5e-28	66.9492	16.1017	27.9661
Rsa1.0_17106.1.g59860.t1	#	#	#	#	#	#	#	-	----	----	#	#	#	#	#	#	#
Rsa1.0_17108.1.g59861.t1	#	#	#	#	#	#	#	-	----	----	#	#	#	#	#	#	#
Rsa1.0_17109.1.g59862.t1	#	#	#	#	#	#	#	-	----	----	#	#	#	#	#	#	#
Rsa1.0_17110.1.g59863.t1	#	#	#	#	#	#	#	-	----	----	#	#	#	#	#	#	#
Rsa1.0_17111.1.g59864.t1	gb|AAF18641.1|AC006228_12 F5J5.16 [Arabidopsis thaliana]	434	1024	2e-11	235.945	9.21659	11.7512	F5J5.16	gbpln	Arabidopsis thaliana	#	#	#	#	#	#	#
Rsa1.0_17112.1.g59865.t1	ref|XP_002877855.1| predicted protein [Arabidopsis lyrata subsp. lyrata] gi|297323693|gb|EFH54114.1| predicted protein [Arabidopsis lyrata subsp. lyrata]	421	388	1e-109	92.1615	52.4941	66.2708	predicted protein	gbpln	Arabidopsis lyrata	AT3G52320.1 | Symbols: | F-box and associated interaction domains-containing protein | chr3:19403020-19404192 REVERSE LENGTH=390	421	390	7e-82	92.6366	42.2803	57.7197
Rsa1.0_17114.1.g59866.t1	gb|ABB45845.1| hypothetical protein [Eutrema halophilum]	552	1061	0	192.21	71.9203	80.6159	hypothetical protein	gbpln	Eutrema halophilum	AT5G66310.1 | Symbols: | ATP binding microtubule motor family protein | chr5:26485786-26490304 REVERSE LENGTH=1063	552	1063	0	192.572	71.558	77.7174
Rsa1.0_17115.1.g59867.t3	ref|XP_002889456.1| C2 domain-containing protein [Arabidopsis lyrata subsp. lyrata] gi|297335298|gb|EFH65715.1| C2 domain-containing protein [Arabidopsis lyrata subsp. lyrata]	174	1872	8e-31	1075.86	41.954	45.977	C2 domain-containing protein	gbpln	Arabidopsis lyrata	AT1G03370.1 | Symbols: | C2 calcium/lipid-binding and GRAM domain containing protein | chr1:830968-834996 FORWARD LENGTH=1020	174	1020	6e-33	586.207	41.954	45.977
Rsa1.0_17117.1.g59868.t1	gb|ABD64939.1| hypothetical protein 24.t00017 [Brassica oleracea]	249	442	6e-84	177.51	69.0763	79.1165	hypothetical protein 24.t00017	gbpln	Brassica oleracea	AT2G13770.1 | Symbols: | CONTAINS InterPro DOMAIN/s: Putative harbinger transposase-derived nuclease (InterPro:IPR006912); Has 451 Blast hits to 352 proteins in 33 species: Archae - 0; Bacteria - 0; Metazoa - 28; Fungi - 8; Plants - 388; Viruses - 0; Other Eukaryotes - 27 (source: NCBI BLink). | chr2:5736603-5737847 FORWARD LENGTH=343	249	343	9e-24	137.751	30.1205	38.9558
Rsa1.0_17117.1.g59869.t1	ref|XP_001350070.1| conserved Plasmodium protein, unknown function [Plasmodium falciparum 3D7] gi|23615487|emb|CAD52478.1| conserved Plasmodium protein, unknown function [Plasmodium falciparum 3D7]	211	1328	7e-12	629.384	16.1137	27.0142	conserved Plasmodium protein, unknown function	gbinv	Plasmodium falciparum	#	#	#	#	#	#	#
Rsa1.0_17118.1.g59870.t1	ref|XP_002892658.1| predicted protein [Arabidopsis lyrata subsp. lyrata] gi|297338500|gb|EFH68917.1| predicted protein [Arabidopsis lyrata subsp. lyrata]	124	484	1e-45	390.323	76.6129	87.9032	predicted protein	gbpln	Arabidopsis lyrata	AT1G11820.2 | Symbols: | O-Glycosyl hydrolases family 17 protein | chr1:3991144-3993327 REVERSE LENGTH=511	124	511	7e-47	412.097	73.3871	87.0968
Rsa1.0_17119.1.g59871.t1	gb|AAF79618.1|AC027665_19 F5M15.26 [Arabidopsis thaliana]	418	1838	2e-55	439.713	27.2727	37.799	F5M15.26	gbpln	Arabidopsis thaliana	#	#	#	#	#	#	#
Rsa1.0_17120.1.g59872.t1	#	#	#	#	#	#	#	-	----	----	#	#	#	#	#	#	#
Rsa1.0_17124.1.g59873.t1	#	#	#	#	#	#	#	-	----	----	#	#	#	#	#	#	#
Rsa1.0_17126.1.g59874.t1	#	#	#	#	#	#	#	-	----	----	#	#	#	#	#	#	#
Rsa1.0_17131.1.g59875.t1	#	#	#	#	#	#	#	-	----	----	#	#	#	#	#	#	#
Rsa1.0_17132.1.g59876.t1	emb|CAB91581.1| putative protein [Arabidopsis thaliana]	387	1752	1e-65	452.713	29.7158	39.7933	putative protein	gbpln	Arabidopsis thaliana	#	#	#	#	#	#	#
Rsa1.0_17133.1.g59877.t1	#	#	#	#	#	#	#	-	----	----	#	#	#	#	#	#	#
Rsa1.0_17134.1.g59878.t1	gb|AAF79797.1|AC020646_20 T32E20.30 [Arabidopsis thaliana]	374	1397	3e-57	373.529	33.1551	47.0588	T32E20.30	gbpln	Arabidopsis thaliana	AT1G67020.1 | Symbols: | unknown protein; FUNCTIONS IN: molecular_function unknown; INVOLVED IN: biological_process unknown; LOCATED IN: cellular_component unknown; EXPRESSED IN: leaf; Has 72 Blast hits to 72 proteins in 9 species: Archae - 0; Bacteria - 0; Metazoa - 0; Fungi - 0; Plants - 72; Viruses - 0; Other Eukaryotes - 0 (source: NCBI BLink). | chr1:25011008-25012987 REVERSE LENGTH=659	374	659	1e-20	176.203	11.7647	16.5775
Rsa1.0_17136.1.g59879.t1	gb|AAF99727.1|AC004557_6 F17L21.7 [Arabidopsis thaliana]	512	1534	1e-150	299.609	60.3516	71.6797	F17L21.7	gbpln	Arabidopsis thaliana	AT4G23160.1 | Symbols: CRK8 | cysteine-rich RLK (RECEPTOR-like protein kinase) 8 | chr4:12129485-12134086 FORWARD LENGTH=1262	512	1262	2e-40	246.484	16.2109	22.2656
Rsa1.0_17140.1.g59880.t1	ref|XP_002881621.1| hypothetical protein ARALYDRAFT_482903 [Arabidopsis lyrata subsp. lyrata] gi|297327460|gb|EFH57880.1| hypothetical protein ARALYDRAFT_482903 [Arabidopsis lyrata subsp. lyrata]	63	70	1e-20	111.111	77.7778	90.4762	hypothetical protein ARALYDRAFT_482903	gbpln	Arabidopsis lyrata	AT2G38870.1 | Symbols: | Serine protease inhibitor, potato inhibitor I-type family protein | chr2:16236546-16237050 REVERSE LENGTH=70	63	70	2e-21	111.111	74.6032	84.127
Rsa1.0_17143.1.g59881.t1	ref|XP_002867816.1| hypothetical protein ARALYDRAFT_354584 [Arabidopsis lyrata subsp. lyrata] gi|297313652|gb|EFH44075.1| hypothetical protein ARALYDRAFT_354584 [Arabidopsis lyrata subsp. lyrata]	159	388	7e-31	244.025	57.2327	66.6667	hypothetical protein ARALYDRAFT_354584	gbpln	Arabidopsis lyrata	AT4G21895.1 | Symbols: | DNA binding | chr4:11613523-11614242 REVERSE LENGTH=239	159	239	2e-15	150.314	39.6226	49.6855
Rsa1.0_17147.1.g59882.t1	gb|EOA37002.1| hypothetical protein CARUB_v10010032mg [Capsella rubella]	105	265	6e-34	252.381	73.3333	80.9524	hypothetical protein CARUB_v10010032mg	gbpln	Capsella rubella	AT1G14630.1 | Symbols: | unknown protein; BEST Arabidopsis thaliana protein match is: unknown protein (TAIR:AT2G01990.1); Has 125 Blast hits to 123 proteins in 14 species: Archae - 0; Bacteria - 0; Metazoa - 0; Fungi - 0; Plants - 125; Viruses - 0; Other Eukaryotes - 0 (source: NCBI BLink). | chr1:5019995-5021445 FORWARD LENGTH=226	105	226	6e-36	215.238	72.381	80.9524
Rsa1.0_17151.1.g59883.t1	gb|EOA16601.1| hypothetical protein CARUB_v10004774mg [Capsella rubella]	236	456	5e-87	193.22	66.9492	80.9322	hypothetical protein CARUB_v10004774mg	gbpln	Capsella rubella	AT4G33270.1 | Symbols: CDC20.1 | Transducin family protein / WD-40 repeat family protein | chr4:16044545-16046590 REVERSE LENGTH=457	236	457	3e-84	193.644	65.678	78.8136
Rsa1.0_17152.1.g59884.t1	gb|EOA18652.1| hypothetical protein CARUB_v10007228mg [Capsella rubella]	238	273	1e-114	114.706	89.916	92.0168	hypothetical protein CARUB_v10007228mg	gbpln	Capsella rubella	AT4G36750.1 | Symbols: | Quinone reductase family protein | chr4:17324642-17326215 FORWARD LENGTH=273	238	273	1e-113	114.706	87.8151	89.916
Rsa1.0_17153.1.g59885.t1	gb|AAF79618.1|AC027665_19 F5M15.26 [Arabidopsis thaliana]	548	1838	0	335.401	61.6788	77.0073	F5M15.26	gbpln	Arabidopsis thaliana	#	#	#	#	#	#	#
Rsa1.0_17155.1.g59886.t1	dbj|BAB10790.1| retroelement pol polyprotein-like [Arabidopsis thaliana]	559	1864	0	333.453	71.7352	85.6887	retroelement pol polyprotein-like	gbpln	Arabidopsis thaliana	ATMG00860.1 | Symbols: ORF158 | DNA/RNA polymerases superfamily protein | chrM:235916-236392 FORWARD LENGTH=158	559	158	2e-15	28.2648	8.22898	12.7013
Rsa1.0_17159.1.g59887.t1	ref|NP_200659.2| uncharacterized protein [Arabidopsis thaliana] gi|20259512|gb|AAM13876.1| unknown protein [Arabidopsis thaliana] gi|21436471|gb|AAM51436.1| unknown protein [Arabidopsis thaliana] gi|332009678|gb|AED97061.1| uncharacterized protein AT5G58510 [Arabidopsis thaliana]	278	963	1e-135	346.403	82.0144	87.7698	uncharacterized protein	gbpln	Arabidopsis thaliana	AT5G58510.1 | Symbols: | unknown protein; FUNCTIONS IN: molecular_function unknown; INVOLVED IN: biological_process unknown; LOCATED IN: chloroplast; EXPRESSED IN: 23 plant structures; EXPRESSED DURING: 14 growth stages; BEST Arabidopsis thaliana protein match is: unknown protein (TAIR:AT5G55060.2); Has 30201 Blast hits to 17322 proteins in 780 species: Archae - 12; Bacteria - 1396; Metazoa - 173…	278	963	1e-137	346.403	82.0144	87.7698
Rsa1.0_17160.1.g59888.t1	ref|NP_197229.1| tetratricopeptide repeat-containing protein [Arabidopsis thaliana] gi|10177072|dbj|BAB10514.1| unnamed protein product [Arabidopsis thaliana] gi|332005024|gb|AED92407.1| tetratricopeptide repeat-containing protein [Arabidopsis thaliana]	302	899	1e-158	297.682	89.0728	94.702	tetratricopeptide repeat-containing protein	gbpln	Arabidopsis thaliana	AT5G17270.1 | Symbols: | Protein prenylyltransferase superfamily protein | chr5:5679995-5685597 FORWARD LENGTH=899	302	899	1e-161	297.682	89.0728	94.702
Rsa1.0_17163.1.g59889.t1	#	#	#	#	#	#	#	-	----	----	#	#	#	#	#	#	#
Rsa1.0_17165.1.g59890.t1	gb|AAC33963.1| contains similarity to reverse transcriptases (Pfam; rvt.hmm, score: 11.19) [Arabidopsis thaliana]	618	1633	0	264.239	52.7508	70.2265	contains similarity to reverse transcriptases (Pfam; rvt.hmm, score: 11.19)	gbpln	Arabidopsis thaliana	AT4G23160.1 | Symbols: CRK8 | cysteine-rich RLK (RECEPTOR-like protein kinase) 8 | chr4:12129485-12134086 FORWARD LENGTH=1262	618	1262	4e-97	204.207	27.5081	37.3786
Rsa1.0_17167.1.g59891.t1	gb|AAZ41811.1| 01P13-1 [Brassica rapa subsp. pekinensis]	558	1545	0	276.882	75.9857	85.6631	01P13-1	gbpln	Brassica rapa	AT4G23160.1 | Symbols: CRK8 | cysteine-rich RLK (RECEPTOR-like protein kinase) 8 | chr4:12129485-12134086 FORWARD LENGTH=1262	558	1262	1e-123	226.165	39.9642	59.1398
Rsa1.0_17168.1.g59892.t1	ref|NP_850025.1| 6-phosphofructokinase 5 [Arabidopsis thaliana] gi|75161510|sp|Q8VYN6.1|K6PF5_ARATH RecName: Full=6-phosphofructokinase 5, chloroplastic; Short=Phosphofructokinase 5; AltName: Full=Phosphohexokinase 5; Flags: Precursor gi|17979345|gb|AAL49898.1| putative pyrophosphate-fructose-6-phosphate 1-phosphotransferase [Arabidopsis thaliana] gi|20466013|gb|AAM20228.1| putative pyrophosphate…	180	537	5e-62	298.333	71.1111	75.5556	6-phosphofructokinase 5	gbpln	Arabidopsis thaliana	AT2G22480.1 | Symbols: PFK5 | phosphofructokinase 5 | chr2:9545670-9548414 FORWARD LENGTH=537	180	537	2e-64	298.333	71.1111	75.5556
Rsa1.0_17169.1.g59893.t1	gb|AAF18641.1|AC006228_12 F5J5.16 [Arabidopsis thaliana]	309	1024	4e-19	331.392	24.2718	33.3333	F5J5.16	gbpln	Arabidopsis thaliana	#	#	#	#	#	#	#
Rsa1.0_17172.1.g59894.t1	ref|XP_002865781.1| hypothetical protein ARALYDRAFT_918037 [Arabidopsis lyrata subsp. lyrata] gi|297311616|gb|EFH42040.1| hypothetical protein ARALYDRAFT_918037 [Arabidopsis lyrata subsp. lyrata]	242	253	2e-42	104.545	47.9339	61.5702	hypothetical protein ARALYDRAFT_918037	gbpln	Arabidopsis lyrata	AT4G03170.1 | Symbols: | AP2/B3-like transcriptional factor family protein | chr4:1400832-1401584 FORWARD LENGTH=250	242	250	5e-41	103.306	38.843	54.1322
Rsa1.0_17173.1.g59895.t3	ref|NP_200567.2| adenosylmethionine-8-amino-7-oxononanoate aminotransferase [Arabidopsis thaliana] gi|391737955|sp|B0F481.1|BIODA_ARATH RecName: Full=Bifunctional dethiobiotin synthetase/7,8-diamino-pelargonic acid aminotransferase, mitochondrial; AltName: Full=Bifunctional BIO3-BIO1 protein; Includes: RecName: Full=Dethiobiotin synthetase; AltName: Full=DTB synthetase; Short=DTBS; AltName: Full=…	264	833	1e-131	315.53	85.6061	92.0455	adenosylmethionine-8-amino-7-oxononanoate aminotransferase	gbpln	Arabidopsis thaliana	AT5G57590.1 | Symbols: BIO1 | adenosylmethionine-8-amino-7-oxononanoate transaminases | chr5:23318593-23322687 REVERSE LENGTH=833	264	833	1e-133	315.53	85.6061	92.0455
Rsa1.0_17174.1.g59896.t1	ref|XP_002890395.1| F5M15.5 [Arabidopsis lyrata subsp. lyrata] gi|297336237|gb|EFH66654.1| F5M15.5 [Arabidopsis lyrata subsp. lyrata]	193	981	1e-108	508.29	95.8549	96.8912	F5M15.5	gbpln	Arabidopsis lyrata	AT1G20620.1 | Symbols: CAT3, SEN2, ATCAT3 | catalase 3 | chr1:7143142-7146193 FORWARD LENGTH=492	193	492	1e-94	254.922	82.3834	82.9016
Rsa1.0_17175.1.g59897.t1	gb|EOA24635.1| hypothetical protein CARUB_v10017907mg [Capsella rubella]	108	250	2e-37	231.481	77.7778	82.4074	hypothetical protein CARUB_v10017907mg	gbpln	Capsella rubella	AT3G44150.1 | Symbols: | unknown protein; FUNCTIONS IN: molecular_function unknown; INVOLVED IN: biological_process unknown; LOCATED IN: plasma membrane; EXPRESSED IN: cultured cell; BEST Arabidopsis thaliana protein match is: unknown protein (TAIR:AT3G11800.1); Has 76 Blast hits to 75 proteins in 19 species: Archae - 0; Bacteria - 0; Metazoa - 0; Fungi - 0; Plants - 74; Viruses - 0; Other Eukary…	108	246	8e-40	227.778	75.9259	84.2593
Rsa1.0_17178.1.g59898.t1	gb|EOA24640.1| hypothetical protein CARUB_v10017917mg [Capsella rubella]	321	246	1e-28	76.6355	25.5452	43.6137	hypothetical protein CARUB_v10017917mg	gbpln	Capsella rubella	#	#	#	#	#	#	#
Rsa1.0_17180.1.g59899.t1	gb|ABD65057.1| hypothetical protein 27.t00123 [Brassica oleracea]	218	190	1e-37	87.156	38.9908	47.2477	hypothetical protein 27.t00123	gbpln	Brassica oleracea	#	#	#	#	#	#	#
Rsa1.0_17181.1.g59900.t1	#	#	#	#	#	#	#	-	----	----	#	#	#	#	#	#	#
Rsa1.0_17183.1.g59901.t1	dbj|BAB10790.1| retroelement pol polyprotein-like [Arabidopsis thaliana]	321	1864	3e-95	580.685	50.4673	60.7477	retroelement pol polyprotein-like	gbpln	Arabidopsis thaliana	#	#	#	#	#	#	#
Rsa1.0_17184.1.g59902.t1	#	#	#	#	#	#	#	-	----	----	#	#	#	#	#	#	#
Rsa1.0_17185.1.g59903.t2	ref|NP_001154480.1| coatomer subunit beta'-1 [Arabidopsis thaliana] gi|332198220|gb|AEE36341.1| coatomer subunit beta'-1 [Arabidopsis thaliana]	136	912	7e-74	670.588	94.1176	98.5294	coatomer subunit beta'-1	gbpln	Arabidopsis thaliana	AT1G79990.5 | Symbols: | structural molecules | chr1:30085910-30091949 FORWARD LENGTH=912	136	912	2e-76	670.588	94.1176	98.5294
Rsa1.0_17189.1.g59904.t1	gb|EOA19364.1| hypothetical protein CARUB_v10000411mg [Capsella rubella]	290	660	1e-138	227.586	84.8276	89.6552	hypothetical protein CARUB_v10000411mg	gbpln	Capsella rubella	AT5G01290.1 | Symbols: | mRNA capping enzyme family protein | chr5:117520-121392 FORWARD LENGTH=657	290	657	1e-137	226.552	82.069	89.3103
Rsa1.0_17190.1.g59905.t1	#	#	#	#	#	#	#	-	----	----	#	#	#	#	#	#	#
Rsa1.0_17194.1.g59906.t1	gb|EOA19252.1| hypothetical protein CARUB_v10000098mg [Capsella rubella]	274	1069	2e-33	390.146	35.4015	39.781	hypothetical protein CARUB_v10000098mg	gbpln	Capsella rubella	AT5G16300.4 | Symbols: | Vps51/Vps67 family (components of vesicular transport) protein | chr5:5338125-5342186 FORWARD LENGTH=1035	274	1035	5e-36	377.737	36.4964	40.5109
Rsa1.0_17195.1.g59907.t1	#	#	#	#	#	#	#	-	----	----	#	#	#	#	#	#	#
Rsa1.0_17196.1.g59908.t1	ref|XP_002877329.1| hypothetical protein ARALYDRAFT_484842 [Arabidopsis lyrata subsp. lyrata] gi|297323167|gb|EFH53588.1| hypothetical protein ARALYDRAFT_484842 [Arabidopsis lyrata subsp. lyrata]	239	280	1e-114	117.155	85.3556	90.3766	hypothetical protein ARALYDRAFT_484842	gbpln	Arabidopsis lyrata	AT3G44260.1 | Symbols: | Polynucleotidyl transferase, ribonuclease H-like superfamily protein | chr3:15952213-15953055 REVERSE LENGTH=280	239	280	1e-113	117.155	85.3556	89.9582
Rsa1.0_17199.1.g59909.t1	gb|EOA13857.1| hypothetical protein CARUB_v10026960mg, partial [Capsella rubella]	163	266	1e-81	163.19	89.5706	98.773	hypothetical protein CARUB_v10026960mg, partial	gbpln	Capsella rubella	AT5G66860.1 | Symbols: | Ribosomal protein L25/Gln-tRNA synthetase, anti-codon-binding domain | chr5:26701233-26702531 REVERSE LENGTH=249	163	249	6e-83	152.761	88.3436	98.1595
Rsa1.0_17200.1.g59910.t1	ref|NP_180150.1| Leucine-rich receptor-like protein kinase family protein [Arabidopsis thaliana] gi|75100616|sp|O82318.1|Y2579_ARATH RecName: Full=Probably inactive leucine-rich repeat receptor-like protein kinase At2g25790; Flags: Precursor gi|3643604|gb|AAC42251.1| putative receptor-like protein kinase [Arabidopsis thaliana] gi|224589523|gb|ACN59295.1| leucine-rich repeat receptor-like protein …	545	960	1e-174	176.147	57.0642	63.4862	Leucine-rich receptor-like protein kinase family protein	gbpln	Arabidopsis thaliana	AT2G25790.1 | Symbols: | Leucine-rich receptor-like protein kinase family protein | chr2:11000631-11004031 FORWARD LENGTH=960	545	960	1e-177	176.147	57.0642	63.4862
Rsa1.0_17203.1.g59911.t1	#	#	#	#	#	#	#	-	----	----	#	#	#	#	#	#	#
Rsa1.0_17203.1.g59912.t1	gb|ABW81060.1| GagPol3 [Arabidopsis lyrata subsp. lyrata]	347	1103	1e-114	317.867	59.0778	71.7579	GagPol3	gbpln	Arabidopsis lyrata	#	#	#	#	#	#	#
Rsa1.0_17204.1.g59913.t1	#	#	#	#	#	#	#	-	----	----	#	#	#	#	#	#	#
Rsa1.0_17205.1.g59914.t1	#	#	#	#	#	#	#	-	----	----	AT2G17920.1 | Symbols: | nucleic acid binding;zinc ion binding | chr2:7782808-7783731 FORWARD LENGTH=307	112	307	3e-13	274.107	32.1429	46.4286
Rsa1.0_17206.1.g59915.t1	ref|XP_002881688.1| transferase family protein [Arabidopsis lyrata subsp. lyrata] gi|297327527|gb|EFH57947.1| transferase family protein [Arabidopsis lyrata subsp. lyrata]	81	482	2e-36	595.062	88.8889	96.2963	transferase family protein	gbpln	Arabidopsis lyrata	AT2G39980.1 | Symbols: | HXXXD-type acyl-transferase family protein | chr2:16688437-16689885 REVERSE LENGTH=482	81	482	7e-39	595.062	87.6543	96.2963
Rsa1.0_17211.1.g59916.t1	gb|AAG51783.1|AC079679_3 reverse transcriptase, putative; 16838-20266 [Arabidopsis thaliana]	284	1142	4e-63	402.113	40.493	52.4648	reverse transcriptase, putative; 16838-20266	gbpln	Arabidopsis thaliana	AT3G09510.1 | Symbols: | Ribonuclease H-like superfamily protein | chr3:2921804-2923258 FORWARD LENGTH=484	284	484	2e-25	170.423	25.3521	39.7887
Rsa1.0_17212.1.g59917.t1	gb|AAF79348.1|AC007887_7 F15O4.13 [Arabidopsis thaliana]	575	1887	0	328.174	69.7391	80.3478	F15O4.13	gbpln	Arabidopsis thaliana	ATMG00860.1 | Symbols: ORF158 | DNA/RNA polymerases superfamily protein | chrM:235916-236392 FORWARD LENGTH=158	575	158	3e-22	27.4783	8.34783	13.0435
Rsa1.0_17213.1.g59918.t1	#	#	#	#	#	#	#	-	----	----	#	#	#	#	#	#	#
Rsa1.0_17216.1.g59919.t1	ref|XP_002882026.1| hypothetical protein ARALYDRAFT_483704 [Arabidopsis lyrata subsp. lyrata] gi|297327865|gb|EFH58285.1| hypothetical protein ARALYDRAFT_483704 [Arabidopsis lyrata subsp. lyrata]	175	356	2e-72	203.429	80	88.5714	hypothetical protein ARALYDRAFT_483704	gbpln	Arabidopsis lyrata	AT2G45680.1 | Symbols: | TCP family transcription factor | chr2:18820717-18821787 REVERSE LENGTH=356	175	356	1e-73	203.429	81.1429	86.8571
Rsa1.0_17217.1.g59920.t1	gb|EOA15646.1| hypothetical protein CARUB_v10005919mg [Capsella rubella]	159	160	7e-76	100.629	89.9371	92.4528	hypothetical protein CARUB_v10005919mg	gbpln	Capsella rubella	AT4G22620.1 | Symbols: | SAUR-like auxin-responsive protein family | chr4:11907631-11908113 FORWARD LENGTH=160	159	160	9e-78	100.629	89.9371	91.8239
Rsa1.0_17218.1.g59921.t1	ref|XP_002894065.1| amino acid transporter family protein [Arabidopsis lyrata subsp. lyrata] gi|297339907|gb|EFH70324.1| amino acid transporter family protein [Arabidopsis lyrata subsp. lyrata]	307	519	1e-171	169.055	97.7199	99.0228	amino acid transporter family protein	gbpln	Arabidopsis lyrata	AT1G47670.1 | Symbols: | Transmembrane amino acid transporter family protein | chr1:17536834-17539486 REVERSE LENGTH=519	307	519	1e-172	169.055	97.3941	98.6971
Rsa1.0_17220.1.g59922.t1	pir||E85079 hypothetical protein AT4g08070 [imported] - Arabidopsis thaliana gi|5724773|gb|AAD48077.1|AF160183_4 contains similarity to Antirrhinum majus hypothetical protein TNP2 (GB:X57297); may be a pseudogene [Arabidopsis thaliana] gi|7267447|emb|CAB81144.1| AT4g08070 [Arabidopsis thaliana]	253	767	1e-107	303.162	75.4941	84.585	hypothetical protein AT4g08070	gbpln	Arabidopsis thaliana	#	#	#	#	#	#	#
Rsa1.0_17221.1.g59923.t1	gb|AAF79253.1|AC023279_2 F12K21.4 [Arabidopsis thaliana]	171	857	6e-29	501.17	42.6901	55.5556	F12K21.4	gbpln	Arabidopsis thaliana	#	#	#	#	#	#	#
Rsa1.0_17222.1.g59924.t1	gb|AAG51783.1|AC079679_3 reverse transcriptase, putative; 16838-20266 [Arabidopsis thaliana]	203	1142	2e-78	562.562	65.5172	82.7586	reverse transcriptase, putative; 16838-20266	gbpln	Arabidopsis thaliana	ATMG00310.1 | Symbols: ORF154 | RNA-directed DNA polymerase (reverse transcriptase)-related family protein | chrM:90883-91347 REVERSE LENGTH=154	203	154	7e-16	75.8621	18.2266	24.1379
Rsa1.0_17223.1.g59925.t1	gb|AAF79348.1|AC007887_7 F15O4.13 [Arabidopsis thaliana]	425	1887	0	444	72	84.2353	F15O4.13	gbpln	Arabidopsis thaliana	#	#	#	#	#	#	#
Rsa1.0_17227.1.g59926.t1	gb|EOA19288.1| hypothetical protein CARUB_v10001993mg [Capsella rubella]	115	203	4e-27	176.522	70.4348	76.5217	hypothetical protein CARUB_v10001993mg	gbpln	Capsella rubella	AT5G20130.1 | Symbols: | unknown protein; Has 30201 Blast hits to 17322 proteins in 780 species: Archae - 12; Bacteria - 1396; Metazoa - 17338; Fungi - 3422; Plants - 5037; Viruses - 0; Other Eukaryotes - 2996 (source: NCBI BLink). | chr5:6797485-6798700 FORWARD LENGTH=202	115	202	6e-28	175.652	70.4348	73.913
Rsa1.0_17228.1.g59927.t1	#	#	#	#	#	#	#	-	----	----	#	#	#	#	#	#	#
Rsa1.0_17230.1.g59928.t1	#	#	#	#	#	#	#	-	----	----	#	#	#	#	#	#	#
Rsa1.0_17231.1.g59929.t1	#	#	#	#	#	#	#	-	----	----	#	#	#	#	#	#	#
Rsa1.0_17233.1.g59930.t1	gb|AAC28189.1| contains similarity to Arabidopsis thaliana retrotransposon Athila (GB:X81801) [Arabidopsis thaliana]	451	940	6e-51	208.426	33.7029	53.2151	contains similarity to Arabidopsis thaliana retrotransposon Athila (GB:X81801)	gbpln	Arabidopsis thaliana	#	#	#	#	#	#	#
Rsa1.0_17234.1.g59931.t1	emb|CAN82733.1| hypothetical protein VITISV_028707 [Vitis vinifera]	309	515	4e-17	166.667	18.4466	27.1845	hypothetical protein VITISV_028707	gbpln	Vitis vinifera	#	#	#	#	#	#	#
Rsa1.0_17236.1.g59932.t1	gb|AAF79618.1|AC027665_19 F5M15.26 [Arabidopsis thaliana]	472	1838	1e-37	389.407	23.0932	34.7458	F5M15.26	gbpln	Arabidopsis thaliana	#	#	#	#	#	#	#
Rsa1.0_17238.1.g59933.t1	ref|NP_001053163.1| Os04g0490400 [Oryza sativa Japonica Group] gi|21740669|emb|CAD41132.1| OSJNBa0084K20.10 [Oryza sativa Japonica Group] gi|38347444|emb|CAE02486.2| OSJNBa0076N16.8 [Oryza sativa Japonica Group] gi|113564734|dbj|BAF15077.1| Os04g0490400 [Oryza sativa Japonica Group] gi|125548818|gb|EAY94640.1| hypothetical protein OsI_16419 [Oryza sativa Indica Group] gi|215704152|dbj|BAG92992.1|…	50	260	2e-14	520	78	92	Os04g0490400	gbpln	Oryza sativa	AT3G01800.1 | Symbols: | Ribosome recycling factor | chr3:286020-287543 FORWARD LENGTH=267	50	267	8e-17	534	82	88
Rsa1.0_17239.1.g59934.t1	#	#	#	#	#	#	#	-	----	----	#	#	#	#	#	#	#
Rsa1.0_17240.1.g59935.t1	gb|AAC95175.1| putative non-LTR retroelement reverse transcriptase [Arabidopsis thaliana]	597	1352	1e-122	226.466	41.3735	58.9615	putative non-LTR retroelement reverse transcriptase	gbpln	Arabidopsis thaliana	AT1G43760.1 | Symbols: | DNAse I-like superfamily protein | chr1:16528880-16531065 REVERSE LENGTH=626	597	626	3e-45	104.858	19.0955	30.1508
Rsa1.0_17241.1.g59936.t1	#	#	#	#	#	#	#	-	----	----	#	#	#	#	#	#	#
Rsa1.0_17245.1.g59937.t1	gb|AAZ66947.1| 117M18_28 [Brassica rapa]	300	644	1e-110	214.667	75.6667	80.3333	117M18_28	gbpln	Brassica rapa	AT5G10490.1 | Symbols: MSL2 | MSCS-like 2 | chr5:3300376-3304005 REVERSE LENGTH=673	300	673	1e-101	224.333	72.3333	79.3333
Rsa1.0_17247.1.g59938.t1	gb|AAF79618.1|AC027665_19 F5M15.26 [Arabidopsis thaliana]	504	1838	1e-156	364.683	51.7857	67.0635	F5M15.26	gbpln	Arabidopsis thaliana	#	#	#	#	#	#	#
Rsa1.0_17248.1.g59939.t1	#	#	#	#	#	#	#	-	----	----	#	#	#	#	#	#	#
Rsa1.0_17249.1.g59940.t1	gb|ABW81060.1| GagPol3 [Arabidopsis lyrata subsp. lyrata]	291	1103	7e-92	379.038	58.7629	70.7904	GagPol3	gbpln	Arabidopsis lyrata	#	#	#	#	#	#	#
Rsa1.0_17250.1.g59941.t1	#	#	#	#	#	#	#	-	----	----	#	#	#	#	#	#	#
Rsa1.0_17254.1.g59942.t1	gb|ADK63416.1| GATA type zinc finger protein [Brassica rapa]	226	256	1e-103	113.274	95.1327	96.9027	GATA type zinc finger protein	gbpln	Brassica rapa	AT2G45050.1 | Symbols: GATA2 | GATA transcription factor 2 | chr2:18582958-18583845 FORWARD LENGTH=264	226	264	5e-85	116.814	83.1858	90.2655
Rsa1.0_17256.1.g59943.t1	#	#	#	#	#	#	#	-	----	----	#	#	#	#	#	#	#
Rsa1.0_17258.1.g59944.t1	emb|CAB88075.1| hypothetical protein [Arabidopsis thaliana]	81	305	2e-40	376.543	95.0617	98.7654	hypothetical protein	gbpln	Arabidopsis thaliana	AT4G16765.1 | Symbols: | 2-oxoglutarate (2OG) and Fe(II)-dependent oxygenase superfamily protein | chr4:9429974-9431791 REVERSE LENGTH=247	81	247	5e-43	304.938	95.0617	98.7654
Rsa1.0_17262.1.g59945.t1	gb|ABW81018.1| gag-pol polymerase [Arabidopsis lyrata subsp. lyrata]	411	672	9e-25	163.504	15.5718	23.601	gag-pol polymerase	gbpln	Arabidopsis lyrata	#	#	#	#	#	#	#
Rsa1.0_17263.1.g59946.t1	gb|ABD65076.1| SLL3 ORF2 protein, putative [Brassica oleracea]	228	443	1e-67	194.298	53.5088	60.9649	SLL3 ORF2 protein, putative	gbpln	Brassica oleracea	#	#	#	#	#	#	#
Rsa1.0_17264.1.g59947.t1	ref|XP_002883535.1| hypothetical protein ARALYDRAFT_342623 [Arabidopsis lyrata subsp. lyrata] gi|297329375|gb|EFH59794.1| hypothetical protein ARALYDRAFT_342623 [Arabidopsis lyrata subsp. lyrata]	211	442	2e-49	209.479	53.0806	68.7204	hypothetical protein ARALYDRAFT_342623	gbpln	Arabidopsis lyrata	AT3G24580.1 | Symbols: | F-box and associated interaction domains-containing protein | chr3:8969162-8970298 FORWARD LENGTH=378	211	378	1e-48	179.147	53.0806	65.4028
Rsa1.0_17266.1.g59948.t1	emb|CAA83275.1| cyclin 2a protein [Arabidopsis thaliana]	340	429	1e-157	126.176	86.4706	92.0588	cyclin 2a protein	gbpln	Arabidopsis thaliana	AT2G17620.1 | Symbols: CYCB2;1 | Cyclin B2;1 | chr2:7664164-7666261 FORWARD LENGTH=429	340	429	1e-159	126.176	86.1765	92.0588
Rsa1.0_17270.1.g59949.t1	#	#	#	#	#	#	#	-	----	----	#	#	#	#	#	#	#
Rsa1.0_17271.1.g59950.t1	#	#	#	#	#	#	#	-	----	----	#	#	#	#	#	#	#
Rsa1.0_17273.1.g59951.t1	gb|EOA16987.1| hypothetical protein CARUB_v10005219mg [Capsella rubella]	110	332	2e-37	301.818	66.3636	73.6364	hypothetical protein CARUB_v10005219mg	gbpln	Capsella rubella	AT4G25900.1 | Symbols: | Galactose mutarotase-like superfamily protein | chr4:13161487-13163397 FORWARD LENGTH=318	110	318	8e-32	289.091	66.3636	72.7273
Rsa1.0_17275.1.g59952.t1	ref|XP_002881178.1| hypothetical protein ARALYDRAFT_482077 [Arabidopsis lyrata subsp. lyrata] gi|297327017|gb|EFH57437.1| hypothetical protein ARALYDRAFT_482077 [Arabidopsis lyrata subsp. lyrata]	227	472	5e-56	207.93	62.9956	77.0925	hypothetical protein ARALYDRAFT_482077	gbpln	Arabidopsis lyrata	AT2G31480.1 | Symbols: | unknown protein; BEST Arabidopsis thaliana protein match is: unknown protein (TAIR:AT1G05894.1); Has 35333 Blast hits to 34131 proteins in 2444 species: Archae - 798; Bacteria - 22429; Metazoa - 974; Fungi - 991; Plants - 531; Viruses - 0; Other Eukaryotes - 9610 (source: NCBI BLink). | chr2:13409516-13410934 REVERSE LENGTH=472	227	472	5e-57	207.93	60.793	75.7709
Rsa1.0_17277.1.g59953.t1	gb|EOA28251.1| hypothetical protein CARUB_v10024444mg [Capsella rubella]	108	78	5e-33	72.2222	67.5926	71.2963	hypothetical protein CARUB_v10024444mg	gbpln	Capsella rubella	AT2G21820.1 | Symbols: | unknown protein; Has 45 Blast hits to 45 proteins in 13 species: Archae - 0; Bacteria - 0; Metazoa - 0; Fungi - 0; Plants - 45; Viruses - 0; Other Eukaryotes - 0 (source: NCBI BLink). | chr2:9302983-9303219 REVERSE LENGTH=78	108	78	2e-35	72.2222	67.5926	70.3704
Rsa1.0_17278.1.g59954.t1	#	#	#	#	#	#	#	-	----	----	#	#	#	#	#	#	#
Rsa1.0_17279.1.g59955.t1	ref|XP_002866574.1| IBR domain-containing protein [Arabidopsis lyrata subsp. lyrata] gi|297312409|gb|EFH42833.1| IBR domain-containing protein [Arabidopsis lyrata subsp. lyrata]	141	518	3e-32	367.376	53.1915	68.7943	IBR domain-containing protein	gbpln	Arabidopsis lyrata	AT5G63750.1 | Symbols: ATARI13, ARI13 | RING/U-box superfamily protein | chr5:25513038-25514729 REVERSE LENGTH=536	141	536	4e-34	380.142	55.3191	66.6667
Rsa1.0_17281.1.g59956.t1	ref|NP_200649.1| HEAT/U-box domain-containing protein [Arabidopsis thaliana] gi|75309054|sp|Q9FGI1.1|LTN1_ARATH RecName: Full=E3 ubiquitin-protein ligase listerin gi|10177018|dbj|BAB10256.1| unnamed protein product [Arabidopsis thaliana] gi|332009666|gb|AED97049.1| HEAT/U-box domain-containing protein [Arabidopsis thaliana]	300	1873	1e-139	624.333	82.6667	87.3333	HEAT/U-box domain-containing protein	gbpln	Arabidopsis thaliana	AT5G58410.1 | Symbols: | HEAT/U-box domain-containing protein | chr5:23609663-23617343 FORWARD LENGTH=1873	300	1873	1e-141	624.333	82.6667	87.3333
Rsa1.0_17282.1.g59957.t2	gb|AAC97237.1| putative TNP2-like transposon protein [Arabidopsis thaliana]	465	889	0	191.183	75.0538	85.5914	putative TNP2-like transposon protein	gbpln	Arabidopsis thaliana	#	#	#	#	#	#	#
Rsa1.0_17283.1.g59958.t1	ref|NP_001077806.1| MLP-like protein 28 [Arabidopsis thaliana] gi|332197002|gb|AEE35123.1| MLP-like protein 28 [Arabidopsis thaliana]	64	201	2e-24	314.062	84.375	89.0625	MLP-like protein 28	gbpln	Arabidopsis thaliana	AT1G70830.3 | Symbols: MLP28 | MLP-like protein 28 | chr1:26710203-26711395 REVERSE LENGTH=201	64	201	3e-27	314.062	84.375	89.0625
Rsa1.0_17285.1.g59959.t1	ref|NP_190733.2| uncharacterized protein [Arabidopsis thaliana] gi|332645302|gb|AEE78823.1| uncharacterized protein AT3G51650 [Arabidopsis thaliana]	220	842	1e-115	382.727	90	95	uncharacterized protein	gbpln	Arabidopsis thaliana	AT3G51650.1 | Symbols: | unknown protein; BEST Arabidopsis thaliana protein match is: unknown protein (TAIR:AT3G51640.1); Has 27645 Blast hits to 15097 proteins in 1246 species: Archae - 44; Bacteria - 3367; Metazoa - 10036; Fungi - 2690; Plants - 1205; Viruses - 196; Other Eukaryotes - 10107 (source: NCBI BLink). | chr3:19159449-19162267 FORWARD LENGTH=842	220	842	1e-117	382.727	90	95
Rsa1.0_17287.1.g59960.t1	gb|EOA16596.1| hypothetical protein CARUB_v10004762mg [Capsella rubella]	473	462	0	97.6744	71.4588	84.1438	hypothetical protein CARUB_v10004762mg	gbpln	Capsella rubella	AT5G39050.1 | Symbols: | HXXXD-type acyl-transferase family protein | chr5:15634596-15636005 FORWARD LENGTH=469	473	469	0	99.1543	73.9958	83.9323
Rsa1.0_17289.1.g59961.t1	ref|XP_002864201.1| hypothetical protein ARALYDRAFT_495357 [Arabidopsis lyrata subsp. lyrata] gi|297310036|gb|EFH40460.1| hypothetical protein ARALYDRAFT_495357 [Arabidopsis lyrata subsp. lyrata]	85	335	8e-18	394.118	56.4706	69.4118	hypothetical protein ARALYDRAFT_495357	gbpln	Arabidopsis lyrata	AT5G52930.1 | Symbols: | Protein of unknown function (DUF295) | chr5:21470370-21471449 FORWARD LENGTH=359	85	359	4e-20	422.353	55.2941	64.7059
Rsa1.0_17290.1.g59962.t1	ref|NP_191797.1| uncharacterized protein [Arabidopsis thaliana] gi|7340709|emb|CAB82952.1| putative protein [Arabidopsis thaliana] gi|52354361|gb|AAU44501.1| hypothetical protein AT3G62380 [Arabidopsis thaliana] gi|60547837|gb|AAX23882.1| hypothetical protein At3g62380 [Arabidopsis thaliana] gi|332646824|gb|AEE80345.1| uncharacterized protein AT3G62380 [Arabidopsis thaliana]	417	325	1e-114	77.9376	49.8801	59.2326	uncharacterized protein	gbpln	Arabidopsis thaliana	AT3G62380.1 | Symbols: | CONTAINS InterPro DOMAIN/s: F-box associated interaction domain (InterPro:IPR017451); BEST Arabidopsis thaliana protein match is: F-box family protein (TAIR:AT1G71320.1); Has 422 Blast hits to 419 proteins in 26 species: Archae - 0; Bacteria - 0; Metazoa - 0; Fungi - 0; Plants - 420; Viruses - 0; Other Eukaryotes - 2 (source: NCBI BLink). | chr3:23083609-23084852 REVERSE …	417	325	1e-117	77.9376	49.8801	59.2326
Rsa1.0_17291.1.g59963.t1	#	#	#	#	#	#	#	-	----	----	#	#	#	#	#	#	#
Rsa1.0_17291.1.g59964.t1	gb|ABD64939.1| hypothetical protein 24.t00017 [Brassica oleracea]	260	442	1e-104	170	70	78.0769	hypothetical protein 24.t00017	gbpln	Brassica oleracea	AT2G13770.1 | Symbols: | CONTAINS InterPro DOMAIN/s: Putative harbinger transposase-derived nuclease (InterPro:IPR006912); Has 451 Blast hits to 352 proteins in 33 species: Archae - 0; Bacteria - 0; Metazoa - 28; Fungi - 8; Plants - 388; Viruses - 0; Other Eukaryotes - 27 (source: NCBI BLink). | chr2:5736603-5737847 FORWARD LENGTH=343	260	343	1e-29	131.923	26.9231	35
Rsa1.0_17292.1.g59965.t1	#	#	#	#	#	#	#	-	----	----	#	#	#	#	#	#	#
Rsa1.0_17293.1.g59966.t1	#	#	#	#	#	#	#	-	----	----	#	#	#	#	#	#	#
Rsa1.0_17294.1.g59967.t1	emb|CAC05657.1| endopolygalacturonase [Brassica napus] gi|9967520|emb|CAC05658.1| endopolygalacturonase [Brassica napus]	193	434	1e-102	224.87	96.8912	98.9637	endopolygalacturonase	gbpln	Brassica napus	AT2G41850.1 | Symbols: PGAZAT, ADPG2 | polygalacturonase abscission zone A. thaliana | chr2:17461918-17464059 REVERSE LENGTH=433	193	433	5e-98	224.352	90.1554	96.3731
Rsa1.0_17294.1.g59968.t1	#	#	#	#	#	#	#	-	----	----	#	#	#	#	#	#	#
Rsa1.0_17296.1.g59969.t1	gb|EOA20373.1| hypothetical protein CARUB_v10000686mg [Capsella rubella]	78	532	6e-33	682.051	89.7436	96.1538	hypothetical protein CARUB_v10000686mg	gbpln	Capsella rubella	AT3G01040.1 | Symbols: GAUT13 | galacturonosyltransferase 13 | chr3:9392-11979 FORWARD LENGTH=533	78	533	5e-35	683.333	89.7436	93.5897
Rsa1.0_17296.1.g59970.t1	#	#	#	#	#	#	#	-	----	----	#	#	#	#	#	#	#
Rsa1.0_17297.1.g59971.t1	gb|EOA20506.1| hypothetical protein CARUB_v10000820mg [Capsella rubella]	458	491	0	107.205	90.6114	94.9782	hypothetical protein CARUB_v10000820mg	gbpln	Capsella rubella	AT5G11880.1 | Symbols: | Pyridoxal-dependent decarboxylase family protein | chr5:3827806-3829942 REVERSE LENGTH=489	458	489	0	106.769	89.3013	94.1048
Rsa1.0_17298.1.g59972.t1	gb|EOA36821.1| hypothetical protein CARUB_v10008527mg [Capsella rubella]	73	660	3e-25	904.11	83.5616	89.0411	hypothetical protein CARUB_v10008527mg	gbpln	Capsella rubella	AT1G51940.1 | Symbols: | protein kinase family protein / peptidoglycan-binding LysM domain-containing protein | chr1:19296092-19298941 REVERSE LENGTH=651	73	651	4e-27	891.781	80.8219	87.6712
Rsa1.0_17300.1.g59973.t1	gb|EOA29347.1| hypothetical protein CARUB_v10025632mg [Capsella rubella]	344	366	6e-79	106.395	49.7093	63.3721	hypothetical protein CARUB_v10025632mg	gbpln	Capsella rubella	AT2G44700.1 | Symbols: | Galactose oxidase/kelch repeat superfamily protein | chr2:18431015-18432121 FORWARD LENGTH=368	344	368	2e-81	106.977	49.1279	63.3721
Rsa1.0_17301.1.g59974.t1	dbj|BAJ34219.1| unnamed protein product [Thellungiella halophila]	206	379	3e-67	183.981	75.2427	81.068	unnamed protein product	----	----	AT2G29660.1 | Symbols: | zinc finger (C2H2 type) family protein | chr2:12679346-12680467 FORWARD LENGTH=373	206	373	2e-55	181.068	72.8155	77.6699
Rsa1.0_17303.1.g59975.t2	gb|AAZ41812.1| 01P13-2 [Brassica rapa subsp. pekinensis]	263	558	2e-80	212.167	55.5133	61.597	01P13-2	gbpln	Brassica rapa	#	#	#	#	#	#	#
Rsa1.0_17304.1.g59976.t2	#	#	#	#	#	#	#	-	----	----	#	#	#	#	#	#	#
Rsa1.0_17306.1.g59977.t1	gb|AAD22283.1| putative retroelement pol polyprotein [Arabidopsis thaliana]	479	1787	1e-141	373.069	51.9833	63.2568	putative retroelement pol polyprotein	gbpln	Arabidopsis thaliana	#	#	#	#	#	#	#
Rsa1.0_17307.1.g59978.t1	ref|NP_195945.1| Phototropic-responsive NPH3 family protein [Arabidopsis thaliana] gi|75264441|sp|Q9LYW0.1|Y5325_ARATH RecName: Full=BTB/POZ domain-containing protein At5g03250 gi|7413602|emb|CAB86092.1| photoreceptor-interacting protein-like [Arabidopsis thaliana] gi|9757776|dbj|BAB08385.1| non-phototropic hypocotyl-like protein [Arabidopsis thaliana] gi|110741901|dbj|BAE98892.1| photoreceptor-i…	89	592	5e-38	665.169	86.5169	93.2584	Phototropic-responsive NPH3 family protein	gbpln	Arabidopsis thaliana	AT5G03250.1 | Symbols: | Phototropic-responsive NPH3 family protein | chr5:774591-776855 FORWARD LENGTH=592	89	592	8e-41	665.169	86.5169	93.2584
Rsa1.0_17308.1.g59979.t1	#	#	#	#	#	#	#	-	----	----	#	#	#	#	#	#	#
Rsa1.0_17309.1.g59980.t1	gb|EOA16139.1| hypothetical protein CARUB_v10004274mg [Capsella rubella]	134	691	5e-56	515.672	82.8358	90.2985	hypothetical protein CARUB_v10004274mg	gbpln	Capsella rubella	AT4G34260.1 | Symbols: FUC95A | 1,2-alpha-L-fucosidases | chr4:16398130-16401591 FORWARD LENGTH=843	134	843	4e-55	629.104	83.5821	88.806
Rsa1.0_17310.1.g59981.t2	#	#	#	#	#	#	#	-	----	----	#	#	#	#	#	#	#
Rsa1.0_17311.1.g59982.t1	#	#	#	#	#	#	#	-	----	----	AT1G52160.1 | Symbols: TRZ3 | tRNAse Z3 | chr1:19420911-19424419 REVERSE LENGTH=890	100	890	1e-10	890	28	33
Rsa1.0_17312.1.g59983.t1	#	#	#	#	#	#	#	-	----	----	#	#	#	#	#	#	#
Rsa1.0_17313.1.g59984.t1	gb|AAC97237.1| putative TNP2-like transposon protein [Arabidopsis thaliana]	178	889	2e-63	499.438	68.5393	79.2135	putative TNP2-like transposon protein	gbpln	Arabidopsis thaliana	#	#	#	#	#	#	#
Rsa1.0_17314.1.g59985.t1	gb|AAF87027.1|AC006535_5 T24P13.6 [Arabidopsis thaliana]	355	984	1e-113	277.183	61.1268	74.3662	T24P13.6	gbpln	Arabidopsis thaliana	AT1G26680.1 | Symbols: | transcriptional factor B3 family protein | chr1:9219552-9223193 FORWARD LENGTH=920	355	920	1e-116	259.155	61.1268	74.3662
Rsa1.0_17315.1.g59986.t1	gb|EOA18754.1| hypothetical protein CARUB_v10007338mg [Capsella rubella]	154	112	1e-19	72.7273	44.1558	53.2468	hypothetical protein CARUB_v10007338mg	gbpln	Capsella rubella	AT4G18501.1 | Symbols: | unknown protein; Has 35333 Blast hits to 34131 proteins in 2444 species: Archae - 798; Bacteria - 22429; Metazoa - 974; Fungi - 991; Plants - 531; Viruses - 0; Other Eukaryotes - 9610 (source: NCBI BLink). | chr4:10209311-10209640 FORWARD LENGTH=109	154	109	5e-20	70.7792	43.5065	53.2468
Rsa1.0_17316.1.g59987.t1	#	#	#	#	#	#	#	-	----	----	#	#	#	#	#	#	#
Rsa1.0_17318.1.g59988.t1	gb|AAK62779.1|AC074109_1 retroelement pol polyprotein, putative [Arabidopsis thaliana]	295	492	9e-15	166.78	15.9322	25.0847	retroelement pol polyprotein, putative	gbpln	Arabidopsis thaliana	#	#	#	#	#	#	#
Rsa1.0_17319.1.g59989.t1	#	#	#	#	#	#	#	-	----	----	#	#	#	#	#	#	#
Rsa1.0_17320.1.g59990.t1	gb|AAM63134.1| putative VAMP-associated protein [Arabidopsis thaliana]	197	240	3e-88	121.827	90.3553	93.401	putative VAMP-associated protein	gbpln	Arabidopsis thaliana	AT3G60600.1 | Symbols: VAP27-1, VAP, (AT)VAP, VAP27 | vesicle associated protein | chr3:22400537-22402408 FORWARD LENGTH=256	197	256	3e-90	129.949	89.8477	93.401
Rsa1.0_17321.1.g59991.t1	gb|AAG10817.1|AC011808_5 Putative retroelement polyprotein [Arabidopsis thaliana]	620	1413	0	227.903	61.6129	72.4194	Putative retroelement polyprotein	gbpln	Arabidopsis thaliana	#	#	#	#	#	#	#
Rsa1.0_17322.1.g59992.t1	gb|EOA16763.1| hypothetical protein CARUB_v10004980mg [Capsella rubella]	162	397	9e-31	245.062	40.1235	41.358	hypothetical protein CARUB_v10004980mg	gbpln	Capsella rubella	AT4G19185.1 | Symbols: | nodulin MtN21 /EamA-like transporter family protein | chr4:10489201-10491488 REVERSE LENGTH=398	162	398	1e-31	245.679	40.1235	41.358
Rsa1.0_17324.1.g59993.t2	gb|EOA23793.1| hypothetical protein CARUB_v10017007mg [Capsella rubella]	375	527	0	140.533	96	98.1333	hypothetical protein CARUB_v10017007mg	gbpln	Capsella rubella	AT3G62120.2 | Symbols: | Class II aaRS and biotin synthetases superfamily protein | chr3:23001227-23003849 REVERSE LENGTH=530	375	530	0	141.333	94.4	97.6
Rsa1.0_17325.1.g59994.t1	gb|AAF79253.1|AC023279_2 F12K21.4 [Arabidopsis thaliana]	551	857	1e-121	155.535	47.0054	63.7024	F12K21.4	gbpln	Arabidopsis thaliana	#	#	#	#	#	#	#
Rsa1.0_17326.1.g59995.t1	#	#	#	#	#	#	#	-	----	----	#	#	#	#	#	#	#
Rsa1.0_17328.1.g59996.t1	gb|EOA31081.1| hypothetical protein CARUB_v10014232mg [Capsella rubella]	150	310	1e-15	206.667	44.6667	61.3333	hypothetical protein CARUB_v10014232mg	gbpln	Capsella rubella	AT5G48670.1 | Symbols: FEM111, AGL80 | AGAMOUS-like 80 | chr5:19738825-19739790 REVERSE LENGTH=321	150	321	6e-18	214	44	60.6667
Rsa1.0_17331.1.g59997.t1	ref|XP_002870997.1| ubiquitin-protein ligase 4 [Arabidopsis lyrata subsp. lyrata] gi|297316834|gb|EFH47256.1| ubiquitin-protein ligase 4 [Arabidopsis lyrata subsp. lyrata]	120	1509	2e-41	1257.5	72.5	80	ubiquitin-protein ligase 4	gbpln	Arabidopsis lyrata	AT5G02880.1 | Symbols: UPL4 | ubiquitin-protein ligase 4 | chr5:662643-668847 FORWARD LENGTH=1502	120	1502	6e-43	1251.67	71.6667	79.1667
Rsa1.0_17332.1.g59998.t1	#	#	#	#	#	#	#	-	----	----	#	#	#	#	#	#	#
Rsa1.0_17333.1.g59999.t2	ref|XP_002881219.1| beta-amylase 5 [Arabidopsis lyrata subsp. lyrata] gi|297327058|gb|EFH57478.1| beta-amylase 5 [Arabidopsis lyrata subsp. lyrata]	387	577	1e-101	149.096	47.2868	51.1628	beta-amylase 5	gbpln	Arabidopsis lyrata	AT2G32290.1 | Symbols: BMY5, BAM6 | beta-amylase 6 | chr2:13714643-13716906 REVERSE LENGTH=577	387	577	1e-98	149.096	47.5452	50.9044
Rsa1.0_17335.1.g60000.t1	ref|NP_566917.1| protein IQ-domain 21 [Arabidopsis thaliana] gi|42572619|ref|NP_974405.1| protein IQ-domain 21 [Arabidopsis thaliana] gi|13605619|gb|AAK32803.1|AF361635_1 AT3g49260/F2K15_120 [Arabidopsis thaliana] gi|21593446|gb|AAM65413.1| SF16-like protein [Arabidopsis thaliana] gi|23308403|gb|AAN18171.1| At3g49260/F2K15_120 [Arabidopsis thaliana] gi|39980284|gb|AAR32943.1| guard cell associate…	342	471	1e-153	137.719	84.5029	87.4269	protein IQ-domain 21	gbpln	Arabidopsis thaliana	AT3G49260.2 | Symbols: iqd21 | IQ-domain 21 | chr3:18262755-18265859 FORWARD LENGTH=471	342	471	1e-155	137.719	84.5029	87.4269
Rsa1.0_17337.1.g60001.t1	ref|NP_191650.2| S-adenosyl-L-methionine-dependent methyltransferase-like protein [Arabidopsis thaliana] gi|19347803|gb|AAL86352.1| unknown protein [Arabidopsis thaliana] gi|21689777|gb|AAM67532.1| unknown protein [Arabidopsis thaliana] gi|332646605|gb|AEE80126.1| S-adenosyl-L-methionine-dependent methyltransferase-like protein [Arabidopsis thaliana]	60	252	1e-20	420	93.3333	96.6667	S-adenosyl-L-methionine-dependent methyltransferase-like protein	gbpln	Arabidopsis thaliana	AT3G60910.1 | Symbols: | S-adenosyl-L-methionine-dependent methyltransferases superfamily protein | chr3:22501727-22503182 FORWARD LENGTH=252	60	252	2e-23	420	93.3333	96.6667
Rsa1.0_17339.1.g60002.t1	gb|AAK31142.1|AF345338_1 unknown [Arabidopsis thaliana]	169	173	1e-44	102.367	77.5148	83.432	unknown	gbpln	Arabidopsis thaliana	AT2G30340.1 | Symbols: LBD13 | LOB domain-containing protein 13 | chr2:12931306-12932540 REVERSE LENGTH=268	169	268	1e-46	158.58	77.5148	83.432
Rsa1.0_17340.1.g60003.t1	ref|XP_002876537.1| glycosyl hydrolase family 1 protein [Arabidopsis lyrata subsp. lyrata] gi|297322375|gb|EFH52796.1| glycosyl hydrolase family 1 protein [Arabidopsis lyrata subsp. lyrata]	370	533	0	144.054	94.8649	97.027	glycosyl hydrolase family 1 protein	gbpln	Arabidopsis lyrata	AT3G60120.1 | Symbols: BGLU27 | beta glucosidase 27 | chr3:22206238-22208952 FORWARD LENGTH=540	370	540	0	145.946	93.7838	96.4865
Rsa1.0_17341.1.g60004.t1	gb|ABD65118.1| hypothetical protein 31.t00031 [Brassica oleracea]	110	467	6e-26	424.545	52.7273	70.9091	hypothetical protein 31.t00031	gbpln	Brassica oleracea	AT1G52950.1 | Symbols: | Nucleic acid-binding, OB-fold-like protein | chr1:19725483-19728007 FORWARD LENGTH=566	110	566	8e-13	514.545	33.6364	55.4545
Rsa1.0_17342.1.g60005.t1	ref|NP_001189515.1| SH3 domain-containing protein [Arabidopsis thaliana] gi|330250956|gb|AEC06050.1| SH3 domain-containing protein [Arabidopsis thaliana]	203	1198	1e-93	590.148	95.5665	98.0296	SH3 domain-containing protein	gbpln	Arabidopsis thaliana	AT2G07360.2 | Symbols: | SH3 domain-containing protein | chr2:3047623-3057099 REVERSE LENGTH=1198	203	1198	5e-96	590.148	95.5665	98.0296
Rsa1.0_17343.1.g60006.t1	ref|XP_002881178.1| hypothetical protein ARALYDRAFT_482077 [Arabidopsis lyrata subsp. lyrata] gi|297327017|gb|EFH57437.1| hypothetical protein ARALYDRAFT_482077 [Arabidopsis lyrata subsp. lyrata]	262	472	2e-55	180.153	54.1985	66.7939	hypothetical protein ARALYDRAFT_482077	gbpln	Arabidopsis lyrata	AT2G31480.1 | Symbols: | unknown protein; BEST Arabidopsis thaliana protein match is: unknown protein (TAIR:AT1G05894.1); Has 35333 Blast hits to 34131 proteins in 2444 species: Archae - 798; Bacteria - 22429; Metazoa - 974; Fungi - 991; Plants - 531; Viruses - 0; Other Eukaryotes - 9610 (source: NCBI BLink). | chr2:13409516-13410934 REVERSE LENGTH=472	262	472	2e-57	180.153	53.0534	66.0305
Rsa1.0_17344.1.g60007.t1	ref|NP_565761.1| NADH dehydrogenase [Arabidopsis thaliana] gi|297823115|ref|XP_002879440.1| hypothetical protein ARALYDRAFT_482258 [Arabidopsis lyrata subsp. lyrata] gi|75219577|sp|O49313.1|NDADB_ARATH RecName: Full=NADH dehydrogenase [ubiquinone] 1 alpha subcomplex subunit 13-B gi|2924772|gb|AAC04901.1| expressed protein [Arabidopsis thaliana] gi|17529030|gb|AAL38725.1| unknown protein [Arabidop…	71	143	2e-31	201.408	95.7746	95.7746	NADH dehydrogenase	gbpln	Arabidopsis lyrata	AT2G33220.1 | Symbols: | GRIM-19 protein | chr2:14078974-14079929 FORWARD LENGTH=143	71	143	3e-34	201.408	95.7746	95.7746
Rsa1.0_17344.1.g60008.t1	ref|NP_001189665.1| chaperonin CPN60-like 1 [Arabidopsis thaliana] gi|330253706|gb|AEC08800.1| chaperonin CPN60-like 1 [Arabidopsis thaliana]	180	580	5e-94	322.222	93.3333	98.3333	chaperonin CPN60-like 1	gbpln	Arabidopsis thaliana	AT2G33210.2 | Symbols: HSP60-2 | heat shock protein 60-2 | chr2:14075093-14078568 REVERSE LENGTH=580	180	580	2e-96	322.222	93.3333	98.3333
Rsa1.0_17346.1.g60009.t1	gb|EOA14632.1| hypothetical protein CARUB_v10027890mg [Capsella rubella]	71	323	2e-31	454.93	94.3662	98.5915	hypothetical protein CARUB_v10027890mg	gbpln	Capsella rubella	AT5G58490.1 | Symbols: | NAD(P)-binding Rossmann-fold superfamily protein | chr5:23643068-23644455 FORWARD LENGTH=324	71	324	5e-32	456.338	88.7324	97.1831
Rsa1.0_17346.1.g60010.t1	ref|NP_200658.1| uncharacterized protein [Arabidopsis thaliana] gi|10177027|dbj|BAB10265.1| unnamed protein product [Arabidopsis thaliana] gi|34098923|gb|AAQ56844.1| At5g58500 [Arabidopsis thaliana] gi|332009677|gb|AED97060.1| uncharacterized protein AT5G58500 [Arabidopsis thaliana]	84	182	6e-23	216.667	67.8571	79.7619	uncharacterized protein	gbpln	Arabidopsis thaliana	AT5G58500.1 | Symbols: LSH5 | Protein of unknown function (DUF640) | chr5:23645535-23646083 REVERSE LENGTH=182	84	182	1e-25	216.667	67.8571	79.7619
Rsa1.0_17348.1.g60011.t1	#	#	#	#	#	#	#	-	----	----	#	#	#	#	#	#	#
Rsa1.0_17348.1.g60012.t1	gb|EOA23471.1| hypothetical protein CARUB_v10016663mg [Capsella rubella]	224	911	2e-17	406.696	20.5357	26.7857	hypothetical protein CARUB_v10016663mg	gbpln	Capsella rubella	AT2G15420.1 | Symbols: | myosin heavy chain-related | chr2:6723948-6728183 REVERSE LENGTH=957	224	957	4e-19	427.232	17.8571	26.3393
Rsa1.0_17350.1.g60013.t1	gb|EOA31288.1| hypothetical protein CARUB_v10014462mg [Capsella rubella]	160	252	2e-78	157.5	88.125	95	hypothetical protein CARUB_v10014462mg	gbpln	Capsella rubella	AT3G15370.1 | Symbols: ATEXPA12, EXP12, ATEXP12, ATHEXP ALPHA 1.24, EXPA12 | expansin 12 | chr3:5190649-5191982 FORWARD LENGTH=252	160	252	1e-79	157.5	86.25	93.75
Rsa1.0_17353.1.g60014.t1	#	#	#	#	#	#	#	-	----	----	#	#	#	#	#	#	#
Rsa1.0_17356.1.g60015.t1	ref|NP_195704.1| Adenylyl-sulfate kinase 2 [Arabidopsis thaliana] gi|7387808|sp|O49196.1|KAP2_ARATH RecName: Full=Adenylyl-sulfate kinase 2, chloroplastic; AltName: Full=ATP adenosine-5'-phosphosulfate 3'-phosphotransferase; AltName: Full=Adenosine-5'-phosphosulfate kinase; Short=APS kinase; Flags: Precursor gi|18087563|gb|AAL58913.1|AF462823_1 AT4g39940/T5J17_110 [Arabidopsis thaliana] gi|282913…	75	293	5e-33	390.667	90.6667	93.3333	Adenylyl-sulfate kinase 2	gbpln	Arabidopsis thaliana	AT4G39940.1 | Symbols: AKN2, APK2 | APS-kinase 2 | chr4:18519787-18521276 FORWARD LENGTH=293	75	293	8e-36	390.667	90.6667	93.3333
Rsa1.0_17358.1.g60016.t1	gb|EOA29886.1| hypothetical protein CARUB_v10012982mg [Capsella rubella]	192	830	1e-98	432.292	91.1458	95.3125	hypothetical protein CARUB_v10012982mg	gbpln	Capsella rubella	AT3G02850.1 | Symbols: SKOR | STELAR K+ outward rectifier | chr3:619701-623473 REVERSE LENGTH=828	192	828	1e-100	431.25	90.1042	94.2708
Rsa1.0_17358.1.g60017.t1	ref|XP_002882254.1| immediate-early fungal elicitor family protein [Arabidopsis lyrata subsp. lyrata] gi|297328094|gb|EFH58513.1| immediate-early fungal elicitor family protein [Arabidopsis lyrata subsp. lyrata]	329	377	1e-139	114.59	75.9878	88.1459	immediate-early fungal elicitor family protein	gbpln	Arabidopsis lyrata	AT3G02840.1 | Symbols: | ARM repeat superfamily protein | chr3:618480-619619 FORWARD LENGTH=379	329	379	1e-140	115.198	77.8116	88.1459
Rsa1.0_17361.1.g60018.t1	emb|CAN72600.1| hypothetical protein VITISV_036712 [Vitis vinifera]	612	1246	0	203.595	53.7582	68.9542	hypothetical protein VITISV_036712	gbpln	Vitis vinifera	AT4G23160.1 | Symbols: CRK8 | cysteine-rich RLK (RECEPTOR-like protein kinase) 8 | chr4:12129485-12134086 FORWARD LENGTH=1262	612	1262	1e-112	206.209	33.3333	50.6536
Rsa1.0_17363.1.g60019.t1	gb|EOA23612.1| hypothetical protein CARUB_v10016812mg [Capsella rubella]	415	651	6e-98	156.867	53.494	66.2651	hypothetical protein CARUB_v10016812mg	gbpln	Capsella rubella	AT3G58940.1 | Symbols: | F-box/RNI-like superfamily protein | chr3:21781002-21783213 REVERSE LENGTH=618	415	618	1e-90	148.916	48.4337	63.1325
Rsa1.0_17368.1.g60020.t1	gb|EOA24053.1| hypothetical protein CARUB_v10017271mg [Capsella rubella]	72	437	1e-30	606.944	97.2222	98.6111	hypothetical protein CARUB_v10017271mg	gbpln	Capsella rubella	AT3G58030.4 | Symbols: | RING/U-box superfamily protein | chr3:21485527-21486837 FORWARD LENGTH=436	72	436	5e-31	605.556	94.4444	95.8333
Rsa1.0_17369.1.g60021.t1	gb|EOA28617.1| hypothetical protein CARUB_v10024838mg [Capsella rubella]	69	1009	9e-31	1462.32	91.3043	94.2029	hypothetical protein CARUB_v10024838mg	gbpln	Capsella rubella	AT2G36200.1 | Symbols: | P-loop containing nucleoside triphosphate hydrolases superfamily protein | chr2:15180078-15185189 REVERSE LENGTH=1009	69	1009	3e-33	1462.32	91.3043	94.2029
Rsa1.0_17370.1.g60022.t1	#	#	#	#	#	#	#	-	----	----	#	#	#	#	#	#	#
Rsa1.0_17372.1.g60023.t1	gb|EOA23348.1| hypothetical protein CARUB_v10019451mg [Capsella rubella]	593	682	0	115.008	90.0506	94.941	hypothetical protein CARUB_v10019451mg	gbpln	Capsella rubella	AT3G55550.1 | Symbols: | Concanavalin A-like lectin protein kinase family protein | chr3:20600019-20602073 REVERSE LENGTH=684	593	684	0	115.346	89.5447	94.4351
Rsa1.0_17376.1.g60024.t2	emb|CAB39638.1| RNA-directed DNA polymerase-like protein [Arabidopsis thaliana] gi|7267666|emb|CAB78094.1| RNA-directed DNA polymerase-like protein [Arabidopsis thaliana]	308	1274	4e-45	413.636	40.9091	55.8442	RNA-directed DNA polymerase-like protein	gbpln	Arabidopsis thaliana	AT1G10000.1 | Symbols: | Ribonuclease H-like superfamily protein | chr1:3263877-3264788 REVERSE LENGTH=303	308	303	1e-24	98.3766	27.2727	42.2078
Rsa1.0_17377.1.g60025.t1	gb|AAF18641.1|AC006228_12 F5J5.16 [Arabidopsis thaliana]	484	1024	3e-76	211.57	34.7107	46.4876	F5J5.16	gbpln	Arabidopsis thaliana	#	#	#	#	#	#	#
Rsa1.0_17378.1.g60026.t1	#	#	#	#	#	#	#	-	----	----	#	#	#	#	#	#	#
Rsa1.0_17379.1.g60027.t1	ref|XP_002868874.1| hypothetical protein ARALYDRAFT_490667 [Arabidopsis lyrata subsp. lyrata] gi|297314710|gb|EFH45133.1| hypothetical protein ARALYDRAFT_490667 [Arabidopsis lyrata subsp. lyrata]	156	393	2e-71	251.923	82.6923	85.2564	hypothetical protein ARALYDRAFT_490667	gbpln	Arabidopsis lyrata	AT4G38970.1 | Symbols: FBA2 | fructose-bisphosphate aldolase 2 | chr4:18163714-18165659 REVERSE LENGTH=398	156	398	6e-73	255.128	83.9744	85.8974
Rsa1.0_17380.1.g60028.t1	gb|AAF67379.1| Hypothetical protein T15F17.k [Arabidopsis thaliana]	113	341	1e-17	301.77	46.0177	64.6018	Hypothetical protein T15F17.k	gbpln	Arabidopsis thaliana	#	#	#	#	#	#	#
Rsa1.0_17381.1.g60029.t1	#	#	#	#	#	#	#	-	----	----	#	#	#	#	#	#	#
Rsa1.0_17384.1.g60030.t1	gb|AAF79618.1|AC027665_19 F5M15.26 [Arabidopsis thaliana]	457	1838	3e-40	402.188	19.4748	29.1028	F5M15.26	gbpln	Arabidopsis thaliana	#	#	#	#	#	#	#
Rsa1.0_17385.1.g60031.t1	gb|EOA12274.1| hypothetical protein CARUB_v10007994mg [Capsella rubella]	172	453	8e-76	263.372	93.6047	97.6744	hypothetical protein CARUB_v10007994mg	gbpln	Capsella rubella	AT3G44610.1 | Symbols: | Protein kinase superfamily protein | chr3:16188266-16192107 REVERSE LENGTH=451	172	451	8e-69	262.209	94.186	97.6744
Rsa1.0_17388.1.g60032.t1	#	#	#	#	#	#	#	-	----	----	#	#	#	#	#	#	#
Rsa1.0_17389.1.g60033.t1	gb|EOA37458.1| hypothetical protein CARUB_v10011558mg [Capsella rubella]	122	1082	3e-19	886.885	43.4426	54.0984	hypothetical protein CARUB_v10011558mg	gbpln	Capsella rubella	AT1G49630.2 | Symbols: ATPREP2, PREP2 | presequence protease 2 | chr1:18368405-18375336 REVERSE LENGTH=1080	122	1080	1e-20	885.246	48.3607	61.4754
Rsa1.0_17391.1.g60034.t2	#	#	#	#	#	#	#	-	----	----	#	#	#	#	#	#	#
Rsa1.0_17393.1.g60035.t1	#	#	#	#	#	#	#	-	----	----	#	#	#	#	#	#	#
Rsa1.0_17395.1.g60036.t1	ref|NP_191530.1| Rossmann-fold NAD(P)-binding domain-containing protein [Arabidopsis thaliana] gi|6996307|emb|CAB75468.1| putative protein [Arabidopsis thaliana] gi|332646437|gb|AEE79958.1| Rossmann-fold NAD(P)-binding domain-containing protein [Arabidopsis thaliana]	161	302	2e-70	187.578	81.9876	88.8199	Rossmann-fold NAD(P)-binding domain-containing protein	gbpln	Arabidopsis thaliana	AT3G59710.1 | Symbols: | NAD(P)-binding Rossmann-fold superfamily protein | chr3:22055220-22057156 REVERSE LENGTH=302	161	302	8e-73	187.578	81.9876	88.8199
Rsa1.0_17396.1.g60037.t1	gb|AAM62679.1| putative cytidine deaminase [Arabidopsis thaliana]	258	301	8e-30	116.667	24.031	27.1318	putative cytidine deaminase	gbpln	Arabidopsis thaliana	AT2G19570.1 | Symbols: CDA1, AT-CDA1, DESZ | cytidine deaminase 1 | chr2:8470598-8471503 REVERSE LENGTH=301	258	301	4e-32	116.667	24.8062	30.2326
Rsa1.0_17397.1.g60038.t1	ref|NP_565996.1| calmodulin-like protein 5 [Arabidopsis thaliana] gi|75318037|sp|O22845.2|CML5_ARATH RecName: Full=Calmodulin-like protein 5; AltName: Full=Protein MULTICOPY SUPPRESSORS OF SNF4 DEFICIENCY IN YEAST 3 gi|9965747|gb|AAG10150.1|AF250344_1 calmodulin-like MSS3 [Arabidopsis thaliana] gi|17065478|gb|AAL32893.1| putative Ca2+-binding protein [Arabidopsis thaliana] gi|20148491|gb|AAM10136…	171	215	6e-78	125.731	83.0409	87.7193	calmodulin-like protein 5	gbpln	Arabidopsis thaliana	AT2G43290.1 | Symbols: MSS3 | Calcium-binding EF-hand family protein | chr2:17991308-17991955 REVERSE LENGTH=215	171	215	2e-80	125.731	83.0409	87.7193
Rsa1.0_17399.1.g60039.t1	gb|EOA33389.1| hypothetical protein CARUB_v10020370mg [Capsella rubella]	188	415	1e-101	220.745	96.8085	98.4043	hypothetical protein CARUB_v10020370mg	gbpln	Capsella rubella	AT1G74910.2 | Symbols: | ADP-glucose pyrophosphorylase family protein | chr1:28135770-28138456 REVERSE LENGTH=415	188	415	1e-102	220.745	95.7447	98.9362
Rsa1.0_17400.1.g60040.t1	gb|AAF79348.1|AC007887_7 F15O4.13 [Arabidopsis thaliana]	400	1887	3e-68	471.75	40.75	54.75	F15O4.13	gbpln	Arabidopsis thaliana	#	#	#	#	#	#	#
Rsa1.0_17403.1.g60041.t1	ref|XP_002873701.1| hypothetical protein ARALYDRAFT_488346 [Arabidopsis lyrata subsp. lyrata] gi|297319538|gb|EFH49960.1| hypothetical protein ARALYDRAFT_488346 [Arabidopsis lyrata subsp. lyrata]	265	1372	1e-122	517.736	84.1509	89.8113	hypothetical protein ARALYDRAFT_488346	gbpln	Arabidopsis lyrata	AT5G15020.2 | Symbols: SNL2 | SIN3-like 2 | chr5:4859408-4865569 REVERSE LENGTH=1355	265	1355	1e-122	511.321	83.0189	88.3019
Rsa1.0_17404.1.g60042.t1	#	#	#	#	#	#	#	-	----	----	#	#	#	#	#	#	#
Rsa1.0_17406.1.g60043.t1	gb|AAF79618.1|AC027665_19 F5M15.26 [Arabidopsis thaliana]	577	1838	0	318.544	58.7522	74.0035	F5M15.26	gbpln	Arabidopsis thaliana	#	#	#	#	#	#	#
Rsa1.0_17407.1.g60044.t1	ref|NP_199902.1| lipase domain-containing protein [Arabidopsis thaliana] gi|9758236|dbj|BAB08735.1| unnamed protein product [Arabidopsis thaliana] gi|332008623|gb|AED96006.1| lipase domain-containing protein [Arabidopsis thaliana]	66	408	4e-15	618.182	65.1515	81.8182	lipase domain-containing protein	gbpln	Arabidopsis thaliana	AT5G50890.1 | Symbols: | alpha/beta-Hydrolases superfamily protein | chr5:20702684-20704235 FORWARD LENGTH=408	66	408	6e-18	618.182	65.1515	81.8182
Rsa1.0_17409.1.g60045.t1	gb|ABC25625.1| GAGA-binding transcriptional activator [Capsella rubella] gi|83616242|gb|ABC25626.1| GAGA-binding transcriptional activator [Capsella rubella] gi|482574222|gb|EOA38409.1| hypothetical protein CARUB_v10009978mg [Capsella rubella] gi|482574223|gb|EOA38410.1| hypothetical protein CARUB_v10009978mg [Capsella rubella]	273	277	1e-133	101.465	88.6447	92.674	GAGA-binding transcriptional activator	gbpln	Capsella rubella	AT1G14685.1 | Symbols: BPC2, BBR/BPC2, ATBPC2 | basic pentacysteine 2 | chr1:5043086-5043925 FORWARD LENGTH=279	273	279	1e-128	102.198	88.6447	92.674
Rsa1.0_17410.1.g60046.t1	#	#	#	#	#	#	#	-	----	----	#	#	#	#	#	#	#
Rsa1.0_17411.1.g60047.t1	gb|AAB84339.1| putative Ta11-like non-LTR retroelement protein [Arabidopsis thaliana]	224	418	2e-37	186.607	32.5893	50.8929	putative Ta11-like non-LTR retroelement protein	gbpln	Arabidopsis thaliana	AT2G13450.1 | Symbols: | unknown protein; BEST Arabidopsis thaliana protein match is: unknown protein (TAIR:AT4G02000.1); Has 247 Blast hits to 243 proteins in 13 species: Archae - 0; Bacteria - 2; Metazoa - 0; Fungi - 2; Plants - 243; Viruses - 0; Other Eukaryotes - 0 (source: NCBI BLink). | chr2:5598739-5599923 REVERSE LENGTH=394	224	394	1e-25	175.893	25.8929	42.4107
Rsa1.0_17412.1.g60048.t1	#	#	#	#	#	#	#	-	----	----	#	#	#	#	#	#	#
Rsa1.0_17413.1.g60049.t1	gb|AAD20658.1| putative retroelement pol polyprotein [Arabidopsis thaliana]	531	1611	0	303.39	67.6083	79.8493	putative retroelement pol polyprotein	gbpln	Arabidopsis thaliana	ATMG00860.1 | Symbols: ORF158 | DNA/RNA polymerases superfamily protein | chrM:235916-236392 FORWARD LENGTH=158	531	158	5e-24	29.7552	9.79284	14.3126
Rsa1.0_17414.1.g60050.t1	ref|XP_002871023.1| hypothetical protein ARALYDRAFT_487101 [Arabidopsis lyrata subsp. lyrata] gi|297316860|gb|EFH47282.1| hypothetical protein ARALYDRAFT_487101 [Arabidopsis lyrata subsp. lyrata]	81	373	7e-28	460.494	82.716	88.8889	hypothetical protein ARALYDRAFT_487101	gbpln	Arabidopsis lyrata	AT5G03290.1 | Symbols: IDH-V | isocitrate dehydrogenase V | chr5:794043-795939 FORWARD LENGTH=374	81	374	2e-26	461.728	83.9506	91.358
Rsa1.0_17415.1.g60051.t1	ref|XP_002867095.1| beta-galactosidase 11 [Arabidopsis lyrata subsp. lyrata] gi|297312931|gb|EFH43354.1| beta-galactosidase 11 [Arabidopsis lyrata subsp. lyrata]	284	844	1e-159	297.183	91.1972	97.1831	beta-galactosidase 11	gbpln	Arabidopsis lyrata	AT4G35010.1 | Symbols: BGAL11 | beta-galactosidase 11 | chr4:16668075-16671974 REVERSE LENGTH=845	284	845	1e-159	297.535	89.7887	96.4789
Rsa1.0_17416.1.g60052.t2	#	#	#	#	#	#	#	-	----	----	#	#	#	#	#	#	#
Rsa1.0_17417.1.g60053.t1	#	#	#	#	#	#	#	-	----	----	#	#	#	#	#	#	#
Rsa1.0_17423.1.g60054.t1	#	#	#	#	#	#	#	-	----	----	#	#	#	#	#	#	#
Rsa1.0_17424.1.g60055.t1	ref|NP_195928.1| dolichyldiphosphatase [Arabidopsis thaliana] gi|38564298|gb|AAR23728.1| At5g03080 [Arabidopsis thaliana] gi|46402486|gb|AAS92345.1| At5g03080 [Arabidopsis thaliana] gi|110737805|dbj|BAF00841.1| hypothetical protein [Arabidopsis thaliana] gi|332003171|gb|AED90554.1| lipid phosphate phosphatase gamma [Arabidopsis thaliana]	124	226	3e-57	182.258	89.5161	94.3548	dolichyldiphosphatase	gbpln	Arabidopsis thaliana	AT5G03080.1 | Symbols: | Phosphatidic acid phosphatase (PAP2) family protein | chr5:721976-722656 FORWARD LENGTH=226	124	226	6e-60	182.258	89.5161	94.3548
Rsa1.0_17426.1.g60056.t1	gb|EOA13127.1| hypothetical protein CARUB_v10026146mg [Capsella rubella]	136	579	1e-30	425.735	46.3235	52.9412	hypothetical protein CARUB_v10026146mg	gbpln	Capsella rubella	AT5G45110.1 | Symbols: NPR3, ATNPR3 | NPR1-like protein 3 | chr5:18229319-18231334 FORWARD LENGTH=586	136	586	2e-31	430.882	44.1176	51.4706
Rsa1.0_17427.1.g60057.t1	ref|XP_003635668.1| PREDICTED: uncharacterized protein LOC100854178, partial [Vitis vinifera]	375	478	7e-74	127.467	38.6667	53.6	PREDICTED: uncharacterized protein LOC100854178, partial	gbpln	Vitis vinifera	AT4G00980.1 | Symbols: | zinc knuckle (CCHC-type) family protein | chr4:422732-424580 REVERSE LENGTH=488	375	488	8e-12	130.133	14.4	24.2667
Rsa1.0_17430.1.g60058.t2	#	#	#	#	#	#	#	-	----	----	#	#	#	#	#	#	#
Rsa1.0_17431.1.g60059.t1	ref|NP_197138.1| AMP-binding protein 6 [Arabidopsis thaliana] gi|75309027|sp|Q9FFE9.1|AAE6_ARATH RecName: Full=Probable acyl-activating enzyme 6; AltName: Full=AMP-binding protein 6; Short=AtAMPBP6 gi|20799721|gb|AAM28623.1|AF503765_1 adenosine monophosphate binding protein 6 AMPBP6 [Arabidopsis thaliana] gi|9759116|dbj|BAB09601.1| AMP-binding protein [Arabidopsis thaliana] gi|332004898|gb|AED922…	92	550	3e-44	597.826	93.4783	97.8261	AMP-binding protein 6	gbpln	Arabidopsis thaliana	AT5G16340.1 | Symbols: | AMP-dependent synthetase and ligase family protein | chr5:5349255-5350907 REVERSE LENGTH=550	92	550	5e-47	597.826	93.4783	97.8261
Rsa1.0_17435.1.g60060.t1	ref|NP_172834.1| XH/XS domain-containing protein [Arabidopsis thaliana] gi|8778384|gb|AAF79392.1|AC068197_2 F16A14.2 [Arabidopsis thaliana] gi|332190948|gb|AEE29069.1| XH/XS domain-containing protein [Arabidopsis thaliana]	193	736	2e-56	381.347	66.8394	77.2021	XH/XS domain-containing protein	gbpln	Arabidopsis thaliana	AT1G13790.1 | Symbols: | XH/XS domain-containing protein | chr1:4727438-4730229 FORWARD LENGTH=736	193	736	6e-59	381.347	66.8394	77.2021
Rsa1.0_17436.1.g60061.t1	gb|AAC18870.1| phenylalanine ammonia lyase [Arabidopsis thaliana]	37	725	2e-16	1959.46	97.2973	100	phenylalanine ammonia lyase	gbpln	Arabidopsis thaliana	AT2G37040.1 | Symbols: PAL1, ATPAL1 | PHE ammonia lyase 1 | chr2:15557602-15560237 REVERSE LENGTH=725	37	725	4e-19	1959.46	97.2973	100
Rsa1.0_17438.1.g60062.t1	#	#	#	#	#	#	#	-	----	----	#	#	#	#	#	#	#
Rsa1.0_17439.1.g60063.t1	gb|EOA14703.1| hypothetical protein CARUB_v10027980mg [Capsella rubella]	72	842	5e-12	1169.44	52.7778	70.8333	hypothetical protein CARUB_v10027980mg	gbpln	Capsella rubella	#	#	#	#	#	#	#
Rsa1.0_17440.1.g60064.t1	gb|AAF79618.1|AC027665_19 F5M15.26 [Arabidopsis thaliana]	433	1838	4e-40	424.48	27.7136	43.649	F5M15.26	gbpln	Arabidopsis thaliana	#	#	#	#	#	#	#
Rsa1.0_17442.1.g60065.t1	gb|AAF79618.1|AC027665_19 F5M15.26 [Arabidopsis thaliana]	585	1838	0	314.188	62.3932	76.5812	F5M15.26	gbpln	Arabidopsis thaliana	#	#	#	#	#	#	#
Rsa1.0_17443.1.g60066.t1	ref|NP_173046.2| aspartyl beta-hydroxylase N-terminal region domain-containing protein [Arabidopsis thaliana] gi|6587800|gb|AAF18491.1|AC010924_4 T24D18.4 [Arabidopsis thaliana] gi|332191266|gb|AEE29387.1| aspartyl beta-hydroxylase N-terminal region domain-containing protein [Arabidopsis thaliana]	436	990	1e-116	227.064	59.8624	69.7248	aspartyl beta-hydroxylase N-terminal region domain-containing protein	gbpln	Arabidopsis thaliana	AT1G15940.1 | Symbols: | Tudor/PWWP/MBT superfamily protein | chr1:5473672-5478050 FORWARD LENGTH=990	436	990	1e-118	227.064	59.8624	69.7248
Rsa1.0_17444.1.g60067.t1	ref|XP_002894327.1| ATEXO70G2 [Arabidopsis lyrata subsp. lyrata] gi|297340169|gb|EFH70586.1| ATEXO70G2 [Arabidopsis lyrata subsp. lyrata]	112	660	1e-40	589.286	74.1071	84.8214	ATEXO70G2	gbpln	Arabidopsis lyrata	AT1G51640.1 | Symbols: ATEXO70G2, EXO70G2 | exocyst subunit exo70 family protein G2 | chr1:19149862-19151844 REVERSE LENGTH=660	112	660	1e-42	589.286	74.1071	83.9286
Rsa1.0_17444.1.g60068.t1	gb|EOA40507.1| hypothetical protein CARUB_v10009235mg [Capsella rubella]	34	423	5e-12	1244.12	100	100	hypothetical protein CARUB_v10009235mg	gbpln	Capsella rubella	AT1G51630.1 | Symbols: | O-fucosyltransferase family protein | chr1:19142141-19144082 REVERSE LENGTH=423	34	423	9e-15	1244.12	100	100
Rsa1.0_17445.1.g60069.t1	#	#	#	#	#	#	#	-	----	----	#	#	#	#	#	#	#
Rsa1.0_17447.1.g60070.t1	emb|CAB43910.1| putative protein [Arabidopsis thaliana] gi|7269794|emb|CAB79654.1| putative protein [Arabidopsis thaliana]	497	493	8e-21	99.1952	13.0785	18.7123	putative protein	gbpln	Arabidopsis thaliana	#	#	#	#	#	#	#
Rsa1.0_17448.1.g60071.t1	ref|NP_001189662.1| uncharacterized protein [Arabidopsis thaliana] gi|330253675|gb|AEC08769.1| uncharacterized protein AT2G32970 [Arabidopsis thaliana]	207	690	4e-69	333.333	67.6329	78.2609	uncharacterized protein	gbpln	Arabidopsis thaliana	AT2G32970.2 | Symbols: | unknown protein; FUNCTIONS IN: molecular_function unknown; INVOLVED IN: biological_process unknown; LOCATED IN: cellular_component unknown; EXPRESSED IN: 24 plant structures; EXPRESSED DURING: 15 growth stages. | chr2:13991744-13995065 REVERSE LENGTH=690	207	690	1e-71	333.333	67.6329	78.2609
Rsa1.0_17449.1.g60072.t1	ref|NP_200094.1| Notchless protein-like protein [Arabidopsis thaliana] gi|75334042|sp|Q9FLX9.1|NLE1_ARATH RecName: Full=Notchless protein homolog gi|10177096|dbj|BAB10430.1| Notchless protein homolog [Arabidopsis thaliana] gi|28416555|gb|AAO42808.1| At5g52820 [Arabidopsis thaliana] gi|110742893|dbj|BAE99344.1| Notchless protein homolog [Arabidopsis thaliana] gi|332008882|gb|AED96265.1| Notchless …	374	473	0	126.471	95.4545	99.1979	Notchless protein-like protein	gbpln	Arabidopsis thaliana	AT5G52820.1 | Symbols: | WD-40 repeat family protein / notchless protein, putative | chr5:21401423-21404203 FORWARD LENGTH=473	374	473	0	126.471	95.4545	99.1979
Rsa1.0_17451.1.g60073.t1	dbj|BAK41511.1| polyprotein [Arabidopsis thaliana]	353	1466	1e-150	415.297	70.8215	81.5864	polyprotein	gbpln	Arabidopsis thaliana	AT4G23160.1 | Symbols: CRK8 | cysteine-rich RLK (RECEPTOR-like protein kinase) 8 | chr4:12129485-12134086 FORWARD LENGTH=1262	353	1262	3e-68	357.507	39.0935	54.9575
Rsa1.0_17452.1.g60074.t1	gb|AAD15534.1| putative retroelement pol polyprotein [Arabidopsis thaliana]	516	1664	1e-163	322.481	58.5271	72.4806	putative retroelement pol polyprotein	gbpln	Arabidopsis thaliana	#	#	#	#	#	#	#
Rsa1.0_17453.1.g60075.t1	gb|EOA21975.1| hypothetical protein CARUB_v10002480mg [Capsella rubella]	212	211	1e-76	99.5283	80.1887	84.434	hypothetical protein CARUB_v10002480mg	gbpln	Capsella rubella	AT5G13910.1 | Symbols: LEP | Integrase-type DNA-binding superfamily protein | chr5:4482450-4483085 REVERSE LENGTH=211	212	211	8e-76	99.5283	79.717	84.9057
Rsa1.0_17454.1.g60076.t1	ref|XP_002865049.1| hypothetical protein ARALYDRAFT_496919 [Arabidopsis lyrata subsp. lyrata] gi|297310884|gb|EFH41308.1| hypothetical protein ARALYDRAFT_496919 [Arabidopsis lyrata subsp. lyrata]	382	745	1e-166	195.026	84.0314	90.3141	hypothetical protein ARALYDRAFT_496919	gbpln	Arabidopsis lyrata	AT5G66810.1 | Symbols: | CONTAINS InterPro DOMAIN/s: CTLH, C-terminal LisH motif (InterPro:IPR006595); BEST Arabidopsis thaliana protein match is: LisH and RanBPM domains containing protein (TAIR:AT1G61150.1); Has 333 Blast hits to 242 proteins in 88 species: Archae - 0; Bacteria - 0; Metazoa - 104; Fungi - 47; Plants - 152; Viruses - 0; Other Eukaryotes - 30 (source: NCBI BLink). | chr5:26672926…	382	750	1e-167	196.335	83.5079	89.5288
Rsa1.0_17457.1.g60077.t1	gb|AAD20647.1| En/Spm-like transposon protein [Arabidopsis thaliana]	138	209	8e-15	151.449	25.3623	35.5072	En/Spm-like transposon protein	gbpln	Arabidopsis thaliana	#	#	#	#	#	#	#
Rsa1.0_17458.1.g60078.t1	dbj|BAB09923.1| copia-like retrotransposable element [Arabidopsis thaliana]	343	1342	1e-79	391.254	39.3586	48.9796	copia-like retrotransposable element	gbpln	Arabidopsis thaliana	AT4G23160.1 | Symbols: CRK8 | cysteine-rich RLK (RECEPTOR-like protein kinase) 8 | chr4:12129485-12134086 FORWARD LENGTH=1262	343	1262	8e-27	367.93	18.3673	29.1545
Rsa1.0_17459.1.g60079.t1	gb|ABD65035.1| hypothetical protein 26.t00052 [Brassica oleracea]	271	695	5e-88	256.458	59.7786	76.0148	hypothetical protein 26.t00052	gbpln	Brassica oleracea	#	#	#	#	#	#	#
Rsa1.0_17461.1.g60080.t1	gb|AAF18641.1|AC006228_12 F5J5.16 [Arabidopsis thaliana]	372	1024	1e-54	275.269	26.8817	36.2903	F5J5.16	gbpln	Arabidopsis thaliana	#	#	#	#	#	#	#
Rsa1.0_17462.1.g60081.t2	ref|NP_198655.1| putative F-box protein [Arabidopsis thaliana] gi|75262374|sp|Q9FF23.1|FB268_ARATH RecName: Full=Putative F-box protein At5g38390 gi|9758817|dbj|BAB09351.1| unnamed protein product [Arabidopsis thaliana] gi|332006925|gb|AED94308.1| putative F-box protein [Arabidopsis thaliana]	105	456	2e-32	434.286	61.9048	71.4286	putative F-box protein	gbpln	Arabidopsis thaliana	AT5G38390.1 | Symbols: | F-box/RNI-like superfamily protein | chr5:15366432-15368053 FORWARD LENGTH=456	105	456	3e-35	434.286	61.9048	71.4286
Rsa1.0_17463.1.g60082.t1	gb|AAG10812.1|AC018460_6 Putative retroelement polyprotein [Arabidopsis thaliana]	313	1404	1e-134	448.562	76.3578	84.984	Putative retroelement polyprotein	gbpln	Arabidopsis thaliana	AT4G23160.1 | Symbols: CRK8 | cysteine-rich RLK (RECEPTOR-like protein kinase) 8 | chr4:12129485-12134086 FORWARD LENGTH=1262	313	1262	7e-64	403.195	42.1725	57.508
Rsa1.0_17466.1.g60083.t1	#	#	#	#	#	#	#	-	----	----	#	#	#	#	#	#	#
Rsa1.0_17467.1.g60084.t1	gb|AAF24529.1|AC007534_10 F7F22.15 [Arabidopsis thaliana]	204	1862	2e-36	912.745	37.7451	46.5686	F7F22.15	gbpln	Arabidopsis thaliana	#	#	#	#	#	#	#
Rsa1.0_17470.1.g60085.t1	#	#	#	#	#	#	#	-	----	----	#	#	#	#	#	#	#
Rsa1.0_17470.1.g60086.t1	gb|EOA39573.1| hypothetical protein CARUB_v10008193mg [Capsella rubella]	49	998	2e-16	2036.73	87.7551	93.8776	hypothetical protein CARUB_v10008193mg	gbpln	Capsella rubella	AT1G04810.1 | Symbols: | 26S proteasome regulatory complex, non-ATPase subcomplex, Rpn2/Psmd1 subunit | chr1:1350304-1355261 FORWARD LENGTH=1001	49	1001	4e-18	2042.86	85.7143	91.8367
Rsa1.0_17471.1.g60087.t1	gb|AAA92823.1| cyclin dependent protein kinase homolog; similar to moth bean p34cdc2 protein, PIR Accession Number JQ2243 [Brassica napus]	163	294	3e-90	180.368	100	100	cyclin dependent protein kinase homolog; similar to moth bean p34cdc2 protein, PIR Accession Number JQ2243	gbpln	Brassica napus	AT3G48750.1 | Symbols: CDKA;1, CDC2AAT, CDK2, CDC2, CDC2A, CDKA1 | cell division control 2 | chr3:18072238-18074296 FORWARD LENGTH=294	163	294	3e-91	180.368	98.1595	99.3865
Rsa1.0_17472.1.g60088.t1	ref|XP_002886173.1| predicted protein [Arabidopsis lyrata subsp. lyrata] gi|297332013|gb|EFH62432.1| predicted protein [Arabidopsis lyrata subsp. lyrata]	130	640	2e-56	492.308	83.0769	91.5385	predicted protein	gbpln	Arabidopsis lyrata	AT2G18470.1 | Symbols: PERK4 | roline-rich extensin-like receptor kinase 4 | chr2:8005285-8007767 REVERSE LENGTH=633	130	633	1e-57	486.923	80.7692	90
Rsa1.0_17473.1.g60089.t1	gb|AAM60909.1| NAM-like protein [Arabidopsis thaliana]	188	334	7e-65	177.66	68.0851	79.2553	NAM-like protein	gbpln	Arabidopsis thaliana	AT3G61910.1 | Symbols: NST2, ANAC066, NAC066 | NAC domain protein 66 | chr3:22929193-22930407 REVERSE LENGTH=334	188	334	6e-66	177.66	67.5532	78.1915
Rsa1.0_17474.1.g60090.t1	ref|XP_002886441.1| NRPD1a [Arabidopsis lyrata subsp. lyrata] gi|297332282|gb|EFH62700.1| NRPD1a [Arabidopsis lyrata subsp. lyrata]	474	1456	0	307.173	80.3797	89.4515	NRPD1a	gbpln	Arabidopsis lyrata	AT1G63020.2 | Symbols: NRPD1A | nuclear RNA polymerase D1A | chr1:23355329-23361126 REVERSE LENGTH=1453	474	1453	0	306.54	79.9578	88.6076
Rsa1.0_17475.1.g60091.t1	gb|EOA28391.1| hypothetical protein CARUB_v10024597mg [Capsella rubella]	230	1007	1e-104	437.826	77.3913	90	hypothetical protein CARUB_v10024597mg	gbpln	Capsella rubella	AT2G45570.1 | Symbols: CYP76C2 | cytochrome P450, family 76, subfamily C, polypeptide 2 | chr2:18779935-18781922 REVERSE LENGTH=512	230	512	1e-103	222.609	76.9565	86.5217
Rsa1.0_17476.1.g60092.t1	gb|AAF97281.1|AC010164_3 Hypothetical protein [Arabidopsis thaliana] gi|12324507|gb|AAG52212.1|AC022288_11 putative gag-pol polyprotein; 76173-77576 [Arabidopsis thaliana]	537	467	1e-164	86.9646	52.514	67.0391	Hypothetical protein	gbpln	Arabidopsis thaliana	#	#	#	#	#	#	#
Rsa1.0_17479.1.g60093.t1	#	#	#	#	#	#	#	-	----	----	#	#	#	#	#	#	#
Rsa1.0_17480.1.g60094.t1	#	#	#	#	#	#	#	-	----	----	AT2G32500.1 | Symbols: | Stress responsive alpha-beta barrel domain protein | chr2:13795371-13797120 REVERSE LENGTH=276	76	276	2e-11	363.158	46.0526	52.6316
Rsa1.0_17482.1.g60095.t1	gb|AAG51783.1|AC079679_3 reverse transcriptase, putative; 16838-20266 [Arabidopsis thaliana]	300	1142	6e-80	380.667	50	63.3333	reverse transcriptase, putative; 16838-20266	gbpln	Arabidopsis thaliana	AT4G29090.1 | Symbols: | Ribonuclease H-like superfamily protein | chr4:14333528-14335255 FORWARD LENGTH=575	300	575	5e-28	191.667	27.6667	46.3333
Rsa1.0_17484.1.g60096.t2	#	#	#	#	#	#	#	-	----	----	#	#	#	#	#	#	#
Rsa1.0_17486.1.g60097.t1	#	#	#	#	#	#	#	-	----	----	#	#	#	#	#	#	#
Rsa1.0_17488.1.g60098.t2	ref|XP_002886172.1| DNAJ heat shock N-terminal domain-containing protein [Arabidopsis lyrata subsp. lyrata] gi|297332012|gb|EFH62431.1| DNAJ heat shock N-terminal domain-containing protein [Arabidopsis lyrata subsp. lyrata]	250	268	1e-103	107.2	78.4	86	DNAJ heat shock N-terminal domain-containing protein	gbpln	Arabidopsis lyrata	AT2G18465.1 | Symbols: | Chaperone DnaJ-domain superfamily protein | chr2:8003223-8004742 REVERSE LENGTH=268	250	268	1e-101	107.2	76	83.6
Rsa1.0_17489.1.g60099.t1	ref|XP_002876651.1| metal ion binding protein [Arabidopsis lyrata subsp. lyrata] gi|297322489|gb|EFH52910.1| metal ion binding protein [Arabidopsis lyrata subsp. lyrata]	474	1254	0	264.557	94.7257	96.8354	metal ion binding protein	gbpln	Arabidopsis lyrata	AT3G62010.2 | Symbols: | unknown protein; LOCATED IN: cellular_component unknown; EXPRESSED IN: 23 plant structures; EXPRESSED DURING: 15 growth stages. | chr3:22964945-22971149 FORWARD LENGTH=1251	474	1251	0	263.924	94.5148	96.6245
Rsa1.0_17492.1.g60100.t1	gb|EOA27380.1| hypothetical protein CARUB_v10023499mg [Capsella rubella]	154	361	2e-62	234.416	81.8182	88.3117	hypothetical protein CARUB_v10023499mg	gbpln	Capsella rubella	AT2G44150.1 | Symbols: ASHH3, SDG7 | histone-lysine N-methyltransferase ASHH3 | chr2:18258863-18261003 FORWARD LENGTH=363	154	363	9e-56	235.714	83.1169	88.961
Rsa1.0_17493.1.g60101.t1	#	#	#	#	#	#	#	-	----	----	#	#	#	#	#	#	#
Rsa1.0_17495.1.g60102.t1	ref|NP_178048.2| nucleoprotein TPR [Arabidopsis thaliana] gi|302425121|sp|A4GSN8.1|NUA_ARATH RecName: Full=Nuclear-pore anchor; AltName: Full=Protein TRANSLOCATED PROMOTER REGION; Short=AtTPR gi|126594444|gb|ABO21684.1| nuclear-pore anchor [Arabidopsis thaliana] gi|332198105|gb|AEE36226.1| nucleoprotein TPR [Arabidopsis thaliana]	200	2093	3e-91	1046.5	84.5	89.5	nucleoprotein TPR	gbpln	Arabidopsis thaliana	AT1G79280.1 | Symbols: NUA, AtTPR | nuclear pore anchor | chr1:29819176-29832809 REVERSE LENGTH=2093	200	2093	1e-93	1046.5	84.5	89.5
Rsa1.0_17497.1.g60103.t1	ref|NP_172938.2| nucleoporin 155 [Arabidopsis thaliana] gi|332191114|gb|AEE29235.1| nucleoporin 155 [Arabidopsis thaliana]	415	1464	0	352.771	87.9518	93.012	nucleoporin 155	gbpln	Arabidopsis thaliana	AT1G14850.1 | Symbols: NUP155 | nucleoporin 155 | chr1:5116921-5123259 REVERSE LENGTH=1464	415	1464	0	352.771	87.9518	93.012
Rsa1.0_17498.1.g60104.t1	#	#	#	#	#	#	#	-	----	----	#	#	#	#	#	#	#
Rsa1.0_17499.1.g60105.t1	#	#	#	#	#	#	#	-	----	----	#	#	#	#	#	#	#
Rsa1.0_17500.1.g60106.t1	gb|AGK44104.1| UDP-glucuronate decarboxylase protein 3 [Populus tomentosa]	244	343	1e-135	140.574	95.082	97.541	UDP-glucuronate decarboxylase protein 3	gbpln	Populus tomentosa	AT2G28760.3 | Symbols: UXS6 | UDP-XYL synthase 6 | chr2:12336469-12338642 REVERSE LENGTH=343	244	343	1e-133	140.574	91.8033	92.623
Rsa1.0_17501.1.g60107.t1	ref|XP_002870060.1| purine permease family protein [Arabidopsis lyrata subsp. lyrata] gi|297315896|gb|EFH46319.1| purine permease family protein [Arabidopsis lyrata subsp. lyrata]	167	344	1e-76	205.988	83.2335	91.6168	purine permease family protein	gbpln	Arabidopsis lyrata	AT4G18210.1 | Symbols: ATPUP10, PUP10 | purine permease 10 | chr4:10076175-10077495 FORWARD LENGTH=390	167	390	3e-76	233.533	81.4371	87.4251
Rsa1.0_17502.1.g60108.t1	gb|EOA32628.1| hypothetical protein CARUB_v10015923mg [Capsella rubella]	79	348	9e-32	440.506	86.0759	93.6709	hypothetical protein CARUB_v10015923mg	gbpln	Capsella rubella	AT2G19060.1 | Symbols: | SGNH hydrolase-type esterase superfamily protein | chr2:8257031-8259815 FORWARD LENGTH=349	79	349	1e-30	441.772	79.7468	84.8101
Rsa1.0_17503.1.g60109.t1	#	#	#	#	#	#	#	-	----	----	#	#	#	#	#	#	#
Rsa1.0_17505.1.g60110.t1	ref|NP_179236.3| minichromosome maintenance protein 4 (cell division control protein 54) [Arabidopsis thaliana] gi|110741903|dbj|BAE98893.1| putative CDC21 protein [Arabidopsis thaliana] gi|330251403|gb|AEC06497.1| minichromosome maintenance protein 4 (cell division control protein 54) [Arabidopsis thaliana]	169	847	9e-63	501.183	82.2485	85.7988	minichromosome maintenance protein 4 (cell division control protein 54)	gbpln	Arabidopsis thaliana	AT2G16440.1 | Symbols: MCM4 | Minichromosome maintenance (MCM2/3/5) family protein | chr2:7126536-7130665 REVERSE LENGTH=847	169	847	3e-65	501.183	82.2485	85.7988
Rsa1.0_17505.1.g60111.t1	#	#	#	#	#	#	#	-	----	----	#	#	#	#	#	#	#
Rsa1.0_17506.1.g60112.t1	ref|NP_172712.1| Nucleotide-sugar transporter family protein [Arabidopsis thaliana] gi|75173828|sp|Q9LDH3.1|PT112_ARATH RecName: Full=Probable sugar phosphate/phosphate translocator At1g12500 gi|8778643|gb|AAF79651.1|AC025416_25 F5O11.25 [Arabidopsis thaliana] gi|9502394|gb|AAF88101.1|AC025417_29 T12C24.5 [Arabidopsis thaliana] gi|26449593|dbj|BAC41922.1| unknown protein [Arabidopsis thaliana] gi…	122	361	3e-51	295.902	86.0656	88.5246	Nucleotide-sugar transporter family protein	gbpln	Arabidopsis thaliana	AT1G12500.1 | Symbols: | Nucleotide-sugar transporter family protein | chr1:4263542-4264957 REVERSE LENGTH=361	122	361	6e-54	295.902	86.0656	88.5246
Rsa1.0_17507.1.g60113.t1	gb|EOA31309.1| hypothetical protein CARUB_v10014480mg [Capsella rubella]	214	247	3e-83	115.421	78.5047	84.5794	hypothetical protein CARUB_v10014480mg	gbpln	Capsella rubella	AT3G21710.2 | Symbols: | unknown protein; Has 35333 Blast hits to 34131 proteins in 2444 species: Archae - 798; Bacteria - 22429; Metazoa - 974; Fungi - 991; Plants - 531; Viruses - 0; Other Eukaryotes - 9610 (source: NCBI BLink). | chr3:7648380-7649533 FORWARD LENGTH=211	214	211	4e-82	98.5981	75.7009	81.7757
Rsa1.0_17508.1.g60114.t1	gb|EOA23769.1| hypothetical protein CARUB_v10016981mg [Capsella rubella]	158	538	4e-69	340.506	83.5443	91.7722	hypothetical protein CARUB_v10016981mg	gbpln	Capsella rubella	AT3G47820.1 | Symbols: PUB39 | PLANT U-BOX 39 | chr3:17644434-17645963 FORWARD LENGTH=509	158	509	1e-66	322.152	75.3165	81.0127
Rsa1.0_17509.1.g60115.t1	#	#	#	#	#	#	#	-	----	----	#	#	#	#	#	#	#
Rsa1.0_17510.1.g60116.t1	gb|AAC23765.1| Mutator-like transposase [Arabidopsis thaliana]	285	784	4e-71	275.088	49.4737	63.1579	Mutator-like transposase	gbpln	Arabidopsis thaliana	#	#	#	#	#	#	#
Rsa1.0_17512.1.g60117.t1	gb|AAD19773.1| putative retroelement pol polyprotein [Arabidopsis thaliana]	468	1335	1e-131	285.256	47.6496	61.5385	putative retroelement pol polyprotein	gbpln	Arabidopsis thaliana	ATMG00300.1 | Symbols: ORF145A | Gag-Pol-related retrotransposon family protein | chrM:89617-90054 REVERSE LENGTH=145	468	145	6e-33	30.9829	13.4615	18.1624
Rsa1.0_17514.1.g60118.t1	#	#	#	#	#	#	#	-	----	----	#	#	#	#	#	#	#
Rsa1.0_17515.1.g60119.t1	dbj|BAD95408.1| hypothetical protein [Arabidopsis thaliana]	478	478	1e-136	100	48.954	68.2008	hypothetical protein	gbpln	Arabidopsis thaliana	AT3G24255.1 | Symbols: | RNA-directed DNA polymerase (reverse transcriptase)-related family protein | chr3:8789471-8793208 FORWARD LENGTH=746	478	746	1e-112	156.067	42.0502	56.0669
Rsa1.0_17517.1.g60120.t1	gb|EOA12819.1| hypothetical protein CARUB_v10025778mg [Capsella rubella]	386	1050	0	272.021	92.228	95.5959	hypothetical protein CARUB_v10025778mg	gbpln	Capsella rubella	AT5G65440.1 | Symbols: | unknown protein; INVOLVED IN: biological_process unknown; LOCATED IN: plasma membrane; EXPRESSED IN: 22 plant structures; EXPRESSED DURING: 13 growth stages; BEST Arabidopsis thaliana protein match is: unknown protein (TAIR:AT4G24610.1); Has 30201 Blast hits to 17322 proteins in 780 species: Archae - 12; Bacteria - 1396; Metazoa - 17338; Fungi - 3422; Plants - 5037; Virus…	386	1050	0	272.021	89.3782	94.3005
Rsa1.0_17518.1.g60121.t1	gb|AAZ41811.1| 01P13-1 [Brassica rapa subsp. pekinensis]	443	1545	1e-154	348.758	67.9458	79.4582	01P13-1	gbpln	Brassica rapa	AT4G23160.1 | Symbols: CRK8 | cysteine-rich RLK (RECEPTOR-like protein kinase) 8 | chr4:12129485-12134086 FORWARD LENGTH=1262	443	1262	3e-43	284.876	19.1874	27.3138
Rsa1.0_17519.1.g60122.t1	#	#	#	#	#	#	#	-	----	----	#	#	#	#	#	#	#
Rsa1.0_17520.1.g60123.t1	ref|XP_002878736.1| potassium channel tetramerization domain-containing protein [Arabidopsis lyrata subsp. lyrata] gi|297324575|gb|EFH54995.1| potassium channel tetramerization domain-containing protein [Arabidopsis lyrata subsp. lyrata]	102	440	4e-42	431.373	85.2941	90.1961	potassium channel tetramerization domain-containing protein	gbpln	Arabidopsis lyrata	AT2G24240.1 | Symbols: | BTB/POZ domain with WD40/YVTN repeat-like protein | chr2:10310838-10312163 FORWARD LENGTH=441	102	441	3e-44	432.353	83.3333	90.1961
Rsa1.0_17521.1.g60124.t1	#	#	#	#	#	#	#	-	----	----	#	#	#	#	#	#	#
Rsa1.0_17522.1.g60125.t1	#	#	#	#	#	#	#	-	----	----	#	#	#	#	#	#	#
Rsa1.0_17523.1.g60126.t1	pir||C85079 hypothetical protein AT4g08050 [imported] - Arabidopsis thaliana gi|5724774|gb|AAD48078.1|AF160183_5 contains similarity to retrotransposons; may be a pseudogene [Arabidopsis thaliana] gi|7267445|emb|CAB81142.1| AT4g08050 [Arabidopsis thaliana]	572	1428	1e-93	249.65	41.7832	56.2937	hypothetical protein AT4g08050	gbpln	Arabidopsis thaliana	#	#	#	#	#	#	#
Rsa1.0_17525.1.g60127.t1	gb|EOA20157.1| hypothetical protein CARUB_v10000449mg [Capsella rubella]	170	636	6e-57	374.118	71.1765	82.9412	hypothetical protein CARUB_v10000449mg	gbpln	Capsella rubella	AT5G11470.1 | Symbols: | bromo-adjacent homology (BAH) domain-containing protein | chr5:3662757-3667041 REVERSE LENGTH=757	170	757	6e-58	445.294	71.1765	82.3529
Rsa1.0_17526.1.g60128.t2	gb|ACN59249.1| leucine-rich repeat receptor-like protein kinase [Arabidopsis thaliana]	348	648	1e-163	186.207	81.6092	91.092	leucine-rich repeat receptor-like protein kinase	gbpln	Arabidopsis thaliana	AT1G51860.1 | Symbols: | Leucine-rich repeat protein kinase family protein | chr1:19257634-19261479 REVERSE LENGTH=890	348	890	1e-166	255.747	81.6092	91.092
Rsa1.0_17528.1.g60129.t1	gb|AAG51783.1|AC079679_3 reverse transcriptase, putative; 16838-20266 [Arabidopsis thaliana]	202	1142	1e-36	565.347	43.5644	57.4257	reverse transcriptase, putative; 16838-20266	gbpln	Arabidopsis thaliana	AT4G29090.1 | Symbols: | Ribonuclease H-like superfamily protein | chr4:14333528-14335255 FORWARD LENGTH=575	202	575	9e-17	284.653	27.7228	43.5644
Rsa1.0_17530.1.g60130.t1	gb|EOA24640.1| hypothetical protein CARUB_v10017917mg [Capsella rubella]	393	246	4e-13	62.5954	8.90585	15.5216	hypothetical protein CARUB_v10017917mg	gbpln	Capsella rubella	#	#	#	#	#	#	#
Rsa1.0_17531.1.g60131.t1	#	#	#	#	#	#	#	-	----	----	#	#	#	#	#	#	#
Rsa1.0_17531.1.g60132.t2	#	#	#	#	#	#	#	-	----	----	#	#	#	#	#	#	#
Rsa1.0_17533.1.g60133.t1	ref|XP_003555102.1| PREDICTED: uncharacterized protein LOC100796026 [Glycine max]	491	1109	0	225.866	64.9695	81.0591	PREDICTED: uncharacterized protein LOC100796026	gbenv/gbpln	Glycine max	#	#	#	#	#	#	#
Rsa1.0_17534.1.g60134.t1	ref|XP_002888926.1| hypothetical protein ARALYDRAFT_316284 [Arabidopsis lyrata subsp. lyrata] gi|297334767|gb|EFH65185.1| hypothetical protein ARALYDRAFT_316284 [Arabidopsis lyrata subsp. lyrata]	322	942	1e-165	292.547	89.7516	93.1677	hypothetical protein ARALYDRAFT_316284	gbpln	Arabidopsis lyrata	AT1G73370.1 | Symbols: SUS6, ATSUS6 | sucrose synthase 6 | chr1:27584533-27588326 REVERSE LENGTH=942	322	942	1e-167	292.547	88.1988	93.7888
Rsa1.0_17535.1.g60135.t1	#	#	#	#	#	#	#	-	----	----	#	#	#	#	#	#	#
Rsa1.0_17536.1.g60136.t1	#	#	#	#	#	#	#	-	----	----	#	#	#	#	#	#	#
Rsa1.0_17536.1.g60137.t1	ref|NP_200338.1| uncharacterized protein [Arabidopsis thaliana] gi|9758124|dbj|BAB08596.1| unnamed protein product [Arabidopsis thaliana] gi|52354557|gb|AAU44599.1| hypothetical protein AT5G55270 [Arabidopsis thaliana] gi|93007391|gb|ABE97198.1| hypothetical protein At5g55270 [Arabidopsis thaliana] gi|332009225|gb|AED96608.1| uncharacterized protein AT5G55270 [Arabidopsis thaliana]	318	361	1e-117	113.522	65.7233	80.1887	uncharacterized protein	gbpln	Arabidopsis thaliana	AT5G55270.1 | Symbols: | Protein of unknown function (DUF295) | chr5:22419218-22420303 FORWARD LENGTH=361	318	361	1e-120	113.522	65.7233	80.1887
Rsa1.0_17539.1.g60138.t1	#	#	#	#	#	#	#	-	----	----	#	#	#	#	#	#	#
Rsa1.0_17541.1.g60139.t1	ref|XP_002881355.1| RNA polymerase I specific transcription initiation factor RRN3 family protein [Arabidopsis lyrata subsp. lyrata] gi|297327194|gb|EFH57614.1| RNA polymerase I specific transcription initiation factor RRN3 family protein [Arabidopsis lyrata subsp. lyrata]	196	614	2e-62	313.265	63.7755	76.0204	RNA polymerase I specific transcription initiation factor RRN3 family protein	gbpln	Arabidopsis lyrata	AT2G34750.1 | Symbols: | RNA polymerase I specific transcription initiation factor RRN3 protein | chr2:14660449-14663792 REVERSE LENGTH=613	196	613	2e-64	312.755	62.7551	76.0204
Rsa1.0_17543.1.g60140.t1	ref|XP_002890085.1| hypothetical protein ARALYDRAFT_888896 [Arabidopsis lyrata subsp. lyrata] gi|297335927|gb|EFH66344.1| hypothetical protein ARALYDRAFT_888896 [Arabidopsis lyrata subsp. lyrata]	207	360	4e-63	173.913	74.3961	82.1256	hypothetical protein ARALYDRAFT_888896	gbpln	Arabidopsis lyrata	AT1G15030.1 | Symbols: | Protein of unknown function (DUF789) | chr1:5177895-5179853 FORWARD LENGTH=360	207	360	1e-61	173.913	71.9807	81.1594
Rsa1.0_17544.1.g60141.t1	#	#	#	#	#	#	#	-	----	----	#	#	#	#	#	#	#
Rsa1.0_17544.1.g60142.t1	dbj|BAB02143.1| retroelement pol polyprotein-like [Arabidopsis thaliana]	105	1118	9e-33	1064.76	60.9524	80.9524	retroelement pol polyprotein-like	gbpln	Arabidopsis thaliana	#	#	#	#	#	#	#
Rsa1.0_17547.1.g60143.t1	#	#	#	#	#	#	#	-	----	----	#	#	#	#	#	#	#
Rsa1.0_17551.1.g60144.t1	ref|NP_189952.1| vacuolar iron transporter-like protein [Arabidopsis thaliana] gi|75182792|sp|Q9M2C0.1|VITH4_ARATH RecName: Full=Vacuolar iron transporter homolog 4; AltName: Full=Protein NODULIN-LIKE 4 gi|7362791|emb|CAB83067.1| nodulin-like protein [Arabidopsis thaliana] gi|34365643|gb|AAQ65133.1| At3g43660 [Arabidopsis thaliana] gi|51970300|dbj|BAD43842.1| nodulin - like protein [Arabidopsis t…	200	198	1e-93	99	85	93.5	vacuolar iron transporter-like protein	gbpln	Arabidopsis thaliana	AT3G43660.1 | Symbols: | Vacuolar iron transporter (VIT) family protein | chr3:15565332-15565928 FORWARD LENGTH=198	200	198	4e-96	99	85	93.5
Rsa1.0_17552.1.g60145.t1	ref|XP_002878087.1| hypothetical protein ARALYDRAFT_324161 [Arabidopsis lyrata subsp. lyrata] gi|297323925|gb|EFH54346.1| hypothetical protein ARALYDRAFT_324161 [Arabidopsis lyrata subsp. lyrata]	268	491	1e-146	183.209	90.2985	95.8955	hypothetical protein ARALYDRAFT_324161	gbpln	Arabidopsis lyrata	AT3G56480.1 | Symbols: | myosin heavy chain-related | chr3:20936480-20938986 REVERSE LENGTH=490	268	490	1e-148	182.836	89.5522	95.5224
Rsa1.0_17553.1.g60146.t1	ref|XP_002864854.1| hypothetical protein ARALYDRAFT_332577 [Arabidopsis lyrata subsp. lyrata] gi|297310689|gb|EFH41113.1| hypothetical protein ARALYDRAFT_332577 [Arabidopsis lyrata subsp. lyrata]	184	539	5e-58	292.935	55.4348	65.2174	hypothetical protein ARALYDRAFT_332577	gbpln	Arabidopsis lyrata	AT5G63550.2 | Symbols: | DEK domain-containing chromatin associated protein | chr5:25444805-25447934 FORWARD LENGTH=531	184	531	8e-59	288.587	54.8913	65.2174
Rsa1.0_17555.1.g60147.t1	ref|XP_002881327.1| hypothetical protein ARALYDRAFT_321144 [Arabidopsis lyrata subsp. lyrata] gi|297327166|gb|EFH57586.1| hypothetical protein ARALYDRAFT_321144 [Arabidopsis lyrata subsp. lyrata]	66	865	4e-18	1310.61	65.1515	71.2121	hypothetical protein ARALYDRAFT_321144	gbpln	Arabidopsis lyrata	AT1G29350.1 | Symbols: | Kinase-related protein of unknown function (DUF1296) | chr1:10268761-10273613 REVERSE LENGTH=831	66	831	1e-15	1259.09	56.0606	65.1515
Rsa1.0_17555.1.g60148.t1	gb|EOA25343.1| hypothetical protein CARUB_v10018664mg [Capsella rubella]	179	181	9e-27	101.117	38.5475	56.4246	hypothetical protein CARUB_v10018664mg	gbpln	Capsella rubella	AT4G09490.1 | Symbols: | Polynucleotidyl transferase, ribonuclease H-like superfamily protein | chr4:6015583-6016575 REVERSE LENGTH=170	179	170	1e-20	94.9721	29.0503	40.2235
Rsa1.0_17557.1.g60149.t1	emb|CAB39638.1| RNA-directed DNA polymerase-like protein [Arabidopsis thaliana] gi|7267666|emb|CAB78094.1| RNA-directed DNA polymerase-like protein [Arabidopsis thaliana]	164	1274	6e-47	776.829	53.0488	68.2927	RNA-directed DNA polymerase-like protein	gbpln	Arabidopsis thaliana	AT1G10000.1 | Symbols: | Ribonuclease H-like superfamily protein | chr1:3263877-3264788 REVERSE LENGTH=303	164	303	6e-24	184.756	34.1463	45.7317
Rsa1.0_17558.1.g60150.t1	ref|XP_002879409.1| hypothetical protein ARALYDRAFT_482209 [Arabidopsis lyrata subsp. lyrata] gi|297325248|gb|EFH55668.1| hypothetical protein ARALYDRAFT_482209 [Arabidopsis lyrata subsp. lyrata]	265	1002	1e-126	378.113	91.6981	93.5849	hypothetical protein ARALYDRAFT_482209	gbpln	Arabidopsis lyrata	AT2G32730.1 | Symbols: | 26S proteasome regulatory complex, non-ATPase subcomplex, Rpn2/Psmd1 subunit | chr2:13880189-13885464 FORWARD LENGTH=1004	265	1004	1e-120	378.868	90.566	92.4528
Rsa1.0_17561.1.g60151.t1	gb|AAD17351.1| contains similarity to retrovirus-related polyproteins and to CCHC zinc finger protein (Pfam: PF00098, Score=16.3, E=0.051, E= 1) [Arabidopsis thaliana] gi|7267432|emb|CAB77944.1| putative polyprotein [Arabidopsis thaliana]	374	1138	1e-106	304.278	54.8128	72.1925	contains similarity to retrovirus-related polyproteins and to CCHC zinc finger protein (Pfam: PF00098, Score=16.3, E=0.051, E= 1)	gbpln	Arabidopsis thaliana	#	#	#	#	#	#	#
Rsa1.0_17562.1.g60152.t1	ref|NP_199678.1| agamous-like MADS-box protein AGL80 [Arabidopsis thaliana] gi|75333956|sp|Q9FJK3.1|AGL80_ARATH RecName: Full=Agamous-like MADS-box protein AGL80 gi|10177357|dbj|BAB10700.1| unnamed protein product [Arabidopsis thaliana] gi|67633864|gb|AAY78856.1| MADS-box family protein [Arabidopsis thaliana] gi|89275220|gb|ABD66036.1| MADS box transcription factor AGL80 [Arabidopsis thaliana] gi…	135	321	5e-26	237.778	46.6667	67.4074	agamous-like MADS-box protein AGL80	gbpln	Arabidopsis thaliana	AT5G48670.1 | Symbols: FEM111, AGL80 | AGAMOUS-like 80 | chr5:19738825-19739790 REVERSE LENGTH=321	135	321	1e-28	237.778	46.6667	67.4074
Rsa1.0_17564.1.g60153.t1	ref|XP_002873701.1| hypothetical protein ARALYDRAFT_488346 [Arabidopsis lyrata subsp. lyrata] gi|297319538|gb|EFH49960.1| hypothetical protein ARALYDRAFT_488346 [Arabidopsis lyrata subsp. lyrata]	264	1372	1e-123	519.697	84.4697	89.7727	hypothetical protein ARALYDRAFT_488346	gbpln	Arabidopsis lyrata	AT5G15020.2 | Symbols: SNL2 | SIN3-like 2 | chr5:4859408-4865569 REVERSE LENGTH=1355	264	1355	1e-123	513.258	83.3333	88.2576
Rsa1.0_17565.1.g60154.t2	#	#	#	#	#	#	#	-	----	----	#	#	#	#	#	#	#
Rsa1.0_17566.1.g60155.t1	gb|ABD65035.1| hypothetical protein 26.t00052 [Brassica oleracea]	522	695	1e-164	133.142	60.1533	70.4981	hypothetical protein 26.t00052	gbpln	Brassica oleracea	#	#	#	#	#	#	#
Rsa1.0_17567.1.g60156.t1	gb|EOA36626.1| hypothetical protein CARUB_v10011864mg [Capsella rubella]	302	510	1e-147	168.874	84.4371	89.404	hypothetical protein CARUB_v10011864mg	gbpln	Capsella rubella	AT1G47600.1 | Symbols: BGLU34, TGG4 | beta glucosidase 34 | chr1:17491771-17494589 FORWARD LENGTH=511	302	511	1e-145	169.205	82.7815	87.0861
Rsa1.0_17572.1.g60157.t1	#	#	#	#	#	#	#	-	----	----	#	#	#	#	#	#	#
Rsa1.0_17573.1.g60158.t2	gb|EOA26411.1| hypothetical protein CARUB_v10024029mg [Capsella rubella]	251	220	6e-98	87.6494	73.7052	76.494	hypothetical protein CARUB_v10024029mg	gbpln	Capsella rubella	AT1G04760.1 | Symbols: ATVAMP726, VAMP726 | vesicle-associated membrane protein 726 | chr1:1334760-1336070 FORWARD LENGTH=220	251	220	1e-100	87.6494	72.51	76.494
Rsa1.0_17574.1.g60159.t1	#	#	#	#	#	#	#	-	----	----	#	#	#	#	#	#	#
Rsa1.0_17578.1.g60160.t1	ref|NP_195846.1| expansin A9 [Arabidopsis thaliana] gi|20138387|sp|Q9LZ99.1|EXPA9_ARATH RecName: Full=Expansin-A9; Short=AtEXPA9; AltName: Full=Alpha-expansin-9; Short=At-EXP9; Short=AtEx9; AltName: Full=Ath-ExpAlpha-1.10; Flags: Precursor gi|7406422|emb|CAB85531.1| expansin precursor-like protein [Arabidopsis thaliana] gi|15451012|gb|AAK96777.1| expansin precursor-like protein [Arabidopsis thali…	144	258	3e-69	179.167	86.8056	93.75	expansin A9	gbpln	Arabidopsis thaliana	AT5G02260.1 | Symbols: ATEXPA9, EXP9, ATEXP9, ATHEXP ALPHA 1.10, EXPA9 | expansin A9 | chr5:463224-464840 FORWARD LENGTH=258	144	258	9e-72	179.167	86.8056	93.75
Rsa1.0_17583.1.g60161.t1	ref|XP_002892956.1| kinase [Arabidopsis lyrata subsp. lyrata] gi|297338798|gb|EFH69215.1| kinase [Arabidopsis lyrata subsp. lyrata]	110	733	2e-36	666.364	72.7273	80.9091	kinase	gbpln	Arabidopsis lyrata	AT1G17540.1 | Symbols: | Protein kinase protein with adenine nucleotide alpha hydrolases-like domain | chr1:6029551-6032641 REVERSE LENGTH=728	110	728	9e-39	661.818	71.8182	81.8182
Rsa1.0_17585.1.g60162.t1	ref|XP_002864053.1| hypothetical protein ARALYDRAFT_918044 [Arabidopsis lyrata subsp. lyrata] gi|297309888|gb|EFH40312.1| hypothetical protein ARALYDRAFT_918044 [Arabidopsis lyrata subsp. lyrata]	566	1020	0	180.212	71.9081	81.6254	hypothetical protein ARALYDRAFT_918044	gbpln	Arabidopsis lyrata	AT5G20480.1 | Symbols: EFR | EF-TU receptor | chr5:6922497-6925679 FORWARD LENGTH=1031	566	1031	1e-159	182.155	53.5336	72.0848
Rsa1.0_17588.1.g60163.t1	#	#	#	#	#	#	#	-	----	----	#	#	#	#	#	#	#
Rsa1.0_17591.1.g60164.t1	#	#	#	#	#	#	#	-	----	----	#	#	#	#	#	#	#
Rsa1.0_17592.1.g60165.t1	gb|EOA39840.1| hypothetical protein CARUB_v10008509mg [Capsella rubella]	55	670	2e-14	1218.18	81.8182	85.4545	hypothetical protein CARUB_v10008509mg	gbpln	Capsella rubella	AT1G52420.1 | Symbols: | UDP-Glycosyltransferase superfamily protein | chr1:19528667-19531035 FORWARD LENGTH=670	55	670	9e-16	1218.18	76.3636	83.6364
Rsa1.0_17593.1.g60166.t1	gb|AAB94051.1| PAP-specific phosphatase [Arabidopsis thaliana]	341	373	1e-155	109.384	83.2845	88.2698	PAP-specific phosphatase	gbpln	Arabidopsis thaliana	AT5G54390.1 | Symbols: AHL, ATAHL, HL | HAL2-like | chr5:22086133-22087586 FORWARD LENGTH=373	341	373	1e-158	109.384	82.9912	87.9765
Rsa1.0_17595.1.g60167.t1	ref|NP_181828.1| NAC domain-containing protein 42 [Arabidopsis thaliana] gi|50401193|sp|Q9SK55.1|NAC42_ARATH RecName: Full=Transcription factor JUNGBRUNNEN 1; AltName: Full=NAC domain-containing protein 42; Short=ANAC042 gi|4544462|gb|AAD22369.1| NAM (no apical meristem)-like protein [Arabidopsis thaliana] gi|225898589|dbj|BAH30425.1| hypothetical protein [Arabidopsis thaliana] gi|330255102|gb|AE…	163	275	2e-78	168.712	87.1166	89.5706	NAC domain-containing protein 42	gbpln	Arabidopsis thaliana	AT2G43000.1 | Symbols: anac042, NAC042 | NAC domain containing protein 42 | chr2:17880617-17882584 REVERSE LENGTH=275	163	275	9e-81	168.712	87.1166	89.5706
Rsa1.0_17597.1.g60168.t1	gb|EOA32488.1| hypothetical protein CARUB_v10015768mg [Capsella rubella]	384	678	1e-178	176.562	80.7292	85.1562	hypothetical protein CARUB_v10015768mg	gbpln	Capsella rubella	AT3G10740.1 | Symbols: ASD1, ARAF1, ARAF, ATASD1 | alpha-L-arabinofuranosidase 1 | chr3:3361031-3364573 REVERSE LENGTH=678	384	678	1e-180	176.562	80.4688	85.1562
Rsa1.0_17598.1.g60169.t1	emb|CAB39638.1| RNA-directed DNA polymerase-like protein [Arabidopsis thaliana] gi|7267666|emb|CAB78094.1| RNA-directed DNA polymerase-like protein [Arabidopsis thaliana]	347	1274	4e-67	367.147	42.9395	61.0951	RNA-directed DNA polymerase-like protein	gbpln	Arabidopsis thaliana	#	#	#	#	#	#	#
Rsa1.0_17599.1.g60170.t1	gb|ACB59199.1| copia-like protein [Brassica oleracea]	82	975	2e-38	1189.02	91.4634	96.3415	copia-like protein	gbpln	Brassica oleracea	#	#	#	#	#	#	#
Rsa1.0_17605.1.g60171.t1	#	#	#	#	#	#	#	-	----	----	#	#	#	#	#	#	#
Rsa1.0_17605.1.g60172.t1	#	#	#	#	#	#	#	-	----	----	#	#	#	#	#	#	#
Rsa1.0_17607.1.g60173.t1	#	#	#	#	#	#	#	-	----	----	AT4G16420.1 | Symbols: ADA2B, PRZ1 | homolog of yeast ADA2 2B | chr4:9262805-9265775 REVERSE LENGTH=487	130	487	4e-11	374.615	23.8462	27.6923
Rsa1.0_17614.1.g60174.t1	gb|EOA26994.1| hypothetical protein CARUB_v10023089mg [Capsella rubella]	290	491	7e-96	169.31	72.4138	85.5172	hypothetical protein CARUB_v10023089mg	gbpln	Capsella rubella	AT2G46250.1 | Symbols: | myosin heavy chain-related | chr2:18991386-18993201 FORWARD LENGTH=468	290	468	1e-94	161.379	72.4138	84.1379
Rsa1.0_17615.1.g60175.t1	gb|AAG10817.1|AC011808_5 Putative retroelement polyprotein [Arabidopsis thaliana]	562	1413	0	251.423	73.1317	86.4769	Putative retroelement polyprotein	gbpln	Arabidopsis thaliana	AT4G23160.1 | Symbols: CRK8 | cysteine-rich RLK (RECEPTOR-like protein kinase) 8 | chr4:12129485-12134086 FORWARD LENGTH=1262	562	1262	1e-106	224.555	32.7402	40.7473
Rsa1.0_17619.1.g60176.t2	#	#	#	#	#	#	#	-	----	----	#	#	#	#	#	#	#
Rsa1.0_17621.1.g60177.t1	gb|AAD20646.1| putative TNP2-like transposon protein [Arabidopsis thaliana]	420	1040	1e-118	247.619	47.8571	55.7143	putative TNP2-like transposon protein	gbpln	Arabidopsis thaliana	#	#	#	#	#	#	#
Rsa1.0_17623.1.g60178.t1	#	#	#	#	#	#	#	-	----	----	#	#	#	#	#	#	#
Rsa1.0_17623.1.g60179.t1	gb|ABW81060.1| GagPol3 [Arabidopsis lyrata subsp. lyrata]	214	1103	1e-66	515.421	60.2804	70.5607	GagPol3	gbpln	Arabidopsis lyrata	#	#	#	#	#	#	#
Rsa1.0_17626.1.g60180.t1	gb|AAD17351.1| contains similarity to retrovirus-related polyproteins and to CCHC zinc finger protein (Pfam: PF00098, Score=16.3, E=0.051, E= 1) [Arabidopsis thaliana] gi|7267432|emb|CAB77944.1| putative polyprotein [Arabidopsis thaliana]	398	1138	3e-72	285.93	36.9347	53.2663	contains similarity to retrovirus-related polyproteins and to CCHC zinc finger protein (Pfam: PF00098, Score=16.3, E=0.051, E= 1)	gbpln	Arabidopsis thaliana	#	#	#	#	#	#	#
Rsa1.0_17627.1.g60181.t1	gb|EOA19944.1| hypothetical protein CARUB_v10000198mg [Capsella rubella]	347	863	0	248.703	92.219	95.9654	hypothetical protein CARUB_v10000198mg	gbpln	Capsella rubella	AT5G12950.1 | Symbols: | Putative glycosyl hydrolase of unknown function (DUF1680) | chr5:4093117-4096806 FORWARD LENGTH=861	347	861	0	248.127	90.4899	94.2363
Rsa1.0_17628.1.g60182.t1	ref|NP_175779.1| uncharacterized protein [Arabidopsis thaliana] gi|12324017|gb|AAG51966.1|AC024260_4 hypothetical protein; 1267-3026 [Arabidopsis thaliana] gi|62321744|dbj|BAD95368.1| hypothetical protein [Arabidopsis thaliana] gi|110739374|dbj|BAF01599.1| hypothetical protein [Arabidopsis thaliana] gi|110741179|dbj|BAF02140.1| hypothetical protein [Arabidopsis thaliana] gi|110741288|dbj|BAF02194…	171	272	4e-77	159.064	84.7953	94.152	uncharacterized protein	gbpln	Arabidopsis thaliana	AT1G53760.1 | Symbols: | unknown protein; FUNCTIONS IN: molecular_function unknown; INVOLVED IN: biological_process unknown; LOCATED IN: mitochondrion, plasma membrane, plastid, membrane; EXPRESSED IN: 25 plant structures; EXPRESSED DURING: 13 growth stages; CONTAINS InterPro DOMAIN/s: Protein of unknown function DUF2343 (InterPro:IPR018786); Has 171 Blast hits to 171 proteins in 90 species: Arch…	171	272	2e-79	159.064	84.7953	94.152
Rsa1.0_17629.1.g60183.t1	ref|NP_180705.1| F-box protein DOR [Arabidopsis thaliana] gi|229807544|sp|Q5BPS3.2|DOR_ARATH RecName: Full=F-box protein DOR; AltName: Full=Protein DROUGHT TOLERANCE REPRESSOR gi|4589954|gb|AAD26472.1| hypothetical protein [Arabidopsis thaliana] gi|330253458|gb|AEC08552.1| F-box protein DOR [Arabidopsis thaliana]	252	387	3e-43	153.571	46.4286	58.7302	F-box protein DOR	gbpln	Arabidopsis thaliana	AT2G31470.1 | Symbols: DOR | F-box and associated interaction domains-containing protein | chr2:13407492-13408655 REVERSE LENGTH=387	252	387	9e-46	153.571	46.4286	58.7302
Rsa1.0_17629.1.g60184.t1	ref|XP_002879382.1| hypothetical protein ARALYDRAFT_482160 [Arabidopsis lyrata subsp. lyrata] gi|297325221|gb|EFH55641.1| hypothetical protein ARALYDRAFT_482160 [Arabidopsis lyrata subsp. lyrata]	72	260	2e-12	361.111	75	84.7222	hypothetical protein ARALYDRAFT_482160	gbpln	Arabidopsis lyrata	AT2G32300.1 | Symbols: UCC1 | uclacyanin 1 | chr2:13722510-13723464 FORWARD LENGTH=261	72	261	6e-15	362.5	76.3889	87.5
Rsa1.0_17631.1.g60185.t1	ref|XP_002878528.1| lipid binding protein [Arabidopsis lyrata subsp. lyrata] gi|297324367|gb|EFH54787.1| lipid binding protein [Arabidopsis lyrata subsp. lyrata]	366	352	2e-88	96.1749	52.7322	64.4809	lipid binding protein	gbpln	Arabidopsis lyrata	AT2G20970.2 | Symbols: | unknown protein; FUNCTIONS IN: molecular_function unknown; INVOLVED IN: biological_process unknown; LOCATED IN: cellular_component unknown; EXPRESSED IN: leaf whorl, sepal; EXPRESSED DURING: petal differentiation and expansion stage; Has 295 Blast hits to 269 proteins in 111 species: Archae - 15; Bacteria - 63; Metazoa - 84; Fungi - 25; Plants - 9; Viruses - 2; Other Euka…	366	348	5e-85	95.082	52.7322	65.0273
Rsa1.0_17632.1.g60186.t1	gb|EOA33265.1| hypothetical protein CARUB_v10022336mg [Capsella rubella]	201	248	6e-58	123.383	79.1045	85.0746	hypothetical protein CARUB_v10022336mg	gbpln	Capsella rubella	AT1G77200.1 | Symbols: | Integrase-type DNA-binding superfamily protein | chr1:29004357-29005091 REVERSE LENGTH=244	201	244	2e-56	121.393	77.6119	81.592
Rsa1.0_17634.1.g60187.t2	#	#	#	#	#	#	#	-	----	----	#	#	#	#	#	#	#
Rsa1.0_17637.1.g60188.t1	#	#	#	#	#	#	#	-	----	----	#	#	#	#	#	#	#
Rsa1.0_17638.1.g60189.t1	ref|NP_180862.1| receptor like protein 25 [Arabidopsis thaliana] gi|20196854|gb|AAC04917.2| similar to disease resistance protein (Cf-2.2) [Arabidopsis thaliana] gi|20196993|gb|AAM14861.1| similar to disease resistance protein (Cf-2.2) [Arabidopsis thaliana] gi|330253682|gb|AEC08776.1| receptor like protein 25 [Arabidopsis thaliana]	69	218	7e-19	315.942	63.7681	78.2609	receptor like protein 25	gbpln	Arabidopsis thaliana	AT2G33030.1 | Symbols: AtRLP25, RLP25 | receptor like protein 25 | chr2:14017684-14018340 REVERSE LENGTH=218	69	218	1e-21	315.942	63.7681	78.2609
Rsa1.0_17641.1.g60190.t1	#	#	#	#	#	#	#	-	----	----	#	#	#	#	#	#	#
Rsa1.0_17644.1.g60191.t1	#	#	#	#	#	#	#	-	----	----	#	#	#	#	#	#	#
Rsa1.0_17644.1.g60192.t1	#	#	#	#	#	#	#	-	----	----	#	#	#	#	#	#	#
Rsa1.0_17645.1.g60193.t1	gb|ABE65766.1| mandelonitrile lyase [Arabidopsis thaliana]	177	552	4e-91	311.864	89.2655	97.1751	mandelonitrile lyase	gbpln	Arabidopsis thaliana	AT1G73050.1 | Symbols: | Glucose-methanol-choline (GMC) oxidoreductase family protein | chr1:27476565-27478534 REVERSE LENGTH=552	177	552	2e-93	311.864	89.2655	97.1751
Rsa1.0_17645.1.g60194.t1	gb|EOA34275.1| hypothetical protein CARUB_v10021789mg [Capsella rubella]	122	177	1e-56	145.082	87.7049	92.623	hypothetical protein CARUB_v10021789mg	gbpln	Capsella rubella	AT1G73040.1 | Symbols: | Mannose-binding lectin superfamily protein | chr1:27475159-27475777 REVERSE LENGTH=176	122	176	3e-59	144.262	86.8852	93.4426
Rsa1.0_17647.1.g60195.t1	#	#	#	#	#	#	#	-	----	----	#	#	#	#	#	#	#
Rsa1.0_17648.1.g60196.t1	#	#	#	#	#	#	#	-	----	----	#	#	#	#	#	#	#
Rsa1.0_17649.1.g60197.t1	gb|AAC33226.1| putative non-LTR retroelement reverse transcriptase [Arabidopsis thaliana]	437	1529	4e-59	349.886	30.2059	46.9108	putative non-LTR retroelement reverse transcriptase	gbpln	Arabidopsis thaliana	AT2G07760.1 | Symbols: | Zinc knuckle (CCHC-type) family protein | chr2:3584420-3586278 REVERSE LENGTH=530	437	530	1e-21	121.281	15.3318	23.1121
Rsa1.0_17651.1.g60198.t1	#	#	#	#	#	#	#	-	----	----	#	#	#	#	#	#	#
Rsa1.0_17655.1.g60199.t1	gb|EOA35711.1| hypothetical protein CARUB_v10020938mg [Capsella rubella]	169	215	1e-74	127.219	84.0237	89.3491	hypothetical protein CARUB_v10020938mg	gbpln	Capsella rubella	AT1G80450.1 | Symbols: | VQ motif-containing protein | chr1:30244155-30244688 REVERSE LENGTH=177	169	177	9e-74	104.734	83.432	89.9408
Rsa1.0_17658.1.g60200.t1	ref|XP_002866167.1| hypothetical protein ARALYDRAFT_918835 [Arabidopsis lyrata subsp. lyrata] gi|297312002|gb|EFH42426.1| hypothetical protein ARALYDRAFT_918835 [Arabidopsis lyrata subsp. lyrata]	192	485	9e-95	252.604	88.0208	92.1875	hypothetical protein ARALYDRAFT_918835	gbpln	Arabidopsis lyrata	AT5G56780.1 | Symbols: ATET2, ET2 | effector of transcription2 | chr5:22964384-22966241 REVERSE LENGTH=483	192	483	2e-95	251.562	87.5	91.6667
Rsa1.0_17659.1.g60201.t1	#	#	#	#	#	#	#	-	----	----	#	#	#	#	#	#	#
Rsa1.0_17660.1.g60202.t1	gb|AAD20646.1| putative TNP2-like transposon protein [Arabidopsis thaliana]	339	1040	5e-96	306.785	51.9174	60.177	putative TNP2-like transposon protein	gbpln	Arabidopsis thaliana	#	#	#	#	#	#	#
Rsa1.0_17662.1.g60203.t1	gb|AAF26980.1|AC018363_25 unknown protein [Arabidopsis thaliana] gi|34365627|gb|AAQ65125.1| At3g02800 [Arabidopsis thaliana]	121	199	9e-62	164.463	91.7355	97.5207	unknown protein	gbpln	Arabidopsis thaliana	AT3G02800.1 | Symbols: | Tyrosine phosphatase family protein | chr3:606638-607704 REVERSE LENGTH=203	121	203	2e-64	167.769	91.7355	97.5207
Rsa1.0_17663.1.g60204.t1	gb|ABD65063.1| hypothetical protein 27.t00041 [Brassica oleracea]	103	198	4e-27	192.233	62.1359	71.8447	hypothetical protein 27.t00041	gbpln	Brassica oleracea	#	#	#	#	#	#	#
Rsa1.0_17667.1.g60205.t1	gb|ABC25452.1| pollen development related protein [Brassica rapa subsp. chinensis]	84	332	7e-29	395.238	90.4762	94.0476	pollen development related protein	gbpln	Brassica rapa	AT5G06870.1 | Symbols: PGIP2, ATPGIP2 | polygalacturonase inhibiting protein 2 | chr5:2133941-2135016 FORWARD LENGTH=330	84	330	2e-23	392.857	53.5714	63.0952
Rsa1.0_17668.1.g60206.t1	emb|CAC05657.1| endopolygalacturonase [Brassica napus] gi|9967520|emb|CAC05658.1| endopolygalacturonase [Brassica napus]	109	434	3e-55	398.165	95.4128	97.2477	endopolygalacturonase	gbpln	Brassica napus	AT2G41850.1 | Symbols: PGAZAT, ADPG2 | polygalacturonase abscission zone A. thaliana | chr2:17461918-17464059 REVERSE LENGTH=433	109	433	1e-42	397.248	73.3945	85.3211
Rsa1.0_17669.1.g60207.t1	ref|XP_004301216.1| PREDICTED: uncharacterized protein LOC101306728 [Fragaria vesca subsp. vesca]	335	1026	7e-90	306.269	49.2537	65.9701	PREDICTED: uncharacterized protein LOC101306728	gbpln	Fragaria vesca	#	#	#	#	#	#	#
Rsa1.0_17670.1.g60208.t1	#	#	#	#	#	#	#	-	----	----	#	#	#	#	#	#	#
Rsa1.0_17670.1.g60209.t1	#	#	#	#	#	#	#	-	----	----	AT3G51710.1 | Symbols: | D-mannose binding lectin protein with Apple-like carbohydrate-binding domain | chr3:19182484-19183996 FORWARD LENGTH=476	61	476	1e-10	780.328	49.1803	62.2951
Rsa1.0_17671.1.g60210.t1	gb|EOA20441.1| hypothetical protein CARUB_v10000752mg [Capsella rubella]	285	509	1e-138	178.596	87.3684	91.2281	hypothetical protein CARUB_v10000752mg	gbpln	Capsella rubella	AT5G02480.1 | Symbols: | HSP20-like chaperones superfamily protein | chr5:548152-549678 FORWARD LENGTH=508	285	508	1e-139	178.246	86.6667	89.8246
Rsa1.0_17672.1.g60211.t1	ref|NP_197342.3| protein PIR [Arabidopsis thaliana] gi|55774576|gb|AAV64873.1| PIR [Arabidopsis thaliana] gi|332005173|gb|AED92556.1| protein PIR [Arabidopsis thaliana]	118	1283	9e-64	1087.29	96.6102	99.1525	protein PIR	gbpln	Arabidopsis thaliana	AT5G18410.1 | Symbols: PIR, KLK, PIR121, SRA1, PIRP, ATSRA1 | transcription activators | chr5:6097456-6104783 REVERSE LENGTH=1283	118	1283	1e-66	1087.29	96.6102	99.1525
Rsa1.0_17672.1.g60212.t1	gb|EOA13770.1| hypothetical protein CARUB_v10026864mg [Capsella rubella]	74	300	3e-27	405.405	82.4324	89.1892	hypothetical protein CARUB_v10026864mg	gbpln	Capsella rubella	AT5G18400.1 | Symbols: | Cytokine-induced anti-apoptosis inhibitor 1, Fe-S biogenesis | chr5:6092955-6094566 REVERSE LENGTH=269	74	269	2e-27	363.514	82.4324	89.1892
Rsa1.0_17675.1.g60213.t1	ref|XP_002882558.1| hypothetical protein ARALYDRAFT_896965 [Arabidopsis lyrata subsp. lyrata] gi|297328398|gb|EFH58817.1| hypothetical protein ARALYDRAFT_896965 [Arabidopsis lyrata subsp. lyrata]	219	435	5e-39	198.63	46.5753	58.4475	hypothetical protein ARALYDRAFT_896965	gbpln	Arabidopsis lyrata	AT3G07930.2 | Symbols: | DNA glycosylase superfamily protein | chr3:2526720-2528145 FORWARD LENGTH=358	219	358	5e-41	163.47	52.5114	66.21
Rsa1.0_17678.1.g60214.t1	gb|AAM63896.1| unknown [Arabidopsis thaliana]	173	173	4e-82	100	85.5491	92.4855	unknown	gbpln	Arabidopsis thaliana	AT5G25840.1 | Symbols: | Protein of unknown function (DUF1677) | chr5:9010909-9011430 REVERSE LENGTH=173	173	173	2e-84	100	85.5491	92.4855
Rsa1.0_17680.1.g60215.t1	gb|AAG51783.1|AC079679_3 reverse transcriptase, putative; 16838-20266 [Arabidopsis thaliana]	483	1142	1e-133	236.439	48.0331	58.5921	reverse transcriptase, putative; 16838-20266	gbpln	Arabidopsis thaliana	AT1G43760.1 | Symbols: | DNAse I-like superfamily protein | chr1:16528880-16531065 REVERSE LENGTH=626	483	626	3e-39	129.607	22.7743	38.5093
Rsa1.0_17682.1.g60216.t1	#	#	#	#	#	#	#	-	----	----	#	#	#	#	#	#	#
Rsa1.0_17683.1.g60217.t1	gb|AAD17351.1| contains similarity to retrovirus-related polyproteins and to CCHC zinc finger protein (Pfam: PF00098, Score=16.3, E=0.051, E= 1) [Arabidopsis thaliana] gi|7267432|emb|CAB77944.1| putative polyprotein [Arabidopsis thaliana]	283	1138	9e-24	402.12	20.4947	32.5088	contains similarity to retrovirus-related polyproteins and to CCHC zinc finger protein (Pfam: PF00098, Score=16.3, E=0.051, E= 1)	gbpln	Arabidopsis thaliana	#	#	#	#	#	#	#
Rsa1.0_17684.1.g60218.t1	gb|EOA23224.1| hypothetical protein CARUB_v10016786mg [Capsella rubella]	469	671	0	143.07	81.0235	88.6994	hypothetical protein CARUB_v10016786mg	gbpln	Capsella rubella	AT3G45330.1 | Symbols: | Concanavalin A-like lectin protein kinase family protein | chr3:16632440-16634488 REVERSE LENGTH=682	469	682	0	145.416	81.0235	89.5522
Rsa1.0_17687.1.g60219.t1	gb|AAO12209.1| thaumatin-like cytokinin-binding protein [Brassica oleracea]	252	250	1e-135	99.2063	94.0476	96.8254	thaumatin-like cytokinin-binding protein	gbpln	Brassica oleracea	AT2G28790.1 | Symbols: | Pathogenesis-related thaumatin superfamily protein | chr2:12354664-12355413 REVERSE LENGTH=249	252	249	1e-125	98.8095	85.7143	91.2698
Rsa1.0_17687.1.g60220.t1	#	#	#	#	#	#	#	-	----	----	#	#	#	#	#	#	#
Rsa1.0_17690.1.g60221.t1	ref|XP_002870911.1| predicted protein [Arabidopsis lyrata subsp. lyrata] gi|297316748|gb|EFH47170.1| predicted protein [Arabidopsis lyrata subsp. lyrata]	186	236	1e-86	126.882	82.7957	89.2473	predicted protein	gbpln	Arabidopsis lyrata	AT5G01580.1 | Symbols: OSH1 | gamma interferon responsive lysosomal thiol (GILT) reductase family protein | chr5:222760-223852 REVERSE LENGTH=233	186	233	2e-86	125.269	81.1828	86.5591
Rsa1.0_17690.1.g60222.t1	gb|EOA20397.1| hypothetical protein CARUB_v10000709mg [Capsella rubella]	124	524	1e-44	422.581	81.4516	84.6774	hypothetical protein CARUB_v10000709mg	gbpln	Capsella rubella	AT5G01590.1 | Symbols: | unknown protein; FUNCTIONS IN: molecular_function unknown; INVOLVED IN: biological_process unknown; LOCATED IN: chloroplast, chloroplast envelope; EXPRESSED IN: 22 plant structures; EXPRESSED DURING: 13 growth stages; Has 60 Blast hits to 59 proteins in 31 species: Archae - 0; Bacteria - 20; Metazoa - 1; Fungi - 2; Plants - 33; Viruses - 0; Other Eukaryotes - 4 (source: N…	124	527	3e-47	425	79.0323	85.4839
Rsa1.0_17692.1.g60223.t1	ref|NP_849343.2| OSBP(oxysterol binding protein)-related protein 1C [Arabidopsis thaliana] gi|332657207|gb|AEE82607.1| OSBP(oxysterol binding protein)-related protein 1C [Arabidopsis thaliana]	273	813	1e-156	297.802	94.1392	97.8022	OSBP(oxysterol binding protein)-related protein 1C	gbpln	Arabidopsis thaliana	AT4G08180.2 | Symbols: ORP1C | OSBP(oxysterol binding protein)-related protein 1C | chr4:5169727-5173360 FORWARD LENGTH=813	273	813	1e-159	297.802	94.1392	97.8022
Rsa1.0_17693.1.g60224.t1	ref|NP_001185436.1| nucleoprotein TPR [Arabidopsis thaliana] gi|332198107|gb|AEE36228.1| nucleoprotein TPR [Arabidopsis thaliana]	203	2115	3e-99	1041.87	91.133	95.5665	nucleoprotein TPR	gbpln	Arabidopsis thaliana	AT1G79280.2 | Symbols: NUA | nuclear pore anchor | chr1:29819176-29832809 REVERSE LENGTH=2115	203	2115	1e-101	1041.87	91.133	95.5665
[truncated: 5,309 more rows]
